# Supplementary material for: Pathway signatures derived from on-treatment tumor specimens predict response to anti-PD1 blockade in metastatic melanoma
Source: Nat Commun. 2021 Oct 15;12:6023. doi: 10.1038/s41467-021-26299-4 (PMC8519947; doi:10.1038/s41467-021-26299-4)
Supplement: Supplementary file 3 — Supplementary Data 1 [file 41467_2021_26299_MOESM3_ESM.xlsx]

## Sheet: 1a
Supplementary Data 1a. Clinical information summary of patients in the Riaz et al. dataset.
PatientID	Treatment	Biopsy time point	BOR	PFS (days)	OS (days)	Resp_NoResp
Pt1	Nivolumab	On	PD	54	160	No_Response
Pt10	Nivolumab	On	SD	119	256	No_Response
Pt101	Nivolumab	On	PRCR	612	834	Response
Pt103	Nivolumab	On	PD	50	484	No_Response
Pt105	Nivolumab	On	PRCR	NA	NA	Response
Pt106	Nivolumab	On	PD	56	91	No_Response
Pt108	Nivolumab	On	SD	549	913	Response
Pt11	Nivolumab	On	PD	59	837	No_Response
Pt13	Nivolumab	On	PD	62	280	No_Response
Pt17	Nivolumab	On	PD	48	57	No_Response
Pt18	Nivolumab	On	PRCR	519	1073	Response
Pt2	Nivolumab	On	SD	115	275	No_Response
Pt26	Nivolumab	On	SD	294	952	Response
Pt27	Nivolumab	On	PD	50	475	No_Response
Pt28	Nivolumab	On	PD	61	740	No_Response
Pt30	Nivolumab	On	PRCR	603	1053	Response
Pt31	Nivolumab	On	PD	50	961	No_Response
Pt32	Nivolumab	On	PD	57	114	No_Response
Pt34	Nivolumab	On	PRCR	834	834	Response
Pt35	Nivolumab	On	PRCR	NA	NA	Response
Pt36	Nivolumab	On	SD	737	1081	Response
Pt38	Nivolumab	On	SD	167	167	No_Response
Pt4	Nivolumab	On	SD	175	633	No_Response
Pt44	Nivolumab	On	PRCR	560	1093	Response
Pt46	Nivolumab	On	PD	51	227	No_Response
Pt47	Nivolumab	On	PD	57	718	No_Response
Pt48	Nivolumab	On	PRCR	1046	1046	Response
Pt49	Nivolumab	On	PRCR	827	827	Response
Pt52	Nivolumab	On	PD	57	476	No_Response
Pt58	Nivolumab	On	SD	113	499	No_Response
Pt62	Nivolumab	On	PD	56	472	No_Response
Pt65	Nivolumab	On	SD	280	692	Response
Pt67	Nivolumab	On	SD	281	1032	Response
Pt69	Nivolumab	On	PRCR	NA	NA	Response
Pt77	Nivolumab	On	SD	163	471	No_Response
Pt78	Nivolumab	On	PD	50	78	No_Response
Pt79	Nivolumab	On	SD	171	218	No_Response
Pt8	Nivolumab	On	PD	52	259	No_Response
Pt80	Nivolumab	On	PD	NA	NA	No_Response
Pt81	Nivolumab	On	PD	NA	NA	No_Response
Pt82	Nivolumab	On	SD	220	429	Response
Pt84	Nivolumab	On	PD	50	151	No_Response
Pt85	Nivolumab	On	PD	49	904	No_Response
Pt87	Nivolumab	On	SD	108	974	No_Response
Pt89	Nivolumab	On	SD	219	844	Response
Pt9	Nivolumab	On	PD	66	92	No_Response
Pt93	Nivolumab	On	PD	51	849	No_Response
Pt94	Nivolumab	On	PRCR	729	981	Response
Pt98	Nivolumab	On	SD	408	747	Response
Pt1	Nivolumab	Pre	PD	54	160	No_Response
Pt10	Nivolumab	Pre	SD	119	256	No_Response
Pt101	Nivolumab	Pre	PRCR	612	834	Response
Pt103	Nivolumab	Pre	PD	50	484	No_Response
Pt106	Nivolumab	Pre	PD	56	91	No_Response
Pt11	Nivolumab	Pre	PD	59	837	No_Response
Pt17	Nivolumab	Pre	PD	48	57	No_Response
Pt18	Nivolumab	Pre	PRCR	519	1073	Response
Pt2	Nivolumab	Pre	SD	115	275	No_Response
Pt24	Nivolumab	Pre	PD	50	149	No_Response
Pt26	Nivolumab	Pre	SD	294	952	Response
Pt27	Nivolumab	Pre	PD	50	475	No_Response
Pt28	Nivolumab	Pre	PD	61	740	No_Response
Pt29	Nivolumab	Pre	PD	50	273	No_Response
Pt30	Nivolumab	Pre	PRCR	603	1053	Response
Pt31	Nivolumab	Pre	PD	50	961	No_Response
Pt34	Nivolumab	Pre	PRCR	834	834	Response
Pt36	Nivolumab	Pre	SD	737	1081	Response
Pt38	Nivolumab	Pre	SD	167	167	No_Response
Pt39	Nivolumab	Pre	PD	57	166	No_Response
Pt4	Nivolumab	Pre	SD	175	633	No_Response
Pt44	Nivolumab	Pre	PRCR	560	1093	Response
Pt46	Nivolumab	Pre	PD	51	227	No_Response
Pt47	Nivolumab	Pre	PD	57	718	No_Response
Pt48	Nivolumab	Pre	PRCR	1046	1046	Response
Pt49	Nivolumab	Pre	PRCR	827	827	Response
Pt52	Nivolumab	Pre	PD	57	476	No_Response
Pt59	Nivolumab	Pre	SD	111	708	No_Response
Pt62	Nivolumab	Pre	PD	56	472	No_Response
Pt65	Nivolumab	Pre	SD	280	692	Response
Pt66	Nivolumab	Pre	PD	59	542	No_Response
Pt67	Nivolumab	Pre	SD	281	1032	Response
Pt72	Nivolumab	Pre	PRCR	333	770	Response
Pt77	Nivolumab	Pre	SD	163	471	No_Response
Pt79	Nivolumab	Pre	SD	171	218	No_Response
Pt8	Nivolumab	Pre	PD	52	259	No_Response
Pt82	Nivolumab	Pre	SD	220	429	Response
Pt84	Nivolumab	Pre	PD	50	151	No_Response
Pt85	Nivolumab	Pre	PD	49	904	No_Response
Pt89	Nivolumab	Pre	SD	219	844	Response
Pt9	Nivolumab	Pre	PD	66	92	No_Response
Pt90	Nivolumab	Pre	PD	44	174	No_Response
Pt94	Nivolumab	Pre	PRCR	729	981	Response
Pt98	Nivolumab	Pre	SD	408	747	Response

## Sheet: 1b
Supplementary Data 1b. Clinical information summary of patients in the Gide et al. dataset.
PatientID	Treatment	Biopsy time point	BOR	PFS (days)	OS (days)	Resp_NoResp
2	Pembrolizumab	Pre	PD	13	65	No_Response
4	Pembrolizumab	Pre	PD	23	22	No_Response
6	Nivolumab	Pre	PD	42	94	No_Response
15	Pembrolizumab	Pre	PD	84	300	No_Response
16	Pembrolizumab	Pre	PD	84	169	No_Response
19	Pembrolizumab	Pre	SD	125	385	No_Response
30	Pembrolizumab	Pre	SD	358	581	Response
35	Pembrolizumab	Pre	PR	586	1091	Response
36	Nivolumab	Pre	PR	590	607	Response
44	Pembrolizumab	Pre	PR	1075	1075	Response
45	Pembrolizumab	Pre	PR	1085	1085	Response
46	Pembrolizumab	Pre	PR	1098	1098	Response
49	Nivolumab	Pre	CR	1328	1328	Response
50	Nivolumab	Pre	CR	1342	1342	Response
52	Pembrolizumab	Pre	PR	1553	1553	Response
53	Pembrolizumab	Pre	CR	1589	1589	Response
3	Nivolumab	Pre	PD	23	59	No_Response
5	Pembrolizumab	Pre	PD	39	155	No_Response
7	Nivolumab	Pre	PD	47	80	No_Response
9	Pembrolizumab	Pre	PD	71	99	No_Response
11	Pembrolizumab	Pre	PD	78	166	No_Response
12	Pembrolizumab	Pre	SD	80	199	No_Response
14	Pembrolizumab	Pre	PD	83	993	No_Response
18	Pembrolizumab	Pre	PD	100	228	No_Response
21	Pembrolizumab	Pre	SD	166	551	No_Response
23	Nivolumab	Pre	SD	191	191	Response
27	Pembrolizumab	Pre	PR	314	1067	Response
34	Pembrolizumab	Pre	PR	544	878	Response
38	Pembrolizumab	Pre	PR	755	1547	Response
40	Pembrolizumab	Pre	PR	845	845	Response
42	Pembrolizumab	Pre	CR	891	891	Response
54	Pembrolizumab	Pre	PR	1603	1603	Response
8	Ipilimumab + Pembrolizumab	Pre	PD	58	58	No_Response
10	Ipilimumab + Pembrolizumab	Pre	PD	76	551	No_Response
29	Ipilimumab + Pembrolizumab	Pre	SD	335	825	Response
47	Ipilimumab + Pembrolizumab	Pre	PR	1174	1174	Response
48	Ipilimumab + Pembrolizumab	Pre	PR	1189	1189	Response
13	Ipilimumab + Nivolumab	Pre	PD	82	96	No_Response
17	Ipilimumab + Nivolumab	Pre	PD	96	258	No_Response
25	Ipilimumab + Pembrolizumab	Pre	PR	271	897	Response
41	Ipilimumab + Pembrolizumab	Pre	PR	870	886	Response
8	Ipilimumab + Pembrolizumab	On	PD	58	58	No_Response
10	Ipilimumab + Pembrolizumab	On	PD	76	551	No_Response
29	Ipilimumab + Pembrolizumab	On	SD	335	825	Response
47	Ipilimumab + Pembrolizumab	On	PR	1174	1174	Response
48	Ipilimumab + Pembrolizumab	On	PR	1189	1189	Response
13	Ipilimumab + Nivolumab	On	PD	82	96	No_Response
17	Ipilimumab + Nivolumab	On	PD	96	258	No_Response
25	Ipilimumab + Pembrolizumab	On	PR	271	897	Response
41	Ipilimumab + Pembrolizumab	On	PR	870	886	Response
2	Ipilimumab + Pembrolizumab	Pre	PD	34	530	No_Response
6	Ipilimumab + Nivolumab	Pre	PD	41	108	No_Response
7	Ipilimumab + Nivolumab	Pre	PR	81	169	Response
8	Ipilimumab + Pembrolizumab	Pre	PD	81	637	No_Response
10	Ipilimumab + Pembrolizumab	Pre	PD	81	176	No_Response
12	Ipilimumab + Nivolumab	Pre	PD	82	293	No_Response
14	Ipilimumab + Pembrolizumab	Pre	SD	123	691	No_Response
15	Ipilimumab + Pembrolizumab	Pre	SD	152	660	No_Response
17	Ipilimumab + Nivolumab	Pre	PR	196	196	Response
20	Ipilimumab + Pembrolizumab	Pre	SD	386	538	Response
21	Ipilimumab + Nivolumab	Pre	PR	410	410	Response
23	Ipilimumab + Pembrolizumab	Pre	PR	506	506	Response
24	Ipilimumab + Nivolumab	Pre	PR	509	1203	Response
25	Ipilimumab + Pembrolizumab	Pre	SD	518	518	Response
26	Ipilimumab + Pembrolizumab	Pre	CR	544	544	Response
32	Ipilimumab + Pembrolizumab	Pre	CR	597	597	Response
34	Ipilimumab + Pembrolizumab	Pre	CR	623	623	Response
37	Ipilimumab + Pembrolizumab	Pre	PR	637	637	Response
44	Ipilimumab + Pembrolizumab	Pre	PR	695	695	Response
45	Ipilimumab + Pembrolizumab	Pre	CR	721	721	Response
46	Ipilimumab + Pembrolizumab	Pre	CR	721	721	Response
47	Ipilimumab + Pembrolizumab	Pre	PR	732	732	Response
49	Ipilimumab + Pembrolizumab	Pre	CR	775	775	Response
50	Ipilimumab + Pembrolizumab	Pre	PR	904	904	Response
4	Ipilimumab + Nivolumab	On	PD	39	129	No_Response
9	Ipilimumab + Pembrolizumab	On	PD	81	156	No_Response
1	Ipilimumab + Pembrolizumab	Pre	PD	15	689	No_Response
13	Ipilimumab + Nivolumab	Pre	PR	108	357	Response
19	Ipilimumab + Pembrolizumab	Pre	SD	301	635	Response
27	Ipilimumab + Pembrolizumab	Pre	CR	546	546	Response
33	Ipilimumab + Pembrolizumab	Pre	PR	609	609	Response
35	Ipilimumab + Pembrolizumab	Pre	CR	627	627	Response
36	Ipilimumab + Pembrolizumab	Pre	CR	637	637	Response
1	Ipilimumab + Pembrolizumab	On	PD	15	689	No_Response
13	Ipilimumab + Nivolumab	On	PR	108	357	Response
19	Ipilimumab + Pembrolizumab	On	SD	301	635	Response
27	Ipilimumab + Pembrolizumab	On	CR	546	546	Response
33	Ipilimumab + Pembrolizumab	On	PR	609	609	Response
35	Ipilimumab + Pembrolizumab	On	CR	627	627	Response
36	Ipilimumab + Pembrolizumab	On	CR	637	637	Response

## Sheet: 1c
Supplementary Data 1c. Clinical information summary of patients in the Lee et al. dataset.
Patient ID	Treatment	Biopsy time point	BOR	OS (days)	Resp_NoResp
Patient 01	Nivolumab	Pre	CR	57.9	Response
Patient 02	Pembrolizumab	Pre	CR	43	Response
Patient 03	Pembrolizumab	Pre	CR	35.5	Response
Patient 04	Nivolumab	Pre	CR	57.7	Response
Patient 05	Nivolumab	Pre	CR	37.4	Response
Patient 06	Pembrolizumab	Pre	CR	44.2	Response
Patient 07	Pembrolizumab	Pre	CR	35.6	Response
Patient 08	Pembrolizumab	Pre	CR	34.6	Response
Patient 11	Pembrolizumab	Pre	PR	42.7	Response
Patient 12	Pembrolizumab	Pre	PR	44.1	Response
Patient 13	Nivolumab	Pre	PR	40.7	Response
Patient 14	Pembrolizumab	Pre	PR	28.9	Response
Patient 15	Pembrolizumab	Pre	PR	44.5	Response
Patient 16	Pembrolizumab	Pre	PR	65.6	Response
Patient 17	Pembrolizumab	Pre	PR	35.2	Response
Patient 18	Nivolumab	Pre	PR	59.1	Response
Patient 19	Pembrolizumab	Pre	PR	51.7	Response
Patient 20	Pembrolizumab	Pre	PR	34.9	Response
Patient 21	Pembrolizumab	Pre	PR	50.8	Response
Patient 22	Pembrolizumab	Pre	PR	35.1	Response
Patient 23	Pembrolizumab	Pre	PR	41.4	Response
Patient 24	Pembrolizumab	Pre	PR	71.8	Response
Patient 27	Pembrolizumab	Pre	SD	16.7	No_Response
Patient 28	Pembrolizumab	Pre	SD	32.9	No_Response
Patient 29	Nivolumab	Pre	SD	29.5	No_Response
Patient 31	Pembrolizumab	Pre	SD	27.1	No_Response
Patient 32	Pembrolizumab	Pre	PD	4	No_Response
Patient 33	Pembrolizumab	Pre	PD	21.5	No_Response
Patient 34	Pembrolizumab	Pre	PD	6.5	No_Response
Patient 35	Pembrolizumab	Pre	PD	18.1	No_Response
Patient 36	Pembrolizumab	Pre	PD	7.5	No_Response
Patient 37	Pembrolizumab	Pre	PD	Dead	No_Response
Patient 38	Nivolumab	Pre	PD	16.7	No_Response
Patient 39	Nivolumab	Pre	PD	1.9	No_Response
Patient 40	Pembrolizumab	Pre	PD	3.2	No_Response
Patient 41	Pembrolizumab	Pre	PD	5.6	No_Response
Patient 42	Pembrolizumab	Pre	PD	5.1	No_Response
Patient 43	Pembrolizumab	Pre	PD	1.2	No_Response
Patient 44	Nivolumab	Pre	PD	40.3	No_Response
Patient 45	Pembrolizumab	Pre	PD	9.2	No_Response
Patient 46	Pembrolizumab	Pre	PD	26	No_Response
Patient 47	Pembrolizumab	Pre	PD	5.5	No_Response
Patient 48	Pembrolizumab	Pre	PD	23.4	No_Response
Patient 49	Pembrolizumab	Pre	PD	44.5	No_Response
Patient 22	Pembrolizumab	On	PR	35.1	Response
Patient 23	Pembrolizumab	On	PR	41.4	Response
Patient 24	Pembrolizumab	On	PR	71.8	Response
Patient 29	Nivolumab	On	SD	29.5	No_Response
Patient 30	Nivolumab	On	SD	11.2	No_Response
Patient 31	Pembrolizumab	On	SD	27.1	No_Response
Patient 44	Nivolumab	On	PD	40.3	No_Response
Patient 45	Pembrolizumab	On	PD	9.2	No_Response
Patient 47	Pembrolizumab	On	PD	5.5	No_Response
Patient 48	Pembrolizumab	On	PD	23.4	No_Response
Patient 48	Pembrolizumab	On	PD	23.4	No_Response
Patient 49	Pembrolizumab	On	PD	44.5	No_Response
Patient 51	Pembrolizumab	On	PD	50.5	No_Response
Patient 52	Pembrolizumab	On	PD	32	No_Response
Patient 52	Pembrolizumab	On	PD	32	No_Response
Patient 53	Nivolumab	On	PD	28.2	No_Response
Patient 53	Nivolumab	On	PD	28.2	No_Response
Patient 54	Nivolumab	On	PD	34.2	No_Response
Patient 54	Nivolumab	On	PD	34.2	No_Response
Patient 55	Pembrolizumab	On	PD	13.4	No_Response

## Sheet: 1d
Supplementary Data 1d. Clinical information summary of patients in the MGH dataset.
Patient ID	Treatment	Biopsy time point	BOR	PFS (days)	OS (days)	Resp_NoResp
98	Nivolumab	PRE	PR	77	1982	Response
98	Nivolumab	ON	PR	847	1898	Response
200	Atezolizumab	PRE	PR	27	1328	Response
200	Atezolizumab	ON	PR	1282	1300	Response
530	Pembrolizumab	PRE	PR	176	977	Response
530	Pembrolizumab	ON	PR	176	977	Response
530	Pembrolizumab	ON	PR	176	977	Response
42	Pembrolizumab	PRE	PD	48	163	No_Response
42	Pembrolizumab	ON	PD	48	163	No_Response
42	Pembrolizumab	ON	PD	48	163	No_Response
42	Pembrolizumab	ON	PD	48	163	No_Response
BI1	Pembrolizumab	PRE	PD	129	164	No_Response
IPIPD1001	Ipilimumab + Nivolumab	PRE	PD	424	470	No_Response
IPIPD1001	Ipilimumab + Nivolumab	ON	PD	424	470	No_Response
IPIPD1001	Ipilimumab + Nivolumab	ON	PD	424	470	No_Response
IPIPD1001	Ipilimumab + Nivolumab	ON	PD	424	470	No_Response
IPIPD1001	Ipilimumab + Nivolumab	ON	PD	424	470	No_Response
IPIPD1001	Ipilimumab + Nivolumab	ON	PD	424	470	No_Response
IPIPD1001	Ipilimumab + Nivolumab	ON	PD	424	470	No_Response
27	Nivolumab	PRE	PD	443	1022	No_Response
27	Nivolumab	ON	PD	55	90	No_Response
35	Pembrolizumab	PRE	PR	210	1443	Response
39	Pembrolizumab	PRE	PD	72	333	No_Response
39	Pembrolizumab	ON	PD	84	208	No_Response
39	Pembrolizumab	ON	PD	84	208	No_Response
39	Pembrolizumab	ON	PD	84	208	No_Response
39	Pembrolizumab	ON	PD	84	208	No_Response
39	Pembrolizumab	ON	PD	84	208	No_Response
39	Pembrolizumab	ON	PD	84	208	No_Response
99	Nivolumab	ON	PD	279	492	No_Response
148	Nivolumab	ON	PD	106	420	No_Response
148	Nivolumab	ON	PD	106	420	No_Response
208	Pembrolizumab	PRE	PD	155	521	No_Response
208	Pembrolizumab	PRE	PD	155	521	No_Response
208	Pembrolizumab	ON	PD	155	521	No_Response
253	Atezolizumab	PRE	PD	132	635	No_Response
253	Atezolizumab	ON	PD	132	635	No_Response
409	Ipilimumab + Nivolumab	PRE	CR	724	1388	Response
62	Pembrolizumab	PRE	PD	194	892	No_Response
62	Pembrolizumab	ON	PD	178	660	No_Response
62	Pembrolizumab	ON	PD	178	660	No_Response
148	Nivolumab	PRE	PD	106	420	No_Response
148	Nivolumab	ON	PD	106	420	No_Response
51	Atezolizumab	ON	SD	415	2321	No_Response
51	Atezolizumab	ON	SD	415	2321	No_Response
98	Nivolumab	PRE	PR	77	1982	Response
98	Nivolumab	ON	PR	847	1898	Response
272	Pembrolizumab	PRE	PD	81	1726	No_Response
272	Pembrolizumab	PRE	PD	81	1726	No_Response
422	Ipilimumab + Nivolumab	PRE	PR	1335	1441	Response
422	Ipilimumab + Nivolumab	ON	PR	1335	1441	Response
PDL002	Atezolizumab	PRE	PD	136	296	No_Response
PDL002	Atezolizumab	ON	PD	136	296	No_Response
