# Supplementary material for: Pathway signatures derived from on-treatment tumor specimens predict response to anti-PD1 blockade in metastatic melanoma
Source: Nat Commun. 2021 Oct 15;12:6023. doi: 10.1038/s41467-021-26299-4 (PMC8519947; doi:10.1038/s41467-021-26299-4)
Supplement: Supplementary file 4 — Supplementary Data 2 [file 41467_2021_26299_MOESM4_ESM.xlsx]

## Sheet: 2a
Supplementary Data 2a. Differential gene expression between responder and non-responder at pre-treatment time point in Riaz et al. dataset.The two-sided Wald-test statistics are computed to exam the differential expression across the two sample groups. And the p-values are corrected by multiple testing using FDR/Benjamini-Hochberg (BH) method.
symbol	baseMean	log2FoldChange	lfcSE	stat	pvalue	padj
ALB	3066.7	7.75507	0.902956	8.58854	8.80804e-18	8.74814e-14
ALDOB	214.592	6.20686	0.760095	8.1659	3.19053e-16	1.58442e-12
APOH	219.6	7.56082	0.949055	7.96668	1.62995e-15	5.39623e-12
PLG	145.089	5.73754	0.737267	7.78217	7.12896e-15	1.94276e-11
APOA1	104.894	6.63408	0.853763	7.77039	7.82424e-15	1.94276e-11
SERPINC1	87.9022	6.58768	0.864354	7.62151	2.50725e-14	4.98039e-11
GC	251.19	8.23759	1.08522	7.59072	3.18121e-14	5.74468e-11
KNG1	106.884	6.28848	0.856914	7.33852	2.15971e-13	3.57504e-10
FGB	457.497	6.74033	0.980722	6.87282	6.29441e-12	9.61786e-09
HRG	114.994	7.52985	1.11497	6.75342	1.444e-11	2.04883e-08
APOA2	127.744	6.96558	1.05365	6.61093	3.81907e-11	5.05747e-08
CYP2E1	375.631	4.52495	0.686554	6.59082	4.37402e-11	5.43035e-08
AMBP	168.384	6.0306	0.91735	6.57393	4.90034e-11	5.47502e-08
HPX	129.121	4.06632	0.618725	6.57209	4.96125e-11	5.47502e-08
C9	62.0355	5.61159	0.871563	6.43853	1.20634e-10	1.2612e-07
AHSG	114.998	6.99435	1.0915	6.40799	1.47452e-10	1.4645e-07
FGL1	98.2048	5.11307	0.801198	6.38177	1.75049e-10	1.64967e-07
FGA	547.721	6.46039	1.01336	6.37522	1.82706e-10	1.64967e-07
UGT2B15	107.721	6.05846	0.974717	6.21561	5.11259e-10	4.23152e-07
ANXA10	60.7198	6.96587	1.12523	6.19064	5.99211e-10	4.76109e-07
APOC3	65.2757	7.5883	1.2293	6.17287	6.70626e-10	5.12358e-07
ITIH2	168.498	4.50704	0.731355	6.16259	7.15631e-10	5.26493e-07
ADH4	86.0656	6.18724	1.02449	6.03932	1.54762e-09	1.04412e-06
CYP2C8	44.7421	4.9103	0.813462	6.0363	1.57691e-09	1.04412e-06
APOB	338.441	5.62858	0.939552	5.99071	2.08929e-09	1.33876e-06
ITIH1	68.8375	5.00113	0.853527	5.85937	4.64631e-09	2.8842e-06
TM4SF4	54.8097	6.01395	1.02816	5.84923	4.93847e-09	2.97266e-06
HPD	52.5262	3.73221	0.64041	5.82784	5.61501e-09	3.28049e-06
ANGPTL3	66.8257	5.4981	0.958466	5.73635	9.67368e-09	5.49023e-06
CYP2C9	55.7041	5.32696	0.931647	5.71779	1.0792e-08	5.95481e-06
UGT2B4	40.9799	7.76292	1.36436	5.6898	1.27189e-08	6.82835e-06
TAT	39.7492	5.20401	0.917157	5.67407	1.39446e-08	7.28937e-06
C8B	32.3834	7.62193	1.36454	5.5857	2.32755e-08	1.15586e-05
APCS	36.5607	7.58378	1.37363	5.52099	3.37093e-08	1.63318e-05
PLIN5	105.828	3.40123	0.618052	5.50315	3.73058e-08	1.72335e-05
UGT2B10	25.7578	6.61664	1.20956	5.4703	4.49276e-08	2.02828e-05
AFM	19.4575	8.12649	1.5135	5.36934	7.9025e-08	3.48834e-05
BHMT	49.9255	4.75346	0.904115	5.25758	1.45966e-07	6.30318e-05
PRG4	923.016	3.73811	0.712233	5.24844	1.53394e-07	6.48301e-05
VTN	191.604	3.2799	0.631679	5.19235	2.07652e-07	8.3594e-05
LGALS4	30.0408	3.22672	0.621732	5.18989	2.10416e-07	8.3594e-05
HP	1322.66	3.87855	0.755919	5.13091	2.88342e-07	0.000110238
CFHR2	31.7221	7.62837	1.48679	5.13076	2.88582e-07	0.000110238
SERPINA4	64.1623	9.95283	1.97775	5.0324	4.84384e-07	0.000178182
TSPAN8	206.666	3.80072	0.75799	5.01421	5.3252e-07	0.000192327
PSCA	311.957	3.43519	0.697064	4.92808	8.30406e-07	0.000289389
G6PC	16.4077	5.52714	1.12447	4.91533	8.86333e-07	0.000303554
SULT2A1	60.3048	9.65182	1.97389	4.88975	1.00965e-06	0.000334263
AKR1C1	737.603	2.9471	0.612411	4.8123	1.49206e-06	0.000455972
C4BPB	28.2706	3.47871	0.724155	4.80383	1.5566e-06	0.000463605
CYP4A11	23.2007	6.45529	1.34404	4.80292	1.56371e-06	0.000463605
ADH1A	92.6785	3.63537	0.773407	4.70046	2.59576e-06	0.000716141
LCN10	97.0547	2.77348	0.590784	4.69457	2.67164e-06	0.00072391
SERPIND1	36.7793	3.77417	0.804272	4.69266	2.6968e-06	0.00072391
PON1	25.588	5.06111	1.09141	4.63724	3.53099e-06	0.00092289
SERTM2	16.8608	4.63026	1.00222	4.62	3.83737e-06	0.000989943
SERPINA10	11.4627	5.93404	1.29008	4.59976	4.22983e-06	0.0010772
ST6GALNAC1	75.5545	2.82189	0.614561	4.59172	4.39613e-06	0.00110538
GSTA1	150.285	4.60086	1.00436	4.58089	4.62992e-06	0.00112157
TTR	170.819	3.27621	0.722351	4.53548	5.74716e-06	0.00137544
F9	14.5095	6.75931	1.49629	4.51738	6.26102e-06	0.00146316
HABP2	27.253	4.86495	1.08457	4.4856	7.27099e-06	0.00166013
CYP8B1	25.2021	4.69668	1.04859	4.47904	7.49804e-06	0.00169251
HPR	165.275	3.58837	0.802036	4.47407	7.67436e-06	0.00169537
AKR1C2	857.353	2.8002	0.625901	4.47388	7.68138e-06	0.00169537
ADH6	31.7775	2.57535	0.579614	4.44321	8.86263e-06	0.00193459
FGG	422.952	4.63372	1.04461	4.43585	9.17101e-06	0.00198014
GCNA	139.781	1.45185	0.340241	4.26713	1.98005e-05	0.0039729
SLC10A1	11.8417	4.02155	0.948265	4.24095	2.22571e-05	0.00441001
GPR88	21.5436	2.50164	0.598662	4.17871	2.93162e-05	0.0055994
SLC2A2	50.9897	7.67439	1.84335	4.16329	3.13693e-05	0.0058785
GLYATL1	16.9203	3.64147	0.886548	4.10748	4.00008e-05	0.00737629
PLEKHA7	204.65	1.47996	0.363576	4.07056	4.68998e-05	0.00854695
CETP	366.94	2.00124	0.494767	4.0448	5.23668e-05	0.0093713
DIO1	12.4821	2.31406	0.573962	4.03172	5.53702e-05	0.0098203
PKIB	280.501	1.91229	0.476487	4.01332	5.98719e-05	0.0104324
SERPINA6	21.181	6.49205	1.63007	3.98267	6.81452e-05	0.0115695
CXCL13	1226.26	2.67708	0.675207	3.96482	7.34506e-05	0.0120988
RBP4	403.026	3.14514	0.793421	3.96402	7.36988e-05	0.0120988
ACSM2B	17.356	4.90202	1.24012	3.95287	7.72202e-05	0.012573
CYP1A2	17.4502	5.72657	1.45298	3.94126	8.10557e-05	0.0130902
C8A	23.0065	6.79589	1.72748	3.934	8.35451e-05	0.0133202
A1CF	26.2585	4.88162	1.24113	3.9332	8.38214e-05	0.0133202
GP1BA	91.2685	1.84715	0.470208	3.92836	8.55256e-05	0.0134832
ACSM2A	15.971	4.61385	1.18223	3.90268	9.51346e-05	0.0146493
AADAC	142.031	3.80924	0.977472	3.89703	9.73794e-05	0.0148796
GYS2	13.6035	2.68	0.689776	3.88531	0.000102198	0.0153473
CLEC17A	29.8579	2.32078	0.598067	3.88047	0.000104256	0.0153879
CCDC68	131.475	2.48558	0.644511	3.85653	0.000115007	0.0167977
CTAGE11P	10.855	1.93818	0.506495	3.82665	0.0001299	0.0188346
SPINK1	105.654	3.84553	1.01165	3.80126	0.000143962	0.0207222
SYTL4	291.344	1.64306	0.43378	3.78778	0.000151998	0.0217215
PLEKHG6	51.9121	2.3022	0.609238	3.77881	0.000157578	0.0221994
AGXT	23.7129	4.37431	1.15904	3.77408	0.000160602	0.0224661
ADH1C	120.808	2.62208	0.695232	3.77152	0.000162259	0.0225393
TMEM38A	63.715	1.63135	0.434871	3.75134	0.000175889	0.024263
ORM2	67.4394	3.35299	0.89472	3.74753	0.000178583	0.0244646
FCER2	62.3187	2.42298	0.64777	3.74049	0.000183664	0.0248183
AGXT2	4.38164	5.37167	1.43674	3.73878	0.000184914	0.0248184
GPC3	800.848	1.75744	0.473518	3.71145	0.000206078	0.0269311
BCL2L14	50.6806	2.44897	0.660523	3.70761	0.000209221	0.0271264
MAGI1	511.902	1.43843	0.388104	3.70631	0.000210304	0.0271264
SPARCL1	11867.4	1.62231	0.438727	3.69776	0.000217511	0.0277203
TMPRSS6	12.0605	2.57735	0.697704	3.69405	0.000220711	0.027887
PRAP1	11.3967	2.7822	0.755429	3.68294	0.000230563	0.0287998
AKR1B10	102.204	4.1681	1.13221	3.68138	0.000231976	0.0287998
117153	13.4653	4.92188	1.34413	3.66177	0.000250481	0.0305249
SIDT2	1683.75	0.830327	0.227046	3.65708	0.000255102	0.0307111
PPP2R1B	1712.73	0.886596	0.242569	3.65502	0.000257161	0.0307726
SAMD5	381.159	1.7364	0.478173	3.63133	0.000281962	0.0335383
UNC5CL	159.298	1.43338	0.395828	3.62123	0.000293207	0.0340886
INO80	1881.29	0.342472	0.0950108	3.60456	0.000312687	0.0359821
SERPINA7	14.3373	7.62596	2.11598	3.60398	0.000313376	0.0359821
PDE1C	28.6656	1.62393	0.450799	3.60233	0.00031538	0.036004
CRP	19.1685	3.46667	0.965948	3.58888	0.000332099	0.0376961
GSTA2	23.4506	4.83039	1.34859	3.5818	0.00034124	0.0385135
GCKR	14.4171	2.9664	0.832756	3.56215	0.000367829	0.0410481
HOMEZ	696.442	0.572837	0.161218	3.55319	0.00038059	0.041932
CAMK4	108.37	1.61352	0.454235	3.55216	0.000382083	0.041932
DGKE	303.88	1.06895	0.301125	3.54985	0.00038545	0.0420691
CLU	9851.41	2.21596	0.626341	3.53795	0.000403252	0.0435337
MLXIPL	62.8247	2.12004	0.601288	3.52584	0.000422148	0.0453273
HMGCS2	243.879	4.97929	1.41468	3.51973	0.000431991	0.0461348
LINC00643	11.7949	3.61294	1.02769	3.51558	0.0004388	0.0463953
MBL2	23.871	3.71059	1.05553	3.51539	0.000439102	0.0463953
SNX29P2	547.99	0.9834	0.280276	3.50868	0.000450333	0.0473303
CAPN12	78.6565	1.43562	0.409403	3.50662	0.000453833	0.047447
HGD	53.6207	3.44435	0.984864	3.49729	0.000470018	0.0487425
ITIH4	219.278	1.56189	0.446887	3.49504	0.000473994	0.0487845
AGMAT	88.2845	1.19526	0.342285	3.49201	0.000479403	0.0489165
LTF	463.743	2.28779	0.662061	3.45556	0.000549147	0.0542699
PPP1R16B	1164.09	1.31922	0.382083	3.45269	0.000555026	0.0545794
SLCO1B3	8.18385	9.57676	2.78851	3.43436	0.000593949	0.0569962
SAA1	457.703	2.63822	0.772414	3.41555	0.000636539	0.0597649
SYNPO	2256.77	0.755574	0.221252	3.41499	0.000637845	0.0597649
EFCAB1	17.6648	2.40668	0.705438	3.41161	0.000645798	0.060226
RGN	49.3334	2.19604	0.648104	3.3884	0.000703018	0.0650661
MYO18B	15.5362	2.91127	0.859308	3.38792	0.00070425	0.0650661
PRUNE2	2326.06	1.81359	0.537025	3.3771	0.000732533	0.0673659
CYP3A5	138.333	1.96261	0.581895	3.37279	0.000744093	0.0678012
ADAMTSL3	275.581	1.55972	0.462975	3.3689	0.000754682	0.0679095
P2RX5	44.8767	1.5977	0.474449	3.36748	0.00075858	0.0679095
LTBP1	1765.82	1.39269	0.413747	3.36605	0.000762527	0.0679095
NUGGC	73.1891	2.13615	0.634839	3.36487	0.000765794	0.0679095
AKR1D1	10.3922	3.23598	0.962859	3.3608	0.000777167	0.0686118
EMCN	1300.02	1.26492	0.376551	3.35922	0.000781617	0.0686993
SLC22A7	5.78246	4.86429	1.45051	3.35351	0.000797931	0.0698243
SLCO1B1	23.0181	5.37973	1.60716	3.34735	0.000815877	0.0710815
TENM1	202.208	2.01352	0.602056	3.34441	0.00082458	0.071526
SLC5A5	6.7781	2.6511	0.794729	3.33585	0.000850389	0.0728109
LRRC17	246.204	1.5118	0.454274	3.32794	0.000874901	0.0742694
CXCR5	58.8011	2.17361	0.655008	3.31845	0.000905179	0.0761884
AMDHD1	121.853	1.91542	0.578809	3.30925	0.000935476	0.0783333
SMIM24	35.2	2.7596	0.834138	3.30833	0.000938548	0.0783333
SGK2	91.9528	2.01647	0.610762	3.30157	0.000961465	0.0799102
CFI	2736.57	1.74029	0.529883	3.28429	0.00102239	0.0842686
DESI1	2198.75	0.494562	0.150823	3.2791	0.00104139	0.0851281
PLA2G2D	973.469	2.37848	0.727466	3.26955	0.0010772	0.0869816
ADIRF	503.239	1.64556	0.503657	3.26723	0.00108607	0.0870647
ALKAL2	22.6058	2.10866	0.647284	3.2577	0.0011232	0.0885937
RFTN1	1569.21	1.05971	0.325638	3.25425	0.00113693	0.0892647
FRAT1	151.485	0.764977	0.235332	3.25063	0.00115149	0.0896991
ELL3	270.522	0.933588	0.287386	3.24855	0.00115994	0.0897917
CFHR5	8.79057	5.44178	1.67566	3.24754	0.00116406	0.0897917
MOV10L1	31.1796	2.23012	0.687172	3.24536	0.00117304	0.0898753
CFAP46	15.978	2.17973	0.671813	3.24455	0.00117638	0.0898753
ZBTB6	963.846	0.371689	0.114765	3.23869	0.00120078	0.0903504
SLC25A47	3.55513	3.86079	1.19382	3.23398	0.00122079	0.0903504
TM4SF5	12.9111	7.9757	2.46651	3.2336	0.0012224	0.0903504
ATP2A3	1206.81	1.51374	0.468139	3.23354	0.00122266	0.0903504
PRPS1L1	1.23432	2.22605	0.689793	3.22712	0.00125043	0.0913183
RC3H2	1252.58	0.361491	0.112209	3.22157	0.00127488	0.0920884
SLC13A5	15.7993	2.5549	0.793563	3.21952	0.00128404	0.0921849
MAP1LC3C	96.2837	1.80506	0.561444	3.21503	0.0013043	0.0928625
ZHX2	1049.48	0.866314	0.269996	3.20862	0.00133374	0.0946195
PROC	17.6903	1.8428	0.575704	3.20096	0.0013697	0.0963445
FAT4	553.545	1.43644	0.448945	3.19958	0.00137628	0.0963445
LINC01091	43.8763	1.49735	0.468088	3.19887	0.00137969	0.0963445
TRPM6	116.364	1.60841	0.503058	3.19727	0.00138736	0.0963445
FAM110C	107.974	2.51512	0.788863	3.18829	0.00143117	0.0983696
PRSS12	257.744	1.8511	0.580901	3.1866	0.00143957	0.0986058
FZD4	1393.26	0.839046	0.263595	3.18309	0.00145713	0.0994653
OTUD7A	40.5287	1.05906	0.332844	3.18184	0.00146344	0.0995542
CFB	1203.15	1.54006	0.484221	3.18048	0.00147031	0.0996801
OTC	10.9268	3.20122	1.00934	3.17159	0.00151605	0.101352
ALDH3A1	49.4306	2.18221	0.68922	3.1662	0.00154445	0.102605
NELL2	427.671	1.35174	0.428268	3.1563	0.00159785	0.105447
GSDMB	277.083	1.18845	0.377299	3.1499	0.00163329	0.107072
RNF152	74.4925	1.31331	0.416957	3.14975	0.00163412	0.107072
CCL16	7.9008	2.99367	0.95069	3.14894	0.00163863	0.107072
CYP2A6	10.2685	2.60356	0.827813	3.1451	0.00166028	0.107146
TCF21	47.4992	2.83171	0.900408	3.14492	0.00166135	0.107146
C6	137.973	2.29713	0.731169	3.14172	0.00167957	0.10736
ALDH8A1	29.4073	1.40401	0.446941	3.14138	0.00168152	0.10736
DNMBP	808.21	0.71983	0.229264	3.13974	0.00169097	0.10736
FTCD	19.1232	2.1954	0.699696	3.13764	0.00170312	0.107423
CCL24	52.2416	2.02942	0.64681	3.13758	0.0017035	0.107423
LPA	6.19572	4.0741	1.30126	3.13088	0.00174282	0.109555
PAH	47.7169	3.12818	0.999672	3.12921	0.00175279	0.109834
AOC3	1195.8	1.35192	0.432326	3.12708	0.00176551	0.11002
PDE7B	269.64	1.1978	0.383435	3.12385	0.00178499	0.11023
CLDN2	11.0962	2.405	0.771477	3.1174	0.00182453	0.112206
APOA5	8.07512	5.27204	1.69945	3.10221	0.00192082	0.116484
CD19	72.4507	1.92031	0.619697	3.09879	0.00194314	0.117195
S1PR1	1056.53	1.15544	0.373059	3.0972	0.00195356	0.117237
LINC02532	3.33646	4.84351	1.56609	3.09275	0.00198314	0.118654
DMD	1162.47	1.00257	0.325056	3.08431	0.00204024	0.120617
ARHGEF5	1346.69	1.3758	0.44673	3.07971	0.00207201	0.121647
AICDA	7.17661	2.54365	0.826091	3.07914	0.00207603	0.121647
EPB41L4B	250.598	1.80582	0.587324	3.07466	0.00210744	0.122763
HSD17B2	46.2866	2.45026	0.797516	3.07236	0.0021237	0.123348
GALNT12	484.18	1.12786	0.367596	3.06822	0.00215338	0.124426
ACO1	2014.09	0.826378	0.269352	3.06803	0.00215477	0.124426
PROKR1	2.78506	2.79192	0.910359	3.06684	0.00216337	0.12456
DPP6	47.36	2.56553	0.837704	3.06258	0.0021944	0.125981
ABCC11	258.291	1.88492	0.617087	3.05455	0.00225395	0.127557
HDAC9	440.545	0.953315	0.312409	3.0515	0.00227701	0.128496
GREM1	740.721	1.68722	0.554273	3.04403	0.0023343	0.1307
RUNDC3B	78.0561	1.34551	0.442602	3.03999	0.00236586	0.131504
MAOA	1040.85	1.65876	0.547139	3.03171	0.00243176	0.133807
HIVEP2	1582.72	0.76817	0.253861	3.02594	0.00247859	0.13526
AKR1C4	7.9522	3.55776	1.18052	3.01372	0.00258064	0.138546
SYNPO2	1553.17	1.26767	0.420754	3.01284	0.00258816	0.138575
TPCN2	1890.01	1.06238	0.352746	3.01175	0.00259743	0.138697
MEP1B	3.45277	2.52935	0.840085	3.01083	0.00260539	0.138749
SLC1A2	110.994	1.83126	0.608421	3.00987	0.00261363	0.138816
IGFBP5	15033.5	1.26399	0.42078	3.00393	0.00266517	0.140782
TMEM88	55.6442	1.00026	0.333157	3.00235	0.002679	0.140782
CLLU1	28.0316	1.69313	0.564691	2.99833	0.00271462	0.142236
BHLHA15	22.7398	2.23985	0.747748	2.99546	0.00274032	0.142542
CELF1	4829.27	0.372887	0.124488	2.99536	0.0027412	0.142542
SPTAN1	8474.98	0.459158	0.153468	2.99188	0.00277269	0.143803
GCNT1	779.44	1.10985	0.371286	2.98921	0.00279697	0.144685
CUX2	26.2921	1.8046	0.604907	2.98328	0.00285181	0.147139
FAM177B	11.4519	2.53549	0.850327	2.98178	0.00286574	0.147413
IL17REL	5.81025	2.1193	0.711039	2.98057	0.00287715	0.147413
MUC6	3.98434	3.40456	1.14234	2.98033	0.0028794	0.147413
LOC100506123	690.62	1.0135	0.340576	2.97583	0.00292192	0.148184
SEC23IP	2652.78	0.379415	0.127509	2.97559	0.00292429	0.148184
COLEC10	8.28864	3.33164	1.12095	2.97216	0.00295714	0.148693
ADD3	5569.99	0.607866	0.204625	2.97064	0.00297177	0.148693
KHNYN	3120.45	0.536764	0.180845	2.96808	0.00299662	0.149185
SLC22A1	33.1427	1.25588	0.423354	2.9665	0.00301212	0.149582
TOB2	2304.53	0.49663	0.167723	2.96101	0.00306628	0.151892
ARHGEF34P	1157.01	1.34678	0.455328	2.95781	0.00309828	0.153095
GRIA3	46.5548	1.66672	0.56444	2.95288	0.00314826	0.155179
ANTXR2	1923.96	0.974256	0.330502	2.94781	0.00320033	0.157355
IL33	2260.73	1.31009	0.445183	2.94281	0.00325244	0.158738
RASGEF1A	283.199	1.55345	0.528108	2.94153	0.00326597	0.159008
ABCC6	49.7336	1.43925	0.491065	2.93086	0.0033802	0.163368
GPR174	137.776	1.89382	0.647934	2.92286	0.00346829	0.166429
LOC389895	5.91903	4.88041	1.6716	2.91961	0.00350471	0.166949
ADORA2A-AS1	17.0851	1.44067	0.494117	2.91564	0.00354957	0.168278
ACOX2	150.862	1.2809	0.440032	2.91093	0.0036035	0.170024
BCL2L2	2481.68	0.596634	0.20533	2.90573	0.00366395	0.171653
PCDH18	902.975	1.16781	0.402213	2.90346	0.00369058	0.172089
COL21A1	110.678	1.51284	0.521421	2.90138	0.00371527	0.17243
RAP1GAP2	499.551	1.08978	0.375892	2.89918	0.00374134	0.172609
FRK	105.18	1.23516	0.426084	2.89886	0.00374519	0.172609
OCLN	462.547	1.41267	0.487854	2.89567	0.00378347	0.173596
CDH5	1364.73	0.986904	0.340826	2.89562	0.00378409	0.173596
MS4A1	532.938	1.94539	0.672519	2.89269	0.00381955	0.174759
EGFR	458.01	1.53434	0.530533	2.89208	0.00382703	0.174759
FCRL1	47.0456	1.94231	0.672197	2.88949	0.00385863	0.174995
HSD17B13	45.0483	1.35784	0.472216	2.87546	0.00403438	0.180493
TUBA3C	4.84528	4.34643	1.51737	2.86444	0.00417746	0.18564
CADM2	50.5624	2.02052	0.708272	2.85275	0.00433431	0.190902
F2	46.8157	4.08115	1.43201	2.84994	0.00437279	0.192143
S1PR3	764.549	1.03098	0.361839	2.84928	0.00438184	0.192143
KCNA5	24.1454	1.54882	0.543982	2.84719	0.00441064	0.192562
TNFAIP6	293.19	1.33044	0.467566	2.84547	0.0044346	0.192755
SERPING1	13392.9	1.27498	0.44907	2.83915	0.00452335	0.19533
MAP7	330.105	1.14282	0.403403	2.83295	0.00461202	0.197429
C7	3537.66	1.88136	0.664402	2.83166	0.00463076	0.197429
CLC	61.5983	2.58054	0.911338	2.8316	0.00463159	0.197429
SLC25A10	280.178	0.84111	0.297199	2.83013	0.00465295	0.197915
LPCAT3	1937.21	0.582333	0.205863	2.82875	0.00467306	0.198345
LRIG1	860.832	1.09592	0.387611	2.82737	0.00469319	0.198564
SPP2	11.9143	6.62408	2.34331	2.82681	0.00470144	0.198564
PIK3C2B	912.653	0.776777	0.274905	2.82562	0.00471888	0.198593
ITPRIP	1196.11	0.732249	0.259419	2.82265	0.00476283	0.200019
KAT6B	1178.43	0.4585	0.16279	2.8165	0.00485496	0.202603
HAL	84.3939	1.96184	0.697345	2.8133	0.00490361	0.202879
PDGFD	1272.74	1.00763	0.358198	2.81305	0.00490738	0.202879
ABCC6P1	17.3338	2.1805	0.775231	2.81271	0.00491266	0.202879
SPIB	136.721	1.6649	0.592724	2.80889	0.00497128	0.204675
MTO1	972.787	0.430657	0.153411	2.8072	0.00499736	0.204675
EXOC3L4	62.1011	2.04264	0.72854	2.80375	0.00505121	0.20542
WSCD1	121.74	1.18864	0.424011	2.80332	0.00505795	0.20542
ZZEF1	2855.96	0.376428	0.134493	2.79888	0.00512804	0.207039
ABCD2	131.672	1.34618	0.481121	2.79802	0.00514176	0.207172
ESPNL	20.7812	1.65311	0.591054	2.79688	0.00515982	0.207479
TBC1D22A	1350.23	0.513197	0.183724	2.79331	0.00521714	0.208853
IGSF9	76.842	2.18519	0.782476	2.79266	0.00522763	0.208853
IQSEC3	71.3049	1.11041	0.397914	2.79057	0.00526146	0.208853
LOXL2	1713.86	1.05126	0.376996	2.78853	0.00529478	0.208853
OCA2	936.507	2.35367	0.844314	2.78767	0.00530881	0.208853
MYO7B	58.9222	1.30105	0.466725	2.78762	0.00530965	0.208853
PSD4	1065.41	1.20999	0.434327	2.78591	0.00533782	0.20932
SETX	5024.72	0.399554	0.143435	2.78562	0.00534259	0.20932
METTL7A	3293.66	1.19661	0.430697	2.77831	0.00546416	0.212929
APOF	7.35904	3.6575	1.31652	2.77815	0.00546685	0.212929
BDKRB2	285.675	1.20715	0.435612	2.77117	0.00558554	0.216513
ALDH5A1	1303.82	1.02705	0.370714	2.77047	0.00559749	0.216513
BMPER	157.37	1.75757	0.635832	2.76421	0.00570604	0.217961
VIL1	3.82005	3.02637	1.09574	2.76194	0.00574584	0.217961
NIBAN3	45.276	1.54731	0.56026	2.76176	0.00574904	0.217961
DNAJC16	1164.12	0.387003	0.140154	2.76128	0.00575757	0.217961
CMTM4	1740.36	0.740429	0.268212	2.76061	0.00576934	0.217961
ROBO4	442.014	0.897886	0.325378	2.75951	0.00578873	0.217961
VPREB3	33.7761	1.82924	0.663226	2.75809	0.00581402	0.217961
PLA2G5	70.8142	1.40334	0.509001	2.75706	0.00583241	0.218183
ARHGEF35	710.711	1.28522	0.466378	2.75574	0.0058559	0.21865
SCG2	712.17	1.52745	0.55449	2.75469	0.00587472	0.218941
GIPC2	104.498	1.60301	0.58221	2.75332	0.00589937	0.219278
RHOF	8.39284	1.66061	0.603208	2.75296	0.00590584	0.219278
DGAT2	882.081	1.19475	0.43411	2.75219	0.00591982	0.219387
CPT1A	2762.44	0.609733	0.221982	2.74676	0.00601863	0.222168
ACOX1	3088.11	0.600763	0.218769	2.7461	0.00603078	0.222168
PLXNA4	263.421	1.46472	0.533592	2.74502	0.0060508	0.222168
SYTL1	259.341	1.32807	0.48402	2.74382	0.00607286	0.222409
PAK1	2193.51	0.42009	0.153125	2.74345	0.00607975	0.222409
FNDC5	115.538	1.53164	0.558759	2.74114	0.00612267	0.223568
KCTD21	602.459	0.541453	0.19771	2.73862	0.00616971	0.224517
MIA2	1558.03	0.558378	0.203954	2.73777	0.0061857	0.224517
DENND11	2026.78	0.80184	0.2929	2.73759	0.00618917	0.224517
SSTR1	13.4657	2.39907	0.877641	2.73355	0.00626558	0.226702
BMP6	170.269	1.14869	0.420426	2.73221	0.00629108	0.227071
646329	97.9783	0.95335	0.34898	2.73182	0.00629862	0.227071
114299	114.457	1.36412	0.499566	2.73062	0.00632157	0.227073
MYORG	284.925	1.07218	0.393083	2.72763	0.0063792	0.228318
MGST1	2470.46	1.58786	0.582815	2.72446	0.00644066	0.22969
TMEM131L	1429.55	0.57732	0.212176	2.72095	0.00650938	0.230897
CNTNAP2	29.7653	1.80328	0.665412	2.71002	0.00672791	0.236442
TMEM52	19.3255	1.67222	0.617101	2.7098	0.00673238	0.236442
GLP2R	7.86248	3.26707	1.20648	2.70793	0.00677035	0.236859
AOC4P	49.8864	1.53947	0.568606	2.70745	0.00678032	0.236859
DNASE1L3	359.159	1.75363	0.64957	2.69968	0.00694068	0.241031
SLC19A3	282.486	1.59123	0.589956	2.69721	0.00699234	0.241121
PM20D1	23.7449	2.11467	0.784824	2.69445	0.00705039	0.241121
PDE3A	1593.84	1.35208	0.501909	2.69388	0.00706263	0.241121
DCAF11	3138.21	0.467213	0.173488	2.69306	0.00707993	0.241201
C2CD4A	5.63737	2.24516	0.834201	2.69138	0.00711562	0.241201
P2RY8	892.813	1.146	0.425857	2.69104	0.00712298	0.241201
PCK1	113.856	2.33312	0.867217	2.69035	0.00713766	0.241201
ITGA1	2516.89	0.925906	0.34435	2.68885	0.00716983	0.241392
MASP1	173.626	1.74857	0.650535	2.68789	0.00719043	0.241515
ANGPTL2	2539.86	1.16216	0.432423	2.68755	0.00719778	0.241515
ZC3H10	433.548	0.426933	0.158942	2.6861	0.00722918	0.242159
SNX29P1	47.9761	1.00866	0.375837	2.68378	0.00727947	0.243024
FGD4	2477.1	0.612333	0.22844	2.6805	0.00735129	0.244191
PFKFB1	28.7322	1.42977	0.533528	2.67985	0.00736555	0.244205
PPP2R5E	1920.64	0.403237	0.150497	2.67936	0.0073763	0.244205
ACADM	3657.93	0.464304	0.173443	2.67699	0.00742878	0.245454
ZBTB18	1000.42	0.690047	0.257813	2.67654	0.00743875	0.245454
MEOX1	247.244	1.61421	0.603238	2.67591	0.00745259	0.245503
MAP3K4	953.514	0.512617	0.19218	2.66738	0.00764455	0.249756
COL4A2	8837.1	0.943604	0.353832	2.66681	0.00765743	0.249765
ZXDA	350.01	0.311387	0.116792	2.66617	0.00767218	0.249836
SLC38A4	46.7477	1.8692	0.702412	2.66112	0.00778822	0.252374
ORMDL3	2230.45	0.532001	0.200027	2.65965	0.00782215	0.252998
FAM120B	1281.88	0.395296	0.148653	2.65919	0.00783296	0.252998
HNF4A	57.6485	3.76028	1.41486	2.65771	0.00786733	0.253285
CD34	2000.52	0.974562	0.367242	2.65373	0.00796066	0.254658
FZD5	518.851	0.83163	0.313384	2.65371	0.00796128	0.254658
CHRD	189.744	1.27399	0.480531	2.65122	0.00802019	0.25613
FAM13C	104.337	1.15504	0.437022	2.64299	0.00821783	0.259683
TSPAN13	1173.89	0.982938	0.372057	2.6419	0.00824412	0.259683
PTGER3	359.833	1.51731	0.57516	2.63807	0.00833801	0.259683
GUCY1B1	638.356	0.874355	0.331445	2.63801	0.00833947	0.259683
SH3RF2	90.8884	1.91767	0.72696	2.63793	0.00834135	0.259683
GPX2	40.8492	1.98002	0.7507	2.63756	0.00835049	0.259683
SUCLG2	4238.15	0.568209	0.215675	2.63456	0.00842452	0.260662
DGKD	1211.59	0.422356	0.160401	2.63313	0.00846026	0.261285
DENND1C	439.897	0.996782	0.378616	2.6327	0.00847098	0.261285
COL4A1	13296.7	0.934755	0.355425	2.62996	0.00853941	0.262585
CAVIN2	527.262	1.01026	0.384159	2.62979	0.00854367	0.262585
GRAPL	105.064	0.978387	0.372115	2.62926	0.00855715	0.262585
KIAA0100	8191.85	0.24897	0.0947698	2.6271	0.00861149	0.263167
RNASE4	1467.36	1.10377	0.420232	2.62656	0.00862523	0.263182
CCDC69	1371.75	1.16332	0.443193	2.62487	0.00866822	0.263752
TJP2	1457.03	0.782249	0.298043	2.62462	0.00867455	0.263752
MIR3613	1.2035	2.16038	0.824643	2.61978	0.00879858	0.264983
PXDN	2991.36	1.0449	0.398924	2.6193	0.00881113	0.264983
CHRNA1	272.695	2.00154	0.764539	2.61797	0.00884537	0.265033
GALNT2	4701.36	0.499366	0.190776	2.61755	0.00885638	0.265033
CREB3L1	375.974	1.35526	0.517783	2.61744	0.00885933	0.265033
OSBP	3525.92	0.344623	0.131802	2.6147	0.00893069	0.266286
AOC2	57.2768	0.99987	0.382426	2.61455	0.00893459	0.266286
STEAP2	325.367	1.32016	0.50504	2.61398	0.00894949	0.266286
PHYHIPL	60.4186	1.81605	0.695771	2.61013	0.00905077	0.268335
PHKA1	535.745	1.25283	0.480618	2.6067	0.00914183	0.269866
LDHD	178.901	1.34268	0.515123	2.60653	0.00914652	0.269866
KL	91.6057	1.09462	0.420109	2.60557	0.0091721	0.269866
RAB37	237.487	1.19171	0.457504	2.60481	0.00919255	0.269866
XPNPEP2	256.361	1.95814	0.751795	2.60462	0.00919751	0.269866
DIP2C-AS1	24.3559	1.61824	0.622453	2.59978	0.0093284	0.270773
CYP4F2	11.662	2.67616	1.02941	2.5997	0.00933044	0.270773
SYN2	38.6922	1.59456	0.613389	2.59959	0.00933345	0.270773
RABGAP1	2131.27	0.307477	0.118308	2.59894	0.0093511	0.270773
PARP8	1493.42	0.875938	0.337172	2.59789	0.00937977	0.271208
BANK1	201.272	1.50993	0.581388	2.59712	0.00940094	0.271425
EPHA4	401.589	1.15142	0.443971	2.59346	0.00950147	0.273745
DLL1	169.637	0.922101	0.355765	2.59188	0.00954524	0.274395
ZXDB	750.318	0.335076	0.129399	2.58949	0.00961188	0.275911
ENPEP	598.704	1.06164	0.411159	2.58208	0.00982076	0.277382
WDR31	116.068	0.652882	0.252885	2.58173	0.0098307	0.277382
SIK3	1406.43	0.400799	0.155276	2.5812	0.00984575	0.277413
TCF4	3084.21	0.938055	0.364007	2.57702	0.00996562	0.280236
ABLIM1	3589.61	1.05499	0.41008	2.57265	0.0100924	0.282448
ARFGAP2	2947.33	0.277292	0.107911	2.56963	0.0101806	0.283233
MYH11	1105.04	1.1473	0.446486	2.56961	0.0101812	0.283233
ENAM	5.18243	2.0055	0.781034	2.56775	0.010236	0.283978
100996634	4.35119	2.16562	0.844266	2.56509	0.0103148	0.28432
ABCC12	3.87797	3.13895	1.2238	2.56492	0.0103199	0.28432
SPOCK2	1130.04	1.11143	0.433544	2.56359	0.0103596	0.284954
AKNA	1669.83	0.820508	0.320112	2.56319	0.0103716	0.284954
RASL10B	116.777	1.20035	0.468405	2.56264	0.010388	0.285011
FCHSD2	1753.59	0.602246	0.235097	2.5617	0.0104162	0.285098
USHBP1	55.4185	0.893018	0.349076	2.55824	0.0105205	0.287059
SERHL2	96.9662	0.514485	0.201212	2.55693	0.0105599	0.287167
MYCT1	364.829	0.821434	0.321282	2.55674	0.0105659	0.287167
NUP188	2209.87	0.331862	0.129802	2.55667	0.0105678	0.287167
ABCB11	10.5626	2.37703	0.929908	2.55619	0.0105824	0.287171
BEND3P3	114.416	0.73889	0.289328	2.55382	0.0106549	0.287791
CUTALP	867.07	0.562581	0.220354	2.55307	0.0106777	0.287791
KCNJ16	6.24498	2.06405	0.808701	2.5523	0.0107014	0.287854
MTARC1	309.895	1.0277	0.402913	2.55067	0.0107515	0.287854
LOC100506071	1.70386	2.43284	0.953815	2.55064	0.0107525	0.287854
ADH1B	2450.92	1.93047	0.757562	2.54827	0.0108258	0.288651
VWF	3210.91	0.913574	0.359105	2.54403	0.0109583	0.29123
RALGAPA2	1454.73	0.687846	0.270405	2.54376	0.0109666	0.29123
IBTK	3709.75	0.359603	0.141433	2.54257	0.011004	0.291833
AMER1	403.342	0.608288	0.239528	2.53953	0.0111002	0.29321
TMEM220-AS1	24.1253	1.40451	0.553674	2.5367	0.0111903	0.293826
KCNJ3	12.4063	2.63808	1.04025	2.53601	0.0112123	0.293826
SMIM14	1432.3	0.781181	0.308249	2.53425	0.0112688	0.29492
IKZF3	1217.55	1.40278	0.554049	2.53186	0.0113459	0.295673
DOCK9	1789.2	0.524733	0.207314	2.5311	0.0113704	0.295673
ICAM2	216.744	0.928413	0.366846	2.5308	0.0113804	0.295673
KIAA1671	1328.5	0.828215	0.327766	2.52685	0.0115092	0.297563
GPR17	19.0206	1.16766	0.462152	2.52658	0.011518	0.297563
AOX1	697.401	1.3407	0.530649	2.52653	0.0115196	0.297563
CTH	457.04	0.853026	0.337896	2.52452	0.0115856	0.298491
NR2F2	2454.48	0.548609	0.217354	2.52403	0.0116017	0.298519
CNGA1	26.494	1.60229	0.634946	2.5235	0.0116192	0.298581
CDHR2	38.4379	1.67208	0.663201	2.52122	0.0116948	0.299839
LHX6	200.199	0.84966	0.337296	2.51903	0.0117678	0.299839
MSH4	27.1274	1.40186	0.556551	2.51884	0.0117743	0.299839
UVRAG	1680.42	0.394742	0.156752	2.51826	0.0117937	0.299839
ARHGEF28	379.178	1.02795	0.408322	2.51749	0.0118194	0.299839
GUCY1A2	547.551	0.838042	0.332948	2.51704	0.0118346	0.299839
KCNJ8	439.58	0.865455	0.343898	2.5166	0.0118492	0.299839
IGLL3P	8.04281	2.03832	0.810126	2.51606	0.0118676	0.299921
CCDC28A-AS1	20.3202	0.88693	0.352831	2.51376	0.0119453	0.301119
EBF1	520.954	1.11174	0.443263	2.50808	0.0121389	0.305136
ANKRD55	28.921	1.33146	0.530941	2.50774	0.0121508	0.305136
GRAMD1B	193.574	1.02254	0.408318	2.50427	0.0122704	0.307363
SPRN	127.594	0.726004	0.290032	2.50319	0.0123079	0.307538
SYNPR	55.3892	2.32242	0.928104	2.50233	0.0123378	0.307538
BLNK	491.401	1.05703	0.422424	2.50229	0.0123393	0.307538
TMEM132C	69.3716	2.13889	0.855067	2.50143	0.0123693	0.307899
NLRC3	423.1	1.00672	0.40318	2.49695	0.0125266	0.310966
CD79A	320.586	1.55232	0.62286	2.49225	0.0126937	0.312839
CAPN6	122.668	1.82733	0.734324	2.48845	0.0128303	0.314846
DLGAP1-AS5	1.83412	2.92707	1.17664	2.48765	0.0128592	0.314846
RDH16	22.2125	1.37258	0.551853	2.48722	0.0128747	0.314846
C5	364.253	0.775793	0.311968	2.48678	0.0128907	0.314846
SYNE1	2477.05	0.594515	0.239101	2.48646	0.012902	0.314846
EMSY	954.399	0.371323	0.149456	2.4845	0.0129735	0.316204
BLK	59.6574	1.41864	0.571193	2.48363	0.0130049	0.316298
MLC1	29.0184	1.39483	0.561956	2.48211	0.0130609	0.316315
AQP11	98.579	0.779715	0.314159	2.48191	0.0130681	0.316315
TOX	268.442	1.19558	0.481791	2.48154	0.0130816	0.316315
DPPA2	2.43632	4.22705	1.70399	2.48067	0.0131134	0.316315
ZC3H12B	66.2649	0.894467	0.360626	2.48032	0.0131265	0.316315
F13B	8.57322	4.36182	1.75877	2.48004	0.0131368	0.316315
NUP98	4584.01	0.296928	0.119728	2.48002	0.0131373	0.316315
PPARG	531.705	1.06628	0.430836	2.4749	0.0133273	0.319623
DACH1	78.6728	1.06011	0.428399	2.47459	0.0133391	0.319623
MSLN	7.18641	2.22353	0.899399	2.47224	0.0134268	0.320951
STEAP4	1624.28	1.14315	0.462507	2.47164	0.0134497	0.321111
OTOF	23.3652	1.43611	0.581217	2.47087	0.0134784	0.321411
ORM1	241.478	2.57031	1.04136	2.46824	0.0135781	0.322383
ABCA10	165.897	0.863302	0.349766	2.46823	0.0135783	0.322383
SLC43A1	684.779	0.683635	0.277075	2.46733	0.0136125	0.322671
PRKACB	4641.62	0.535715	0.217306	2.46526	0.0136915	0.323772
PACS1	2336.03	0.376371	0.152839	2.46253	0.0137962	0.324132
SEC16A	3531.7	0.373961	0.151865	2.46246	0.0137988	0.324132
MMRN2	807.841	0.808405	0.328642	2.45984	0.0139001	0.325521
ANKRD33B	281.654	1.04159	0.423867	2.45734	0.0139969	0.32579
SAA2	54.936	2.26284	0.921581	2.45539	0.0140733	0.32579
TFR2	132.732	1.2521	0.510109	2.45458	0.0141049	0.32579
PLVAP	2071.91	0.797386	0.324886	2.45435	0.0141138	0.32579
MSTN	23.4473	1.40098	0.570857	2.45417	0.0141209	0.32579
CXADRP2	8.10541	2.09003	0.851967	2.45318	0.0141599	0.32579
CCR6	108.107	1.1321	0.461503	2.45307	0.0141643	0.32579
SLC35C1	965.256	0.443958	0.180992	2.45291	0.0141705	0.32579
TTF1	713.544	0.273707	0.111622	2.45209	0.0142027	0.326145
RAPGEF2	2919.26	0.564917	0.230419	2.45169	0.0142188	0.326145
ZNF385B	79.0781	1.84063	0.75174	2.44849	0.0143456	0.327707
PLAC8	291.061	1.41195	0.576672	2.44844	0.0143475	0.327707
LRRN3	133.236	1.23283	0.503542	2.44831	0.0143528	0.327707
HSPB6	451.363	1.16975	0.477925	2.44755	0.014383	0.328018
MAP4K1	468.605	0.948897	0.387902	2.44623	0.0144359	0.328608
NR1H4	11.7854	3.00664	1.22983	2.44476	0.0144947	0.329431
GPR160	514.99	0.91274	0.373561	2.44335	0.0145515	0.329692
TTC38	1193.89	0.569723	0.233201	2.44305	0.0145636	0.329692
GNMT	27.1422	1.15386	0.472338	2.44287	0.0145712	0.329692
P2RY14	179.331	1.01644	0.416092	2.44283	0.0145726	0.329692
SLC6A12	187.021	1.24746	0.511539	2.43865	0.0147424	0.332775
SEC14L5	96.3238	1.66048	0.681404	2.43684	0.0148161	0.334059
ACY3	36.4379	1.89032	0.777215	2.43218	0.0150084	0.3377
GBP4	4121.36	1.09309	0.449545	2.43154	0.0150346	0.3377
FCRL3	123.719	1.38648	0.570237	2.43141	0.0150402	0.3377
PNPLA2	1265.03	0.596098	0.245282	2.43026	0.0150881	0.338274
DHTKD1	1816.6	0.655266	0.26977	2.42898	0.0151413	0.338702
HRH1	380.396	0.94091	0.387948	2.42535	0.0152935	0.340273
GVINP1	636.881	1.12223	0.462859	2.42457	0.0153265	0.340273
ABI3BP	1627.69	1.32565	0.546785	2.42445	0.0153317	0.340273
CGNL1	654.712	1.3145	0.54238	2.42358	0.0153682	0.340273
PLET1	1.03412	2.43317	1.00408	2.42328	0.0153812	0.340273
CTF1	61.4952	0.87638	0.361657	2.42324	0.0153829	0.340273
PSAPL1	18.103	7.29679	3.01531	2.41991	0.0155242	0.342636
CRLF3	1270.53	0.442789	0.183054	2.4189	0.0155677	0.342835
CIDEB	1748.6	0.549357	0.227286	2.41703	0.0156479	0.344029
SLC25A52	21.7822	0.542619	0.224595	2.41599	0.0156927	0.344029
LRRC31	9.56013	3.88074	1.60712	2.41471	0.0157475	0.344029
ABCD1	1257.58	0.666223	0.276042	2.41348	0.0158009	0.344029
FLJ42627	660.706	0.550556	0.228156	2.41307	0.0158188	0.344029
ABCC9	804.826	1.00438	0.416258	2.41287	0.0158276	0.344029
C22orf46	1225.32	0.438009	0.18159	2.41208	0.0158618	0.344029
ALDH2	4980.63	1.27791	0.52986	2.41179	0.0158742	0.344029
TEK	517.583	0.912253	0.378326	2.41129	0.0158964	0.344029
TMEM221	9.99904	1.18344	0.490952	2.41051	0.0159303	0.344029
SNCAIP	106.833	1.16939	0.48516	2.41032	0.0159387	0.344029
MADCAM1	10.0404	1.73898	0.721665	2.40968	0.0159663	0.344029
LINC00319	6.82942	1.5351	0.637081	2.40958	0.015971	0.344029
UGP2	7251.23	0.596535	0.247612	2.40915	0.0159896	0.344029
ADCY5	133.299	1.07507	0.446369	2.40847	0.0160196	0.344029
SYBU	267.255	1.32312	0.549366	2.40845	0.0160203	0.344029
MAN2A1	1855.54	0.625792	0.259973	2.40714	0.0160781	0.344898
AFF1	3475.6	0.458642	0.190574	2.40663	0.0161003	0.345001
TAF4	988.491	0.435789	0.181266	2.40415	0.0162103	0.346298
KLHL28	1200.48	0.339948	0.141405	2.40408	0.0162131	0.346298
CCDC88C	628.864	0.88035	0.366338	2.40311	0.0162564	0.346703
SBSPON	152.144	1.0057	0.4186	2.40254	0.0162817	0.346703
L3MBTL2	1695.28	0.37786	0.157279	2.40248	0.0162844	0.346703
ERO1B	1447.29	0.614804	0.256333	2.39845	0.0164645	0.349189
SEMA4G	263.729	0.900957	0.376165	2.39511	0.0166152	0.351158
PATL2	102.011	0.894278	0.373445	2.39467	0.0166351	0.351158
UGT3A1	5.30904	4.51007	1.88439	2.39339	0.0166936	0.351272
FCRL4	6.51601	2.61535	1.09296	2.39291	0.0167155	0.351362
KCNIP2	225.844	0.93304	0.390185	2.39128	0.0167899	0.352553
GALNT16	219.017	1.16018	0.485879	2.3878	0.0169494	0.353268
PDLIM1	2124.94	0.716687	0.300235	2.38708	0.0169826	0.353268
SCN3A	53.831	1.35349	0.567013	2.38705	0.016984	0.353268
CCL11	46.8282	1.72616	0.723391	2.38621	0.0170232	0.353343
PSMA8	9.07419	1.91579	0.803472	2.38439	0.0171074	0.35472
FAAH2	54.5003	1.5071	0.63219	2.38393	0.0171289	0.354795
IL21R	210.675	1.33482	0.560105	2.38316	0.0171648	0.354809
ESAM	672.505	0.686247	0.287968	2.38307	0.0171688	0.354809
PON3	36.6249	1.43893	0.603892	2.38277	0.0171831	0.354809
MTM1	1050.01	0.396897	0.166634	2.38185	0.0172257	0.355318
RFFL	106.1	0.675925	0.283922	2.38067	0.0172812	0.355723
SYVN1	1917.61	0.371097	0.156044	2.37816	0.0173994	0.357047
TTC9	220.931	1.194	0.502841	2.3745	0.0175726	0.358608
100616209	64.97	0.768256	0.323694	2.3734	0.0176251	0.358608
SLC40A1	9971.1	1.00562	0.424165	2.37082	0.0177487	0.358608
USF3	1411.67	0.421671	0.177915	2.37006	0.017785	0.358608
SPATA41	24.4715	1.03623	0.43726	2.36983	0.0177963	0.358608
DIRC3	47.6478	1.22442	0.516837	2.36905	0.0178337	0.358608
C1orf115	751.958	0.938919	0.396383	2.36872	0.0178498	0.358608
CR1	1677.44	1.16847	0.493371	2.36835	0.0178677	0.358608
PLEKHA6	398.458	1.33761	0.564883	2.36794	0.0178875	0.358608
HNF1A	56.2814	0.693543	0.2931	2.36624	0.01797	0.359472
TMEM156	132.844	1.31664	0.556928	2.36411	0.0180733	0.360088
CD6	451.617	1.17988	0.499239	2.36335	0.0181106	0.360468
TST	556.484	1.03268	0.437075	2.36272	0.0181416	0.360468
LINC02145	4.44695	1.46469	0.620824	2.35926	0.0183114	0.362288
GAREM1	777.826	0.862763	0.366092	2.35669	0.0184389	0.363723
HEPACAM	15.1056	2.09807	0.891418	2.35363	0.0185911	0.366362
CRLF2	8.15166	2.28421	0.970868	2.35275	0.0186352	0.366701
SORD	3350.86	0.791362	0.336385	2.35255	0.0186452	0.366701
ABHD15	774.743	0.470292	0.200106	2.35022	0.0187624	0.368014
TNFAIP3	1939.82	0.885435	0.377124	2.34786	0.0188815	0.369519
TRIM8	1868.73	0.40167	0.171114	2.34738	0.0189058	0.36963
ZNF366	66.8055	0.825703	0.351964	2.34599	0.0189767	0.369924
ART1	3.1353	3.78449	1.61404	2.34474	0.0190406	0.370461
OCLNP1	75.0847	1.32544	0.565422	2.34417	0.0190695	0.370461
MYZAP	52.9485	1.37767	0.588152	2.34236	0.019162	0.370682
SMAD1	858.563	0.563261	0.240612	2.34095	0.0192347	0.371343
P2RY10	191.89	1.38239	0.590532	2.34092	0.0192364	0.371343
EFCAB14	6504.14	0.339261	0.145016	2.33947	0.0193111	0.371922
NCOA4	12169.3	0.421911	0.180363	2.33923	0.0193233	0.371922
DDAH1	867.995	0.942749	0.403277	2.33772	0.0194018	0.371922
UNC5A	16.781	1.22758	0.525236	2.33719	0.0194294	0.371922
PTPN2	1628.93	0.33554	0.143577	2.33701	0.0194389	0.371922
MAN1A1	3834.13	1.03031	0.440888	2.3369	0.0194443	0.371922
NPR1	388.022	1.06764	0.457075	2.3358	0.0195016	0.371922
TMEM181	3485.57	0.426527	0.182614	2.33568	0.0195081	0.371922
TCIM	374.336	0.830525	0.356168	2.33184	0.0197092	0.373084
SLC38A3	31.7829	1.76142	0.756946	2.32701	0.0199645	0.374645
FBXL4	894.98	0.354089	0.152221	2.32615	0.0200106	0.374645
ASAH2	78.2398	0.815215	0.350536	2.32562	0.0200386	0.374645
PIP5K1B	275.48	1.26442	0.543711	2.32553	0.0200436	0.374645
HUS1B	1.94989	1.68424	0.724281	2.32539	0.0200509	0.374645
DOCK11	1906.15	0.718811	0.309159	2.32506	0.020069	0.374645
REC8	264.241	0.776252	0.333882	2.32493	0.0200758	0.374645
FAM151A	19.2619	1.23991	0.533807	2.32277	0.0201915	0.374645
DEPDC5	766.044	0.315206	0.135711	2.32262	0.0201995	0.374645
OR13A1	1.8939	2.40791	1.03757	2.32071	0.0203023	0.375768
ACACB	1459.16	0.868286	0.374627	2.31773	0.0204638	0.377214
DTX1	279.116	1.31472	0.567637	2.31613	0.0205514	0.378344
ERCC6	487.498	0.40054	0.173138	2.31342	0.0206996	0.378993
CCR4	80.9228	1.21331	0.524679	2.31249	0.0207508	0.378993
FAAH	178.269	0.899708	0.389088	2.31235	0.0207584	0.378993
CLDN16	18.8409	2.12242	0.918072	2.31183	0.0207872	0.37917
MARCHF8	647.709	0.423851	0.183432	2.31068	0.0208507	0.379633
FLJ42969	3.27458	2.21155	0.957294	2.31021	0.0208765	0.379753
MYO16	62.4181	1.11435	0.482709	2.30853	0.0209695	0.380748
CCDC6	2552.6	0.347906	0.150753	2.30778	0.0210113	0.381159
SIRPG	196.308	1.33133	0.577448	2.30555	0.0211358	0.382054
CPEB3	275.745	0.618734	0.268549	2.30399	0.0212234	0.382569
APOBEC3D	342.262	0.587224	0.254874	2.30398	0.0212239	0.382569
CRY2	1075.32	0.428898	0.186205	2.30336	0.0212585	0.3827
USH1C	5.1052	2.77497	1.20532	2.30226	0.0213204	0.3827
ECHDC2	950.096	0.98206	0.426591	2.30211	0.0213288	0.3827
SELENOP	6735.88	1.09315	0.475772	2.29763	0.0215827	0.38472
GRIA4	82.5154	1.90081	0.827845	2.29609	0.0216708	0.385035
OLFML2A	873.755	0.848067	0.369522	2.29504	0.0217309	0.385069
PYGM	42.773	0.966444	0.421388	2.29348	0.0218205	0.38584
OSBPL2	2127.11	0.45148	0.196953	2.29233	0.0218867	0.386078
FGFR4	151.824	1.18404	0.51659	2.29202	0.0219044	0.386078
ZFAND4	343.248	0.548085	0.239302	2.29035	0.0220011	0.387095
C1R	10910	1.177	0.514213	2.28894	0.0220827	0.387417
STYX	1514.09	0.334932	0.146392	2.28791	0.0221428	0.387417
PKDREJ	20.2544	1.01572	0.444039	2.28745	0.0221693	0.387417
ATP11AUN	2.99894	3.48295	1.52304	2.28684	0.022205	0.387417
F5	173.091	1.07704	0.471156	2.28595	0.0222572	0.387417
P2RY12	121.789	1.04084	0.455359	2.28576	0.0222685	0.387417
GLYAT	38.7061	2.76039	1.20894	2.2833	0.0224126	0.388485
PARD3	1874.98	0.718372	0.314833	2.28176	0.0225037	0.388849
NUTM2D	195.661	0.529163	0.231942	2.28144	0.0225222	0.388849
AQP7P1	111.085	1.36088	0.59664	2.2809	0.0225541	0.388849
STK17B	2354.79	0.891732	0.391119	2.27995	0.0226108	0.388849
FAM107B	3021.5	0.80756	0.354261	2.27956	0.0226336	0.388849
RDH10	973.301	0.64356	0.282458	2.27843	0.0227009	0.388849
VWA1	877.588	0.694538	0.304874	2.27812	0.0227197	0.388849
TMEM245	4591.84	0.362318	0.159073	2.27768	0.0227454	0.388849
ABAT	375.874	0.788175	0.346104	2.27728	0.0227695	0.388849
ARHGAP44	94.6171	0.850998	0.373711	2.27716	0.0227768	0.388849
INHBE	14.1712	1.00148	0.439952	2.27635	0.0228251	0.388849
POU2AF1	642.415	1.62926	0.716114	2.27514	0.0228977	0.389752
SPX	22.7245	1.31713	0.579115	2.27438	0.0229429	0.390186
SCIMP	448.602	0.891964	0.392568	2.27212	0.023079	0.390936
FLT4	275.961	0.729053	0.320883	2.27202	0.0230854	0.390936
PTPN3	769.5	1.06109	0.467414	2.27013	0.0231995	0.391185
MIR650	520.204	1.65601	0.729714	2.26939	0.0232446	0.391185
BCL11A	250.112	1.2853	0.566394	2.26927	0.0232517	0.391185
NKAIN2	18.8367	1.47435	0.649704	2.26926	0.0232524	0.391185
LSR	584.857	1.04846	0.462043	2.26918	0.0232576	0.391185
ADAMTS13	211.387	0.892986	0.393965	2.26666	0.023411	0.393099
MARCHF4	6.93483	1.43404	0.63289	2.26587	0.0234595	0.393316
EFEMP1	3871.16	1.21285	0.535728	2.26393	0.0235782	0.394387
GPX3	5459.73	0.975	0.430972	2.26233	0.0236772	0.395246
RANGAP1	3077.83	0.390742	0.172718	2.26231	0.0236782	0.395246
ECT2L	15.8068	0.814222	0.360241	2.26021	0.0238081	0.395703
PKHD1	86.3141	1.73351	0.767499	2.25864	0.0239057	0.396049
SIPA1L3	732.285	0.415504	0.184054	2.25752	0.0239759	0.396225
ZC3HAV1	3411.86	0.348277	0.154275	2.25751	0.0239762	0.396225
PTPRK	1455.86	0.803486	0.356103	2.25633	0.0240502	0.396295
CYB5R3	7506.19	0.446744	0.198009	2.25618	0.0240593	0.396295
CLEC1A	190.676	1.02052	0.452439	2.25559	0.0240961	0.396295
KDM2A	4826.89	0.346669	0.153776	2.25438	0.0241724	0.396295
INTS4	1349.91	0.309892	0.137476	2.25416	0.0241864	0.396295
CHRNB2	219.855	1.72854	0.767002	2.25364	0.024219	0.396295
NKX2-3	6.56591	2.54633	1.12994	2.25351	0.024227	0.396295
SSC5D	292.753	0.911618	0.404809	2.25197	0.024324	0.397345
COLEC11	311.93	1.38849	0.616692	2.25151	0.0243533	0.397467
AGT	215.071	1.33506	0.593721	2.24862	0.0245364	0.399126
NIPAL1	63.0035	1.42795	0.635116	2.24833	0.024555	0.399126
PLCG2	1027.16	0.823828	0.366425	2.24829	0.0245579	0.399126
IQGAP2	3569.27	0.842832	0.375009	2.2475	0.0246082	0.399126
TLE1	1370.15	0.741455	0.329958	2.24712	0.0246325	0.399126
SVEP1	722.819	1.11614	0.496753	2.24688	0.0246476	0.399126
SREBF1	2340.88	0.513924	0.228738	2.24678	0.024654	0.399126
MIS18BP1	1685.37	0.353513	0.157368	2.2464	0.0246781	0.39919
KIAA2012	5.38242	1.82297	0.811681	2.24592	0.0247093	0.399371
BMP8A	230.936	0.753575	0.335714	2.24469	0.0247879	0.399688
LOC100505622	12.2718	1.32527	0.59043	2.24458	0.0247949	0.399688
CAT	5993.13	0.696386	0.310494	2.24283	0.0249077	0.399736
VASH2	169.442	0.940841	0.419543	2.24254	0.0249266	0.399736
TSPAN12	408.852	0.84151	0.375304	2.24221	0.0249478	0.399736
HMGCLL1	14.6452	1.7404	0.776365	2.24173	0.0249787	0.399736
IL4R	1683.57	0.72463	0.32356	2.23956	0.0251198	0.400465
RBM47	1314.38	0.958788	0.428635	2.23684	0.0252967	0.401941
COG1	1229.8	0.283212	0.126627	2.23658	0.0253136	0.401941
CD200R1	214.043	0.913607	0.40875	2.23512	0.0254093	0.402705
HNF1B	6.6717	2.62858	1.17754	2.23226	0.0255979	0.403212
SERPINA11	12.5514	3.39183	1.5196	2.23205	0.0256115	0.403212
ALG8	2555.65	0.462894	0.207447	2.23138	0.0256557	0.403241
SIN3A	3122.86	0.29701	0.133109	2.23133	0.0256593	0.403241
LINC00473	330.331	1.30018	0.58364	2.22771	0.0258997	0.405642
MKRN2OS	16.4152	1.14761	0.515329	2.22695	0.0259506	0.405892
DACT2	37.652	1.51719	0.68255	2.22283	0.0262273	0.409575
LAMA2	978.616	1.04169	0.469035	2.22093	0.0263556	0.410825
NEXMIF	25.481	1.67064	0.752296	2.22073	0.0263694	0.410825
MAOB	1287.91	1.41765	0.638923	2.2188	0.0265	0.412213
LIMA1	7104.35	0.557113	0.251349	2.21649	0.0266582	0.413379
CLPTM1L	4754.14	0.352858	0.159394	2.21375	0.0268463	0.415549
LINC01502	6.09545	2.68385	1.21247	2.21353	0.0268609	0.415549
PRKCH	1454.15	0.563293	0.254604	2.21242	0.0269374	0.415761
PATJ	509.508	0.90186	0.407759	2.21175	0.0269839	0.416124
ZNF717	140.679	0.528216	0.238852	2.21148	0.0270028	0.416124
CEACAM21	128.093	1.02335	0.462983	2.21034	0.0270819	0.416567
SDR42E1	74.6389	1.49166	0.67515	2.20938	0.0271481	0.417069
ABRAXAS2	1107.29	0.269467	0.122034	2.20813	0.0272355	0.418088
RNF213	9634.41	0.471845	0.213794	2.207	0.0273138	0.418326
GAPVD1	2395.76	0.241192	0.109313	2.20644	0.0273532	0.418326
CASP8AP2	1201.42	0.338236	0.153349	2.20566	0.0274077	0.418326
RP1L1	8.45831	1.28393	0.58213	2.20558	0.0274135	0.418326
GPR35	39.924	0.901137	0.408624	2.2053	0.0274331	0.418326
ADAMTS9	770.513	0.926638	0.420199	2.20524	0.0274375	0.418326
CCM2L	88.6055	0.777125	0.352421	2.20511	0.0274466	0.418326
ACTN2	81.2834	1.40755	0.638393	2.20484	0.0274655	0.418326
ERLIN1	2627.07	0.413383	0.187527	2.20439	0.0274966	0.418326
DENND4A	1487.11	0.395253	0.179314	2.20425	0.0275068	0.418326
CRYZ	1998.23	0.455957	0.206877	2.20399	0.0275248	0.418326
MYOCD	35.4026	1.53509	0.697024	2.20235	0.0276408	0.418397
ONECUT1	42.736	1.87375	0.85084	2.20224	0.0276483	0.418397
MFSD9	339.061	0.35545	0.16147	2.20134	0.027712	0.418397
ITPR1	1700.48	0.658261	0.299041	2.20124	0.027719	0.418397
LINC00926	63.1216	0.827848	0.376176	2.20069	0.0277578	0.418664
LURAP1L	313.854	0.708779	0.322198	2.19983	0.0278191	0.418986
SEMA3G	468.469	0.999039	0.454475	2.19823	0.0279329	0.42003
CCL21	1785.42	1.80542	0.821586	2.19749	0.0279858	0.420128
ONECUT2	229.63	1.53953	0.700722	2.19706	0.028016	0.420128
ECE1	2796.86	0.680918	0.309963	2.19677	0.0280366	0.420128
SRD5A2	5.36926	1.98732	0.905049	2.19582	0.0281052	0.420128
CCL18	2131.97	1.26532	0.576642	2.19429	0.0282146	0.421078
BCAR3-AS1	4.157	1.71297	0.780927	2.19351	0.0282707	0.421598
CLEC10A	631.263	1.18125	0.53895	2.19177	0.0283964	0.423156
MLLT6	4551.93	0.352126	0.160748	2.19054	0.028485	0.424158
PDE4D	1300.08	0.723436	0.330309	2.19018	0.0285115	0.424234
STK26	622.474	0.916318	0.418757	2.18819	0.028656	0.425746
CCKBR	2.02515	2.37902	1.08764	2.18733	0.0287186	0.426196
OR7A5	162.883	2.18191	0.997751	2.18682	0.0287554	0.426196
ZNF592	2082.62	0.295383	0.135082	2.18669	0.0287653	0.426196
TLR10	129.878	1.16505	0.532879	2.18632	0.028792	0.426196
CCDC28A	862.305	0.432228	0.197698	2.1863	0.0287935	0.426196
CD5	333.353	1.24266	0.568613	2.18542	0.0288578	0.426803
NUTM2A	151.494	0.486064	0.222469	2.18486	0.028899	0.426803
REPS2	529.749	0.701052	0.320913	2.18455	0.0289216	0.426819
FUBP3	2685.4	0.222714	0.101976	2.18398	0.0289634	0.427118
THRSP	70.5923	1.92165	0.88107	2.18104	0.0291802	0.42884
HSDL2	2078.11	0.408976	0.187523	2.18094	0.0291881	0.42884
ULBP3	45.983	0.895851	0.41099	2.17974	0.0292767	0.429591
TOX2	89.1499	0.828463	0.380088	2.17966	0.0292825	0.429591
SERPINB9P1	75.1249	0.911074	0.418068	2.17925	0.029313	0.429723
RCSD1	1228.34	0.838427	0.384834	2.17867	0.0293558	0.429781
SS18L1	2192.56	0.73184	0.336202	2.17679	0.0294962	0.430809
PPP6C	3396.8	0.238544	0.109641	2.17568	0.0295796	0.430809
CPT2	1196.41	0.413448	0.190076	2.17517	0.0296171	0.430809
RASSF9	56.2012	1.10568	0.508486	2.17446	0.0296708	0.430809
ANKRD65	110.338	0.950738	0.437342	2.1739	0.0297125	0.430809
LARGE2	56.5945	1.64166	0.755484	2.17299	0.0297812	0.431337
CHST1	102.251	0.825575	0.380078	2.17212	0.0298465	0.431716
BDKRB1	16.343	1.25864	0.580184	2.16938	0.0300537	0.433857
GLUD1	7129.86	0.43009	0.198347	2.16838	0.03013	0.434417
NTN4	710.62	0.86065	0.396977	2.16801	0.0301581	0.434417
CHST4	12.4195	2.89439	1.33597	2.16652	0.0302718	0.435404
CHGB	37.2618	1.37786	0.63611	2.16607	0.0303059	0.435404
HOOK2	396.381	0.488878	0.225726	2.16581	0.030326	0.435404
SEMA3F	482.41	0.670062	0.309423	2.16552	0.0303479	0.435404
LINC02872	16.9178	1.19182	0.550395	2.16539	0.0303582	0.435404
ALMS1	1150.31	0.357704	0.165325	2.16364	0.0304918	0.436267
SLC38A10	2884.1	0.406184	0.187792	2.16294	0.0305455	0.436515
LRP5L	139.406	0.648726	0.300298	2.16027	0.0307515	0.438464
CNOT6L	2702.75	0.338768	0.156835	2.16003	0.0307701	0.438464
BHMT2	126.557	1.13325	0.524857	2.15916	0.030838	0.438706
LOC100133315	44.4726	0.506925	0.234848	2.15853	0.030887	0.438834
MCM9	583.53	0.298737	0.138496	2.157	0.0310056	0.438864
LPCAT4	711.88	0.43388	0.201172	2.15676	0.0310245	0.438864
CNR2	15.2164	1.6773	0.777722	2.15668	0.0310306	0.438864
APLNR	1325.36	1.00453	0.466467	2.15348	0.0312808	0.440615
PTK6	180.813	1.24176	0.576763	2.15298	0.0313206	0.440615
RAPGEF5	1021.05	0.757349	0.351773	2.15295	0.0313229	0.440615
ALDH6A1	586.527	0.589077	0.273626	2.15285	0.0313303	0.440615
PVALB	7.76147	1.24695	0.579483	2.15183	0.0314108	0.440615
FAM224B	14.9366	2.83558	1.31787	2.15164	0.0314258	0.440615
SIAE	1309.23	0.560718	0.260623	2.15145	0.0314407	0.440615
SLC41A2	651.153	0.958578	0.445729	2.15058	0.031509	0.441082
PKIA	364.959	1.05729	0.492069	2.14866	0.0316611	0.441655
CYTH1	2564.34	0.445414	0.207396	2.14765	0.0317416	0.441841
AANAT	9.778	1.32646	0.617692	2.14745	0.0317578	0.441841
ZBTB2	1051.17	0.260834	0.121493	2.14691	0.0318003	0.441841
DDX60	2629.09	0.794729	0.370235	2.14656	0.0318287	0.441841
PRRC2B	8117.73	0.295827	0.137837	2.1462	0.0318568	0.441902
UBE2G1	2867.11	0.351059	0.163749	2.14388	0.0320427	0.442963
CD3G	196.493	1.2145	0.566505	2.14385	0.0320448	0.442963
ARMCX2	1180.79	0.693301	0.323577	2.14261	0.0321443	0.443654
LHPP	342.496	0.545219	0.254519	2.14215	0.0321813	0.443654
GRB14	22.5894	1.27124	0.593472	2.14204	0.0321901	0.443654
ITIH3	148.685	1.36315	0.636449	2.14181	0.0322088	0.443654
SYNE4	15.0484	1.1075	0.517099	2.14176	0.0322131	0.443654
PHF21B	8.9748	2.29386	1.07112	2.14156	0.0322288	0.443654
HBS1L	2429.71	0.304895	0.14246	2.14022	0.0323373	0.444322
IYD	23.8334	4.28188	2.00201	2.13879	0.0324527	0.444552
RNF125	974.283	0.577368	0.27001	2.13832	0.032491	0.444552
SP140	438.61	0.983341	0.459984	2.13777	0.0325352	0.444789
CLDN14	87.8365	1.75354	0.820655	2.13675	0.032618	0.445615
ADAMDEC1	771.243	1.13869	0.533912	2.13272	0.0329476	0.448296
NCOA7	2297.68	0.416011	0.195073	2.13259	0.032958	0.448296
SLC26A7	90.4657	1.05878	0.496536	2.13234	0.0329793	0.448296
ADRA1A	14.6379	1.60598	0.753361	2.13176	0.0330269	0.448296
TINAGL1	645.42	0.760779	0.35689	2.13169	0.0330323	0.448296
LINC01124	10.2084	1.98784	0.933005	2.13058	0.0331236	0.448698
PKP2	202.661	1.40129	0.657921	2.12988	0.0331816	0.448698
F11	6.43676	3.07512	1.44396	2.12965	0.0332009	0.448698
PLCH1	82.1564	1.27394	0.598206	2.12959	0.0332051	0.448698
GRTP1	139.267	0.974891	0.45805	2.12835	0.033308	0.449607
SHH	4.73291	3.22606	1.51676	2.12695	0.0334247	0.450214
TSSK4	60.69	0.521117	0.245016	2.12687	0.0334306	0.450214
TBC1D2B	3446.82	0.387846	0.182493	2.12527	0.0335641	0.451162
CCNY	4034.4	0.357119	0.168039	2.12521	0.0335691	0.451162
C1RL-AS1	148.486	0.889226	0.418569	2.12444	0.0336332	0.451718
LATS1	1752.66	0.357362	0.168316	2.12316	0.0337402	0.452848
SEMA3C	9574.5	0.962706	0.453602	2.12236	0.0338075	0.452978
SLC27A2	57.2712	1.01454	0.478199	2.12158	0.0338733	0.453103
VSIG1	22.4278	1.23019	0.580145	2.12049	0.0339646	0.453772
TIFA	729.693	0.523461	0.246923	2.11994	0.0340111	0.453772
KCNMB2	10.4295	1.5583	0.735077	2.11991	0.0340136	0.453772
JAK1	8659.34	0.333228	0.157233	2.11932	0.034063	0.453772
ECHDC3	457.591	0.688211	0.324827	2.1187	0.0341157	0.453901
VPS4B	3037.08	0.257642	0.121638	2.1181	0.0341668	0.454277
TMEM233	16.1694	0.933902	0.441168	2.11688	0.0342698	0.454494
SYNC	95.1513	0.968512	0.457597	2.11652	0.0343009	0.454494
IQSEC1	3359.77	0.487601	0.230426	2.11608	0.0343377	0.454494
RGS13	50.8757	1.41235	0.667903	2.1146	0.0344644	0.454494
FAM107A	148.315	0.813472	0.384821	2.1139	0.0345239	0.454494
BCAS1	28.393	1.37787	0.652088	2.113	0.0346004	0.454494
CCDC142	317.482	0.298885	0.141486	2.11248	0.0346457	0.454494
RNF126P1	1.58234	1.54372	0.730869	2.11218	0.0346712	0.454494
RNF31	1636.94	0.344237	0.163056	2.11116	0.0347585	0.455137
ADORA2A	8.94707	1.15826	0.54892	2.11006	0.0348528	0.455772
IRAG1	420.165	0.685121	0.325097	2.10743	0.03508	0.456015
FILIP1	142.065	0.747684	0.354815	2.10725	0.0350956	0.456015
GID4	813.355	0.29304	0.139096	2.10675	0.0351396	0.456015
STX16	5224.53	0.482261	0.228917	2.10671	0.0351427	0.456015
NOP9	631.252	0.40873	0.194018	2.10666	0.035147	0.456015
PEX5	1833.33	0.31179	0.148024	2.10634	0.0351745	0.456042
SMCR8	2549.94	0.380516	0.180692	2.10589	0.035214	0.456042
GPLD1	126.412	0.680886	0.32339	2.10546	0.035251	0.456042
FAM153B	7.15918	1.85397	0.880612	2.10532	0.0352638	0.456042
AMH	7.92816	1.1858	0.563505	2.10434	0.0353492	0.456552
ZC3H12D	196.09	0.994523	0.472936	2.10287	0.0354771	0.457906
FOXN3	4435.31	0.323826	0.154145	2.10079	0.0356594	0.459363
PLPP3	3106.8	0.755268	0.359677	2.09985	0.0357419	0.459768
SYNRG	2515.8	0.290337	0.138346	2.09863	0.0358493	0.459768
APOBEC3F	358.724	0.484228	0.230777	2.09825	0.0358831	0.459768
LINC01625	5.96283	1.70302	0.811728	2.09802	0.035903	0.459768
ADCY4	256.318	0.801569	0.382146	2.09754	0.0359454	0.459768
COL14A1	3008.92	1.01598	0.484835	2.09551	0.0361252	0.461176
LAYN	272.8	0.825122	0.393762	2.09548	0.0361282	0.461176
FAM86C1P	377.424	0.318648	0.152081	2.09525	0.0361484	0.461176
MOGAT2	4.48499	2.97333	1.41965	2.09441	0.0362236	0.461241
CD27	193.275	1.00762	0.481394	2.09314	0.0363368	0.461862
STAT4	309.096	0.76848	0.36725	2.09253	0.0363912	0.461862
CEP76	400.556	0.339403	0.162233	2.09208	0.0364318	0.461862
TVP23A	45.5811	0.627165	0.299907	2.0912	0.0365104	0.461862
NUAK1	714.44	0.784293	0.375224	2.0902	0.0365999	0.461862
SHOC2	2670.11	0.272451	0.13036	2.08999	0.0366187	0.461862
TRAT1	137.097	1.13215	0.542042	2.08868	0.0367363	0.461862
NEBL	285.038	1.1426	0.547056	2.08864	0.0367406	0.461862
ZBTB7C	159.235	1.31656	0.63051	2.08809	0.0367901	0.461862
NR3C1	4555.6	0.30616	0.146669	2.08743	0.0368497	0.461862
MTA2	3357.41	0.216441	0.103728	2.08662	0.0369229	0.461862
EVI5	1566.82	0.33738	0.161792	2.08527	0.0370451	0.46269
ASGR2	53.9558	1.15396	0.553565	2.0846	0.0371056	0.46269
TMC8	945.972	0.897754	0.430752	2.08416	0.0371458	0.462902
SERPINA3	5067.66	1.49083	0.715686	2.08308	0.0372443	0.462937
PTPRT	22.7525	1.53414	0.73666	2.08256	0.0372916	0.462976
CLEC4GP1	18.9657	1.71799	0.825147	2.08205	0.0373383	0.462977
AFP	1.09489	3.45435	1.66053	2.08027	0.0375009	0.464075
SLC45A3	273.425	0.740679	0.356086	2.08006	0.0375203	0.464075
CFP	236.342	1.04456	0.50248	2.07881	0.0376347	0.464911
ANG	180.507	0.757613	0.364497	2.07852	0.0376619	0.464958
TC2N	822.53	0.910847	0.43846	2.07738	0.0377668	0.465523
GABARAPL1	2599.74	0.461423	0.222131	2.07725	0.037778	0.465523
ARFGAP3	3529.82	0.39992	0.192592	2.07651	0.0378467	0.46608
APCDD1L-DT	11.4608	0.904137	0.435643	2.07541	0.0379486	0.467045
ARHGEF15	289.83	0.64629	0.311757	2.07306	0.0381669	0.467634
RELA	2500.02	0.223605	0.107875	2.07282	0.0381891	0.467634
CYP2A7	2.13588	2.37395	1.14539	2.07262	0.0382073	0.467634
SMLR1	4.45466	2.60307	1.2561	2.07235	0.0382327	0.467645
MOXD1	2007.32	1.14239	0.551673	2.07077	0.0383801	0.468827
CLDN20	15.7739	0.891205	0.430483	2.07025	0.0384293	0.468894
SLC25A25-AS1	135.793	0.681674	0.329442	2.06918	0.0385293	0.469565
CD96	470.131	1.04615	0.505703	2.06871	0.0385731	0.469565
IFIT5	1596.18	0.471524	0.227938	2.06865	0.0385789	0.469565
26148	114.481	0.3724	0.180063	2.06816	0.0386245	0.469833
SIX4	162.436	0.805549	0.389817	2.06648	0.0387832	0.470585
GRAMD4	1842.32	0.49174	0.23797	2.0664	0.0387911	0.470585
SPTY2D1	1493.52	0.227732	0.110254	2.06552	0.0388742	0.470585
GEMIN4	1033.31	0.289551	0.140187	2.06546	0.0388799	0.470585
DDX11	1415.09	0.511153	0.247586	2.06455	0.0389659	0.470585
NEXN	343.592	0.650879	0.31527	2.06451	0.0389691	0.470585
ADTRP	213.669	1.15276	0.558399	2.06441	0.0389787	0.470585
SH3D19	2332.14	0.685952	0.332627	2.06223	0.0391863	0.47188
LPAR1	1070.26	0.971925	0.471381	2.06187	0.0392204	0.47188
GBGT1	243.277	0.692698	0.336156	2.06064	0.0393372	0.472141
HSD17B12	4792.03	0.402409	0.195396	2.05946	0.0394505	0.472607
RALGPS1	312.521	0.539111	0.261921	2.0583	0.0395614	0.472607
WIPF2	1916.43	0.248662	0.120836	2.05784	0.0396052	0.472607
AK7	42.11	0.805576	0.391504	2.05764	0.0396246	0.472607
FUT4	483.313	0.443179	0.215508	2.05644	0.0397405	0.472607
92973	37.2577	0.821027	0.39928	2.05627	0.0397566	0.472607
TCF20	2536.91	0.40998	0.199459	2.05546	0.0398343	0.473073
CHRNA10	32.8987	0.742299	0.361179	2.05521	0.0398586	0.473073
GOLGA8IP	17.69	0.869198	0.423286	2.05345	0.040029	0.473456
HS3ST3B1	56.7001	1.22523	0.596855	2.05281	0.0400914	0.473456
TFCP2L1	534.474	1.17428	0.572047	2.05277	0.0400945	0.473456
SLC2A4	117.117	1.02496	0.49931	2.05275	0.040097	0.473456
DHRS4-AS1	1089.24	0.417069	0.203193	2.05257	0.0401141	0.473456
TRIM68	605.161	0.283966	0.138443	2.05114	0.0402531	0.473901
LCK	660.244	1.18565	0.578192	2.05062	0.0403039	0.474007
NEURL1B	911.434	0.598569	0.292126	2.04901	0.040461	0.475428
LRP5	1045.69	0.625681	0.305574	2.04756	0.0406032	0.475776
APCDD1L	44.9803	1.31511	0.642339	2.04738	0.040621	0.475776
CPA5	5.88494	1.6104	0.78663	2.04721	0.0406375	0.475776
STIM1	2049.89	0.305802	0.149434	2.0464	0.040717	0.475776
CLSTN2	101.559	1.17912	0.576224	2.04628	0.0407286	0.475776
LINC01599	2.14625	1.68593	0.824183	2.04557	0.0407982	0.475876
HSH2D	298.335	1.03851	0.508023	2.04423	0.040931	0.476096
SLC23A1	17.7012	0.625092	0.305855	2.04375	0.0409783	0.476096
ADAMTSL2	170.913	0.927666	0.453913	2.04371	0.0409822	0.476096
EPB41L2	4211.15	0.550607	0.269483	2.0432	0.0410328	0.476096
PTPRB	1279.95	0.63636	0.311666	2.0418	0.0411714	0.477007
SIGLEC12	75.2089	1.27373	0.624003	2.04122	0.0412288	0.477254
GIMAP7	971.652	0.820478	0.402051	2.04073	0.0412773	0.477538
FAM214A	1429.64	0.356955	0.174957	2.04024	0.0413265	0.477828
UTRN	4878.11	0.54359	0.266476	2.03992	0.041358	0.477915
TRABD2A	130.318	1.10901	0.543946	2.03881	0.0414685	0.478634
TTC17	3682.33	0.274683	0.134764	2.03825	0.0415253	0.478634
CMBL	1129.87	1.04221	0.511329	2.03825	0.0415254	0.478634
TMPRSS4	30.8559	2.11947	1.04005	2.03785	0.0415648	0.478634
PGLYRP2	3.45718	3.67902	1.80606	2.03705	0.0416455	0.479022
C17orf64	3.33969	1.86626	0.91668	2.03589	0.0417613	0.479378
COL23A1	46.7797	0.940461	0.46197	2.03576	0.0417743	0.479378
TSPAN18	541.716	0.744922	0.366142	2.03452	0.0418994	0.480537
IGFBP1	17.0654	2.874	1.41318	2.03371	0.0419805	0.48068
INPP5D	1303.63	0.785401	0.386358	2.03283	0.0420693	0.480795
SLAMF6	495.6	1.0435	0.513342	2.03276	0.0420773	0.480795
THAP12	3014.58	0.299507	0.147349	2.03263	0.0420895	0.480795
ACSL5	1528.96	0.815113	0.401043	2.03248	0.0421046	0.480795
PLGLB2	135.318	0.560412	0.275808	2.03189	0.0421646	0.481079
GPT2	757.075	0.799974	0.393886	2.03098	0.0422572	0.4818
ANKRD22	460.279	1.1108	0.546987	2.03077	0.0422784	0.4818
RCAN3AS	6.93875	1.12593	0.554558	2.03031	0.0423249	0.4818
GPBP1L1	4489.26	0.240359	0.118494	2.02845	0.0425141	0.482285
XRCC6	15358.3	0.37138	0.183101	2.02828	0.0425312	0.482285
PLPP1	988.348	0.481363	0.237327	2.02827	0.0425325	0.482285
CD3E	898.232	1.09024	0.537553	2.02816	0.0425436	0.482285
ASMT	6.84829	1.76282	0.869912	2.02643	0.0427206	0.483568
CRYM	77.0584	1.0546	0.520554	2.02591	0.0427741	0.483864
TRAK1	3244.71	0.291683	0.144189	2.02292	0.0430812	0.486204
SLC3A1	7.22894	1.28666	0.636166	2.02252	0.0431222	0.486204
AIG1	1072.4	0.64926	0.321023	2.02247	0.0431279	0.486204
UGT1A4	4.4941	6.09966	3.01664	2.02201	0.0431756	0.486401
EML1	637.79	0.64512	0.319078	2.02183	0.0431943	0.486401
INHBC	5.7283	2.15188	1.0645	2.02149	0.0432294	0.486457
DLG5-AS1	13.7909	0.724476	0.35842	2.0213	0.0432482	0.486457
TDO2	221.279	0.946698	0.468556	2.02046	0.0433357	0.486851
PRKD2	1007.75	0.336732	0.166678	2.02026	0.0433568	0.486851
LINC00857	20.9725	1.28661	0.637369	2.01863	0.0435255	0.487076
CRAT	983.044	0.523411	0.259313	2.01845	0.0435443	0.487076
PPM1B	2389.69	0.25807	0.127866	2.0183	0.0435605	0.487076
SREBF2	4663.01	0.414065	0.205175	2.01811	0.0435801	0.487076
SH2D3A	60.1481	0.881206	0.436855	2.01716	0.0436786	0.487076
RGS5	5635.25	0.736536	0.365164	2.017	0.0436957	0.487076
ANGPTL1	314.114	1.04555	0.518767	2.01545	0.0438574	0.487076
SPSB4	12.4889	1.29261	0.641497	2.01499	0.0439058	0.487076
PAFAH2	941.394	0.32979	0.163686	2.01477	0.0439288	0.487076
MGC12916	21.8334	1.1301	0.56107	2.01419	0.0439899	0.487076
ANK1	77.654	0.99932	0.496798	2.01152	0.0442702	0.488546
HIF1AN	2366.06	0.257672	0.128183	2.01019	0.0444111	0.488869
SIPA1	1327.24	0.453339	0.22554	2.01001	0.0444296	0.488869
INSR	1605.69	0.573718	0.285612	2.00873	0.0445653	0.488869
DMGDH	51.7897	1.11137	0.55351	2.00785	0.0446589	0.488869
CLNS1A	4283.13	0.35224	0.175558	2.00641	0.0448129	0.488869
CAMKV	6.77631	1.47874	0.737175	2.00596	0.0448604	0.488869
ADAMTS15	207.723	0.898408	0.447991	2.00541	0.0449187	0.488869
PALMD	822.565	0.845793	0.421762	2.00538	0.0449224	0.488869
LCOR	1036.44	0.357556	0.178309	2.00526	0.0449349	0.488869
EYS	56.0709	0.70191	0.350139	2.00466	0.0449991	0.488869
TRIM50	8.78142	1.08124	0.539536	2.00402	0.0450677	0.488869
NOTCH4	483.958	0.546919	0.272937	2.00383	0.0450883	0.488869
CCDC80	7614.78	0.951573	0.474911	2.00369	0.0451038	0.488869
NUDT16L2P	93.4367	0.955683	0.477036	2.00337	0.0451371	0.488869
SIGLEC11	89.4529	0.963703	0.481043	2.00336	0.0451384	0.488869
VPS13D	3002.88	0.405448	0.202416	2.00304	0.0451731	0.488869
RRP7BP	458.852	0.372567	0.186033	2.0027	0.0452099	0.488869
PDGFRA	2379.26	1.00278	0.500741	2.00259	0.045221	0.488869
FAM163B	3.34754	1.79737	0.897704	2.00218	0.0452653	0.488869
COL22A1	1171.12	1.41344	0.706083	2.0018	0.0453059	0.488869
TEX21P	8.01246	0.966801	0.483082	2.00132	0.0453581	0.488869
PLCL2	678.297	0.63514	0.317469	2.00064	0.0454315	0.488869
FMO3	218.142	1.07492	0.537464	1.99999	0.0455009	0.489169
TPSB2	438.113	1.38696	0.694008	1.99848	0.0456647	0.490315
FOXP1	1197.3	0.634084	0.317351	1.99805	0.0457109	0.490546
RBMXL1	1619.84	0.273381	0.136847	1.99771	0.0457485	0.490685
MTF1	991.182	0.3031	0.151787	1.99687	0.0458388	0.491388
KDR	1518.01	0.612746	0.306913	1.99648	0.0458815	0.491581
HPS6	598.859	0.311213	0.155935	1.99579	0.0459565	0.492118
SLC9A4	5.96718	2.74731	1.37707	1.99503	0.0460394	0.492215
IGF1	1308.85	0.954807	0.478777	1.99426	0.0461236	0.49258
PGM1	2747.65	0.583292	0.292625	1.99331	0.0462276	0.493357
RHOU	1241.02	0.724376	0.363434	1.99314	0.046246	0.493357
ANK3	320.193	1.0721	0.538017	1.99269	0.046295	0.493615
FCRL2	40.3434	1.29013	0.647789	1.99159	0.0464164	0.493642
C11orf42	5.55938	1.29281	0.649355	1.99092	0.0464898	0.493712
BEND4	16.2469	1.51744	0.762431	1.99027	0.046561	0.493849
ALDH1A1	8944.08	0.982427	0.493784	1.98959	0.0466364	0.493849
CD70	51.8968	1.17276	0.590069	1.9875	0.0468671	0.494932
DNTT	1.16644	3.33268	1.67872	1.98525	0.0471168	0.496266
SUPT6H	4696.45	0.217163	0.109396	1.98512	0.0471316	0.496266
C3P1	5.47253	3.3162	1.67067	1.98495	0.0471496	0.496266
GIMAP8	1005.47	0.702787	0.354219	1.98405	0.0472505	0.496266
ABCG8	4.17594	2.51519	1.26801	1.98357	0.0473038	0.496304
SEMA4D	1125.87	0.62686	0.316124	1.98296	0.0473721	0.496307
AKAP1	2244.99	0.361633	0.182449	1.98211	0.047467	0.49672
GATA4	248.978	1.69591	0.855686	1.98194	0.0474865	0.49672
SYTL5	217.784	1.64813	0.832073	1.98075	0.0476196	0.497589
SH2D3C	421.432	0.707701	0.357556	1.97928	0.0477849	0.499053
ALDH1L1	133.796	1.41557	0.715409	1.97869	0.0478511	0.499216
MYOZ2	52.655	1.91895	0.970476	1.97733	0.0480043	0.499216
CDC42SE2	3143.88	0.459066	0.232201	1.97702	0.0480392	0.499216
NMUR2	1.07799	3.31387	1.67622	1.97699	0.0480428	0.499216
KRT222	32.3099	1.1688	0.591241	1.97685	0.0480583	0.499216
ADAD2	5.43621	1.50124	0.759426	1.97681	0.048063	0.499216
GSTO2	98.2714	1.11396	0.563654	1.97631	0.0481197	0.499216
MESTIT1	7.43904	2.39591	1.21279	1.97554	0.0482068	0.499701
FMO5	316.429	0.681184	0.344836	1.97539	0.0482243	0.499701
FERMT1	75.5678	1.48779	0.753948	1.97333	0.0484584	0.501581
SMAP1	1280.63	0.330255	0.167385	1.97302	0.0484933	0.501581
AMY2A	65.9642	0.601538	0.304886	1.97299	0.0484965	0.501581
IFI44L	3167.4	0.975108	0.494273	1.97281	0.048517	0.501581
PIPOX	65.7771	0.821264	0.416365	1.97246	0.0485572	0.501581
CALCRL	1430.54	0.658208	0.333981	1.9708	0.0487473	0.502238
FGF18	35.0056	1.02424	0.520119	1.96924	0.0489259	0.503251
TRANK1	1248.04	0.663387	0.336907	1.96905	0.0489472	0.503251
DNAH8	16.1565	1.36691	0.694749	1.96749	0.0491267	0.503251
PCSK7	1907.73	0.365412	0.185737	1.96736	0.0491413	0.503251
100507424	20.076	0.646264	0.328497	1.96734	0.0491442	0.503251
PPARA	1953.59	0.543146	0.276318	1.96565	0.0493387	0.504408
TOR1A	1603.96	0.219391	0.111625	1.96542	0.0493654	0.504421
RGS7BP	36.565	1.44035	0.733113	1.9647	0.049449	0.504868
CADM3	190.345	1.18164	0.601637	1.96404	0.0495254	0.505012
ZBTB25	266.672	0.328317	0.167354	1.96182	0.0497839	0.505176
ITGB7	569.704	0.651835	0.33235	1.96129	0.0498454	0.505176
RTL4	1.13208	3.6346	1.85329	1.96116	0.0498606	0.505176
PSMA7	8556.94	0.510319	0.260221	1.9611	0.0498671	0.505176
GCH1	715.161	0.678457	0.345971	1.96102	0.0498766	0.505176
CBFA2T3	142.553	0.963771	0.491561	1.96063	0.0499219	0.505176
TRIM31	6.02338	1.85164	0.944509	1.96043	0.0499458	0.505176
UTS2B	38.925	0.840034	0.428664	1.95966	0.0500359	0.505216
GIMAP6	1676.33	0.674999	0.344487	1.95943	0.0500624	0.505216
EPHA2	1142.36	0.717444	0.366176	1.95929	0.0500791	0.505216
HNF4G	91.0971	1.53509	0.783673	1.95884	0.0501319	0.505236
MIR635	75.4589	0.812332	0.414835	1.9582	0.050206	0.505726
GRIK5	14.849	0.97073	0.496182	1.9564	0.0504183	0.506683
HAR1B	3.48952	1.33474	0.682273	1.95631	0.0504285	0.506683
ZNF407	627.359	0.256204	0.131085	1.95449	0.0506437	0.508192
CPAMD8	67.0567	0.819211	0.41956	1.95255	0.0508735	0.50935
HDHD3	496.855	0.513919	0.263501	1.95035	0.0511345	0.509816
LINC02593	8.74044	1.06649	0.546822	1.95034	0.0511362	0.509816
LRRC27	263.675	0.325985	0.167167	1.95006	0.0511691	0.509816
TRIM72	1.34573	1.84984	0.9488	1.94967	0.0512158	0.509816
RUNX1T1	219.813	0.884594	0.45376	1.94948	0.0512384	0.509816
SCN9A	274.677	1.07484	0.551391	1.94933	0.0512557	0.509816
TNFSF10	2779.07	0.825081	0.423455	1.94845	0.0513609	0.509816
HDC	41.092	1.35149	0.693744	1.9481	0.0514025	0.509816
SERPINF2	138.182	0.917779	0.471164	1.9479	0.0514274	0.509816
LECT2	3.83014	5.06654	2.60357	1.946	0.0516553	0.511251
CRACR2A	248.903	0.842958	0.433535	1.94438	0.0518494	0.511389
KCNH3	23.3483	1.07113	0.551591	1.94189	0.0521507	0.513341
SLFN13	498.505	0.582752	0.300161	1.94146	0.052202	0.513456
DIPK2B	532.416	0.658602	0.339333	1.94087	0.0522736	0.513456
CCDC178	18.4017	1.13252	0.583514	1.94087	0.0522746	0.513456
TRIM32	1017.85	0.317476	0.163586	1.94072	0.0522917	0.513456
TINF2	2123.88	0.338374	0.174461	1.93954	0.0524354	0.514359
UBAP1L	52.2823	0.683889	0.352768	1.93864	0.0525453	0.514928
NUP214	2264.68	0.214258	0.11055	1.9381	0.0526108	0.515316
DCAF1	1580.45	0.239119	0.123437	1.93718	0.0527238	0.516169
ANO5	326.008	1.05888	0.546758	1.93666	0.0527873	0.516396
SIX2	48.6154	1.22976	0.635025	1.93656	0.052799	0.516396
LINC01018	11.2353	1.60341	0.828761	1.9347	0.0530267	0.517402
MOB1A	2423.57	0.35748	0.184777	1.93466	0.0530322	0.517402
MAST3	617.821	0.340819	0.176303	1.93314	0.0532186	0.518712
RDH11	4549.22	0.346499	0.179274	1.93279	0.0532623	0.518883
NNMT	3481.87	1.08834	0.563248	1.93225	0.0533284	0.519108
CYP4A22	4.27767	5.62542	2.91225	1.93164	0.053404	0.51934
PTPRF	2884.14	0.721062	0.373375	1.9312	0.0534582	0.51934
ADGRL4	1252.49	0.645422	0.334239	1.93102	0.0534807	0.51934
AKAP5	195.117	0.687685	0.356143	1.93093	0.0534922	0.51934
MAP3K5	1227.28	0.606819	0.314393	1.93013	0.0535909	0.519669
C18orf25	1463.47	0.274457	0.142204	1.93002	0.0536046	0.519669
FAM238C	18.059	1.28039	0.664008	1.92827	0.053822	0.52076
USP34	6804.72	0.311736	0.161739	1.9274	0.0539296	0.520865
ARHGEF18	1665.39	0.314867	0.163369	1.92734	0.0539378	0.520865
COL15A1	4772.55	0.820877	0.426027	1.92682	0.0540021	0.521044
KRAS	2844.9	0.311582	0.161742	1.92641	0.0540532	0.521219
FAM124B	74.0585	0.800118	0.415565	1.92537	0.0541827	0.521709
GMPR2	2328.17	0.335384	0.174236	1.92488	0.0542449	0.522054
HEATR9	6.42644	0.974598	0.506435	1.92443	0.0543007	0.522168
AQP7P3	44.4853	1.30431	0.678032	1.92366	0.0543969	0.522504
ALAD	2340.23	0.410772	0.213639	1.92274	0.0545129	0.523032
SHISA6	18.1352	1.4031	0.729953	1.92218	0.0545834	0.523032
KLHL18	934.581	0.182225	0.0948336	1.92152	0.0546657	0.523568
KCNJ15	248.989	1.02225	0.532255	1.92061	0.054781	0.524419
POLDIP3	4295.49	0.282836	0.147355	1.91942	0.0549316	0.525355
SURF6	943.997	0.254068	0.132407	1.91884	0.0550048	0.525671
CYP4X1	77.9692	1.02628	0.535028	1.91819	0.0550872	0.525671
SBK1	86.4889	0.823516	0.429475	1.91749	0.0551751	0.525671
PLEKHG1	819.31	0.677608	0.353486	1.91693	0.0552467	0.525671
C12orf42	5.00134	1.17978	0.615649	1.91632	0.0553247	0.526075
ATP1A4	12.6434	1.65522	0.863935	1.91591	0.0553765	0.526315
C12orf75	524.726	0.720518	0.37643	1.91408	0.0556098	0.527494
BDH1	925.197	0.729804	0.381306	1.91396	0.0556253	0.527494
AAMDC	571.885	0.460246	0.24053	1.91347	0.0556881	0.527494
MOGS	2029.23	0.267657	0.139884	1.91342	0.0556944	0.527494
MARK2	1364.24	0.253438	0.132463	1.91327	0.055713	0.527494
CD209	1077.83	0.768065	0.401537	1.91281	0.055772	0.527599
GRK2	2980.84	0.391451	0.204748	1.91186	0.0558938	0.527923
KLF3	3348.07	0.315602	0.165092	1.91168	0.0559177	0.527923
PTK2B	1380.36	0.64122	0.335542	1.911	0.0560046	0.528056
FAM163A	22.6768	1.50149	0.785732	1.91095	0.0560116	0.528056
FCHO1	194.723	0.874551	0.457849	1.91013	0.0561165	0.528794
NCALD	1053.91	0.757239	0.396482	1.90989	0.0561471	0.528831
CHRNA7	137.88	0.878543	0.460173	1.90916	0.0562416	0.528883
AR	194.373	0.960132	0.503024	1.90872	0.0562984	0.528883
PIWIL2	26.7993	1.006	0.527116	1.90849	0.0563277	0.528883
INSM1	12.2943	1.76197	0.923538	1.90785	0.0564103	0.528883
GRIN3A	89.5105	0.638264	0.334656	1.90722	0.0564918	0.528883
BEX1	31.4717	1.367	0.716828	1.90702	0.0565183	0.528883
EDNRA	560.079	0.640046	0.335863	1.90567	0.0566924	0.528883
HMGCL	1576.6	0.437672	0.229684	1.90554	0.0567103	0.528883
OR2A9P	1083.47	0.775801	0.407171	1.90534	0.0567353	0.528883
IGFBP7	10770.8	0.550585	0.28922	1.90369	0.0569511	0.528883
CD40LG	75.6408	1.20858	0.634908	1.90355	0.0569686	0.528883
PKHD1L1	47.6588	1.27467	0.669646	1.9035	0.0569747	0.528883
GFPT2	791.157	0.648421	0.340675	1.90334	0.056996	0.528883
NR0B2	1.45702	2.72646	1.43316	1.90241	0.0571181	0.528883
MDN1	2373.39	0.415689	0.218529	1.90221	0.0571434	0.528883
CDO1	188.136	1.15823	0.608903	1.90215	0.0571511	0.528883
ID1	422.934	0.764624	0.402122	1.90147	0.05724	0.528883
SLC45A1	21.7861	0.8361	0.439742	1.90134	0.0572572	0.528883
RGP1	315.88	0.306821	0.161377	1.90126	0.0572675	0.528883
ZNF75D	560.62	0.245502	0.129136	1.90112	0.0572863	0.528883
JMJD1C	3332.41	0.350682	0.184469	1.90103	0.0572974	0.528883
SH2D2A	202.077	0.671243	0.353204	1.90044	0.0573752	0.529355
CFAP221	9.9905	1.83249	0.964709	1.89952	0.0574956	0.529973
HIP1R	1053.64	0.597463	0.314667	1.89871	0.0576021	0.530463
SLC12A6	1438.83	0.439113	0.23133	1.8982	0.0576692	0.530834
ID3	831.783	0.673304	0.354861	1.89738	0.0577782	0.531005
HAO1	14.4671	3.50194	1.8463	1.89673	0.057863	0.531387
ABCA6	1229.93	1.12694	0.594529	1.89552	0.0580231	0.532188
CEBPA-DT	45.7987	0.839724	0.443151	1.89489	0.0581065	0.532387
SLC2A12	187.993	0.651799	0.344012	1.8947	0.0581326	0.532387
BMS1	2602.52	0.304168	0.160572	1.89428	0.0581881	0.532649
CTR9	3344.37	0.263928	0.139484	1.89217	0.0584683	0.533226
PLCE1	326.4	0.785991	0.415482	1.89176	0.0585232	0.533226
SIK2	1576.51	0.426891	0.225683	1.89155	0.0585507	0.533226
ZNF626	323.134	0.641825	0.339343	1.89138	0.0585742	0.533226
VCAM1	2940.96	0.881718	0.466262	1.89104	0.0586196	0.533226
CCR9	6.7294	1.57657	0.83412	1.8901	0.058745	0.533617
SRP14-AS1	202.6	0.377339	0.199645	1.89006	0.0587505	0.533617
CD72	452.727	0.816958	0.432546	1.88872	0.0589293	0.534198
REPS1	1165.44	0.319647	0.169324	1.88778	0.0590552	0.53464
NBPF8	500.577	0.318367	0.168653	1.8877	0.0590656	0.53464
PLGLA	20.7538	0.810466	0.429407	1.88741	0.0591054	0.53464
EHF	535.718	1.63927	0.868639	1.88718	0.0591367	0.53468
NPR3	297.072	1.08754	0.576408	1.88675	0.0591939	0.534954
DBIL5P2	3.65027	1.33957	0.710153	1.88631	0.0592531	0.535245
SHISA3	32.4952	1.25463	0.665258	1.88593	0.0593038	0.53546
NTN1	167.388	0.942146	0.499635	1.88567	0.0593397	0.53554
MIR1206	1.47756	2.2314	1.18355	1.88535	0.0593832	0.535598
CCR7	192.302	1.0682	0.566677	1.88503	0.0594261	0.535598
ZCCHC7	1005.33	0.334013	0.1772	1.88495	0.0594361	0.535598
MFHAS1	1125.42	0.355814	0.188802	1.88458	0.059486	0.535598
PAIP2B	349.449	0.6566	0.348414	1.88454	0.0594917	0.535598
TEP1	1880.1	0.31512	0.167224	1.88442	0.0595079	0.535598
FBXO41	557.631	0.564505	0.29983	1.88275	0.0597339	0.536538
PRODH2	2.01892	4.83978	2.57073	1.88265	0.0597481	0.536538
HIRA	1909.03	0.266794	0.141724	1.88248	0.0597706	0.536538
CAMK1D	211.598	0.696607	0.370081	1.88231	0.059794	0.536538
MECP2	3099.75	0.238816	0.126877	1.88226	0.0598014	0.536538
TNFAIP1	1940.39	0.264766	0.140721	1.8815	0.0599039	0.536972
CD38	336.813	0.889196	0.472796	1.88072	0.0600103	0.537624
MAEL	14.7699	1.9831	1.05461	1.88041	0.0600522	0.537624
PCOLCE2	726.535	0.850246	0.452397	1.87943	0.0601864	0.537943
SDAD1	2803.47	0.206892	0.110137	1.8785	0.0603128	0.538044
TMPRSS7	1.29412	2.43013	1.29382	1.87826	0.0603462	0.538044
APOL6	5426.57	0.645584	0.343737	1.87814	0.0603626	0.538044
WIPI1	3643.49	0.676659	0.360459	1.87722	0.0604883	0.538044
OR2A1	45.9511	0.95508	0.508912	1.87671	0.0605577	0.538044
PRSS35	55.1209	1.13901	0.607023	1.87639	0.0606022	0.538133
GNPNAT1	2207.77	0.372766	0.19885	1.87461	0.0608466	0.53982
SMAD6	132.621	0.526312	0.280899	1.87367	0.0609764	0.540247
DGKZ	1785	0.300115	0.160193	1.87346	0.061005	0.54026
HSFX2	106.759	0.571438	0.305113	1.87287	0.0610862	0.540738
SYT15	188.187	0.734187	0.39214	1.87226	0.0611712	0.541204
IL21	4.21056	2.2009	1.17575	1.8719	0.06122	0.541204
FLI1	1532.28	0.652589	0.348716	1.87141	0.0612884	0.541204
MED23	1884.35	0.288054	0.153926	1.87138	0.0612927	0.541204
LINC00158	14.5334	1.46755	0.784296	1.87117	0.061321	0.541204
KLHL22	847.457	0.386053	0.206378	1.87061	0.0613988	0.541204
NYNRIN	813.337	0.665229	0.355638	1.87052	0.0614113	0.541204
GJA4	295.555	0.680276	0.363728	1.87029	0.0614441	0.541232
KLB	48.2077	1.25533	0.671304	1.86998	0.0614864	0.541232
SGSM3	2034.91	0.336663	0.180086	1.86946	0.0615585	0.541232
TUT7	1715.53	0.365616	0.195616	1.86905	0.0616163	0.541232
SEL1L3	2750.81	0.837008	0.447869	1.86887	0.0616412	0.541232
GOSR1	2106.5	0.174507	0.0933785	1.86881	0.0616495	0.541232
CSF2RB	1452.7	0.887522	0.475031	1.86834	0.0617142	0.541232
MIR1281	1.12368	1.85868	0.995051	1.86793	0.0617725	0.541266
FCN2	4.19541	1.77651	0.951293	1.86747	0.0618355	0.541579
TM9SF3	11721.6	0.282265	0.151172	1.86717	0.0618773	0.541636
MKNK2	2887.85	0.3963	0.212354	1.86622	0.06201	0.541956
CLUHP3	70.634	0.873141	0.468028	1.86557	0.0621011	0.542131
THPO	15.8625	1.10156	0.590505	1.86546	0.0621169	0.542131
RAB11FIP4	852.867	0.634076	0.340143	1.86415	0.0623008	0.542272
PARG	1057.47	0.224352	0.120354	1.86411	0.0623069	0.542272
POLA2	682.459	0.252299	0.135365	1.86384	0.0623443	0.542272
DEGS2	13.6	1.33329	0.71535	1.86383	0.0623453	0.542272
API5	6135.47	0.19826	0.106423	1.86294	0.0624713	0.542272
IL16	3010.77	0.744538	0.399664	1.86291	0.0624746	0.542272
QSOX2	1079.03	0.354933	0.190538	1.86279	0.0624912	0.542272
G3BP2	8031.27	0.260216	0.139704	1.86262	0.0625153	0.542272
IL13RA1	6095.09	0.43353	0.232856	1.86179	0.0626323	0.54268
DNAJC14	2379.32	0.22603	0.12141	1.86171	0.0626442	0.54268
SENP6	4127.16	0.247295	0.132945	1.86012	0.0628679	0.543537
POU4F3	1.55303	1.22337	0.657718	1.86002	0.0628828	0.543537
DHRS4	716.006	0.457364	0.2459	1.85996	0.062891	0.543537
EML4	4212.02	0.336161	0.180776	1.85955	0.0629495	0.543665
IPCEF1	228.861	0.786314	0.423113	1.8584	0.063112	0.543781
DUS2	339.913	0.277902	0.149547	1.85829	0.0631272	0.543781
HGF	295.995	0.846347	0.455579	1.85774	0.0632062	0.544225
IKZF1	1559.98	0.835702	0.450225	1.85619	0.0634267	0.544454
NDUFA6-DT	475.504	0.394604	0.212602	1.85607	0.0634439	0.544454
ZYG11A	24.6715	1.68734	0.909591	1.85505	0.0635889	0.544474
SCD	27703.6	0.5484	0.295659	1.85484	0.0636196	0.544474
PHACTR4	2002.21	0.268489	0.144779	1.85448	0.0636708	0.544474
RBM38	852.432	0.52619	0.283743	1.85446	0.0636736	0.544474
CD28	663.575	0.723884	0.39043	1.85407	0.0637298	0.544719
TPSAB1	458.836	1.31086	0.707169	1.85367	0.0637868	0.544972
TMEM100	118.764	1.14523	0.618004	1.85312	0.0638653	0.54528
ALOX12P2	9.14279	1.37286	0.741132	1.85239	0.0639703	0.545823
KCND3	57.3149	1.28594	0.694387	1.85191	0.0640382	0.545823
KMT2A	3428.61	0.310143	0.167504	1.85156	0.0640894	0.545823
PLS1	360.047	1.07317	0.579645	1.85142	0.0641096	0.545823
LINC00852	22.3046	0.582487	0.314719	1.85081	0.0641966	0.545823
EP300	4893.96	0.338948	0.183137	1.85079	0.0641991	0.545823
CIITA	863.132	0.807577	0.436353	1.85074	0.0642067	0.545823
SLIT3	1380.3	0.978276	0.528704	1.85033	0.0642662	0.545823
RAPGEF6	1673.05	0.309598	0.167513	1.84821	0.064572	0.547608
LASP1	8781.41	0.245455	0.132876	1.84725	0.0647108	0.547608
QRSL1	1003.49	0.279149	0.15112	1.84721	0.0647174	0.547608
CMIP	1330.52	0.417494	0.226054	1.84688	0.064765	0.547608
ERAP2	2900.9	0.916879	0.496482	1.84675	0.0647831	0.547608
GIMAP1	364.617	0.712331	0.385791	1.84642	0.0648315	0.547707
LNPEP	844.452	0.422142	0.228667	1.8461	0.0648776	0.547707
TNFAIP8	1240.65	0.658307	0.356595	1.84609	0.0648789	0.547707
C22orf15	4.84082	1.04271	0.565084	1.84523	0.0650041	0.548324
TNC	12508.7	0.963815	0.522334	1.84521	0.0650072	0.548324
TRAF3IP3	743.178	0.784358	0.425431	1.84368	0.0652299	0.548993
ADRA2B	39.4481	0.900864	0.48863	1.84365	0.0652339	0.548993
RDH12	108.165	1.18176	0.641117	1.84329	0.0652869	0.548993
SELP	347.268	0.977435	0.53035	1.843	0.0653291	0.548993
HTR6	1.58448	1.60116	0.869271	1.84195	0.0654821	0.549297
CACNB4	132.194	0.807765	0.438914	1.84037	0.0657137	0.550532
C9orf92	1.37136	1.80522	0.981011	1.84017	0.0657438	0.550532
MEOX2	324.416	0.97368	0.52954	1.83873	0.0659551	0.550958
CCDC186	949.109	0.401207	0.218296	1.83791	0.066076	0.551289
PRDM6	25.9494	0.954743	0.519534	1.83769	0.0661081	0.551289
CLEC14A	548.08	0.618811	0.336791	1.83737	0.0661547	0.551446
DIAPH1	5292.11	0.328342	0.178777	1.8366	0.0662691	0.551568
MYRIP	202.451	1.16275	0.633181	1.83635	0.0663052	0.551568
PRSS16	54.8185	1.15788	0.630568	1.83625	0.066321	0.551568
ACSM5	133.568	0.942601	0.513483	1.8357	0.0664019	0.551752
AAK1	1907.06	0.351662	0.191596	1.83543	0.0664414	0.551752
ABCA9	585.664	0.885312	0.482555	1.83463	0.06656	0.552202
EBF2	196.624	0.89163	0.486153	1.83405	0.0666462	0.552299
C9orf24	6.59678	1.12065	0.611353	1.83306	0.0667938	0.55306
NPY1R	177.361	1.25681	0.685707	1.83286	0.0668227	0.55307
SGMS1	1028.07	0.595717	0.325086	1.83249	0.0668781	0.55315
PLEKHG7	14.0879	1.51204	0.825158	1.83243	0.0668881	0.55315
MANSC4	9.17018	1.5292	0.835091	1.83118	0.0670734	0.55364
CXADR	656.55	1.1936	0.651827	1.83116	0.067077	0.55364
FBLN5	1239.76	0.839351	0.458716	1.82978	0.0672825	0.553649
TWNK	936.236	0.418584	0.228778	1.82965	0.0673027	0.553649
NUAK2	240.553	0.661298	0.361635	1.82864	0.0674541	0.554339
FAM201A	5.47562	1.24826	0.682798	1.82815	0.0675272	0.554339
CDHR5	24.1313	1.62644	0.889714	1.82804	0.0675429	0.554339
TSHZ2	659.318	1.02468	0.560699	1.82749	0.0676254	0.554339
ABCC3	625.55	0.910131	0.498436	1.82597	0.0678545	0.554677
NAGA	2925.68	0.322328	0.176542	1.82578	0.0678832	0.554677
PPP3CA	2108.1	0.303796	0.166394	1.82577	0.0678853	0.554677
CCSER1	114.371	0.973125	0.533044	1.8256	0.0679105	0.554677
EIF3A	15231.5	0.277022	0.151917	1.82351	0.0682264	0.556114
HSPG2	3887.73	0.528357	0.289903	1.82253	0.0683741	0.556659
THEMIS	202.37	0.952523	0.522727	1.82222	0.0684216	0.556659
ADCYAP1	68.1831	1.58981	0.872493	1.82214	0.0684334	0.556659
CLUL1	80.8475	1.23589	0.678562	1.82134	0.0685554	0.556813
FYB2	3.19859	2.37235	1.30325	1.82033	0.0687088	0.556813
LY86-AS1	4.37912	2.10563	1.15683	1.82017	0.0687338	0.556813
F11R	2718.38	0.586916	0.322509	1.81984	0.0687831	0.556813
SMPDL3A	1312.26	0.573658	0.315232	1.8198	0.0687898	0.556813
SLCO2A1	802.427	0.755812	0.41534	1.81974	0.0687982	0.556813
P2RY13	492.323	0.750803	0.412665	1.8194	0.0688503	0.556813
NT5E	1801.59	0.754977	0.41498	1.81931	0.0688642	0.556813
ELOA	2887.22	0.288659	0.158706	1.81883	0.0689375	0.556813
BTBD9	1161.22	0.385154	0.211771	1.81873	0.0689528	0.556813
SASH3	1387.11	0.859468	0.472668	1.81834	0.0690129	0.556813
ITK	499.434	0.944081	0.519296	1.818	0.0690637	0.556996
CTSLP2	6.99588	1.91912	1.05648	1.81653	0.0692894	0.558517
GIMAP4	2021.54	0.631962	0.348261	1.81462	0.0695819	0.55864
MYH9	19974.2	0.336296	0.1854	1.8139	0.0696931	0.55864
BAZ2A	4759.03	0.28406	0.156636	1.8135	0.0697545	0.55864
TFPI2	316.179	1.099	0.606064	1.81334	0.0697795	0.55864
VSIG2	18.0127	0.868836	0.479152	1.81328	0.0697892	0.55864
TNFAIP8L1	708.451	0.405314	0.223674	1.81208	0.0699745	0.55864
TACC1	6917.3	0.360498	0.198951	1.81199	0.069987	0.55864
GSDMA	90.0356	1.1019	0.608143	1.81192	0.0699992	0.55864
CHDH	107.282	0.935725	0.516753	1.81078	0.0701752	0.55864
MTFR2	186.557	0.480715	0.265485	1.8107	0.0701868	0.55864
CXCL11	659.508	1.06714	0.589403	1.81054	0.0702123	0.55864
WDR44	996.133	0.288642	0.159432	1.81044	0.0702278	0.55864
ACVR1C	292.399	0.865077	0.478056	1.80957	0.0703621	0.55864
GRK5	980.231	0.392258	0.2168	1.80931	0.0704025	0.55864
ZNF169	177.57	0.331647	0.183315	1.80917	0.0704252	0.55864
RNF20	2781.13	0.224003	0.123818	1.80914	0.0704298	0.55864
IL2RG	1907.25	0.890334	0.492165	1.80901	0.0704487	0.55864
BRD4	2132.16	0.21835	0.120828	1.80711	0.0707446	0.560031
EPB41	2498.87	0.425048	0.235255	1.80676	0.0708004	0.560031
PLAAT3	1033.12	0.582132	0.322241	1.80651	0.0708389	0.560031
SLC17A2	3.07159	5.44828	3.01743	1.8056	0.0709805	0.560611
CLECL1	73.3313	0.877679	0.486121	1.80547	0.0710009	0.560611
FOXI2	7.48567	1.44626	0.801334	1.80481	0.0711043	0.560867
ENPP6	31.3339	1.07173	0.593878	1.80462	0.071134	0.560867
ERCC6L	275.903	0.603868	0.334646	1.8045	0.0711531	0.560867
STOM	15150.7	0.475258	0.263473	1.80382	0.0712589	0.561256
CPLANE2	80.3209	0.390934	0.216869	1.80263	0.071446	0.562176
SEPTIN6	2231.68	0.569218	0.315792	1.80251	0.0714649	0.562176
MLXIP	2437.53	0.292571	0.162327	1.80236	0.0714889	0.562176
SPTBN5	108.715	0.7419	0.411849	1.80139	0.0716415	0.562243
ZNF485	193.852	0.531005	0.294795	1.80127	0.0716607	0.562243
SF3B2	7619.26	0.167132	0.0927858	1.80126	0.0716614	0.562243
PLA2G2A	2100.14	1.55073	0.860987	1.8011	0.0716864	0.562243
NIPSNAP1	2268.75	0.390573	0.216874	1.80092	0.071715	0.562243
RSF1	1557.99	0.309218	0.171739	1.80051	0.0717805	0.562243
DNALI1	182.108	0.879173	0.488593	1.7994	0.0719559	0.562729
SERPINA1	3572.59	0.884742	0.491863	1.79876	0.0720571	0.562856
HIVEP1	1309.87	0.318165	0.176925	1.7983	0.0721293	0.563199
PRICKLE1	552.08	0.649255	0.361084	1.79807	0.0721659	0.563262
TLDC2	37.7917	0.629885	0.350349	1.79788	0.072196	0.563276
CHRFAM7A	99.0698	0.759159	0.422506	1.7968	0.0723675	0.56395
FAM241A	667.704	0.522768	0.291204	1.79519	0.0726228	0.564757
SPTLC2	3931.06	0.276294	0.153918	1.79508	0.0726417	0.564757
WNT2B	39.352	0.569846	0.317591	1.79428	0.0727693	0.564875
PIGV	640.732	0.314559	0.175334	1.79405	0.0728047	0.564875
SP100	4390.11	0.310734	0.173205	1.79402	0.0728092	0.564875
ACSF2	753.737	0.613369	0.341944	1.79377	0.0728504	0.564875
ENO4	36.4477	0.708135	0.394783	1.79373	0.0728559	0.564875
CDC42BPG	144.326	0.881671	0.491614	1.79342	0.0729053	0.565037
KCTD21-AS1	53.8866	0.687249	0.383429	1.79238	0.0730726	0.565672
ABCG5	26.6891	1.12999	0.630782	1.79141	0.0732281	0.566214
SPINT2	1023.5	0.866759	0.484233	1.78996	0.0734597	0.566732
EPHA7	18.4678	1.55943	0.871416	1.78953	0.0735288	0.566732
PECAM1	2979.6	0.607172	0.33932	1.78938	0.073554	0.566732
LRSAM1	611.688	0.288757	0.161387	1.78921	0.0735804	0.566732
H2AC16	1.40788	1.75086	0.978718	1.78893	0.0736262	0.566864
COBL	375.111	1.04279	0.58319	1.78808	0.0737637	0.567069
C1QTNF7	83.047	1.06497	0.595722	1.7877	0.073824	0.567069
MOGAT1	8.46516	1.30618	0.731152	1.78646	0.0740243	0.567243
MYO18A	2232.72	0.295534	0.165464	1.78609	0.0740846	0.567243
SNORA48	17.1998	0.595409	0.333402	1.78586	0.0741225	0.567243
BCL11B	305.302	0.947211	0.530902	1.78415	0.074399	0.567243
WNT10B	62.3021	0.851582	0.477492	1.78345	0.0745135	0.567243
IGFBPL1	45.8373	1.12266	0.629602	1.78313	0.074565	0.567243
PCDHGB7	100.371	0.801497	0.449517	1.78302	0.0745831	0.567243
283070	321.669	0.718738	0.403201	1.78258	0.0746551	0.567243
CD160	63.9064	0.502338	0.281806	1.78257	0.0746568	0.567243
CFAP58	19.6135	0.75294	0.422502	1.7821	0.074733	0.567243
WDFY4	951.285	0.809246	0.454185	1.78176	0.0747891	0.567243
FMO2	762.271	0.860829	0.483165	1.78165	0.0748068	0.567243
SPECC1L	3211.94	0.301497	0.169249	1.78138	0.0748499	0.567243
CD226	197.125	0.616879	0.346377	1.78095	0.074921	0.567243
BCL6B	384.808	0.528235	0.296663	1.78059	0.0749797	0.567243
SNX29	1590.47	0.373278	0.209639	1.78057	0.074982	0.567243
DAZL	9.60944	1.35437	0.760673	1.78049	0.0749958	0.567243
LOC283194	4.89641	1.25425	0.704514	1.78031	0.0750254	0.567243
C3orf36	10.47	1.01473	0.570106	1.7799	0.0750929	0.567243
PACSIN1	57.3767	1.02519	0.576048	1.77969	0.0751267	0.567243
KPNA4	5402.87	0.211428	0.118828	1.77927	0.0751949	0.567243
LRRK1	830.758	0.474447	0.266692	1.77901	0.0752386	0.567243
PDCD4	7071.04	0.504062	0.283346	1.77896	0.0752459	0.567243
EMBP1	254.135	0.786235	0.442051	1.77861	0.0753044	0.567468
VCL	4914.29	0.320435	0.180198	1.77824	0.0753652	0.567711
ECM2	977.494	0.856369	0.481685	1.77786	0.0754264	0.567957
NHSL1	1121.73	0.396831	0.223259	1.77745	0.0754949	0.568257
AKR1C3	555.328	1.04368	0.5873	1.77708	0.0755548	0.568493
CYB561A3	3412.31	0.531117	0.299008	1.77626	0.0756896	0.568614
PEX7	318.186	0.346794	0.19529	1.77579	0.0757679	0.568614
SUSD6	2304.62	0.372774	0.209948	1.77555	0.0758064	0.568614
NCOR1	4926.72	0.245654	0.138381	1.7752	0.0758649	0.568614
PTPRC	7050.73	0.787793	0.443833	1.77498	0.075902	0.568614
CNKSR1	67.8378	0.865307	0.487546	1.77482	0.0759271	0.568614
MPEG1	6204.52	0.711295	0.400781	1.77477	0.0759352	0.568614
CREBL2	6464.61	0.296619	0.167188	1.77416	0.0760362	0.568614
LVRN	50.4444	1.13804	0.641462	1.77413	0.0760419	0.568614
DNLZ	43.5259	0.475737	0.268173	1.774	0.0760636	0.568614
CENPC	922.973	0.201892	0.113808	1.77397	0.0760689	0.568614
338809	2.46951	2.38127	1.34236	1.77394	0.0760731	0.568614
RIPOR3	137.787	0.899306	0.507136	1.7733	0.0761782	0.568614
MYLK3	66.7346	1.03995	0.586462	1.77327	0.0761847	0.568614
PDE2A	424.942	0.677708	0.382225	1.77306	0.0762186	0.568614
CDC14B	1380.05	0.394263	0.222371	1.773	0.0762293	0.568614
MAP7D3	892.514	0.297285	0.167726	1.77244	0.0763213	0.568926
CYFIP2	1422.84	0.727094	0.410231	1.7724	0.0763284	0.568926
GFAP	6.85412	1.09092	0.615633	1.77202	0.0763907	0.568963
ATG13	3517.55	0.229082	0.129345	1.77109	0.0765452	0.569407
CLMP	420.837	0.749098	0.423015	1.77086	0.0765847	0.569407
SLC22A23	915.975	0.640427	0.361665	1.77077	0.0765987	0.569407
MRGPRF	152.926	0.769424	0.434707	1.76998	0.0767303	0.569783
MYCL	287.085	0.613581	0.346878	1.76887	0.0769161	0.570004
SGPP1	1689.45	0.295184	0.166879	1.76886	0.0769178	0.570004
INHBB	170.511	0.738739	0.417657	1.76877	0.0769322	0.570004
DNAH1	476.816	0.414041	0.234118	1.76851	0.0769755	0.570008
MMRN1	668.11	1.01256	0.572681	1.76811	0.0770427	0.570008
PPP4R1L	411.823	0.58631	0.331624	1.768	0.0770615	0.570008
RAB3D	1252.84	0.499885	0.282863	1.76723	0.0771893	0.570108
C6orf132	217.243	1.24078	0.702229	1.76692	0.0772418	0.570171
ALPK1	980.302	0.3707	0.209844	1.76655	0.0773033	0.570178
UGT2B17	31.8485	1.82478	1.03353	1.76559	0.0774654	0.570523
SLC16A13	60.6199	0.720174	0.40794	1.76539	0.077498	0.570523
HECA	2013.55	0.328666	0.186203	1.76509	0.0775479	0.570523
ADGRG6	2412.4	0.855106	0.484554	1.76473	0.0776094	0.570764
ZC3H4	1116.53	0.180056	0.102093	1.76365	0.0777908	0.57083
ADAMTS7P1	18.1694	0.749135	0.424826	1.76339	0.0778342	0.570937
TAC3	1.70684	2.24965	1.27601	1.76303	0.0778953	0.571175
PRPF19	4488.51	0.211076	0.119762	1.76246	0.0779911	0.571666
BHLHE40-AS1	59.6283	0.631037	0.35824	1.76149	0.0781553	0.57204
RNF144B	1599.64	0.512564	0.291036	1.76117	0.0782094	0.57204
HYAL1	371.715	0.977026	0.554823	1.76097	0.0782437	0.57204
UBASH3A	115.326	0.917055	0.521077	1.75992	0.0784207	0.572845
CGAS	224.384	0.522543	0.296941	1.75975	0.0784501	0.572845
FOXD4L3	10.745	1.00588	0.571639	1.75964	0.0784692	0.572845
JAM2	461.233	0.664707	0.377852	1.75917	0.078548	0.572999
CD244	162.98	0.779255	0.443256	1.75802	0.0787433	0.573369
VSIG4	2916.01	0.769119	0.437532	1.75786	0.0787719	0.573369
ADGB	1.75188	1.97599	1.12423	1.75763	0.0788104	0.573439
AHNAK	33212.1	0.570091	0.324463	1.75703	0.0789125	0.573666
GFM1	3654.64	0.334185	0.190307	1.75604	0.079082	0.574154
KATNBL1P6	77.182	0.243211	0.138537	1.75557	0.0791613	0.57416
CXCL9	7208.45	1.02746	0.585337	1.75534	0.0792013	0.57416
TULP4	2365.15	0.379357	0.216188	1.75475	0.0793017	0.57416
REL	276.068	0.4196	0.239135	1.75466	0.079318	0.57416
CD247	330.065	0.892323	0.508547	1.75465	0.0793189	0.57416
SAMHD1	3839.09	0.532554	0.303746	1.75329	0.0795527	0.574498
MAGIX	36.2474	0.613358	0.349845	1.75323	0.0795633	0.574498
JAK3	989.236	0.719204	0.410365	1.7526	0.0796712	0.574651
ATXN7	1393.14	0.256864	0.14659	1.75226	0.0797287	0.574857
C6orf58	5.38235	1.41742	0.809874	1.75017	0.0800887	0.577034
LMO7	1281.57	0.582641	0.333005	1.74965	0.0801795	0.577331
CRYBG3	1141.78	0.38396	0.219461	1.74956	0.0801951	0.577331
WBP11	5338.03	0.36065	0.206191	1.7491	0.0802736	0.577528
HECW1	28.1828	1.16522	0.666252	1.74892	0.0803057	0.57755
B4GALT1	4059.82	0.412685	0.23604	1.74837	0.0803994	0.577597
LINC02035	393.745	0.389995	0.223061	1.74837	0.0803995	0.577597
LGR4	2240.57	0.552036	0.315842	1.74783	0.0804942	0.577651
OGA	6555.09	0.227238	0.130069	1.74706	0.0806271	0.578186
CNN1	222.118	0.803429	0.459924	1.74687	0.0806595	0.57821
TMEM220	547.029	0.655816	0.375591	1.74609	0.080795	0.57875
KCNS1	87.6129	1.15562	0.66189	1.74594	0.0808222	0.57875
FCAMR	8.10091	1.58562	0.908266	1.74577	0.0808515	0.578751
ZFP2	50.969	0.61352	0.351501	1.74543	0.0809104	0.578763
LRFN5	90.5943	1.28252	0.734842	1.7453	0.080933	0.578763
ASPHD2	257.344	0.467413	0.268001	1.74407	0.081147	0.579822
ECEL1	22.2606	0.889941	0.510695	1.74261	0.0814021	0.580809
GMEB1	433.2	0.243103	0.139575	1.74174	0.0815531	0.5813
RAB5B	8923.73	0.342876	0.196912	1.74127	0.0816371	0.5813
MYCBP2	4550.63	0.316173	0.181578	1.74126	0.0816387	0.5813
CYSLTR1	169.762	0.686931	0.394714	1.74032	0.0818023	0.5813
TAF15	4590.18	0.244109	0.140282	1.74013	0.0818354	0.5813
INTS4P2	187.167	0.298072	0.171322	1.73983	0.0818885	0.5813
ADAMTS2	2196.22	0.798206	0.458908	1.73936	0.0819716	0.5813
ECPAS	5080.21	0.21739	0.125034	1.73864	0.0820973	0.5813
GOLT1A	8.35912	1.56738	0.901858	1.73794	0.0822209	0.5813
TTLL12	1625.99	0.35559	0.204673	1.73736	0.0823245	0.5813
SHROOM2	681.344	0.742308	0.427296	1.73722	0.0823479	0.5813
COQ10A	394.969	0.387414	0.223016	1.73715	0.0823599	0.5813
ZNF460	105.378	0.341902	0.196835	1.737	0.082387	0.5813
ACE	784.369	0.719591	0.414386	1.73652	0.0824711	0.5813
TMIE	26.4866	0.98461	0.567023	1.73645	0.0824836	0.5813
PTGER2	175.515	0.865096	0.498207	1.73642	0.0824901	0.5813
TRIM25	3785.22	0.274777	0.15827	1.73613	0.0825408	0.5813
GLDC	242.149	0.972257	0.560083	1.73592	0.0825786	0.5813
ASCC2	2327.91	0.25031	0.144248	1.73528	0.0826917	0.5813
HMX2	1.11883	2.57317	1.48316	1.73493	0.082754	0.5813
RASSF5	1379.6	0.700007	0.403493	1.73487	0.0827643	0.5813
NGF	13.4322	0.77725	0.44807	1.73466	0.0828004	0.5813
SURF4	9063.77	0.244293	0.140838	1.73456	0.0828183	0.5813
SYNE2	4760.05	0.48245	0.278166	1.7344	0.0828478	0.5813
CDC42EP2	198.685	0.5306	0.30603	1.73382	0.0829508	0.5813
SPRYD4	684.597	0.402089	0.231928	1.73368	0.0829748	0.5813
FMOD	4431.72	1.01827	0.587418	1.73347	0.083012	0.5813
SORBS1	5641.26	0.730808	0.421736	1.73286	0.083121	0.5813
SOS2	2810.43	0.27074	0.156245	1.73279	0.0831327	0.5813
LTV1	808.133	0.245243	0.141534	1.73276	0.083139	0.5813
SMCHD1	4757.23	0.305269	0.176338	1.73116	0.0834238	0.582221
RALGAPA1	1821.38	0.291975	0.168745	1.73027	0.0835822	0.582429
SMPD2	402.884	0.436031	0.252023	1.73013	0.0836076	0.582429
NRDE2	651.171	0.254454	0.147108	1.72971	0.0836826	0.582598
HDAC6	1908.65	0.270658	0.156497	1.72947	0.0837251	0.582598
KIR3DL2	1.21899	2.07001	1.19696	1.7294	0.0837374	0.582598
PRDM8	79.6642	0.818763	0.473479	1.72925	0.0837646	0.582598
MBL1P	11.7122	1.25991	0.728878	1.72856	0.0838874	0.583071
UEVLD	932.935	0.266555	0.154238	1.72821	0.0839514	0.583071
GIPR	22.2471	0.972215	0.562565	1.72818	0.0839555	0.583071
CTIF	1082.24	0.363931	0.210627	1.72784	0.084016	0.583071
OCIAD2	435.742	0.902333	0.522342	1.72747	0.0840826	0.583071
PRKAR1A	26395	0.312349	0.180859	1.72703	0.0841617	0.58316
FBXO38	1795.69	0.188536	0.109207	1.7264	0.0842747	0.583647
CASKIN2	486.428	0.334874	0.193994	1.72621	0.0843105	0.583647
BTNL3	3.75454	1.63434	0.946937	1.72592	0.0843612	0.583647
NRP1	4636.37	0.570848	0.330886	1.72521	0.084489	0.583647
MTTP	43.9238	0.940527	0.545176	1.72518	0.0844953	0.583647
PDCD11	2587.32	0.379522	0.219992	1.72516	0.084498	0.583647
PTGIR	73.1385	0.724977	0.420358	1.72466	0.0845879	0.583647
NCF1B	865.13	0.864413	0.501211	1.72465	0.0845909	0.583647
RIMS3	371.59	0.481273	0.279173	1.72393	0.0847212	0.583647
SH3BGRL2	573.483	0.568793	0.330001	1.72361	0.0847788	0.583647
FOXA2	1.08076	3.57349	2.07328	1.72359	0.0847814	0.583647
HMBOX1	397.881	0.339354	0.196898	1.72351	0.0847969	0.583647
F2RL2	593.04	1.1375	0.660242	1.72285	0.084916	0.584143
C16orf54	280.123	0.858967	0.498739	1.72228	0.085019	0.584543
GRID2IP	6.72365	0.843333	0.489849	1.72162	0.0851383	0.584983
BMS1P20	4570.25	0.668939	0.388668	1.72111	0.0852315	0.585002
CCDC134	166.643	0.383007	0.222545	1.72103	0.085245	0.585002
DBT	1808.37	0.332868	0.193584	1.7195	0.0855228	0.5856
ADCY2	334.308	1.3649	0.794156	1.71868	0.0856732	0.585919
KIAA0754	572.623	0.508082	0.29569	1.7183	0.0857425	0.586094
STXBP5	2160.65	0.362798	0.211231	1.71754	0.0858809	0.586416
RPS6KA2-IT1	3.21081	1.35915	0.792068	1.71595	0.0861712	0.586416
IRS1	992.318	0.614719	0.358257	1.71586	0.0861871	0.586416
BIRC3	2613.24	0.839876	0.48963	1.71533	0.0862851	0.586416
TMEM150C	210.192	0.589311	0.343626	1.71498	0.086349	0.586416
ARFIP2	1438.22	0.302883	0.176622	1.71486	0.08637	0.586416
GBP3	1152.29	0.699997	0.408317	1.71435	0.0864653	0.586416
LRG1	130.173	0.956148	0.557792	1.71417	0.0864981	0.586416
PCED1B	273.401	0.734122	0.428281	1.71411	0.0865081	0.586416
FRY	739.738	0.533852	0.311562	1.71347	0.0866258	0.586416
HLA-DOA	2500.02	0.777079	0.453537	1.71337	0.0866436	0.586416
GOLGA6D	14.1393	1.2217	0.713112	1.7132	0.0866756	0.586416
RTL10	1156.44	0.276149	0.161254	1.71251	0.0868019	0.586416
TTC39C	926.822	0.541451	0.31618	1.71248	0.0868088	0.586416
CCDC152	70.1841	0.792869	0.463044	1.7123	0.0868421	0.586416
LY9	261.997	1.03217	0.602887	1.71205	0.0868877	0.586416
OIT3	25.4073	1.18207	0.690545	1.71179	0.0869346	0.586416
ETFDH	1035.24	0.442528	0.258541	1.71164	0.0869633	0.586416
HEPH	508.07	0.686662	0.401275	1.7112	0.087044	0.586416
PARGP1	191.972	0.308104	0.180063	1.71109	0.087064	0.586416
RAP1GAP	1196.19	0.816682	0.477352	1.71086	0.087107	0.586416
NOTCH1	1460.7	0.346902	0.20277	1.71081	0.0871162	0.586416
KBTBD4	405.269	0.238017	0.139145	1.71057	0.0871603	0.586416
DLGAP2	7.51455	0.977962	0.571786	1.71036	0.0871985	0.586416
GTPBP1	1976.07	0.217645	0.12729	1.70984	0.0872957	0.586618
NRXN3	112.459	0.843723	0.493595	1.70934	0.0873875	0.586838
SLC9A9	681.22	0.618169	0.361902	1.70811	0.0876161	0.587541
POLN	52.6588	0.47551	0.278405	1.70798	0.0876401	0.587541
ITM2A	1168.87	0.673605	0.394506	1.70747	0.0877356	0.587982
STAT3	7973.15	0.304716	0.178525	1.70685	0.0878494	0.588348
LOC728989	64.5321	0.616141	0.361111	1.70624	0.0879635	0.588517
RRP7A	2057.1	0.310662	0.182098	1.70602	0.088005	0.588596
GJB7	3.29213	1.53608	0.900713	1.7054	0.0881197	0.589073
CWF19L2	748.93	0.222968	0.13077	1.70504	0.0881878	0.589073
HCN1	112.262	1.39815	0.820071	1.70491	0.0882115	0.589073
FUCA1	5631.7	0.677386	0.397361	1.70471	0.0882481	0.589073
LINC00942	7.64337	0.963621	0.565491	1.70404	0.0883732	0.589073
ISOC1	810.554	0.377308	0.221439	1.70389	0.0884014	0.589073
TMEM252	5.81709	1.15782	0.67953	1.70386	0.0884079	0.589073
MYEOV	615.582	1.13932	0.668727	1.70371	0.0884355	0.589073
VSTM4	446.105	0.739086	0.433965	1.7031	0.0885495	0.589073
MADD	2791.03	0.256795	0.150835	1.70249	0.088664	0.589073
BRCA1	1307.96	0.413339	0.242799	1.70239	0.088682	0.589073
RGS6	17.1352	1.08454	0.637097	1.70231	0.088697	0.589073
CYP4B1	23.2899	1.57852	0.927409	1.70207	0.0887423	0.589073
DNMBP-AS1	5.82648	1.2764	0.749948	1.70199	0.0887577	0.589073
SCARA3	544.028	0.769184	0.451934	1.70198	0.0887583	0.589073
GPR45	4.34719	1.25465	0.737373	1.70152	0.0888461	0.589284
ATP8B1	499.083	0.480662	0.282618	1.70075	0.0889906	0.589284
SPG11	3350.7	0.236582	0.139125	1.7005	0.0890376	0.589284
SCAF8	1803.55	0.22367	0.13155	1.70027	0.0890805	0.589284
SERTAD4	90.3189	0.795114	0.467655	1.70021	0.089091	0.589284
KLF13	5239.65	0.329989	0.194111	1.70001	0.0891298	0.589284
MED22	1140.5	0.244834	0.144075	1.69934	0.0892543	0.589803
ANKUB1	2.22595	2.41618	1.42206	1.69908	0.0893043	0.589937
LOC401127	9.76624	0.69798	0.410997	1.69826	0.0894586	0.590756
KIRREL2	12.8021	1.38412	0.815173	1.69795	0.0895175	0.590756
ZBTB14	959.365	0.193065	0.113769	1.69699	0.0896989	0.591533
CDH7	69.8592	2.18604	1.28829	1.69685	0.0897246	0.591533
M6PR	5342.4	0.319288	0.188273	1.69588	0.0899095	0.591645
DNAJC7	2533.2	0.164369	0.0969238	1.69586	0.0899124	0.591645
DGKA	938.232	0.53	0.312668	1.69509	0.090059	0.591713
DOC2B	32.8426	0.728157	0.429663	1.69471	0.0901295	0.591713
ZNF280D	1854.13	0.239097	0.141089	1.69466	0.0901408	0.591713
CYYR1	565.938	0.537065	0.316987	1.69428	0.0902116	0.591713
MYOM1	205.135	0.651386	0.384475	1.69422	0.0902232	0.591713
C22orf42	1.01419	2.09847	1.23913	1.6935	0.0903611	0.592387
CCDC158	20.8664	1.05816	0.624996	1.69307	0.0904415	0.592479
CBLB	1263.45	0.375899	0.222038	1.69295	0.0904645	0.592479
PPP1R1A	255.8	1.32964	0.786262	1.69109	0.09082	0.594219
TPSD1	31.7893	1.54784	0.915892	1.68998	0.0910327	0.594978
ARHGAP45	1236.35	0.628081	0.371677	1.68985	0.0910558	0.594978
SLC46A3	1079.59	0.733143	0.433966	1.6894	0.0911427	0.595133
DHRS1	766.897	0.384546	0.227632	1.68934	0.0911549	0.595133
MGC70870	77.4175	0.82203	0.486621	1.68926	0.0911695	0.595133
SETD2	3230.52	0.219901	0.13028	1.68791	0.0914294	0.595566
ARHGAP20	456.85	0.75599	0.448049	1.68729	0.0915469	0.595657
ATP11B	3830.97	0.330202	0.195721	1.68711	0.091583	0.595657
RFLNB	2574.72	0.572611	0.339425	1.687	0.091603	0.595657
ACSL1	8250.26	0.642914	0.381111	1.68695	0.0916134	0.595657
MAL	727.194	1.07799	0.639717	1.6851	0.0919696	0.596979
NLRP2	152.595	1.06444	0.631727	1.68498	0.0919932	0.596979
PPP3CB	2488.36	0.231654	0.137521	1.6845	0.0920848	0.597378
AP5M1	1955.65	0.177963	0.105725	1.68327	0.0923226	0.597881
RFPL4AL1	2.88011	1.51074	0.897558	1.68317	0.0923429	0.597881
DENND2A	426.553	0.704567	0.4187	1.68275	0.0924239	0.597968
KNL1	696.256	0.498813	0.296497	1.68235	0.0925003	0.597968
LYVE1	946.962	0.785469	0.466937	1.68217	0.0925351	0.597968
HERC1	3525.86	0.241726	0.143772	1.68132	0.0927017	0.598448
LMOD1	369.945	0.66127	0.393573	1.68017	0.0929239	0.599688
TAGAP	707.703	0.706572	0.420641	1.67975	0.0930057	0.600021
GLE1	2080.04	0.207651	0.123668	1.6791	0.0931322	0.600271
CLEC4M	66.378	2.11908	1.26216	1.67893	0.0931654	0.600271
CLPX	1832.6	0.213935	0.12744	1.67872	0.0932068	0.600271
SIM1	10.4537	1.74856	1.04168	1.67859	0.0932313	0.600271
PIK3CG	538.194	0.697103	0.415321	1.67847	0.0932559	0.600271
ZPLD1	14.3778	1.10617	0.659493	1.67731	0.0934825	0.60095
BTNL2	1.82353	1.51134	0.901299	1.67685	0.0935724	0.600992
GOLGA6C	28.2885	0.913439	0.544749	1.67681	0.0935798	0.600992
TIGIT	481.113	0.967382	0.577041	1.67645	0.0936494	0.601245
NCF1C	822.817	0.836463	0.499078	1.67602	0.0937351	0.601601
EOMES	384.045	0.637961	0.380803	1.6753	0.0938746	0.601718
KCNQ5	554.231	0.928216	0.55439	1.6743	0.0940713	0.602008
PTPRQ	10.8482	1.61686	0.966866	1.67227	0.0944718	0.603539
PPIL2	1424.46	0.200049	0.119635	1.67216	0.0944929	0.603539
CYP2C19	5.73924	3.53307	2.11351	1.67166	0.0945912	0.6036
FOXA3	10.7734	1.45525	0.870813	1.67114	0.0946935	0.603698
BCKDHB	997.178	0.391176	0.234082	1.67111	0.0947001	0.603698
CALHM5	217.714	0.606312	0.363004	1.67026	0.0948671	0.604568
CEP152	478.324	0.347315	0.207984	1.66991	0.0949369	0.604606
TIMD4	181.299	1.27062	0.760941	1.6698	0.0949596	0.604606
KCTD12	8386.95	0.472507	0.283032	1.66945	0.0950288	0.604606
CEMIP2	3059.45	0.450019	0.269576	1.66936	0.0950458	0.604606
FOXD4L6	12.1238	0.775792	0.46479	1.66913	0.0950925	0.604606
PHF3	3592.13	0.294903	0.176765	1.66833	0.0952494	0.604666
PDE11A	120.645	0.96476	0.578587	1.66744	0.0954265	0.605028
IRF8	2246.75	0.774454	0.464578	1.66701	0.0955131	0.605345
GPR142	5.41646	1.97602	1.18561	1.66668	0.0955785	0.605345
SH3BP5	399.093	0.545027	0.327081	1.66634	0.0956461	0.605345
RASAL3	399.035	0.776908	0.466343	1.66596	0.0957213	0.605375
STAT5B	3559.81	0.218555	0.131245	1.66525	0.0958636	0.605375
TUT1	761	0.209341	0.125729	1.66502	0.0959087	0.605375
LINC00671	5.50403	1.4821	0.890156	1.66499	0.0959144	0.605375
TNNI1	40.7015	1.10075	0.66116	1.66487	0.0959384	0.605375
CES5A	1.32136	2.19586	1.31983	1.66375	0.0961629	0.606121
KIF27	221.046	0.307555	0.184869	1.66364	0.0961846	0.606121
SLC38A8	7.57627	2.48527	1.49411	1.66338	0.0962357	0.606121
PDGFB	632.831	0.546203	0.328372	1.66336	0.0962398	0.606121
CARNMT1	544.089	0.364682	0.219445	1.66184	0.0965455	0.606954
CD82	1570.79	0.556357	0.334857	1.66148	0.0966176	0.606954
TM7SF2	270.445	0.59709	0.359526	1.66077	0.096759	0.6072
GMPR	3321.65	0.72681	0.437776	1.66023	0.0968679	0.6072
CD37	1449.97	0.752813	0.453581	1.65971	0.0969724	0.6072
PHF2	1602.49	0.228525	0.137694	1.65965	0.0969844	0.6072
IRF2	1669.95	0.338385	0.203998	1.65877	0.0971621	0.6072
PRKAG2	916.181	0.421138	0.253929	1.65849	0.0972189	0.6072
ELF4	1022.06	0.467792	0.282144	1.65799	0.0973192	0.6072
CSF1R	4150.43	0.595546	0.359198	1.65799	0.0973199	0.6072
NCOA3	3134.25	0.24373	0.147121	1.65666	0.0975882	0.60825
KLF9	1825.86	0.403718	0.243726	1.65644	0.0976321	0.608267
LRCH3	1075.25	0.282583	0.170643	1.656	0.0977226	0.608514
SEMA3A	763.705	1.01742	0.614544	1.65556	0.0978102	0.608869
CDKL1	146.858	0.272297	0.164549	1.65481	0.0979629	0.609257
CDC37L1	604.052	0.275282	0.166409	1.65425	0.0980769	0.609257
SLC26A5	8.35287	0.822515	0.497229	1.6542	0.0980873	0.609257
ARSG	430.96	0.656702	0.39718	1.65341	0.0982474	0.609871
GKAP1	117.69	0.526368	0.318576	1.65225	0.0984828	0.61028
MS4A2	67.1903	1.02203	0.618588	1.6522	0.0984932	0.61028
UPF1	2986.34	0.178601	0.108104	1.65211	0.0985116	0.61028
PNPLA7	219.063	0.588383	0.356192	1.65187	0.0985611	0.61028
PITPNM1	883.595	0.379382	0.22981	1.65085	0.0987693	0.61028
SLC9A3R2	684.065	0.516664	0.313045	1.65045	0.0988515	0.61028
RAET1K	15.1776	0.953164	0.577528	1.65042	0.0988569	0.61028
LAX1	236.938	0.939084	0.569003	1.6504	0.0988605	0.61028
ARMH4	270.54	0.610869	0.370195	1.65013	0.0989166	0.61028
PARD3B	582.536	0.443489	0.268794	1.64992	0.0989586	0.61028
CCDC65	46.1758	0.47485	0.287909	1.6493	0.0990857	0.610797
F2RL3	44.4355	0.690505	0.418758	1.64894	0.0991608	0.610797
GP5	13.5191	0.997434	0.604904	1.64891	0.0991654	0.610797
DMRTC1	9.85535	1.63905	0.994246	1.64854	0.0992422	0.61081
ICOS	223.619	0.960637	0.582771	1.6484	0.0992715	0.61081
RASEF	342.853	0.982723	0.596203	1.6483	0.0992904	0.61081
WASHC2C	4235.13	0.283735	0.17221	1.64761	0.0994337	0.610824
SLC16A9	129.698	1.20563	0.732068	1.64688	0.0995818	0.610824
IVD	2596.55	0.408505	0.248055	1.64683	0.099592	0.610824
RSPO1	24.7841	0.718709	0.436477	1.64661	0.0996375	0.610824
TCEAL5	19.3826	0.629765	0.382558	1.6462	0.0997235	0.610824
PARP15	221.069	0.902483	0.548323	1.6459	0.0997848	0.610824
NTRK2	847.29	0.843823	0.512951	1.64503	0.0999629	0.611161
SLC31A1	4112.53	0.41551	0.252664	1.64451	0.10007	0.611532
ATRNL1	263.581	0.952189	0.579035	1.64444	0.100085	0.611532
PID1	402.286	0.843603	0.513152	1.64396	0.100184	0.611571
RABGAP1L	2137.34	0.223562	0.13606	1.64312	0.100359	0.612132
SOCS1	96.1956	0.748581	0.455599	1.64307	0.100368	0.612132
SFXN2	376.075	0.399108	0.242964	1.64266	0.100453	0.612305
USP36	2444.14	0.246206	0.149951	1.64191	0.100608	0.612378
LINC00242	10.1613	0.89529	0.545431	1.64143	0.100707	0.612378
GNAT2	18.9669	0.557793	0.339821	1.64143	0.100708	0.612378
STAT6	8025.51	0.264389	0.161113	1.64102	0.100794	0.612378
PRELID3B	3241.6	0.417802	0.254611	1.64095	0.100809	0.612378
RFX5	2948.63	0.240089	0.146331	1.64072	0.100856	0.612378
ODF3L2	4.89415	1.21824	0.742617	1.64046	0.100909	0.612378
ENTPD8	7.65505	1.44042	0.878756	1.63916	0.101179	0.613501
COBLL1	1520.51	0.643054	0.392607	1.63791	0.10144	0.613746
DOP1B	1336.22	0.395825	0.241739	1.6374	0.101546	0.613952
ATP8B4	474.058	0.565111	0.345167	1.63721	0.101586	0.613952
PTGR1	2036.32	0.475341	0.29041	1.63679	0.101674	0.613952
MTHFD1L	1863.22	0.392063	0.239657	1.63594	0.101853	0.614398
DEPP1	1803.27	0.612028	0.374205	1.63554	0.101935	0.614398
CARD10	245.04	0.521673	0.319023	1.63522	0.102002	0.614398
IGFBP2	3722.84	0.759062	0.464476	1.63423	0.10221	0.614638
RBPMS2	275.11	0.676376	0.413909	1.63412	0.102235	0.614638
RNF121	929.463	0.219247	0.134201	1.63372	0.102317	0.614638
SLC25A18	34.242	0.49867	0.305241	1.63369	0.102323	0.614638
UBE3A	4700.92	0.180949	0.110765	1.63362	0.102338	0.614638
NXNL2	1.98689	1.25901	0.770846	1.63329	0.102409	0.614638
BEX5	38.4515	0.977155	0.59832	1.63316	0.102434	0.614638
EPHA1	119.159	1.10758	0.678255	1.63298	0.102473	0.614638
IL23A	33.8842	0.503915	0.308601	1.6329	0.10249	0.614638
KLRB1	166.003	0.835789	0.511958	1.63253	0.102567	0.614638
SOX21	14.8709	2.74088	1.67943	1.63203	0.102674	0.614638
HVCN1	584.752	0.685486	0.420203	1.63132	0.102823	0.614638
PMEPA1	1641.89	0.591418	0.362594	1.63108	0.102874	0.614638
PCNX1	3433.88	0.22323	0.136871	1.63095	0.102901	0.614638
RNGTT	1288.1	0.265416	0.162801	1.63031	0.103036	0.614638
KIF5C	197.278	0.72697	0.445986	1.63003	0.103095	0.614638
MIR600HG	183.754	0.49885	0.306049	1.62997	0.103108	0.614638
NBPF7	7.46873	0.879122	0.539392	1.62984	0.103136	0.614638
MED18	588.017	0.194152	0.119183	1.62902	0.103308	0.614803
GPHN	974.401	0.35067	0.215325	1.62856	0.103406	0.614803
AKAP7	485.815	0.305644	0.1877	1.62836	0.103449	0.614803
AMBRA1	1428.46	0.224227	0.137708	1.62828	0.103466	0.614803
SLC38A1	2916.72	0.827581	0.508273	1.62822	0.103478	0.614803
GBP7	15.0837	1.27655	0.784203	1.62783	0.103561	0.614803
STK33	33.0765	1.03736	0.637651	1.62685	0.10377	0.615124
HEXD	442.855	0.442231	0.271913	1.62637	0.10387	0.61545
CLEC3B	449.702	0.837214	0.515029	1.62557	0.104042	0.61545
BCRP3	12.7228	0.582941	0.35876	1.62488	0.104189	0.61545
SLC4A4	430.959	0.820845	0.505182	1.62485	0.104195	0.61545
USP19	2600.22	0.204879	0.126108	1.62464	0.104239	0.61545
ENPP1	900.3	0.688376	0.42379	1.62433	0.104304	0.61545
FAM226B	9.46383	1.05048	0.646732	1.62429	0.104314	0.61545
L3MBTL3	509.077	0.340548	0.209672	1.6242	0.104333	0.61545
ESRRA	1136.6	0.306426	0.188665	1.62418	0.104337	0.61545
GADL1	10.8328	1.62408	1.00046	1.62334	0.104517	0.615695
UBAC2-AS1	55.59	0.423377	0.260972	1.62231	0.104738	0.616137
FBH1	2565.95	0.195302	0.120396	1.62216	0.10477	0.616137
LOC606724	227.707	0.76556	0.471993	1.62197	0.104809	0.616137
LOC646938	15.7741	0.524689	0.323565	1.62158	0.104892	0.616205
MTHFD1	3999.41	0.328804	0.202822	1.62115	0.104986	0.616205
RHOXF1	2.75135	1.24109	0.765864	1.62051	0.105123	0.616706
COX15	1888.43	0.235792	0.145545	1.62006	0.105219	0.616778
ACTR2	19519.9	0.234402	0.144691	1.62002	0.105229	0.616778
TIAL1	3243.07	0.189854	0.117253	1.61918	0.105409	0.616886
PKDCC	568.953	0.634011	0.391574	1.61913	0.105419	0.616886
GDA	44.5711	1.39097	0.859122	1.61906	0.105433	0.616886
HAO2	15.0972	1.58402	0.978892	1.61818	0.105624	0.617458
MMEL1	36.1545	0.789176	0.487869	1.6176	0.105749	0.617826
GYG2P1	3.44722	1.1523	0.712442	1.6174	0.105792	0.61789
GREM2	49.0946	1.17653	0.72757	1.61707	0.105863	0.618096
COL4A6	44.1259	0.95781	0.59239	1.61686	0.105909	0.618096
PROB1	29.5637	0.595375	0.368393	1.61614	0.106063	0.618169
KIAA1522	1031.75	0.586229	0.362808	1.61581	0.106135	0.618169
CCDC102B	349.772	0.484012	0.299629	1.61537	0.106231	0.618169
DNAJB7	5.03428	1.13395	0.701978	1.61536	0.106232	0.618169
SLC16A6	1603.54	0.977878	0.605402	1.61525	0.106256	0.618169
SYT3	14.1905	1.23925	0.767248	1.61519	0.106269	0.618169
ADGRF5	1585.53	0.545498	0.337735	1.61516	0.106275	0.618169
SIDT1	249.054	0.73316	0.454097	1.61455	0.106409	0.618587
TCF7	829.419	0.664408	0.411586	1.61426	0.106471	0.618591
LINC00639	21.767	0.675258	0.418495	1.61354	0.106627	0.61913
MAP3K7CL	242.805	0.465505	0.28856	1.6132	0.106701	0.619197
EMB	1979.35	0.697372	0.432455	1.61259	0.106834	0.619499
PITPNM3	120.046	0.76324	0.473323	1.61251	0.10685	0.619499
NOVA1	116.282	0.956521	0.593291	1.61223	0.106912	0.619499
LRRC32	1060.82	0.654129	0.406181	1.61044	0.107302	0.6196
DLG3	690.391	0.612673	0.380463	1.61034	0.107324	0.6196
FBXO34	1212.8	0.175846	0.109219	1.61003	0.107392	0.6196
ASPDH	5.55911	0.866818	0.538422	1.60992	0.107414	0.6196
FAM120A	7890.63	0.215262	0.133728	1.6097	0.107463	0.6196
UGT1A1	2.00177	4.82699	2.99946	1.60929	0.107554	0.6196
FLNC	500.493	0.76469	0.475219	1.60913	0.107587	0.6196
GDPD4	4.23677	1.35818	0.844135	1.60896	0.107626	0.6196
AQR	2174.39	0.20368	0.126591	1.60895	0.107626	0.6196
DAPP1	569.716	0.74634	0.463869	1.60895	0.107628	0.6196
RRP12	1132.46	0.346174	0.215237	1.60834	0.107761	0.619734
H2BP1	30.0595	0.873814	0.543416	1.608	0.107835	0.61981
LAG3	248.863	0.809579	0.503503	1.60789	0.107859	0.61981
IRAG2	450.13	0.613071	0.381477	1.6071	0.108033	0.620401
RBL2	4293.13	0.268723	0.167247	1.60674	0.108111	0.620469
TUBA3D	12.4879	0.699465	0.435367	1.60661	0.10814	0.620469
USO1	5560.99	0.213182	0.132702	1.60647	0.10817	0.620469
FERMT2	3217.74	0.314808	0.196002	1.60615	0.108242	0.620492
TCF7L2	857.874	0.286166	0.178173	1.60612	0.108248	0.620492
GALNT15	296.374	0.780239	0.485819	1.60603	0.108267	0.620492
TMEM9B-AS1	78.7272	0.39609	0.24682	1.60477	0.108544	0.621719
SPDYE2B	644.2	0.411301	0.256333	1.60456	0.108591	0.621806
STON2	372.354	0.677141	0.422265	1.60359	0.108804	0.622328
CERK	3524.23	0.336893	0.210117	1.60336	0.108855	0.622328
MAGEA8	1.68987	1.74832	1.09043	1.60334	0.108861	0.622328
TGM2	3210.53	0.606048	0.378023	1.60321	0.108889	0.622328
AMPH	148.53	0.977699	0.609861	1.60315	0.108901	0.622328
TNKS1BP1	2594.17	0.36228	0.226034	1.60277	0.108986	0.622585
RUNDC1	958.254	0.179093	0.111756	1.60253	0.109039	0.622585
NEUROG2	6.96626	1.77425	1.10749	1.60204	0.109146	0.622585
CCND2	1136.6	0.60304	0.376497	1.60171	0.109219	0.622712
CCR3	18.1386	1.11839	0.698408	1.60133	0.109303	0.622836
ITGAL	1354.09	0.730405	0.456163	1.60119	0.109334	0.622836
LINC01119	21.6428	0.734472	0.458753	1.60102	0.109373	0.622836
A2M	52257.7	0.626388	0.391271	1.60091	0.109398	0.622836
LRIG3	961.034	0.450304	0.281314	1.60072	0.109439	0.622893
HACL1	865.609	0.26279	0.164272	1.59972	0.10966	0.62326
PINK1	2290.34	0.309057	0.193271	1.59909	0.109801	0.62353
CKAP5	5565.37	0.27352	0.171086	1.59872	0.109882	0.62353
AGAP2	195.275	0.637954	0.399045	1.5987	0.109887	0.62353
GRAMD1C	260.421	0.738713	0.462139	1.59847	0.109939	0.62353
DCLRE1C	790.026	0.26341	0.164803	1.59834	0.109968	0.62353
NPC1L1	7.3861	1.06755	0.667999	1.59813	0.110014	0.62353
GALNT9	1.37573	1.54703	0.96809	1.59802	0.110039	0.62353
GZMK	598.037	0.870457	0.544834	1.59766	0.110119	0.62353
PHLPP2	527.957	0.335623	0.21009	1.59752	0.110151	0.62353
MMP23B	49.5141	0.740661	0.463641	1.59749	0.110157	0.62353
PCYOX1	5159.8	0.318177	0.19918	1.59744	0.110169	0.62353
TCP11L2	271.097	0.366326	0.229368	1.59711	0.110241	0.62353
PTPN6	1811.96	0.714719	0.44755	1.59696	0.110275	0.62354
FAM135A	821.539	0.302997	0.189819	1.59624	0.110435	0.623917
SUOX	904.584	0.276759	0.173524	1.59493	0.110728	0.624292
MCU	863.741	0.304393	0.190853	1.59491	0.110733	0.624292
ELMO1	827.679	0.617117	0.387006	1.59459	0.110803	0.624292
UACA	3920.96	0.319778	0.200546	1.59454	0.110816	0.624292
FILIP1L	1166.01	0.619006	0.388298	1.59415	0.110901	0.624319
GBF1	2680.53	0.216671	0.135933	1.59395	0.110947	0.624319
ESRP2	147.235	1.28683	0.807573	1.59346	0.111058	0.624644
LINC02881	4.04829	1.28344	0.805987	1.59238	0.111299	0.625329
F13A1	5616.51	0.742121	0.466155	1.592	0.111384	0.625329
TDGF1	10.4606	1.38284	0.86868	1.59189	0.111409	0.625329
CARMN	19.3926	0.668158	0.419883	1.59129	0.111543	0.625836
BCOR	1908.32	0.259952	0.163368	1.59121	0.111563	0.625836
ACOT12	7.25739	1.82369	1.14646	1.59072	0.111674	0.62598
CFH	3911.97	0.682666	0.429294	1.59021	0.111788	0.62612
ZNF275	1157.51	0.28004	0.176185	1.58947	0.111955	0.626312
PHF12	1641.09	0.150485	0.0946859	1.58931	0.111991	0.626312
KLF2	601.923	0.572531	0.360266	1.58919	0.112017	0.626312
ACO2	3200.01	0.28629	0.180181	1.5889	0.112083	0.626451
SLC9A7	892.241	0.746471	0.470071	1.588	0.112287	0.627064
C12orf71	2.75914	1.22697	0.773037	1.58721	0.112466	0.627679
CALHM1	2.48519	1.18394	0.746079	1.58689	0.112538	0.627758
TKFC	756.068	0.313637	0.197712	1.58634	0.112663	0.62793
PZP	253.686	0.601726	0.37936	1.58616	0.112703	0.627974
NBR1	8003.03	0.192747	0.121562	1.58559	0.112832	0.627992
GRPR	24.9527	0.821676	0.518301	1.58533	0.112892	0.62815
R3HDM2	2222.99	0.245782	0.155123	1.58443	0.113095	0.628801
DOCK8	2515.22	0.516867	0.326273	1.58416	0.113158	0.628801
KLHL25	185.739	0.338182	0.213488	1.58408	0.113175	0.628801
PDZD8	991.315	0.324234	0.204718	1.58381	0.113238	0.628801
MMP23A	48.6617	0.739734	0.467064	1.5838	0.11324	0.628801
ADRA1B	60.6632	0.9309	0.587978	1.58322	0.113371	0.628801
TRIM26	2092.47	0.240266	0.151766	1.58314	0.113389	0.628801
FRAT2	604.693	0.297235	0.187836	1.58242	0.113555	0.629532
GPR31	3.03578	1.7558	1.10972	1.5822	0.113603	0.629532
EHD1	1849.27	0.344965	0.21808	1.58183	0.113689	0.629683
CFAP157	52.4056	0.412053	0.260505	1.58175	0.113707	0.629683
MSC	834.161	0.793524	0.502245	1.57995	0.114117	0.630436
FGD3	467.147	0.650882	0.412109	1.57939	0.114247	0.630436
STARD5	280.945	0.50468	0.319564	1.57928	0.114272	0.630436
NCF1	961.597	0.798019	0.505332	1.5792	0.114291	0.630436
IDH2	2811.29	0.376111	0.238199	1.57897	0.114342	0.630436
PLSCR4	1164.3	0.510838	0.323612	1.57855	0.114439	0.630436
BMI1	24.6306	0.411873	0.26096	1.5783	0.114497	0.630436
NOTCH3	1743.02	0.506585	0.320978	1.57826	0.114507	0.630436
PWAR1	3.07281	1.39669	0.885013	1.57816	0.11453	0.630436
F8	860.751	0.402334	0.254943	1.57813	0.114536	0.630436
PTGIS	1664.57	0.77061	0.488313	1.57811	0.114541	0.630436
SLC25A38	1099.75	0.401905	0.25479	1.5774	0.114704	0.630983
ZNF564	597.423	0.17845	0.113178	1.57672	0.11486	0.631168
TSPYL1	2451.5	0.274309	0.174033	1.57619	0.114982	0.631388
PA2G4	8328.38	0.302129	0.191774	1.57544	0.115154	0.631388
PIK3IP1	1598.55	0.54423	0.345501	1.57519	0.115212	0.631388
PPP4R4	42.7881	1.19832	0.760864	1.57494	0.11527	0.631388
MIR4645	3.88534	1.16533	0.740041	1.57468	0.115331	0.631388
CPA3	385.749	1.07962	0.685632	1.57463	0.115341	0.631388
SLC16A12	20.2858	0.905736	0.57541	1.57407	0.115471	0.631388
THSD7B	20.0607	0.910871	0.579349	1.57223	0.115897	0.632641
STN1	867.314	0.246507	0.156803	1.57208	0.115932	0.632657
ACVR1B	1416.01	0.243589	0.155018	1.57136	0.116099	0.632947
SLC16A14	132.306	0.530544	0.337646	1.5713	0.116112	0.632947
CREB3L3	12.1298	1.99652	1.27126	1.57051	0.116297	0.633664
OAT	5286.98	0.2561	0.163138	1.56983	0.116454	0.633996
CRKL	4546.64	0.248266	0.158162	1.56969	0.116487	0.633996
CD3D	491.329	0.908949	0.57941	1.56875	0.116706	0.633996
IRF1	1857.31	0.568371	0.362317	1.56871	0.116715	0.633996
LOC574538	0.9631	2.50245	1.59558	1.56836	0.116798	0.633996
CNGA4	11.1521	0.849115	0.541409	1.56834	0.116801	0.633996
ANGPTL7	166.858	1.07357	0.684525	1.56834	0.116803	0.633996
TPSG1	2.77438	1.5147	0.965868	1.56823	0.116828	0.633996
RASGRF2	377.498	0.44485	0.283753	1.56774	0.116942	0.633996
PRODH	135.413	0.808593	0.515943	1.56721	0.117065	0.633996
PCDHAC2	39.8715	1.00569	0.641719	1.56719	0.117071	0.633996
ARMH3	1245.35	0.216797	0.13845	1.56588	0.117376	0.635287
ATE1	818.741	0.287257	0.183489	1.56553	0.117459	0.635405
FHL5	91.892	0.747359	0.477733	1.56439	0.117726	0.636158
C1QTNF1-AS1	3.14421	1.50771	0.965601	1.56142	0.118424	0.637223
MAPK1IP1L	4118.52	0.139269	0.0891965	1.56137	0.118436	0.637223
CD180	737.975	0.691157	0.442661	1.56137	0.118437	0.637223
FAM99A	2.24249	4.66402	2.98994	1.5599	0.118783	0.637545
RNF186	1.75704	2.44179	1.5654	1.55985	0.118795	0.637545
ADAMTS3	299.43	0.891754	0.571758	1.55967	0.118838	0.637545
P2RY4	3.07089	1.3888	0.890491	1.55959	0.118857	0.637545
CPB2	81.7644	1.00086	0.641811	1.55944	0.118893	0.637545
MPPED1	2.4715	1.7921	1.14937	1.5592	0.118948	0.637545
OR7C1	17.5445	1.17942	0.756442	1.55917	0.118956	0.637545
TNN	43.0684	0.977146	0.626753	1.55906	0.118982	0.637545
LNX1	314.982	0.382799	0.245633	1.55842	0.119134	0.637545
ZBTB42	300.995	0.367086	0.235714	1.55733	0.119391	0.638038
BICDL1	251.554	0.696159	0.44728	1.55643	0.119607	0.638673
WDTC1	2183.05	0.252799	0.16251	1.55559	0.119805	0.639216
PTPN4	1208.71	0.255103	0.164024	1.55528	0.119879	0.639435
MOCOS	402.699	0.590168	0.379614	1.55465	0.120029	0.639435
LINC02026	4.75988	1.22017	0.784928	1.5545	0.120065	0.639435
MAGI3	638.804	0.3869	0.249035	1.5536	0.120281	0.639539
ARL4D	226.145	0.463351	0.29832	1.5532	0.120375	0.639539
REM1	60.6981	0.756641	0.487193	1.55306	0.120408	0.639539
EDRF1	1022.76	0.265325	0.170873	1.55276	0.120481	0.639539
MIR548F5	29.9445	1.03131	0.664269	1.55254	0.120533	0.639539
BCAS3	2759.39	0.608496	0.392023	1.5522	0.120615	0.639539
KPNA2	6141.65	0.393597	0.253594	1.55208	0.120644	0.639539
EPC1	1518.82	0.160605	0.103485	1.55197	0.12067	0.639539
ANKRD12	2908.98	0.24932	0.160665	1.5518	0.12071	0.639581
EXOC3L2	94.6488	0.480029	0.309582	1.55057	0.121004	0.640383
PLD1	1306.05	0.502234	0.323912	1.55053	0.121015	0.640383
RMC1	775.766	0.23415	0.151058	1.55006	0.121126	0.640708
NLRP1	724.834	0.586244	0.378229	1.54997	0.121149	0.640708
MTURN	2725.01	0.468904	0.302556	1.54981	0.121187	0.640741
LOC728743	340.914	0.346032	0.223363	1.54919	0.121336	0.641136
TRIM22	3544.58	0.540109	0.34867	1.54906	0.121368	0.641136
MAPK8	511.694	0.250993	0.162054	1.54883	0.121423	0.641136
DDX6	7973.84	0.212618	0.137312	1.54843	0.121519	0.641344
LY6H	11.2651	1.06678	0.689392	1.54742	0.121762	0.642058
NOVA2	29.6788	0.615527	0.397792	1.54736	0.121777	0.642058
ANKRD18DP	5.75962	1.32826	0.858928	1.54641	0.122005	0.642058
MRC1	9341.48	0.670487	0.433591	1.54636	0.122018	0.642058
HSD11B1	236.738	0.846238	0.547274	1.54628	0.122038	0.642058
SPDYC	3.3173	1.93046	1.24899	1.54561	0.122198	0.642496
ARNTL	495.036	0.351725	0.227585	1.54546	0.122234	0.642514
ABCG1	1497.29	0.613108	0.396831	1.54501	0.122344	0.642581
ARHGAP25	1221.49	0.597198	0.386648	1.54455	0.122455	0.642648
TRIM14	2165.22	0.395905	0.256476	1.54363	0.122678	0.643018
EZR	5637.21	0.455683	0.295227	1.5435	0.12271	0.643018
AIFM1	2268.19	0.220737	0.143126	1.54226	0.12301	0.643695
ZSCAN2	388.356	0.29744	0.192953	1.54152	0.12319	0.643853
LARP1B	855.376	0.282347	0.183187	1.5413	0.123243	0.643853
SYTL2	2405.44	0.539367	0.350032	1.54091	0.12334	0.643853
CD7	200.999	0.951616	0.617571	1.5409	0.123341	0.643853
NUP54	1715.26	0.169461	0.109986	1.54074	0.123379	0.643853
LINC01354	12.1304	0.984288	0.638847	1.54073	0.123384	0.643853
SLC39A5	8.35407	1.01045	0.656184	1.53988	0.123589	0.643853
MED1	3475.31	0.192964	0.125313	1.53986	0.123595	0.643853
FAM117A	504.106	0.329518	0.214065	1.53934	0.123722	0.643853
TMEM123	11783.3	0.299901	0.194847	1.53916	0.123765	0.643853
RABL3	1055.17	0.24192	0.157199	1.53894	0.123819	0.643853
RGPD1	1753.56	0.284518	0.184888	1.53886	0.123838	0.643853
LINC02245	3.94122	1.07506	0.698637	1.5388	0.123852	0.643853
OLFML1	474.129	0.700989	0.455552	1.53877	0.123861	0.643853
BAIAP3	80.1686	0.651282	0.423466	1.53798	0.124054	0.643853
[truncated: 17,866 more rows]

## Sheet: 2b
Supplementary Data 2b. Gene set enrichment analysis between responder and non-responder at pre-treatment time point in Riaz et al. dataset. Normalized Enrichment Score (NES) and the size of leading-edge gene set are calculated. The permutation based P-value shows the statistical significance of the enrichment score. The number of permutation is 10,000. False discovery rate (FDR) is the estimated …
pathway	pval	padj	ES	NES	nMoreExtreme	size	leadingEdge
REACTOME_COMPLEMENT_CASCADE	0.000183621	0.0039502	0.71884	2.80251	0	57	C9|C8B|VTN|CFHR2|C4BPB|C8A|CRP|CLU|MBL2|CFI|CFHR5|CFB|C6|CD19|COLEC10|F2|SERPING1|C7|MASP1|C5|CR1|C1R|COLEC11|CFP|FCN2|CFH|CPB2|C2|CFHR1
REACTOME_REGULATION_OF_INSULIN_LIKE_GROWTH_FACTOR_IGF_TRANSPORT_AND_UPTAKE_BY_INSULIN_LIKE_GROWTH_FACTOR_BINDING_PROTEINS_IGFBPS	0.000175469	0.0039502	0.612046	2.72194	0	118	ALB|PLG|APOA1|SERPINC1|KNG1|APOA2|AHSG|FGA|ITIH2|APOB|SERPIND1|SERPINA10|FGG|GPC3|SPARCL1|LTBP1|PROC|APOA5|IGFBP5|F2|SPP2|SCG2|ENAM|MSLN|PNPLA2|F5|VWA1|CHGB|AFP|IGFBP1|IGF1|IGFBP7|TNC|SERPINA1
REACTOME_FORMATION_OF_FIBRIN_CLOT_CLOTTING_CASCADE	0.000185874	0.0039502	0.710077	2.53065	0	37	SERPINC1|KNG1|FGB|FGA|SERPIND1|F9|FGG|GP1BA|PROC|F2|SERPING1|VWF|F13B|F5|F11|GP5|A2M|F13A1|F8
REACTOME_INTRINSIC_PATHWAY_OF_FIBRIN_CLOT_FORMATION	0.000190042	0.0039502	0.812259	2.52087	0	21	SERPINC1|KNG1|SERPIND1|F9|GP1BA|PROC|F2|SERPING1|VWF|F11|GP5|A2M|F8|F10
REACTOME_PHASE_I_FUNCTIONALIZATION_OF_COMPOUNDS	0.000179404	0.0039502	0.580783	2.50393	0	98	CYP2E1|ADH4|CYP2C8|CYP2C9|CYP4A11|ADH1A|CYP8B1|ADH6|CYP1A2|AADAC|ADH1C|CYP3A5|ALDH3A1|CYP2A6|AOC3|MAOA|AOC2|CYP4F2|ADH1B|NR1H4|ALDH2|CYB5R3|MAOB|CYP2A7|CMBL|FMO3|ALDH1A1|CYP4A22|FMO2|CYP4B1|CYP2C19|PTGIS|AOC1|ARNT|NCOA1|PAOX|PTGS1|CYP3A4|EPHX1
REACTOME_RESPONSE_TO_ELEVATED_PLATELET_CYTOSOLIC_CA2	0.000173581	0.0039502	0.549562	2.48727	0	131	ALB|APOH|PLG|APOA1|KNG1|FGB|HRG|AHSG|FGA|SERPINA4|FGG|SYTL4|ORM2|CLU|ITIH4|SERPING1|SPP2|VWF|ORM1|SELENOP|F5|ACTN2|ITIH3|SERPINA3|IGF1|SERPINF2|HGF|SELP|SERPINA1|PECAM1|VCL|MMRN1|PDGFB|CDC37L1|CLEC3B|A2M|F13A1|F8
REACTOME_BILE_ACID_AND_BILE_SALT_METABOLISM	0.000185494	0.0039502	0.678056	2.48453	0	42	ALB|AKR1C1|CYP8B1|AKR1C2|SLC10A1|SLCO1B3|AKR1D1|SLCO1B1|AKR1C4|ACOX2|OSBP|ABCB11|NR1H4|OSBPL2|SLC27A2|ABCC3|AKR1C3|STARD5|PTGIS|OSBPL7
REACTOME_PLASMA_LIPOPROTEIN_REMODELING	0.000188964	0.0039502	0.720114	2.44184	0	30	ALB|APOA1|APOA2|APOC3|APOB|ANGPTL3|CETP|LPA|APOA5|APOF
REACTOME_BIOLOGICAL_OXIDATIONS	0.000168435	0.0039502	0.485535	2.32483	0	200	CYP2E1|UGT2B15|ADH4|CYP2C8|CYP2C9|UGT2B4|UGT2B10|SULT2A1|CYP4A11|ADH1A|GSTA1|CYP8B1|ADH6|GLYATL1|ACSM2B|CYP1A2|ACSM2A|AADAC|ADH1C|GSTA2|CYP3A5|ALDH3A1|CYP2A6|AOC3|MAOA|MGST1|AOC2|CYP4F2|ADH1B|NR1H4|ACY3|ALDH2|UGP2|UGT3A1|GLYAT|CYB5R3|MAOB|CYP2A7|CMBL|UGT1A4|FMO3|ALDH1A1|GSTO2|NNMT|CYP4A22|ACSM5|FMO2|UGT2B17|CYP4B1|CYP2C19|UGT1A1|PTGIS|UGT1A9|AOC1|ARNT|NCOA1|PAOX|SULT1A2|PTGS1|GGT1|GGT5|CYP3A4|EPH…
REACTOME_BINDING_AND_UPTAKE_OF_LIGANDS_BY_SCAVENGER_RECEPTORS	0.000185494	0.0039502	0.632859	2.31892	0	42	ALB|APOA1|AMBP|HPX|APOB|HP|HPR|SAA1|MASP1|COL4A2|COL4A1|SSC5D|COLEC11
REACTOME_PLASMA_LIPOPROTEIN_ASSEMBLY	0.000193162	0.0039502	0.791442	2.27216	0	16	APOA1|APOA2|APOC3|APOB|PRKACB|MTTP|A2M|ABCA1
REACTOME_INTERLEUKIN_2_FAMILY_SIGNALING	0.000185494	0.0039502	0.62165	2.26494	0	41	IL21R|JAK1|STAT4|LCK|INPP5D|PTK2B|IL21|CSF2RB|IL2RG|JAK3|SOS2|STAT3|STAT5B|PTPN6|IL2RB|PIK3CD|STAT1|IL2RA|PIK3R1|IL3RA|GRB2|GAB2|SYK|IL2|IL15RA|CSF2|INPPL1
REACTOME_SYNTHESIS_OF_BILE_ACIDS_AND_BILE_SALTS	0.000188537	0.0039502	0.631495	2.19975	0	34	AKR1C1|CYP8B1|AKR1C2|AKR1D1|AKR1C4|ACOX2|OSBP|ABCB11|NR1H4|OSBPL2|SLC27A2|AKR1C3|PTGIS|OSBPL7|NCOA1
REACTOME_RA_BIOSYNTHESIS_PATHWAY	0.000189358	0.0039502	0.697533	2.1927	0	22	ADH4|ADH1A|ADH1C|ALDH8A1|RDH16|RDH10|ALDH1A1|RDH11|DHRS4|AKR1C3
REACTOME_GLUCURONIDATION	0.000192308	0.0039502	0.747457	2.18637	0	17	UGT2B15|UGT2B4|UGT2B10|UGP2|UGT3A1|UGT1A4|UGT2B17|UGT1A1|UGT1A9
REACTOME_METABOLISM_OF_FAT_SOLUBLE_VITAMINS	0.000185632	0.0039502	0.584652	2.16997	0	45	APOA1|APOA2|APOC3|APOB|AKR1C1|TTR|RBP4|GPC3|AKR1B10|AKR1C4|RDH11|HSPG2|AKR1C3
REACTOME_PLATELET_ACTIVATION_SIGNALING_AND_AGGREGATION	0.00016518	0.0039502	0.43638	2.15393	0	257	ALB|APOH|PLG|APOA1|KNG1|FGB|HRG|AHSG|FGA|SERPINA4|FGG|GP1BA|SYTL4|ORM2|DGKE|CLU|ITIH4|F2|SERPING1|SPP2|DGKD|VWF|ORM1|SELENOP|F5|P2RY12|PLCG2|PRKCH|ACTN2|ITPR1|ITIH3|SERPINA3|LCK|IGF1|SERPINF2|DGKZ|THPO|HGF|ADRA2B|SELP|SERPINA1|PECAM1|VCL|MMRN1|F2RL2|DGKA|PIK3CG|PDGFB|CDC37L1|F2RL3|GP5|CLEC3B|A2M|PTPN6|F13A1|F8|VEGFC|TIMP1|RAC2|VAV1|APOOL|RASGRP1|PRKCG|NHLRC2|APBB1IP|LAMP2|CSK|F2R|PRKCQ|VAV2|TLN1|…
REACTOME_COMMON_PATHWAY_OF_FIBRIN_CLOT_FORMATION	0.000189358	0.0039502	0.683967	2.15005	0	22	SERPINC1|FGB|FGA|SERPIND1|FGG|PROC|F2|F13B|F5|F13A1|F8|F10
REACTOME_METABOLISM_OF_STEROIDS	0.000172592	0.0039502	0.466119	2.14495	0	147	ALB|GC|AKR1C1|CYP8B1|AKR1C2|SLC10A1|SERPINA6|SLCO1B3|AKR1D1|SLCO1B1|HSD17B2|AKR1C4|ACOX2|OSBP|ABCB11|NR1H4|ACACB|OSBPL2|SREBF1|SRD5A2|SLC27A2|HSD17B12|SREBF2|MTF1|PPARA|SCD|ABCC3|AKR1C3|TM7SF2|STARD5|PTGIS|HSD11B1|MED1|DHCR24|OSBPL7|HSD17B11
REACTOME_PLASMA_LIPOPROTEIN_ASSEMBLY_REMODELING_AND_CLEARANCE	0.000181488	0.0039502	0.531346	2.13798	0	67	ALB|APOA1|APOA2|APOC3|APOB|ANGPTL3|CETP|LPA|APOA5|APOF|PRKACB|LSR|MTTP|A2M|CREB3L3|ABCG1|ABCA1|GPIHBP1|LIPG
REACTOME_ANTIGEN_ACTIVATES_B_CELL_RECEPTOR_BCR_LEADING_TO_GENERATION_OF_SECOND_MESSENGERS	0.000188964	0.0039502	0.626159	2.12325	0	30	CD19|BLNK|CD79A|BLK|PLCG2|ITPR1|STIM1|DAPP1|PTPN6|VAV1|PIK3CD|PIK3R1|FYN|CALM1|AHCYL1|GRB2|LYN|SYK
REACTOME_ARACHIDONIC_ACID_METABOLISM	0.000367377	0.00527661	0.539825	2.09728	1	56	CYP2C8|CYP2C9|CYP4A11|PON1|CYP8B1|CYP1A2|GPX2|CYP4F2|FAAH2|PON3|FAAH|CYP4A22|AKR1C3|CYP4B1|CYP2C19|PTGR1|PTGIS|PTGS2|PTGS1|GGT1|GGT5|PTGDS
REACTOME_METABOLISM_OF_VITAMINS_AND_COFACTORS	0.000170271	0.0039502	0.441943	2.09393	0	186	APOA1|APOA2|APOC3|APOB|AKR1C1|TTR|CYP8B1|RBP4|GPC3|AKR1B10|AKR1C4|SLC19A3|PARP8|AOX1|ACACB|CYB5R3|SLC23A1|ALDH1L1|GSTO2|GCH1|RDH11|NNMT|CD38|HSPG2|NT5E|AKR1C3|MTHFD1L|GPHN|ENPP1|MTHFD1|PTGIS|MOCOS|SLC46A1|ABCD4|LRP1|RFK|NMRK1|MCCC2|BTD|APOM|MCCC1|SLC25A16|GPIHBP1|ENPP3|PTGS2|SLC52A3|ENPP2|SHMT1|PANK1|THTPA|LMBRD1|PCCA|IDH1|NADSYN1|MTRR|FOLR2|SPR|MOCS1|CALM1|NOS3|LRP10|NMNAT2|PARP4|MTHFR|FPGS|SLC5…
REACTOME_XENOBIOTICS	0.000189358	0.0039502	0.662047	2.08114	0	22	CYP2E1|CYP2C8|CYP2C9|CYP1A2|CYP3A5|CYP2A6|CYP2A7|CYP2C19|ARNT|CYP3A4|CYP3A43|CYP2J2
REACTOME_FOXO_MEDIATED_TRANSCRIPTION_OF_OXIDATIVE_STRESS_METABOLIC_AND_NEURONAL_GENES	0.000377358	0.00527661	0.622332	2.07883	1	28	G6PC|PLXNA4|PCK1|SREBF1|CAT|SIN3A|NR3C1|IGFBP1|ABCA6|SMAD4|PPARGC1A|FOXO3
REACTOME_RECYCLING_OF_BILE_ACIDS_AND_SALTS	0.000389332	0.00532273	0.732366	2.05726	1	15	ALB|SLC10A1|SLCO1B3|SLCO1B1|ABCB11|NR1H4|ABCC3|STARD5|NCOA1
REACTOME_FATTY_ACID_METABOLISM	0.000172295	0.0039502	0.433883	2.03461	0	172	CYP2C8|CYP2C9|CYP4A11|PON1|CYP8B1|CYP1A2|ACOX2|CPT1A|ACOX1|ACADM|GPX2|CYP4F2|ABCD1|FAAH2|PON3|ACACB|FAAH|THRSP|CPT2|SLC27A2|HSD17B12|ACSL5|CRAT|CYP4A22|SCD|ACSF2|AKR1C3|CYP4B1|ACSL1|CYP2C19|PRKAG2|PTGR1|HAO2|HACL1|ACOT12|PTGIS|ECHS1|ACAA2|ACADS|ACADL|PTGS2|PTGS1|GGT1|ACAA1|GGT5|ALDH3A2|ACSL4|PTGDS|SLC25A20|PCCA|ACOT11|SLC27A3|ALOX12|HSD17B4|AMACR|MCEE|SLC25A1|CYP2J2|ACAD11|CPT1B|ACBD5|PCCB|ACBD4|…
REACTOME_CYTOCHROME_P450_ARRANGED_BY_SUBSTRATE_TYPE	0.000182315	0.0039502	0.515913	2.0315	0	60	CYP2E1|CYP2C8|CYP2C9|CYP4A11|CYP8B1|CYP1A2|CYP3A5|CYP2A6|CYP4F2|NR1H4|CYP2A7|CYP4A22|CYP4B1|CYP2C19|PTGIS|ARNT|NCOA1|CYP3A4|CYP4F12|CYP3A43|POR|CYP2J2
REACTOME_SYNTHESIS_OF_BILE_ACIDS_AND_BILE_SALTS_VIA_7ALPHA_HYDROXYCHOLESTEROL	0.000380445	0.00527661	0.632027	2.02892	1	24	AKR1C1|CYP8B1|AKR1C2|AKR1D1|AKR1C4|ACOX2|ABCB11|NR1H4|SLC27A2|AKR1C3|PTGIS|NCOA1
REACTOME_ABC_TRANSPORTERS_IN_LIPID_HOMEOSTASIS	0.000574603	0.00654636	0.67377	2.00089	2	18	APOA1|ABCD2|ABCA10|ABCD1|ABCG8|ABCA6|ABCA9|ABCG5|ABCG1
REACTOME_O_GLYCOSYLATION_OF_TSR_DOMAIN_CONTAINING_PROTEINS	0.00037037	0.00527661	0.553208	1.9817	1	38	ADAMTSL3|SBSPON|ADAMTS13|ADAMTS9|CFP|ADAMTSL2|ADAMTS15|ADAMTS2|THSD7B|ADAMTS3|ADAMTSL1|ADAMTS6|THSD1|SEMA5B|ADAMTS7|ADAMTS5|THSD4|ADAMTS12
REACTOME_SCAVENGING_BY_CLASS_A_RECEPTORS	0.000765404	0.00804936	0.657059	1.98075	3	19	APOA1|APOB|MASP1|COL4A2|COL4A1|COLEC11
REACTOME_INITIAL_TRIGGERING_OF_COMPLEMENT	0.000568074	0.00654636	0.627518	1.9726	2	22	CRP|MBL2|CFB|COLEC10|MASP1|C1R|COLEC11|CFP|FCN2|C2
REACTOME_SIGNALING_BY_RETINOIC_ACID	0.000370989	0.00527661	0.536954	1.9675	1	42	ADH4|ADH1A|ADH1C|ALDH8A1|CPT1A|RDH16|RDH10|ALDH1A1|RDH11|DHRS4|AKR1C3|PDK4|DHRS3|CPT1B|CRABP2|PDK2|CRABP1|RXRA|RDH5
REACTOME_SYNTHESIS_OF_BILE_ACIDS_AND_BILE_SALTS_VIA_27_HYDROXYCHOLESTEROL	0.000973331	0.00970289	0.698139	1.96111	4	15	AKR1C1|CYP8B1|AKR1C2|AKR1D1|AKR1C4|NR1H4|AKR1C3|PTGIS|NCOA1
REACTOME_EPHA_MEDIATED_GROWTH_CONE_COLLAPSE	0.000749064	0.00804936	0.579682	1.95634	3	29	EPHA4|MYH11|EPHA2|MYH9|EPHA7|EPHA1|EPHA3|EPHA8|ROCK2|EPHA6|EFNA1|FYN|MYL9|LYN|ROCK1|NGEF|MYH10|MYH14|YES1
REACTOME_REGULATION_OF_LIPID_METABOLISM_BY_PPARALPHA	0.000175871	0.0039502	0.437664	1.94805	0	119	APOA1|APOA2|SULT2A1|CYP4A11|HMGCS2|APOA5|CPT1A|ACOX1|ACADM|FAM120B|PPARG|NR1H4|AGT|SREBF1|SIN3A|CPT2|SREBF2|MTF1|PPARA|MED23|EP300|NCOR1|MED22|ACSL1|NCOA3|MED18|ESRRA|ARNTL|MED1|UGT1A9|ARNT|ABCA1|NCOA1|PPARGC1A|ABCB4|THRAP3|CCNC|RORA|TIAM2|ME1|ALAS1|NRF1|RGL1|GLIPR1|TBL1X|MED15
REACTOME_PEROXISOMAL_LIPID_METABOLISM	0.00093633	0.00943229	0.574808	1.93989	4	29	ACOX2|ACOX1|ABCD1|SLC27A2|CRAT|HAO2|HACL1|ACAA1|ALDH3A2|HSD17B4|AMACR|ACBD5|ACBD4
REACTOME_FCERI_MEDIATED_CA_2_MOBILIZATION	0.000757863	0.00804936	0.565331	1.93054	3	31	PLCG2|ITPR1|PPP3CA|ITK|PPP3CB|MS4A2|PPP3R1|TXK|VAV1|VAV2|CALM1|AHCYL1|GRAP2|GRB2|NFATC3|LYN|SYK|LAT|VAV3|BTK
REACTOME_INTERLEUKIN_3_INTERLEUKIN_5_AND_GM_CSF_SIGNALING	0.000372856	0.00527661	0.516302	1.92604	1	46	BLNK|JAK1|INPP5D|CSF2RB|IL2RG|JAK3|STAT5B|PTPN6|CRKL|VAV1|IL2RB|PIK3CD|IL2RA|PIK3R1|RAPGEF1|FYN|CRK|IL3RA|GRB2|GAB2|LYN|SYK|IL2|CSF2|CBL|INPPL1
REACTOME_CLASS_A_1_RHODOPSIN_LIKE_RECEPTORS	0.000163452	0.0039502	0.382688	1.90706	0	276	KNG1|CXCL13|SAA1|CXCR5|CCL16|S1PR1|PROKR1|F2|S1PR3|BDKRB2|SSTR1|PTGER3|GPR17|C5|CCR6|P2RY14|HRH1|CCL11|P2RY10|CCR4|P2RY12|AGT|GPR35|CCL21|ECE1|CCKBR|BDKRB1|CNR2|APLNR|ADRA1A|ADORA2A|LPAR1|NMUR2|UTS2B|EDNRA|CCR9|CCR7|ADRA2B|HTR6|NPY1R|P2RY13|CXCL11|TAC3|CXCL9|CYSLTR1|PTGER2|PTGIR|F2RL2|F2RL3|CCR3|GRPR|ADRA1B|GPR31|P2RY4|GPR4|PNOC|ACKR4|CCL5|CMKLR1|AGTR1|TACR1|LTB4R2|GPR55|FFAR2|HTR7|DRD4|NPY5R|CXC…
REACTOME_G_ALPHA_I_SIGNALLING_EVENTS	0.000161603	0.0039502	0.373433	1.90648	0	352	APOA1|KNG1|APOA2|APOC3|APOB|AKR1C1|TTR|CXCL13|RBP4|GPC3|AKR1B10|PPP2R1B|PDE1C|CAMK4|SAA1|CXCR5|CCL16|S1PR1|AKR1C4|S1PR3|BDKRB2|SSTR1|PTGER3|GPR17|CNGA1|RDH16|C5|PRKACB|CCR6|P2RY14|ADCY5|CCR4|P2RY12|RDH10|AGT|ITPR1|CCL21|PDE4D|BDKRB1|CNR2|APLNR|RGS13|ADCY4|LPAR1|RGS5|NMUR2|RDH11|GRK2|CCR9|CCR7|ADRA2B|RDH12|NPY1R|PPP3CA|HSPG2|P2RY13|CXCL11|AKR1C3|CXCL9|PRKAR1A|ADCY2|RGS6|PPP3CB|GNAT2|CCR3|GPR31|P2R…
REACTOME_SMOOTH_MUSCLE_CONTRACTION	0.000557621	0.00650784	0.531257	1.89335	2	37	PAK1|ITGA1|GUCY1B1|MYH11|GUCY1A2|TRIM72|VCL|SORBS1|LMOD1|GUCY1A1|ACTA2|ANXA6|ACTG2|TLN1|MYL9|CALM1|PAK2|MYLK
REACTOME_REGULATION_OF_TLR_BY_ENDOGENOUS_LIGAND	0.00191534	0.0154032	0.63725	1.89244	9	18	FGB|FGA|APOB|FGG
REACTOME_INTERLEUKIN_RECEPTOR_SHC_SIGNALING	0.00132802	0.0122231	0.579836	1.88401	6	25	JAK1|INPP5D|CSF2RB|IL2RG|JAK3|PTPN6|IL2RB|PIK3CD|IL2RA|PIK3R1|IL3RA|GRB2|GAB2|IL2|CSF2|INPPL1
REACTOME_EICOSANOID_LIGAND_BINDING_RECEPTORS	0.00272533	0.0196101	0.669959	1.88195	13	15	PTGER3|GPR17|CYSLTR1|PTGER2|PTGIR|LTB4R2|PTGDR2|CYSLTR2|TBXA2R|LTB4R|PTGER4
REACTOME_CD209_DC_SIGN_SIGNALING	0.00228746	0.017237	0.614579	1.88171	11	20	PAK1|ICAM2|PRKACB|RELA|KRAS|CD209|EP300|NFKB1|RPS6KA5|RELB|FYN|PAK2|LYN
REACTOME_INTERFERON_ALPHA_BETA_SIGNALING	0.000923191	0.00940277	0.484362	1.87307	4	55	JAK1|SAMHD1|IRF8|IRF2|SOCS1|PTPN6|IRF1|IFIT3|XAF1|IRF6|IFNAR2|STAT1|HLA-E|OAS2|STAT2|IFIT2|OAS3|USP18|IFIT1|GBP2|IFI35|OAS1|MX1|HLA-C|PTPN1|RSAD2|IFITM1|OASL|ISG20
REACTOME_PLATELET_AGGREGATION_PLUG_FORMATION	0.000557621	0.00650784	0.523016	1.86398	2	37	FGB|FGA|FGG|GP1BA|F2|VWF|THPO|ADRA2B|GP5|RASGRP1|APBB1IP|CSK|TLN1|CRK|FN1|RAP1B|GRB2|SYK|COL1A2
REACTOME_BIOSYNTHESIS_OF_SPECIALIZED_PRORESOLVING_MEDIATORS_SPMS	0.00248994	0.0183913	0.627625	1.86385	12	18	CYP2E1|CYP2C8|CYP2C9|CYP1A2|PTGR1|PTGS2|CYP3A4|ALOX12
REACTOME_VISUAL_PHOTOTRANSDUCTION	0.000180963	0.0039502	0.439643	1.86209	0	89	APOA1|APOA2|APOC3|APOB|AKR1C1|TTR|RBP4|GPC3|AKR1B10|AKR1C4|CNGA1|RDH16|RDH10|RDH11|RDH12|HSPG2|AKR1C3
REACTOME_INTEGRIN_CELL_SURFACE_INTERACTIONS	0.000362384	0.00527661	0.443043	1.85889	1	85	FGB|FGA|VTN|FGG|ITGA1|COL4A2|COL4A1|VWF|ICAM2|MADCAM1|COL23A1|KDR|ITGB7|VCAM1|TNC|HSPG2|F11R|PECAM1|JAM2|COL4A6|ITGAL|COL5A2|COL5A3|COL6A5|COL5A1|ITGA8|COL6A2|FN1|COL18A1|ITGA5|COL8A1|COL1A2|COL9A3|COL9A1|COL6A1|ITGB1|COL6A3|COL7A1|ITGA4|COL1A1|ITGA10|COL13A1
REACTOME_REGULATION_OF_BETA_CELL_DEVELOPMENT	0.00130866	0.0122231	0.522817	1.85042	6	36	SLC2A2|HNF4A|HNF1A|HNF1B|ONECUT1|HNF4G|INSM1|EP300|FOXA2|NOTCH1|FOXA3|FGF10|PKLR|NR5A2
REACTOME_GENERATION_OF_SECOND_MESSENGER_MOLECULES	0.00131802	0.0122231	0.532215	1.83206	6	32	PAK1|PLCG2|CD3G|LCK|CD3E|ITK|CD247|CD3D|EVL|WAS|GRAP2|PAK2|ZAP70|HLA-DPA1|LAT|HLA-DRA|FYB1|LCP2|PAK3|VASP|CD4|HLA-DRB5|HLA-DQB1
REACTOME_P130CAS_LINKAGE_TO_MAPK_SIGNALING_FOR_INTEGRINS	0.00428266	0.027881	0.652185	1.83203	21	15	FGB|FGA|FGG|VWF|APBB1IP|TLN1|CRK|FN1|RAP1B
REACTOME_METABOLISM_OF_WATER_SOLUBLE_VITAMINS_AND_COFACTORS	0.000175469	0.0039502	0.409477	1.83115	0	123	CYP8B1|SLC19A3|PARP8|AOX1|ACACB|CYB5R3|SLC23A1|ALDH1L1|GSTO2|NNMT|CD38|NT5E|MTHFD1L|GPHN|ENPP1|MTHFD1|PTGIS|MOCOS|SLC46A1|ABCD4|RFK|NMRK1|MCCC2|BTD|MCCC1|SLC25A16|ENPP3|PTGS2|SLC52A3|ENPP2|SHMT1|PANK1|THTPA|LMBRD1|PCCA|NADSYN1|MTRR|FOLR2|MOCS1|NMNAT2|PARP4|MTHFR|FPGS|SLC52A1|NMRK2|PCCB|PARP14
REACTOME_GRB2_SOS_PROVIDES_LINKAGE_TO_MAPK_SIGNALING_FOR_INTEGRINS	0.00428266	0.027881	0.650739	1.82797	21	15	FGB|FGA|FGG|VWF|APBB1IP|TLN1|FN1|RAP1B|GRB2
REACTOME_PEPTIDE_LIGAND_BINDING_RECEPTORS	0.000172563	0.0039502	0.389175	1.81368	0	164	KNG1|CXCL13|SAA1|CXCR5|CCL16|PROKR1|F2|BDKRB2|SSTR1|C5|CCR6|CCL11|CCR4|AGT|CCL21|ECE1|CCKBR|BDKRB1|APLNR|NMUR2|UTS2B|EDNRA|CCR9|CCR7|NPY1R|CXCL11|TAC3|CXCL9|F2RL2|F2RL3|CCR3|GRPR|PNOC|ACKR4|CCL5|AGTR1|TACR1|NPY5R|CXCL6|ACKR2|APLN|QRFP|F2R|CXCL12|CXCL10|PROK2|NPW|CXCR6|PROK1|CXCL5|CCR8|CXCR3|C3|GHRL|NPB|XK|NTS|KEL|XCR1
REACTOME_PHASE_II_CONJUGATION_OF_COMPOUNDS	0.000179662	0.0039502	0.418912	1.79579	0	95	UGT2B15|UGT2B4|UGT2B10|SULT2A1|GSTA1|GLYATL1|ACSM2B|CYP1A2|ACSM2A|GSTA2|MGST1|UGP2|UGT3A1|GLYAT|UGT1A4|GSTO2|NNMT|ACSM5|UGT2B17|UGT1A1|UGT1A9|SULT1A2|GGT1|GGT5|CNDP2|UGT2B11|MTRR|NAT2|GSTT2
REACTOME_INTERLEUKIN_4_AND_INTERLEUKIN_13_SIGNALING	0.000178094	0.0039502	0.410556	1.79093	0	105	FCER2|SAA1|S1PR1|MAOA|CCL11|IL4R|JAK1|RHOU|VCAM1|IL13RA1|HGF|IL2RG|JAK3|STAT3|SOCS1|STAT6|IL23A|F13A1|NOS2|GATA3|TIMP1|PTGS2|BCL6|BCL2|TNF|LBP|STAT1|FOXO3|PIK3R1|BATF|RORC|FN1|FASLG|TNFRSF1B|HIF1A|RORA
REACTOME_GLYOXYLATE_METABOLISM_AND_GLYCINE_DEGRADATION	0.00207861	0.0160422	0.527871	1.78996	10	30	AGXT|AGXT2|GNMT|DHTKD1|HAO1|PRODH2|GLDC|DBT|BCKDHB|AMT|DAO|PXMP2
REACTOME_ZBP1_DAI_MEDIATED_INDUCTION_OF_TYPE_I_IFNS	0.00494109	0.0309796	0.572222	1.77591	25	21	RELA|CHUK|NFKB1|TBK1|IKBKG|NLRP4|ZBP1|TLR3|RIPK3|NFKB2|RIPK1|MYD88|NFKBIA|NKIRAS2|TICAM1
REACTOME_BRANCHED_CHAIN_AMINO_ACID_CATABOLISM	0.00513113	0.031277	0.571445	1.7735	26	21	ALDH6A1|DBT|BCKDHB|IVD|ECHS1|MCCC2|AUH|MCCC1
REACTOME_SULFUR_AMINO_ACID_METABOLISM	0.00452574	0.0291311	0.53386	1.76876	23	27	BHMT|SLC25A10|CTH|TST|BHMT2|CDO1|GADL1|SUOX
REACTOME_G_PROTEIN_MEDIATED_EVENTS	0.00203027	0.0158211	0.461269	1.76535	10	52	PDE1C|CAMK4|PRKACB|ADCY5|ITPR1|ADCY4|GRK2|PRKAR1A|ADCY2|GNAT2|KPNA2|CAMK2B|CAMK2G|GNAL|PRKCG|CAMKK1|PLCB3|CALM1|AHCYL1|PLCB1|ADCY7|NBEA|GNAZ|CAMK2D|GNAI1|PRKX|PRKAR2B|CAMKK2|PDE1B|ITPR2|PLA2G4A
REACTOME_NITRIC_OXIDE_STIMULATES_GUANYLATE_CYCLASE	0.00513113	0.031277	0.568004	1.76282	26	21	GUCY1B1|GUCY1A2|ITPR1|KCNMB2|PDE2A|PDE11A|NOS2|GUCY1A1|NOS3|PDE10A|PDE5A|NOS1|KCNMA1|PRKG1|KCNMB1|PDE1B|PRKG2
REACTOME_DISEASES_ASSOCIATED_WITH_O_GLYCOSYLATION_OF_PROTEINS	0.00200328	0.0158211	0.442752	1.76123	10	63	ADAMTSL3|GALNT12|MUC6|SBSPON|ADAMTS13|ADAMTS9|CFP|ADAMTSL2|ADAMTS15|NOTCH4|ADAMTS2|NOTCH1|NOTCH3|THSD7B|ADAMTS3|ADAMTSL1|ADAMTS6|LFNG|THSD1|SEMA5B|ADAMTS7|ADAMTS5|THSD4
REACTOME_NRAGE_SIGNALS_DEATH_THROUGH_JNK	0.00237183	0.0177331	0.445835	1.74928	12	59	ARHGEF5|ARHGEF35|FGD4|ARHGEF15|ARHGEF18|NGF|SOS2|FGD3|RASGRF2|MAPK8|ARHGEF26|ARHGEF12|VAV1|AKAP13|FGD2|ARHGEF37|ARHGEF1|NGFR|ARHGEF17|VAV2|ARHGEF3|TIAM2|AATF|ITSN1|NGEF|ARHGEF10|VAV3|PLEKHG2|PLEKHG5|ARHGEF6
REACTOME_SIGNALING_BY_MODERATE_KINASE_ACTIVITY_BRAF_MUTANTS	0.00334138	0.0228398	0.470501	1.74629	17	45	FGB|FGA|FGG|VWF|KRAS|VCL|CNKSR1|CAMK2B|CAMK2G|ARAF|APBB1IP|CSK|TLN1|FN1|CALM1|RAP1B
REACTOME_METABOLISM_OF_AMINE_DERIVED_HORMONES	0.00615385	0.0368077	0.596568	1.74501	31	17	DIO1|SLC5A5|AANAT|IYD|ASMT|TPO|DIO3|TPH1|TPH2|DDC|DUOX1
REACTOME_GPCR_LIGAND_BINDING	0.000158907	0.0039502	0.337542	1.74016	0	385	KNG1|CXCL13|SAA1|CXCR5|FZD4|CCL16|S1PR1|PROKR1|F2|S1PR3|BDKRB2|SSTR1|GLP2R|FZD5|PTGER3|GPR17|C5|CCR6|P2RY14|HRH1|CCL11|P2RY10|CCR4|P2RY12|AGT|GPR35|CCL21|ECE1|CCKBR|BDKRB1|CNR2|APLNR|ADRA1A|SHH|ADORA2A|LPAR1|NMUR2|CALCRL|UTS2B|EDNRA|CCR9|CCR7|ADRA2B|HTR6|NPY1R|ADCYAP1|P2RY13|CXCL11|WNT2B|WNT10B|TAC3|CXCL9|CYSLTR1|PTGER2|GIPR|PTGIR|F2RL2|F2RL3|CCR3|GRPR|ADRA1B|GPR31|P2RY4|GPR4|PNOC|ACKR4|GRM8|CCL5…
REACTOME_CA_DEPENDENT_EVENTS	0.00336511	0.0228398	0.489816	1.73362	17	36	PDE1C|CAMK4|PRKACB|ADCY5|ADCY4|GRK2|PRKAR1A|ADCY2|KPNA2|CAMK2B|CAMK2G|PRKCG|CAMKK1|CALM1|ADCY7|NBEA
REACTOME_PEROXISOMAL_PROTEIN_IMPORT	0.00291386	0.020656	0.431579	1.71678	15	63	AGXT|ACOX2|ACOX1|CAT|SLC27A2|PEX5|CRAT|PIPOX|HMGCL|HAO1|DHRS4|PEX7|HAO2|HACL1|NOS2|USP9X|PAOX|DAO|ACAA1|IDH1|HSD17B4|AMACR
REACTOME_INTERFERON_GAMMA_SIGNALING	0.00162866	0.0141694	0.40422	1.71206	8	89	GBP4|TRIM8|PTPN2|JAK1|TRIM68|TRIM31|VCAM1|CIITA|SP100|TRIM25|GBP3|IRF8|IRF2|SOCS1|GBP7|PTPN6|TRIM26|IRF1|TRIM22|TRIM14|CAMK2B|CAMK2G|GBP1|TRIM62|IRF6|STAT1|HLA-E|OAS2|PTAFR|TRIM21|GBP5
REACTOME_PI_METABOLISM	0.00180668	0.0149051	0.406661	1.7048	9	84	PIK3C2B|MTM1|PLEKHA6|PIP5K1B|INPP5D|TNFAIP8|TNFAIP8L1|ENPP6|PIK3CG|PNPLA7|SBF1|MTMR1|PLEKHA5|PIK3C2G|PIP4P1|PIK3CD|MTMR4|PIK3R4|PIK3R1|MTMR3|PIK3C3|PLEKHA1|INPP5J|PTEN|PIP4K2B|PITPNB|PI4KA|INPPL1|PIP4K2A|TNFAIP8L2|INPP4B|INPP5K|PI4K2B|RAB14|INPP4A|GDPD5|PIK3R5|PIKFYVE|MTMR9|PIK3R3|PIK3CA|SYNJ2|PTPN13
REACTOME_SIGNALING_BY_CYTOSOLIC_FGFR1_FUSION_MUTANTS	0.0115385	0.0612848	0.58114	1.69988	59	17	MYO18A|STAT3|STAT5B|CNTRL|STAT1|PIK3R1|GRB2|GAB2|BCR|TRIM24|PIK3CA
REACTOME_GPVI_MEDIATED_ACTIVATION_CASCADE	0.00504862	0.0311711	0.482279	1.69488	26	35	PLCG2|LCK|PIK3CG|PTPN6|RAC2|VAV1|VAV2|PIK3R1|FYN|LYN|SYK|COL1A2|LAT|VAV3|COL1A1|PDPK1|PIK3R5|PIK3R3|PIK3CA|LCP2
REACTOME_CROSSLINKING_OF_COLLAGEN_FIBRILS	0.00995978	0.0546979	0.570071	1.69294	51	18	LOXL2|COL4A2|COL4A1|PXDN|COL4A6|COL1A2|TLL2|LOX|COL1A1
REACTOME_ELASTIC_FIBRE_FORMATION	0.00538333	0.0326066	0.455168	1.68938	28	45	VTN|LTBP1|LOXL2|EFEMP1|FBLN5|BMP10|FBLN2|LTBP2|LTBP4|MFAP4|ITGA8|FN1|ELN|BMP2|ITGA5|TGFB3|FURIN|LTBP3|LOX|ITGB1|EFEMP2|FBLN1
REACTOME_RORA_ACTIVATES_GENE_EXPRESSION	0.0107259	0.0577145	0.568287	1.68764	55	18	CPT1A|SREBF1|PPARA|EP300|MED1|NCOA1|RORA|TBL1X|RXRA
REACTOME_PD_1_SIGNALING	0.0110224	0.0589299	0.542864	1.6848	57	21	CD3G|LCK|CD3E|CD247|PTPN6|CD3D|PDCD1|CSK|HLA-DPA1|HLA-DRA|CD4|HLA-DRB5|HLA-DQB1|PDCD1LG2
REACTOME_FOXO_MEDIATED_TRANSCRIPTION	0.00453556	0.0291311	0.418586	1.67162	24	64	G6PC|PLXNA4|PCK1|MSTN|SREBF1|CAT|SIN3A|NR3C1|IGFBP1|ABCA6|EP300|RBL2|PINK1|KLF4|CDKN1B|SMAD4|BCL6|PPARGC1A|SIRT1|FOXO3|FASLG|TXNIP|CCNG2
REACTOME_RIP_MEDIATED_NFKB_ACTIVATION_VIA_ZBP1	0.0140385	0.0718439	0.57136	1.67127	72	17	RELA|CHUK|NFKB1|IKBKG|ZBP1|TLR3|RIPK3|NFKB2|RIPK1|MYD88|NFKBIA|NKIRAS2|TICAM1
REACTOME_SIGNALING_BY_PDGF	0.00420245	0.027881	0.42685	1.67078	22	58	PLG|PDGFD|COL4A2|COL4A1|PDGFRA|KRAS|STAT3|STAT5B|PDGFB|STAT6|CRKL|COL5A2|GRB7|COL5A3|COL6A5|PDGFRB|COL5A1|STAT1|PIK3R1|RAPGEF1|COL6A2|CRK|GRB2|FURIN|COL9A3|COL9A1|COL6A1|COL6A3
REACTOME_TRANSCRIPTIONAL_ACTIVATION_OF_MITOCHONDRIAL_BIOGENESIS	0.00498523	0.0309796	0.430974	1.66662	26	55	CAMK4|GLUD1|PPARA|TWNK|NCOR1|ESRRA|IDH2|MED1|NCOA1|PPRC1|PPARGC1A|SIRT5|CALM1|PERM1|ALAS1|NRF1|ATP5F1B|TBL1X|CRTC3|SOD2|RXRA|MEF2D|GLUD2|ACSS2|CRTC1
REACTOME_DAG_AND_IP3_SIGNALING	0.00685947	0.0405217	0.459206	1.66266	36	40	PDE1C|CAMK4|PRKACB|ADCY5|ITPR1|ADCY4|GRK2|PRKAR1A|ADCY2|KPNA2|CAMK2B|CAMK2G|PRKCG|CAMKK1|CALM1|AHCYL1|ADCY7|NBEA
REACTOME_GLUCONEOGENESIS	0.00695489	0.0405843	0.479394	1.66234	36	33	ALDOB|G6PC|SLC25A10|PCK1
REACTOME_DISEASES_OF_CARBOHYDRATE_METABOLISM	0.00695489	0.0405843	0.479143	1.66147	36	33	ALDOB|G6PC|GYS2|HYAL1
REACTOME_RHO_GTPASES_ACTIVATE_PAKS	0.0150133	0.0752237	0.531419	1.64928	78	21	PAK1|MYH11|MYH9|LIMK1|CTTN|MYL9|CALM1|PAK2|MYLK|MYH10|MYH14|PAK3|FLNA|PPP1R12B
REACTOME_NR1H2_AND_NR1H3_MEDIATED_SIGNALING	0.00798218	0.0452009	0.444189	1.64863	42	45	ANGPTL3|CETP|PCK1|SREBF1|ABCG8|SCD|EP300|ABCG5|NCOR1|ABCG1|TNRC6B|ABCA1|AGO4|NCOA1|AGO1|MOV10|KDM4A|ARL4C|EEPD1|TBL1X|RXRA|PLTP
REACTOME_METABOLISM_OF_ANGIOTENSINOGEN_TO_ANGIOTENSINS	0.0178127	0.0860946	0.551449	1.63764	92	18	ENPEP|AGT|ACE|CPA3|CPB2|CMA1|CES1
REACTOME_IMMUNOREGULATORY_INTERACTIONS_BETWEEN_A_LYMPHOID_AND_A_NON_LYMPHOID_CELL	0.000348189	0.00527661	0.363652	1.63621	1	126	CD19|CD34|ICAM2|MADCAM1|CD200R1|ULBP3|CD3G|CD96|SIGLEC12|SLAMF6|CD3E|SIGLEC11|ITGB7|CD40LG|VCAM1|CXADR|CD160|CD226|CD247|KIR3DL2|KLRB1|ITGAL|CD3D|SH2D1A|CD8A|ULBP1|TREML4|LILRB1|CRTAM|CD1D|CD8B|KLRG1|CD300LG|LILRA4|HLA-E|SIGLEC10|CD40|SIGLEC6|TREML2|MICB|LILRB5|COL1A2|C3
REACTOME_G_ALPHA_Q_SIGNALLING_EVENTS	0.000169664	0.0039502	0.343686	1.63612	0	193	KNG1|DGKE|SAA1|PROKR1|EGFR|F2|BDKRB2|DGKD|GPR17|HRH1|P2RY10|AGT|PRKCH|ITPR1|CCKBR|BDKRB1|ADRA1A|RGS13|LPAR1|RGS5|NMUR2|UTS2B|KRAS|GRK2|EDNRA|DGKZ|GRK5|TAC3|CYSLTR1|F2RL2|DGKA|F2RL3|GRPR|ADRA1B|GPR4|AGTR1|TACR1|LTB4R2|FFAR2|RASGRP1|CYSLTR2|LPAR5|QRFP|GPR132|F2R|PRKCQ|PIK3R1|FFAR4|PTAFR|PLCB3|CASR|PROK2|GNGT2|GRM5|RGS19|PROK1|GRB2|GNAQ|RPS6KA2|PLCB1|TRPC6|GHRL|TBXA2R|DGKB|NTS|LTB4R|XCR1|ARHGEF25|RA…
REACTOME_INTERFERON_SIGNALING	0.000170969	0.0039502	0.34589	1.63306	0	182	NUP188|NUP98|GBP4|TRIM8|PTPN2|JAK1|TRIM68|PPM1B|TRIM31|NUP214|VCAM1|CIITA|SP100|KPNA4|SAMHD1|TRIM25|GBP3|IRF8|IRF2|SOCS1|GBP7|PTPN6|TRIM26|IRF1|KPNA2|TRIM22|TRIM14|NUP54|CAMK2B|CAMK2G|HERC5|GBP1|EIF2AK2|DDX58|TRIM62|IFIT3|XAF1|IRF6|EIF4G1|NEDD4|IFNAR2|STAT1|HLA-E|OAS2|PTAFR|KPNA5|TRIM21|EIF4G3|NUP153|EIF4G2|GBP5|STAT2|NUP88|EIF4E3|IFIT2|HLA-DPA1|TRIM38|OAS3|USP18|IFIT1|NUP107|NUP160|GBP2|RAE1|CAM…
REACTOME_SYNTHESIS_OF_PIPS_AT_THE_PLASMA_MEMBRANE	0.00795854	0.0452009	0.423598	1.62624	42	53	PIK3C2B|MTM1|PLEKHA6|PIP5K1B|INPP5D|PIK3CG|MTMR1|PLEKHA5|PIK3C2G|PIK3CD|PIK3R1|MTMR3|PLEKHA1|INPP5J|PTEN|PIP4K2B|INPPL1|PIP4K2A|INPP4B|INPP5K|PI4K2B|RAB14|INPP4A|PIK3R5|MTMR9|PIK3R3|PIK3CA|SYNJ2|PTPN13
REACTOME_PKA_ACTIVATION_IN_GLUCAGON_SIGNALLING	0.0222136	0.0988765	0.56449	1.6206	114	16	PRKACB|ADCY5|ADCY4|PRKAR1A|ADCY2
REACTOME_REGULATION_OF_GENE_EXPRESSION_IN_BETA_CELLS	0.0206857	0.0951741	0.545444	1.6198	107	18	SLC2A2|HNF4A|HNF1A|HNF4G|FOXA2|FOXA3|PKLR
REACTOME_INTEGRIN_SIGNALING	0.0169715	0.0828661	0.488188	1.61745	89	27	FGB|FGA|FGG|VWF|RASGRP1|APBB1IP|CSK|TLN1|CRK|FN1|RAP1B|GRB2|SYK
REACTOME_TNFS_BIND_THEIR_PHYSIOLOGICAL_RECEPTORS	0.0167925	0.0824122	0.483637	1.61553	88	28	CD27|CD70|TNFRSF25|TNFRSF17|TNFRSF11B|TNFRSF13B|TNFRSF1A|FASLG|TNFSF11|TNFRSF1B|EDARADD|TNFSF8|TNFRSF9|TNFRSF4|TNFSF13B|TNFSF14|EDAR|TNFSF4|TNFRSF8|LTA
REACTOME_ONCOGENIC_MAPK_SIGNALING	0.00654308	0.0388927	0.395973	1.61184	35	72	FGB|FGA|FGG|VWF|ZC3HAV1|TRAK1|KRAS|VCL|CNKSR1|CAMK2B|CAMK2G|ARAF|APBB1IP|CSK|AP3B1|TLN1|AKAP9|FN1|CALM1|RAP1B|SPRED2|NF1|KSR2|BRAP|QKI|CNKSR2|CAMK2D|KSR1|FAM114A2|IQGAP1|TRIM24|RAF1|KDM7A|BCL2L11
REACTOME_NR1H3_NR1H2_REGULATE_GENE_EXPRESSION_LINKED_TO_CHOLESTEROL_TRANSPORT_AND_EFFLUX	0.011591	0.0612848	0.455157	1.61095	61	36	CETP|ABCG8|EP300|ABCG5|NCOR1|ABCG1|TNRC6B|ABCA1|AGO4|NCOA1|AGO1|MOV10|KDM4A|ARL4C|EEPD1|TBL1X|RXRA|PLTP|TNRC6C
REACTOME_RHO_GTPASES_ACTIVATE_ROCKS	0.0208573	0.0955043	0.534313	1.61072	108	19	PAK1|MYH11|MYH9|LIMK1|ROCK2|MYL9|LIMK2|ROCK1|MYH10|MYH14
REACTOME_SYNTHESIS_OF_LEUKOTRIENES_LT_AND_EOXINS_EX	0.02124	0.0961347	0.532421	1.60501	110	19	CYP4A11|CYP4F2|CYP4A22|CYP4B1|PTGR1|GGT1|GGT5
REACTOME_GLUCOSE_METABOLISM	0.0034327	0.0231345	0.377704	1.60296	18	90	ALDOB|G6PC|PPP2R1B|GCKR|SLC25A10|PCK1|PFKFB1|NUP188|NUP98|PRKACB
REACTOME_CHEMOKINE_RECEPTORS_BIND_CHEMOKINES	0.00918105	0.0507877	0.410403	1.60002	49	57	CXCL13|CXCR5|CCL16|CCR6|CCL11|CCR4|CCL21|CCR9|CCR7|CXCL11|CXCL9|CCR3|ACKR4|CCL5|CXCL6|ACKR2|CXCL12|CXCL10|CXCR6|CXCL5|CCR8|CXCR3
REACTOME_NICOTINATE_METABOLISM	0.0164835	0.081313	0.468179	1.59878	86	31	CYP8B1|PARP8|NNMT|CD38|NT5E|PTGIS|NMRK1|PTGS2|NADSYN1|NMNAT2|PARP4|NMRK2|PARP14
REACTOME_NUCLEAR_RECEPTOR_TRANSCRIPTION_PATHWAY	0.0107348	0.0577145	0.416233	1.59796	57	53	HNF4A|PPARG|NR1H4|NR3C1|PPARA|HNF4G|AR|NR0B2|NCOR1|ESRRA|MED1|NR3C2|THRB|NR2F1|NR4A3|NR1I2|NR1I3|RORC|NR5A2|RORA
REACTOME_REGULATION_OF_SIGNALING_BY_CBL	0.022723	0.100675	0.508145	1.59735	119	22	BLNK|CRKL|VAV1|PIK3CD|PIK3R1|RAPGEF1|FYN|CRK|GRB2|LYN|SYK|CBL|YES1|PIK3R3|PIK3CA
REACTOME_MAP2K_AND_MAPK_ACTIVATION	0.012792	0.0665323	0.440011	1.59316	68	40	FGB|FGA|FGG|VWF|KRAS|VCL|CNKSR1|ARAF|APBB1IP|CSK|TLN1|FN1|RAP1B
REACTOME_PLATELET_SENSITIZATION_BY_LDL	0.0290385	0.121139	0.542231	1.58606	150	17	APOB|PPP2R1B|PPP2R5E|PECAM1|PTPN6
REACTOME_TRANSCRIPTIONAL_REGULATION_OF_WHITE_ADIPOCYTE_DIFFERENTIATION	0.00722674	0.0419151	0.376656	1.57901	39	84	ADIRF|PCK1|FAM120B|NR2F2|EBF1|PPARG|SREBF1|RELA|SLC2A4|SREBF2|PPARA|MED23|EP300|WNT10B|NCOR1|MED22|NCOA3|MED18|MED1|NFKB1|NCOA1|KLF4|TNF|PPARGC1A|THRAP3|CCNC|ZNF467|CEBPA|KLF5|TBL1X|MED15|MED13
REACTOME_RHO_GTPASE_CYCLE	0.0013848	0.0125451	0.344042	1.56959	7	138	ARHGEF5|ARHGEF35|RHOF|FGD4|ARHGAP44|ARHGEF15|RHOU|ARHGEF18|SOS2|ARHGAP20|TAGAP|A2M|FGD3|RASGRF2|ARHGAP25|DEPDC7|ARHGAP9|ARHGEF26|ARHGAP18|ARHGAP29|RAC2|ARHGEF12|VAV1|ARHGAP1|AKAP13|FGD2|ARHGAP30|ARHGEF37|ARHGEF1|ARHGEF17|ARHGAP27|ARHGAP11B|VAV2|GMIP|ARHGEF3|TIAM2|ARHGAP35|ARAP2|BCR|SYDE2|ITSN1|ARHGAP11A|NGEF|RHOBTB1|ARHGEF10|ARHGAP24|VAV3|PLEKHG2|STARD13|PLEKHG5|ARHGEF6|RALBP1|MYO9A|ARHGAP17|ARHG…
REACTOME_SEMA4D_INDUCED_CELL_MIGRATION_AND_GROWTH_CONE_COLLAPSE	0.0327869	0.132393	0.512176	1.56817	171	20	MYH11|SEMA4D|MYH9|LIMK1|ROCK2|ARHGEF12|MYL9|LIMK2|ROCK1|MYH10|MYH14|ERBB2
REACTOME_METABOLISM_OF_PORPHYRINS	0.0256118	0.110907	0.475558	1.55953	134	26	ALB|GSTA1|SLCO1B3|SLCO1B1|UGT1A4|ALAD|COX15|SLCO2B1
REACTOME_DISEASES_OF_IMMUNE_SYSTEM	0.0272831	0.116044	0.4889	1.55599	143	23	TLR10|RELA|CHUK|TLR5|NFKB1|UNC93B1|IKBKG|TRAF3|BTK|TLR3|NFKB2|MYD88|TLR4|NFKBIA|CD14|CD36|TLR1|TLR6|TICAM1
REACTOME_EXTRACELLULAR_MATRIX_ORGANIZATION	0.000654772	0.00720249	0.310093	1.55382	3	296	PLG|FGB|FGA|VTN|TTR|FGG|TMPRSS6|CAPN12|LTBP1|DMD|COL21A1|LOXL2|ITGA1|COL4A2|COL4A1|PXDN|VWF|ICAM2|CAPN6|MADCAM1|EFEMP1|LAMA2|ADAMTS9|NTN4|COL14A1|COL23A1|COL22A1|KDR|ITGB7|COL15A1|VCAM1|PCOLCE2|TPSAB1|TNC|FBLN5|HSPG2|F11R|PECAM1|JAM2|ADAMTS2|FMOD|PDGFB|COL4A6|ITGAL|A2M|ADAMTS3|TNN|COL5A2|ASPN|BMP10|FBLN2|CMA1|TIMP1|LTBP2|COL5A3|COL6A5|LTBP4|ADAM19|CAPN9|NID2|TNR|MFAP4|COL5A1|ADAMTS5|CAPN1|CAPN3|M…
REACTOME_MOLECULES_ASSOCIATED_WITH_ELASTIC_FIBRES	0.0212963	0.0961347	0.431455	1.54556	114	38	VTN|LTBP1|EFEMP1|FBLN5|BMP10|FBLN2|LTBP2|LTBP4|MFAP4|ITGA8|FN1|ELN|BMP2|TGFB3|LTBP3|ITGB1|EFEMP2|FBLN1
REACTOME_DEATH_RECEPTOR_SIGNALLING	0.00276625	0.019756	0.336818	1.54174	15	141	ARHGEF5|ARHGEF35|FGD4|TNFAIP3|RNF31|ARHGEF15|RELA|TNFSF10|ARHGEF18|NGF|SOS2|SMPD2|BIRC3|MADD|FGD3|RASGRF2|MAPK8|CHUK|ARHGEF26|TAB2|TNFRSF10A|ARHGEF12|NFKB1|VAV1|AKAP13|FGD2|ARHGEF37|ARHGEF1|NGFR|ARHGEF17|CASP10|TNF|RTN4|VAV2|SPPL2A|TNFRSF1A|FASLG|CASP3|ARHGEF3|TIAM2|FADD|AATF|CYLD|TRAF6|CFLAR|PRKCI|MAP3K7|TRAF2|ADAM17|IKBKG|ITSN1|NGEF|TAB1|ARHGEF10|VAV3|PLEKHG2
REACTOME_NUCLEOTIDE_LIKE_PURINERGIC_RECEPTORS	0.0394051	0.148467	0.536947	1.54153	203	16	GPR17|P2RY14|P2RY10|P2RY12|ADORA2A|P2RY13|P2RY4
REACTOME_GROWTH_HORMONE_RECEPTOR_SIGNALING	0.03541	0.138347	0.488431	1.53538	186	22	IRS1|STAT3|STAT5B|SOCS1|PTPN6|GHR|STAT1|LYN|ADAM17
REACTOME_REGULATION_OF_MECP2_EXPRESSION_AND_ACTIVITY	0.027662	0.116956	0.449012	1.53333	145	31	CAMK4|SIN3A|MECP2|NCOR1|CAMK2B|TNRC6B|CAMK2G|AGO4|AGO1|CALM1|MOV10|LBR|TBL1X|CAMK2D|TNRC6C
REACTOME_REGULATION_OF_GENE_EXPRESSION_IN_LATE_STAGE_BRANCHING_MORPHOGENESIS_PANCREATIC_BUD_PRECURSOR_CELLS	0.0439945	0.160698	0.545112	1.53125	225	15	HNF1B|ONECUT1|EP300|NOTCH1
REACTOME_EFFECTS_OF_PIP2_HYDROLYSIS	0.0335659	0.133289	0.460844	1.52685	177	27	DGKE|DGKD|PRKCH|ITPR1|DGKZ|DGKA|RASGRP1|PRKCQ|TRPC6|DGKB|RASGRP2
REACTOME_O_LINKED_GLYCOSYLATION	0.00836299	0.0470787	0.348058	1.51621	46	104	ADAMTSL3|GALNT12|GCNT1|MUC6|GALNT2|SBSPON|GALNT16|ADAMTS13|ADAMTS9|LARGE2|CHST4|CFP|ADAMTSL2|ADAMTS15|ADAMTS2|GALNT15|GALNT9|THSD7B|ADAMTS3|ADAMTSL1|ADAMTS6|GALNT10|GALNT13|THSD1|SEMA5B|GALNT4|ADAMTS7|ADAMTS5|THSD4|GCNT4
REACTOME_SYNTHESIS_OF_IP3_AND_IP4_IN_THE_CYTOSOL	0.0364257	0.141705	0.465523	1.51259	191	25	PLCG2|PLCH1|INPP5D|PLCE1|PLCB3|CALM1|INPP5J|PTEN|PLCB1|PLCD1|INPPL1
REACTOME_INTERLEUKIN_37_SIGNALING	0.0499428	0.175744	0.489657	1.49922	261	20	PTPN2|STAT3|PTPN6|PTPN4|PTPN5|PTPN7|TBK1|IL18R1|PTPN18|PTPN13|SMAD3|PTPN9|IL18BP
REACTOME_PKA_MEDIATED_PHOSPHORYLATION_OF_CREB	0.0501339	0.175744	0.497251	1.49899	261	19	PRKACB|ADCY5|ADCY4|PRKAR1A|ADCY2|CALM1|ADCY7|NBEA|PRKX|PRKAR2B|PRKAR2A|CREB1|PRKACA
REACTOME_METABOLISM_OF_FOLATE_AND_PTERINES	0.0523077	0.182031	0.511331	1.49568	271	17	ALDH1L1|MTHFD1L|MTHFD1|SLC46A1|SHMT1|FOLR2|MTHFR|FPGS
REACTOME_TOLL_LIKE_RECEPTOR_CASCADES	0.00483592	0.0306489	0.323624	1.49419	27	151	FGB|FGA|APOB|FGG|PPP2R1B|SAA1|PLCG2|TLR10|RELA|BIRC3|SOCS1|CD180|PTPN4|MAPK8|BTRC|CHUK|TLR7|TLR5|TAB2|NFKB1|RPS6KA5|MAPK9|LBP|PIK3R4|TLR8|IRAK3|RBSN|ATF1|DNM2|UNC93B1|FADD|PIK3C3|TRAF6|ELK1|MAP3K7|RPS6KA2|TBK1|IKBKG|PELI1|NOD1|TRAF3|TAB1|BTK|DNM3|TLR3|RIPK3|TLR9|UBE2D1|RPS6KA1|MAP3K8|ECSIT|IKBKE|FBXW11|NFKB2|RIPK1
REACTOME_FCGR3A_MEDIATED_IL10_SYNTHESIS	0.0334572	0.133289	0.418988	1.49324	179	37	PRKACB|ADCY5|PLCG2|ITPR1|CD3G|ADCY4|CD247|PRKAR1A|ADCY2|FYN|CALM1|AHCYL1|LYN|SYK|ADCY7
REACTOME_THE_CANONICAL_RETINOID_CYCLE_IN_RODS_TWILIGHT_VISION	0.049981	0.175744	0.480244	1.49045	262	21	TTR|RBP4|RDH16|RDH10|RDH11|RDH12|MYO7A
REACTOME_ASSEMBLY_OF_ACTIVE_LPL_AND_LIPC_LIPASE_COMPLEXES	0.0538462	0.185362	0.509434	1.49013	279	17	ANGPTL3|APOA5|CREB3L3|GPIHBP1|LIPC|ANGPTL8|PCSK5|FURIN
REACTOME_INTERLEUKIN_20_FAMILY_SIGNALING	0.0492331	0.174504	0.473794	1.48937	259	22	JAK1|STAT4|JAK3|STAT3|STAT5B|IL24|IL22RA2|STAT1|STAT2
REACTOME_TNF_RECEPTOR_SUPERFAMILY_TNFSF_MEMBERS_MEDIATING_NON_CANONICAL_NF_KB_PATHWAY	0.0590385	0.194574	0.5047	1.47628	306	17	CD40LG|BIRC3|TNFSF11|CD40|MAP3K14|LTBR|TRAF2|TRAF3|TNFSF13B|LTB|TNFSF14|TNFRSF13C
REACTOME_ANCHORING_FIBRIL_FORMATION	0.0640452	0.204304	0.525077	1.47497	328	15	COL4A2|COL4A1|COL4A6|LAMA3|COL1A2|TLL2|COL7A1|COL1A1|COL4A4|TLL1|LAMC2
REACTOME_SLC_TRANSPORTER_DISORDERS	0.0191894	0.0904642	0.342171	1.46369	106	94	SLC2A2|GCKR|SLCO1B3|SLCO1B1|SLC5A5|NUP188|NUP98|SLC35C1|SLC40A1|SLC3A1|NUP214|SLC12A6|SLCO2A1|HEPH|SLC9A9|SLC4A4|NUP54
REACTOME_INTERLEUKIN_10_SIGNALING	0.0369959	0.143341	0.393079	1.45289	199	44	FCER2|JAK1|STAT3|CCL5|TIMP1|IL10RA|PTGS2|TNF|TNFRSF1A|PTAFR|TNFRSF1B|CXCL10|IL12B|CSF2|CCR5|IL6
REACTOME_PRE_NOTCH_PROCESSING_IN_GOLGI	0.0691438	0.214145	0.486193	1.44384	360	18	ATP2A3|NOTCH4|B4GALT1|NOTCH1|NOTCH3|LFNG|MFNG
REACTOME_DDX58_IFIH1_MEDIATED_INDUCTION_OF_INTERFERON_ALPHA_BETA	0.0306604	0.125931	0.360764	1.44071	168	64	SAA1|TNFAIP3|RNF125|RELA|EP300|TRIM25|TKFC|CHUK|HERC5|NFKB1|OTUD5|DDX58|CASP10|NLRC5|FADD|CYLD|TRAF6|TRAF2|TBK1|ATG5|IKBKG|TRAF3|IFIH1|UBE2D1|UBA7|IKBKE|NFKB2|RIPK1
REACTOME_GLYCOGEN_STORAGE_DISEASES	0.0757195	0.224225	0.501342	1.43931	391	16	G6PC|GYS2|PPP1R3C|NHLRC1
REACTOME_CELL_DEATH_SIGNALLING_VIA_NRAGE_NRIF_AND_NADE	0.0294065	0.121827	0.34786	1.43289	162	76	ARHGEF5|ARHGEF35|FGD4|ARHGEF15|ARHGEF18|NGF|SOS2|FGD3|RASGRF2|MAPK8|ARHGEF26|ARHGEF12|VAV1|AKAP13|FGD2|ARHGEF37|ARHGEF1|NGFR|ARHGEF17|VAV2|CASP3|ARHGEF3|TIAM2|AATF|TRAF6|ITSN1|NGEF|ARHGEF10|VAV3|PLEKHG2|PLEKHG5|ARHGEF6
REACTOME_SIGNALING_BY_THE_B_CELL_RECEPTOR_BCR	0.0214638	0.0964358	0.324878	1.4291	121	109	CD19|BLNK|CD79A|BLK|PSMA8|PLCG2|ITPR1|RELA|STIM1|PSMA7|KRAS|PPP3CA|REL|PPP3CB|DAPP1|PTPN6|PPP3R1|BTRC|CHUK|PSME1|NFKB1|VAV1|PSME2|RASGRP1|PSMD5|PIK3CD|MALT1|PIK3R1|PSMD12|FYN|CALM1|AHCYL1|PSMC3|GRB2|NFATC3|LYN|SYK|PSME3|MAP3K7
REACTOME_OVARIAN_TUMOR_DOMAIN_PROTEASES	0.0559259	0.189791	0.397495	1.4239	301	38	OTUD7A|TNFAIP3|TRIM25|OTUD5|RNF128|DDX58|VCP|TNIP1|TRAF6|PTEN|IKBKG|NOD1|TRAF3|IFIH1|ZRANB1|UBE2D1
REACTOME_SYNTHESIS_OF_PROSTAGLANDINS_PG_AND_THROMBOXANES_TX	0.0821491	0.234726	0.506586	1.42303	421	15	CYP8B1|AKR1C3|PTGIS|PTGS2|PTGS1|PTGDS|HPGD|PTGES
REACTOME_SEMA4D_IN_SEMAPHORIN_SIGNALING	0.0652463	0.206075	0.442343	1.42	342	24	MYH11|SEMA4D|MYH9|LIMK1|ROCK2|ARHGEF12|MYL9|ARHGAP35|LIMK2|ROCK1|MYH10|MYH14|ERBB2
REACTOME_DOWNSTREAM_SIGNAL_TRANSDUCTION	0.0636704	0.204008	0.42032	1.41852	339	29	PDGFRA|KRAS|STAT3|STAT5B|PDGFB|STAT6|CRKL|GRB7|PDGFRB|STAT1|PIK3R1|RAPGEF1|CRK|GRB2
REACTOME_TRAF6_MEDIATED_IRF7_ACTIVATION	0.0874051	0.243922	0.50366	1.41481	448	15	EP300|TRIM25|DDX58|TRAF6|TRAF2|TBK1|IFIH1|IKBKE
REACTOME_ROLE_OF_LAT2_NTAL_LAB_ON_CALCIUM_MOBILIZATION	0.0890477	0.245742	0.491924	1.41227	460	16	MS4A2|LAT2|PIK3R1|FYN|GRB2|GAB2|LYN|SYK|PDPK1|PIK3CA
REACTOME_INTERLEUKIN_7_SIGNALING	0.0644796	0.205007	0.404449	1.40886	341	34	CRLF2|JAK1|HGF|IL2RG|JAK3|IRS1|STAT3|STAT5B|SOCS1|IL7R|IL7
REACTOME_P75_NTR_RECEPTOR_MEDIATED_SIGNALLING	0.0308797	0.12629	0.327334	1.40801	171	97	ARHGEF5|ARHGEF35|FGD4|ARHGEF15|RELA|ARHGEF18|NGF|SOS2|SMPD2|FGD3|RASGRF2|MAPK8|ARHGEF26|ARHGEF12|NFKB1|VAV1|AKAP13|FGD2|ARHGEF37|ARHGEF1|NGFR|ARHGEF17|RTN4|VAV2|CASP3|ARHGEF3|TIAM2|AATF|TRAF6|PRKCI|ADAM17|ITSN1|NGEF|ARHGEF10|VAV3|PLEKHG2|PLEKHG5|ARHGEF6
REACTOME_G_ALPHA_12_13_SIGNALLING_EVENTS	0.0374101	0.144361	0.338019	1.40618	207	80	ARHGEF5|ARHGEF35|FGD4|ADRA1A|ARHGEF15|ARHGEF18|SOS2|ADRA1B|FGD3|RASGRF2|ARHGEF26|ROCK2|ARHGEF12|VAV1|AKAP13|FGD2|ARHGEF37|ARHGEF1|ARHGEF17|VAV2|GNGT2|ARHGEF3|TIAM2|ROCK1|ITSN1|NGEF|TBXA2R|ARHGEF10|VAV3|PLEKHG2|PLEKHG5|BTK|ARHGEF6
REACTOME_SIGNALING_BY_BMP	0.071469	0.218517	0.424122	1.40518	378	27	SMAD1|AMH|SMAD6|GREM2|BMP10|SMURF1|SMAD4|ACVRL1|BMP2|AMHR2|UBE2D1|SMURF2
REACTOME_BETA_CATENIN_PHOSPHORYLATION_CASCADE	0.0919231	0.249208	0.479638	1.40298	477	17	PPP2R1B|FRAT1|PPP2R5E|AMER1|FRAT2
REACTOME_CGMP_EFFECTS	0.0934398	0.251234	0.498685	1.40084	479	15	ITPR1|KCNMB2|PDE2A|PDE11A|PDE10A|PDE5A|KCNMA1|PRKG1|KCNMB1|PDE1B|PRKG2
REACTOME_ANTIGEN_PRESENTATION_FOLDING_ASSEMBLY_AND_PEPTIDE_LOADING_OF_CLASS_I_MHC	0.0751281	0.223284	0.430345	1.39829	395	25	ERAP2|SEC24B|SEC23A|HLA-E|TAP1|SAR1B|SEC24D|SEC31A|ERAP1|HLA-C|HSPA5|TAP2|HLA-A|B2M|SEC24A|SEC24C|HLA-F
REACTOME_DISEASES_OF_METABOLISM	0.0089701	0.0499092	0.286034	1.39609	53	235	ALDOB|G6PC|GYS2|GPC3|ADAMTSL3|PAH|GALNT12|MAOA|MUC6|SBSPON|ADAMTS13|ALG8|ADAMTS9|CFP|ADAMTSL2|UGT1A4|ADAMTS15|NOTCH4|FMO3|PGM1|MOGS|CSF2RB|HSPG2|HYAL1|B4GALT1|ADAMTS2|FMOD|NOTCH1|UGT1A1|NOTCH3|THSD7B|ADAMTS3|ABCD4|DOLK|MCCC2|BTD|MCCC1|ADAMTSL1|ADAMTS6|GNE|LFNG|GGT1|THSD1|SEMA5B|LMBRD1|PCCA|IDH1|ADAMTS7|ADAMTS5|THSD4|MTRR
REACTOME_DISORDERS_OF_TRANSMEMBRANE_TRANSPORTERS	0.0173868	0.0844628	0.297401	1.39241	100	170	APOA1|SLC2A2|GCKR|SLCO1B3|SLCO1B1|SLC5A5|ABCC6|NUP188|ABCB11|NUP98|SLC35C1|ABCD1|ABCC9|PSMA8|SLC40A1|ERLIN1|SLC3A1|ABCG8|PSMA7|NUP214|SLC12A6|SLCO2A1|ABCG5|HEPH|SLC9A9|SLC4A4|NUP54|PSME1|ABCD4
REACTOME_SIGNALING_BY_INTERLEUKINS	0.00266291	0.0194535	0.266704	1.3918	16	435	FCER2|PPP2R1B|GSTA2|SAA1|S1PR1|MAOA|IL33|BLNK|CTF1|CCL11|PSMA8|IL21R|CRLF2|PTPN2|IL4R|JAK1|STAT4|RELA|LCK|INPP5D|RHOU|PSMA7|PTK2B|VCAM1|IL21|CSF2RB|IL16|IL13RA1|HGF|IL2RG|PDCD4|JAK3|SOS2|IRS1|STAT3|STAT5B|CSF1R|SOCS1|STAT6|IL23A|PTPN6|F13A1|CRKL|PTPN4|MAPK8|BTRC|PTPN5|CHUK|IL7R|PSME1|CCL5|NOS2|PTPN7|IL24|GATA3|TAB2|TIMP1|HNRNPF|NFKB1|VAV1|IL10RA|IL32|RPS6KA5|EBI3|IL7|IL2RB|IL22RA2|PTGS2|PSME2|SNR…
REACTOME_SYNTHESIS_OF_PIPS_AT_THE_EARLY_ENDOSOME_MEMBRANE	0.100637	0.263142	0.482356	1.3848	520	16	MTM1|MTMR4|PIK3R4|PIK3C3|INPP4B|PI4K2B|INPP4A|PIKFYVE
REACTOME_SPHINGOLIPID_DE_NOVO_BIOSYNTHESIS	0.0674677	0.210314	0.373733	1.37783	364	43	ORMDL3|OSBP|PLPP3|PLPP1|PRKD2|DEGS2|SGMS1|SPTLC2|SGPP1|ALDH3A2|SPTLC3|FA2H|ALDH3B2|ACER2|SGPL1
REACTOME_GLYCOLYSIS	0.050974	0.178037	0.340046	1.37712	279	70	ALDOB|PPP2R1B|GCKR|PFKFB1|NUP188|NUP98|PRKACB|NUP214
REACTOME_DISASSEMBLY_OF_THE_DESTRUCTION_COMPLEX_AND_RECRUITMENT_OF_AXIN_TO_THE_MEMBRANE	0.0835223	0.237183	0.404577	1.37188	441	30	PPP2R1B|FRAT1|PPP2R5E|FZD5|AMER1|LRP5|FRAT2|WNT8B
REACTOME_NEGATIVE_REGULATION_OF_THE_PI3K_AKT_NETWORK	0.0418149	0.156316	0.314803	1.37134	234	104	PPP2R1B|CD19|IL33|EGFR|PPP2R5E|KL|PIP5K1B|FGFR4|TRAT1|LCK|INSR|PDGFRA|FGF18|KLB|HGF|CD28|IRS1|PDGFB|ICOS|PHLPP2|KITLG|RAC2|FGF10|VAV1|PDGFRB|PIK3CD|PIK3R1|FYN|TRAF6|GRB2|PTEN|PIP4K2B
REACTOME_ANTIVIRAL_MECHANISM_BY_IFN_STIMULATED_GENES	0.0478417	0.170203	0.329284	1.36985	265	80	NUP188|NUP98|JAK1|PPM1B|NUP214|KPNA4|TRIM25|KPNA2|NUP54|HERC5|EIF2AK2|DDX58|EIF4G1|NEDD4|STAT1|OAS2|KPNA5|EIF4G3|NUP153|EIF4G2|NUP88|EIF4E3|OAS3|USP18|IFIT1|NUP107|NUP160|RAE1|OAS1|UBA7|MX1|SEH1L|EIF4A3|NUP43|FLNA|NUP50|OASL
REACTOME_PLATELET_HOMEOSTASIS	0.0447545	0.162235	0.326384	1.36942	246	85	APOB|PPP2R1B|P2RX5|ATP2A3|PPP2R5E|GUCY1B1|GUCY1A2|ITPR1|KCNMB2|STIM1|PAFAH2|PECAM1|PDE2A|PTGIR|PDE11A|PTPN6|NOS2|GUCY1A1|P2RX3|SLC8A1|CALM1|NOS3|GNGT2|PDE10A|PDE5A|NOS1|TRPC6
REACTOME_FCERI_MEDIATED_MAPK_ACTIVATION	0.0864244	0.243342	0.397568	1.36856	458	32	PAK1|PLCG2|KRAS|MS4A2|MAPK8|VAV1|MAPK9|VAV2|GRAP2|PAK2|GRB2|LYN|SYK|LAT|VAV3
REACTOME_NON_INTEGRIN_MEMBRANE_ECM_INTERACTIONS	0.0596606	0.195247	0.348565	1.36763	326	59	VTN|TTR|DMD|COL4A2|COL4A1|LAMA2|NTN4|TNC|HSPG2|PDGFB|COL4A6|COL5A2|COL5A3|COL5A1|FN1|LAMA3|ACTN1|COL1A2|DAG1
REACTOME_ELEVATION_OF_CYTOSOLIC_CA2_LEVELS	0.108943	0.276549	0.476289	1.36738	563	16	P2RX5|ITPR1|STIM1|P2RX3|TRPC6|P2RX6|P2RX2|ORAI2|ORAI1|ITPR2
REACTOME_LAMININ_INTERACTIONS	0.0876795	0.243922	0.402838	1.36599	463	30	ITGA1|COL4A2|COL4A1|LAMA2|HSPG2|COL4A6|NID2|COL18A1|LAMA3|ITGB1|COL7A1|LAMB2
REACTOME_CONSTITUTIVE_SIGNALING_BY_ABERRANT_PI3K_IN_CANCER	0.0570598	0.192275	0.336033	1.36341	313	71	CD19|EGFR|KL|FGFR4|TRAT1|LCK|PDGFRA|FGF18|KLB|HGF|CD28|IRS1|PDGFB|ICOS|KITLG|RAC2|FGF10|VAV1|PDGFRB|PIK3CD|PIK3R1|FYN
REACTOME_COLLAGEN_CHAIN_TRIMERIZATION	0.0732519	0.221842	0.368845	1.36332	395	44	COL21A1|COL4A2|COL4A1|COL14A1|COL23A1|COL22A1|COL15A1|COL4A6|COL5A2|COL5A3|COL6A5|COL5A1|COL6A2|COL18A1|COL12A1|COL8A1|COL1A2|COL9A3|COL9A1|COL6A1|COL6A3|COL7A1|COL26A1|COL1A1|COL13A1
REACTOME_COSTIMULATION_BY_THE_CD28_FAMILY	0.0591652	0.194574	0.338395	1.3616	325	67	PPP2R1B|PAK1|PPP2R5E|CD3G|LCK|CD3E|CD28|CD247|ICOS|PTPN6|CD3D|VAV1|MAPKAP1|PDCD1|CSK|PIK3R1|FYN|MAP3K14|GRAP2|PAK2|GRB2|LYN|HLA-DPA1|BTLA|MTOR|YES1|PDPK1|HLA-DRA|MAP3K8|PIK3R3|PIK3CA|PAK3|CD4
REACTOME_TRANSCRIPTIONAL_REGULATION_OF_PLURIPOTENT_STEM_CELLS	0.0911321	0.249181	0.407462	1.36108	482	28	FOXP1|STAT3|EOMES|EPHA1|TDGF1|HHEX|KLF4|EPAS1|SMAD4|GSC|DKK1
REACTOME_NUCLEOBASE_CATABOLISM	0.09181	0.249208	0.386096	1.35686	490	35	AGXT2|NT5E|SAMHD1|ENTPD8|GDA|ENTPD4|UPP2|ENTPD1|DPYD|NT5C2|UPB1|ENTPD2
REACTOME_NICOTINAMIDE_SALVAGING	0.110218	0.276877	0.449908	1.35627	575	19	CYP8B1|PARP8|NNMT|PTGIS|PTGS2|PARP4|PARP14
REACTOME_TRAF6_MEDIATED_NF_KB_ACTIVATION	0.0985353	0.261214	0.422108	1.35504	517	24	SAA1|RELA|TRIM25|CHUK|NFKB1|DDX58|TRAF6|TRAF2|IKBKG|IFIH1
REACTOME_TIGHT_JUNCTION_INTERACTIONS	0.0937205	0.251234	0.40895	1.35492	496	27	CLDN2|CLDN16|PARD3|PATJ|CLDN14|CLDN20|F11R|CLDN23|CLDN5|PARD6B|PRKCI
REACTOME_CELLULAR_HEXOSE_TRANSPORT	0.11194	0.279705	0.448746	1.35277	584	19	SLC2A2|SLC45A3|SLC2A4|SLC2A12|SLC2A6
REACTOME_SIGNALING_BY_SCF_KIT	0.0813309	0.234726	0.366915	1.35269	439	43	LCK|KRAS|STAT3|STAT5B|SOCS1|PTPN6|GRB7|KITLG|PTPRU|CMA1|VAV1|SH2B3|STAT1|PIK3R1|FYN|GRAP2|GRB2|GAB2|LYN
REACTOME_PLASMA_LIPOPROTEIN_CLEARANCE	0.100546	0.263142	0.390064	1.34273	533	32	APOA1|APOB|LSR
REACTOME_FCGAMMA_RECEPTOR_FCGR_DEPENDENT_PHAGOCYTOSIS	0.0579318	0.193173	0.317988	1.33885	320	86	PAK1|PLCG2|ITPR1|CD3G|WIPF2|MYH9|CYFIP2|CD247|ACTR2|ELMO1|PLD1|LIMK1|DOCK1|BAIAP2|VAV1|CYFIP1|WAS|ABL1|VAV2|PIK3R1|FYN|MYO1C|CRK|WASF2|WIPF1|AHCYL1|GRB2|LYN|SYK|NCKAP1L
REACTOME_FOXO_MEDIATED_TRANSCRIPTION_OF_CELL_CYCLE_GENES	0.131923	0.315626	0.457156	1.33722	685	17	MSTN|RBL2|KLF4|CDKN1B|SMAD4|FOXO3|CCNG2
REACTOME_ECM_PROTEOGLYCANS	0.0671965	0.210154	0.325081	1.33235	371	74	VTN|COL4A2|COL4A1|LAMA2|TNC|HSPG2|FMOD|COL4A6|TNN|COL5A2|ASPN|COL5A3|COL6A5|TNR|COL5A1|MUSK|ITGA8|COL6A2|FN1|LAMA3|TGFB3|COL1A2|DAG1|TNXB|COL9A3|PTPRS|COL9A1|COL6A1|ITGB1|COL6A3|DCN|COL1A1
REACTOME_TGF_BETA_RECEPTOR_SIGNALING_IN_EMT_EPITHELIAL_TO_MESENCHYMAL_TRANSITION	0.132509	0.316238	0.464019	1.33216	685	16	PARD3|ARHGEF18|F11R|TGFBR2|SMURF1|CGN
REACTOME_NOTCH_HLH_TRANSCRIPTION_PATHWAY	0.108679	0.276549	0.398677	1.33173	575	28	HDAC9|NOTCH4|NCOR1|HDAC6|NOTCH1|NOTCH3|HDAC11|TBL1X|MAML1|HDAC7
REACTOME_DISEASES_OF_SIGNAL_TRANSDUCTION_BY_GROWTH_FACTOR_RECEPTORS_AND_SECOND_MESSENGERS	0.0106671	0.0577145	0.258386	1.32714	66	367	FGB|FGA|FGG|PPP2R1B|FZD4|CD19|HDAC9|EGFR|PPP2R5E|FZD5|KL|DLL1|VWF|AMER1|PSMA8|SYVN1|FGFR4|ZC3HAV1|SHH|TRAT1|LCK|NEURL1B|LRP5|TRAK1|PDGFRA|KDR|FGF18|PSMA7|KRAS|KLB|HGF|CD28|EP300|MYO18A|VCL|NCOR1|CNKSR1|HDAC6|IRS1|NOTCH1|STAT3|STAT5B|PDGFB|ICOS|TCF7L2|CHUK|TGFBR2|CAMK2B|PSME1|CNTRL|KITLG|CAMK2G|IHH|RAC2|FGF10|VAV1|PSME2|ERLEC1|CDKN1B|MAPKAP1|PDGFRB|SMAD4|PSMD5|FBXW7|ARAF|PIK3CD|NCBP1|TNKS2|APBB1IP…
REACTOME_REGULATION_OF_KIT_SIGNALING	0.137338	0.322139	0.460855	1.32308	710	16	LCK|SOCS1|PTPN6|KITLG|SH2B3|FYN|GRB2|LYN|CBL|YES1
REACTOME_INTERLEUKIN_6_FAMILY_SIGNALING	0.130089	0.31359	0.418225	1.31469	686	22	CTF1|JAK1|STAT3|STAT1|IL6ST|CBL|IL6R|IL31RA|IL6|OSMR
REACTOME_ACYL_CHAIN_REMODELLING_OF_PS	0.139871	0.325684	0.421475	1.30806	735	21	PLA2G2D|LPCAT3|PLA2G5|LPCAT4|PLAAT3|PLA2G2A
REACTOME_CIRCADIAN_CLOCK	0.0812727	0.234726	0.32366	1.3078	446	69	CPT1A|CRY2|SREBF1|NR3C1|PPARA|EP300|NCOR1|ARNTL|MED1|BTRC|KLF15|SIK1|NCOA1|PPARGC1A|SIRT1|HIF1A|RORA|TBL1X|CRTC3|RXRA|PER2|MEF2D|ARNTL2|CRTC1|CSNK1D
REACTOME_SIGNALING_BY_WNT_IN_CANCER	0.12368	0.300559	0.374721	1.3053	655	34	PPP2R1B|FZD4|PPP2R5E|FZD5|AMER1|LRP5|TCF7L2
REACTOME_MAPK_FAMILY_SIGNALING_CASCADES	0.0232861	0.102386	0.260958	1.30444	142	284	FGB|FGA|FGG|PPP2R1B|SPTAN1|RASGEF1A|EGFR|PAK1|PPP2R5E|KL|VWF|PRKACB|RAPGEF2|TEK|PSMA8|FGFR4|ACTN2|JAK1|PDGFRA|FGF18|PSMA7|KRAS|KLB|CSF2RB|HGF|IL2RG|SPTBN5|VCL|CNKSR1|CDC14B|JAK3|CDC42EP2|IRS1|RASAL3|PDGFB|NCOA3|DLG3|RASGRF2|CAMK2B|PSME1|SPTBN1|KITLG|TNRC6B|CAMK2G|GFRA1|FLT3|AGO4|FGF10|IL2RB|PSME2|DUSP16|RASGRP1|PDGFRB|PSMD5|ARAF|APBB1IP|CSK|TLN1|IL2RA|FOXO3|PSMD12|FYN|FN1|AGO1|CALM1|IL3RA|ANGPT1|…
REACTOME_AFLATOXIN_ACTIVATION_AND_DETOXIFICATION	0.153036	0.34623	0.439032	1.30379	798	18	CYP1A2|CYP3A5|MGST1|ACY3|GGT1|GGT5|CYP3A4
REACTOME_SIGNALING_BY_VEGF	0.0701692	0.215923	0.298014	1.3	393	105	CDH5|PAK1|PRKACB|FLT4|ITPR1|KDR|KRAS|PTK2B|SH2D2A|CYFIP2|NRP1|ELMO1|NCF1|DOCK1|VEGFC|ROCK2|BAIAP2|CYBB|VAV1|CYFIP1|SHB|MAPKAP1|VAV2|PIK3R1|FYN|CRK|WASF2|CALM1|NOS3|AHCYL1|PAK2|NCKAP1L|ROCK1|VEGFD|VAV3|PRKCB|AXL|CTNND1|JUP|AAMP|MTOR|PDPK1
REACTOME_DIGESTION_AND_ABSORPTION	0.152889	0.34623	0.430516	1.29782	798	19	SLC2A2|AMY2A|NPC1L1|CHIA|SLC2A5|AMY1A|RSC1A1|LCT
REACTOME_OPIOID_SIGNALLING	0.0815737	0.234726	0.308182	1.29756	451	86	PPP2R1B|PDE1C|CAMK4|PRKACB|ADCY5|ITPR1|PDE4D|ADCY4|GRK2|PPP3CA|PRKAR1A|ADCY2|PPP3CB|GNAT2|KPNA2|PPP3R1|CAMK2B|CAMK2G|GNAL|PRKCG|CAMKK1|PLCB3|CALM1|GNGT2|AHCYL1|PLCB1|ADCY7|NBEA
REACTOME_STING_MEDIATED_INDUCTION_OF_HOST_IMMUNE_RESPONSES	0.158586	0.35247	0.450248	1.29262	820	16	NLRC3|XRCC6|CGAS|STAT6|TRIM21|TBK1|NLRP4
REACTOME_DISEASES_OF_GLYCOSYLATION	0.0623161	0.200796	0.282484	1.28875	359	138	GPC3|ADAMTSL3|GALNT12|MUC6|SBSPON|ADAMTS13|ALG8|ADAMTS9|CFP|ADAMTSL2|ADAMTS15|NOTCH4|PGM1|MOGS|HSPG2|B4GALT1|ADAMTS2|FMOD|NOTCH1|NOTCH3|THSD7B|ADAMTS3|DOLK|ADAMTSL1|ADAMTS6|GNE|LFNG|THSD1|SEMA5B|ADAMTS7|ADAMTS5|THSD4
REACTOME_SIGNALING_BY_PDGFR_IN_DISEASE	0.158406	0.35247	0.420618	1.28784	830	20	PDGFRA|KDR|KRAS|STAT3|STAT1|PIK3R1|GRB2|GOLGA4|BIN2
REACTOME_ABC_FAMILY_PROTEINS_MEDIATED_TRANSPORT	0.0773639	0.227108	0.296736	1.28662	431	102	APOA1|ABCC11|ABCC6|ABCD2|ABCA10|ABCD1|ABCC9|PSMA8|ERLIN1|ABCG8|PSMA7|ABCA6|ABCA9|ABCC3|ABCG5
REACTOME_P75NTR_SIGNALS_VIA_NF_KB	0.165347	0.362098	0.447446	1.28458	855	16	RELA|NGF|NFKB1|NGFR|TRAF6|PRKCI|MYD88|NFKBIA
REACTOME_SEMAPHORIN_INTERACTIONS	0.0999637	0.262817	0.321527	1.28402	550	64	PLXNA4|PAK1|ITGA1|MYH11|SEMA4D|CD72|MYH9|PTPRC|NRP1|SEMA3A|LIMK1|ROCK2|ARHGEF12|DPYSL3|TLN1|FYN|MYL9|SEMA4A|ARHGAP35|LIMK2|PAK2|SEMA6D|ROCK1
REACTOME_REGULATION_OF_FZD_BY_UBIQUITINATION	0.158495	0.35247	0.413333	1.28279	833	21	FZD4|FZD5|LRP5|LGR4|RSPO1|RSPO3
REACTOME_ASSEMBLY_OF_COLLAGEN_FIBRILS_AND_OTHER_MULTIMERIC_STRUCTURES	0.104831	0.268821	0.325442	1.28149	574	60	LOXL2|COL4A2|COL4A1|PXDN|COL14A1|COL15A1|COL4A6|COL5A2|COL5A3|COL6A5|COL5A1|COL6A2|COL18A1|LAMA3|COL12A1|COL8A1|COL1A2|TLL2|COL9A3|LOX|DST|COL9A1|COL6A1|COL6A3|COL7A1|COL1A1
REACTOME_FLT3_SIGNALING	0.0379851	0.145407	0.259022	1.27808	229	256	FGB|FGA|FGG|PPP2R1B|SPTAN1|RASGEF1A|EGFR|PPP2R5E|KL|VWF|RAPGEF2|TEK|PSMA8|FGFR4|ACTN2|JAK1|PDGFRA|FGF18|PSMA7|KRAS|KLB|CSF2RB|HGF|IL2RG|SPTBN5|VCL|CNKSR1|JAK3|IRS1|RASAL3|STAT5B|PDGFB|DLG3|RASGRF2|CAMK2B|PSME1|SPTBN1|KITLG|CAMK2G|GFRA1|FLT3|FGF10|IL2RB|PSME2|DUSP16|RASGRP1|PDGFRB|PSMD5|ARAF|APBB1IP|CSK|PIK3R4|TLN1|IL2RA|PIK3R1|PSMD12|FYN|FN1|CALM1|IL3RA|ANGPT1|RAP1B|PIK3C3|PSMC3|GRB2|GAB2|RANBP9|…
REACTOME_DARPP_32_EVENTS	0.15953	0.352587	0.400534	1.27475	841	23	PPP2R1B|PRKACB|PDE4D|PPP3CA|PRKAR1A|PPP3CB|PPP3R1
REACTOME_INTRA_GOLGI_TRAFFIC	0.131336	0.315008	0.34484	1.27459	709	44	MAN2A1|MAN1A1|COG1|CYTH1|STX16|RGP1|GOSR1|TRIP11|MAN1C1|MAN1A2|VTI1A|SNAP29
REACTOME_SIGNALING_BY_TGF_BETA_FAMILY_MEMBERS	0.0871666	0.243922	0.294289	1.27363	486	101	SMAD1|PARD3|AMH|ARHGEF18|SMAD6|F11R|ACVR1C|NCOR1|INHBB|PMEPA1|GREM2|ACVR1B|MEN1|TGFBR2|BMP10|CDK9|USP9X|SMURF1|CGN|SMAD4|MTMR4|ACVRL1|CCNC|BMP2|AMHR2|FURIN|CCNK|FST|CBL|SP1|STRAP|TFDP2
REACTOME_AMYLOID_FIBER_FORMATION	0.0972798	0.259322	0.297801	1.26919	539	92	APOA1|FGA|APCS|TTR|LTF|SAA1|SNCAIP
REACTOME_FC_EPSILON_RECEPTOR_FCERI_SIGNALING	0.0761474	0.224225	0.280516	1.26779	437	130	PAK1|PSMA8|PLCG2|ITPR1|RELA|PSMA7|KRAS|PPP3CA|ITK|PPP3CB|MS4A2|MAPK8|PPP3R1|BTRC|CHUK|PSME1|TXK|TAB2|NFKB1|VAV1|LAT2|PSME2|RASGRP1|PSMD5|MAPK9|PRKCQ|VAV2|MALT1|PIK3R1|PSMD12|FYN|CALM1|AHCYL1|GRAP2|PSMC3|TRAF6|PAK2|GRB2|GAB2|NFATC3|LYN|SYK|PSME3|MAP3K7|IKBKG|TAB1|LAT|VAV3|PSME4|RASGRP2|BTK|BCL10
REACTOME_PARASITE_INFECTION	0.118227	0.292099	0.322165	1.26404	647	59	CD3G|WIPF2|MYH9|CYFIP2|CD247|ACTR2|ELMO1|DOCK1|BAIAP2|VAV1|CYFIP1|WAS|ABL1|VAV2|FYN|MYO1C|CRK|WASF2|WIPF1|GRB2|LYN|SYK|NCKAP1L
REACTOME_NEGATIVE_REGULATORS_OF_DDX58_IFIH1_SIGNALING	0.153846	0.347242	0.361692	1.25992	815	34	TNFAIP3|RNF125|TRIM25|HERC5|OTUD5|DDX58|NLRC5|CYLD|TBK1|ATG5|TRAF3|IFIH1|UBE2D1|UBA7|IKBKE
REACTOME_AMINO_ACID_TRANSPORT_ACROSS_THE_PLASMA_MEMBRANE	0.164564	0.361806	0.363897	1.25265	873	32	SLC38A4|SLC43A1|SLC6A12|SLC38A3|SLC3A1|SLC38A1
REACTOME_ANTI_INFLAMMATORY_RESPONSE_FAVOURING_LEISHMANIA_PARASITE_INFECTION	0.0864538	0.243342	0.273297	1.24923	500	139	GLP2R|PRKACB|ADCY5|PLCG2|ITPR1|CD3G|ADORA2A|ADCY4|CALCRL|HTR6|ADCYAP1|MYH9|CD247|CYSLTR1|PTGER2|GIPR|PRKAR1A|PTGIR|ADCY2|GPR45|HTR7|SCT|GGT1|GGT5|GPBAR1|VIPR1|CYSLTR2|GLP1R|FYN|RHBDF2|CALM1|ADCYAP1R1|GNGT2|AHCYL1|VIP|LYN|SYK|ADAM17|FURIN|ADRB1|ADCY7
REACTOME_CELL_EXTRACELLULAR_MATRIX_INTERACTIONS	0.193066	0.397884	0.420414	1.2485	1007	18	FLNC|FERMT2|ACTN1|ITGB1|ARHGEF6|FBLIM1|PARVA|VASP|FLNA
REACTOME_GLYCOGEN_METABOLISM	0.17179	0.373642	0.376319	1.24681	910	27	GYS2|PHKA1|UGP2|PYGM|PGM1|CALM1|PPP1R3C|PHKB|PHKG1|NHLRC1
REACTOME_PHOSPHOLIPID_METABOLISM	0.0671692	0.210154	0.257921	1.24096	400	207	PLA2G2D|LPCAT3|PIK3C2B|PLA2G5|DGAT2|PNPLA2|MTM1|PLEKHA6|PIP5K1B|LPCAT4|INPP5D|TNFAIP8|TNFAIP8L1|PLAAT3|ENPP6|PLA2G2A|PIK3CG|PNPLA7|PITPNM1|PITPNM3|PLD1|SBF1|MTMR1|PLEKHA5|SLC44A2|LIPI|SLC44A1|PIK3C2G|ABHD4|PNPLA3|PIP4P1|TMEM86B|PIK3CD|MTMR4|PITPNM2|PIK3R4|PGS1|PIK3R1|PCYT2|MTMR3|STARD10|PLAAT4|CEPT1|SLC44A3|PLA2G4F|PIK3C3|AGPAT4|LPIN1|SELENOI|PLEKHA1|INPP5J|PTEN|PIP4K2B|GPAM|PITPNB|PISD|MFSD2A|PI…
REACTOME_AMINE_LIGAND_BINDING_RECEPTORS	0.176203	0.378936	0.36196	1.23605	929	31	HRH1|ADRA1A|ADRA2B|HTR6|ADRA1B|HTR7|DRD4|HRH4
REACTOME_PI3K_AKT_SIGNALING_IN_CANCER	0.119928	0.295042	0.287326	1.23592	667	97	CD19|EGFR|KL|FGFR4|TRAT1|LCK|PDGFRA|FGF18|KLB|HGF|CD28|IRS1|PDGFB|ICOS|CHUK|KITLG|RAC2|FGF10|VAV1|CDKN1B|MAPKAP1|PDGFRB|PIK3CD|FOXO3|PIK3R1|FYN
REACTOME_G_ALPHA_S_SIGNALLING_EVENTS	0.0906892	0.248681	0.264486	1.23108	524	163	PDE7B|GLP2R|PDE3A|ADCY5|OR13A1|PDE4D|OR7A5|ADORA2A|ADCY4|CALCRL|GRK2|OR2A1|HTR6|ADCYAP1|GRK5|PDE2A|PTGER2|GIPR|PTGIR|ADCY2|GPR45|PDE11A|OR7C1|OR2A4|HTR7|SCT|OR2H2|GNAL|PDE7A|GPBAR1|VIPR1|GRK6|CYSLTR2|PDE8B|GLP1R|ADCYAP1R1|GNGT2|REEP6|OR51E1|PDE10A|VIP
REACTOME_SEMA3A_PAK_DEPENDENT_AXON_REPULSION	0.211319	0.422197	0.428655	1.23063	1093	16	PLXNA4|PAK1|NRP1|SEMA3A|LIMK1|FYN|PAK2
REACTOME_PHOSPHORYLATION_SITE_MUTANTS_OF_CTNNB1_ARE_NOT_TARGETED_TO_THE_PROTEASOME_BY_THE_DESTRUCTION_COMPLEX	0.209266	0.420148	0.436816	1.22704	1074	15	PPP2R1B|PPP2R5E|AMER1
REACTOME_SIGNALING_BY_NOTCH1_HD_DOMAIN_MUTANTS_IN_CANCER	0.209461	0.420148	0.436781	1.22694	1075	15	DLL1|NEURL1B|NOTCH1|ADAM17|JAG1|NEURL1|DLL4
REACTOME_SLC_MEDIATED_TRANSMEMBRANE_TRANSPORT	0.0743624	0.22239	0.250488	1.22411	448	237	ALB|SLC2A2|SLCO1B3|SLC22A7|SLCO1B1|SLC5A5|SLC13A5|SLC1A2|SLC22A1|SLC25A10|SLC38A4|SLC43A1|SLC35C1|SLC6A12|SLC40A1|SLC38A3|SLC41A2|SLC26A7|SLC45A3|SLC2A4|SLC3A1|SLC9A4|SLC12A6|SLC2A12|SLCO2A1|HEPH|SLC9A9|SLC31A1|SLC25A18|SLC38A1|SLC4A4|EMB|SLC9A7|SLC39A5|SLCO2B1|SLC47A1|SLC5A12|SLC6A1|SLC2A6|SLC29A2|SLC44A2|SLC44A1
REACTOME_ROLE_OF_PHOSPHOLIPIDS_IN_PHAGOCYTOSIS	0.193512	0.397884	0.376739	1.22411	1019	25	PLCG2|ITPR1|CD3G|CD247|PLD1|PIK3R1|AHCYL1|SYK
REACTOME_MISCELLANEOUS_TRANSPORT_AND_BINDING_EVENTS	0.19446	0.397884	0.376245	1.2225	1024	25	ADD3|NIPAL1|NIPA2|NIPA1|ANKH|LRRC8A|AZGP1|CSN1S1|LRRC8C|MRS2|ADD1|DMTN
REACTOME_SYNDECAN_INTERACTIONS	0.19027	0.397572	0.368848	1.22205	1008	27	VTN|TNC|COL5A2|COL5A3|COL5A1|FN1|ACTN1|COL1A2|ITGB1|COL1A1|SDC1|TRAPPC4
REACTOME_METABOLISM_OF_AMINO_ACIDS_AND_DERIVATIVES	0.05529	0.188973	0.236913	1.21635	346	366	HPD|TAT|BHMT|DIO1|AGXT|AGXT2|HGD|AGMAT|SLC5A5|AMDHD1|OTC|FTCD|PAH|SLC25A10|HAL|OCA2|CTH|GNMT|SLC6A12|DHTKD1|PSMA8|TST|GLUD1|BHMT2|ALDH6A1|AANAT|IYD|GPT2|ASMT|CRYM|TDO2|DMGDH|PIPOX|PSMA7|HDC|NNMT|CDO1|HAO1|PRODH2|CHDH|GLDC|DBT|BCKDHB|CARNMT1|IVD|GADL1|SUOX|OAT|PRODH|ECHS1|GPT|PSME1|ASS1|MCCC2|KYAT1|AMT|AUH|INMT|MCCC1|SLC44A1|SERINC1|TPO|PSME2|DIO3|PAOX|GATM|DAO|TPH1|PXMP2|PSMD5|SHMT1
REACTOME_ABC_TRANSPORTER_DISORDERS	0.14162	0.327368	0.295244	1.21615	784	76	APOA1|ABCC6|ABCB11|ABCD1|ABCC9|PSMA8|ERLIN1|ABCG8|PSMA7|ABCG5|PSME1|ABCD4|ABCA1|PSME2|ERLEC1|PSMD5|PSMD12|ABCB4|VCP
REACTOME_LEISHMANIA_INFECTION	0.0874417	0.243922	0.249644	1.21092	524	222	GLP2R|PRKACB|ADCY5|PLCG2|ITPR1|CD3G|ADORA2A|ADCY4|RELA|WIPF2|CALCRL|HTR6|ADCYAP1|NT5E|MYH9|CYFIP2|CD247|CYSLTR1|PTGER2|GIPR|PRKAR1A|PTGIR|ADCY2|GPR45|ACTR2|ELMO1|MAPK8|DOCK1|BAIAP2|NLRP3|NFKB1|VAV1|CYFIP1|HTR7|SCT|GGT1|GGT5|ENTPD1|GPBAR1|VIPR1|WAS|CYSLTR2|ABL1|VAV2|GLP1R|FYN|RHBDF2|MYO1C|CRK|WASF2|CALM1|ADCYAP1R1|TXNIP|GNGT2|WIPF1|AHCYL1|GRB2|VIP|LYN|SYK|NCKAP1L|ADAM17|FURIN|ADRB1|ADCY7|C3
REACTOME_SPHINGOLIPID_METABOLISM	0.149189	0.339938	0.286268	1.20825	827	87	ORMDL3|OSBP|ASAH2|PLPP3|PLPP1|PRKD2|DEGS2|SGMS1|SPTLC2|SGPP1|SMPD2|ARSG|CERK|ALDH3A2|SPTLC3|FA2H|ESYT1|CPTP|ALDH3B2|ACER2|SGPL1
REACTOME_ACTIVATION_OF_GENE_EXPRESSION_BY_SREBF_SREBP	0.191245	0.397884	0.329503	1.20736	1030	42	ACACB|SREBF1|SREBF2|MTF1|PPARA|SCD|TM7SF2|MED1|NCOA1
REACTOME_INTERACTION_BETWEEN_L1_AND_ANKYRINS	0.202948	0.410615	0.355546	1.20562	1073	30	SPTAN1|SCN3A|ANK1|ANK3|SCN9A|SPTBN5|SCN5A|SPTBN1|SCN7A|SCN4A|SCN2A
REACTOME_CELL_CELL_JUNCTION_ORGANIZATION	0.164835	0.361806	0.305153	1.20523	899	61	CLDN2|CDH5|CADM2|CLDN16|PARD3|PATJ|CLDN14|ANG|CLDN20|CADM3|F11R|CDH7|CLDN23|CDH17|CLDN5|PARD6B|PRKCI|CADM1|NECTIN2|AFDN|CTNND1|JUP|CDH13|MPP5
REACTOME_SIGNALING_BY_RECEPTOR_TYROSINE_KINASES	0.0427611	0.158604	0.228026	1.20446	279	495	PLG|PPP2R1B|CDH5|EGFR|LRIG1|PDGFD|PAK1|COL4A2|COL4A1|KL|PRKACB|PTPN2|FGFR4|FLT4|PTPN3|PTPRK|LAMA2|ITPR1|PTK6|ADORA2A|LCK|INSR|PDGFRA|KDR|IGF1|FGF18|KRAS|PTK2B|ID1|SH2D2A|ID3|KLB|HGF|EP300|DIAPH1|ADCYAP1|SPINT2|NCOR1|CYFIP2|GFAP|NGF|NRP1|IRS1|STAT3|STAT5B|PDGFB|NTRK2|SOCS1|STAT6|TIAL1|PTPN6|ELMO1|ESRP2|NCF1|CRKL|COL5A2|HPN|GRB7|KITLG|DOCK1|VEGFC|GGA3|PTPRU|NAB2|ROCK2|BAIAP2|CYBB|FLT3|TAB2|CMA1|HNR…
REACTOME_TCR_SIGNALING	0.137895	0.322653	0.271068	1.20264	781	116	PAK1|PSMA8|PLCG2|CD3G|TRAT1|RELA|LCK|INPP5D|CD3E|PSMA7|ITK|PTPRC|CD247|CD3D|BTRC|CHUK|PSME1|TAB2|EVL|NFKB1|PSME2|PSMD5|WAS|CSK|PRKCQ|MALT1|PIK3R1|PSMD12|GRAP2|PSMC3|TRAF6|PAK2|PTEN|ZAP70|PSME3|MAP3K7|HLA-DPA1|IKBKG
REACTOME_ACTIVATION_OF_NMDA_RECEPTORS_AND_POSTSYNAPTIC_EVENTS	0.156188	0.351407	0.280676	1.1962	866	92	CAMK4|GRIA3|TUBA3C|PRKACB|GRIA4|ACTN2|KRAS|GRIN3A|PRKAR1A|PRKAG2|DLG3|TUBA3D|RASGRF2|KPNA2|CAMK2B|CAMK2G|CAMKK1|PRKAA1|PPM1E|CALM1|TUBA3E|RPS6KA2|LRRC7|TUBA4B|NBEA|TUBB8|PRKAG1|GRIN1|LIN7C|TUBB4A|CAMK2D|TUBB6|PDPK1|LIN7A|RPS6KA1|PRKX|TUBB4B|PRKAR2B|CAMKK2|DLG1|APBA1|TUBA4A|PRKAA2|DLG2
REACTOME_CELL_SURFACE_INTERACTIONS_AT_THE_VASCULAR_WALL	0.138855	0.324109	0.264576	1.19585	802	129	APOB|PROC|F2|VPREB3|TEK|ESAM|SIRPG|GRB14|LCK|INPP5D|KRAS|SELP|CXADR|F11R|PECAM1|JAM2|CD244|FCAMR|PPIL2|ITGAL|PTPN6|GRB7|TNFRSF10A|ATP1B1|IGLL1|CD2|CD48|MERTK|PIK3R1|FYN|FN1|ANGPT1|SLC7A11|SPN|ITGA5|GRB2|LYN|PROCR|COL1A2|SELPLG|PICK1|CD99L2|ITGB1|GAS6|ITGA4|YES1|CD74|COL1A1
REACTOME_PEPTIDE_HORMONE_METABOLISM	0.163695	0.360959	0.286455	1.19509	908	81	ENPEP|ERO1B|INHBE|AGT|INHBC|IGF1|GATA4|MYRIP|INHBB|ACE|KIF5C|TCF7L2|CPA3|CPB2|MBOAT4|CMA1|KLF4|EXOC6
REACTOME_NETRIN_1_SIGNALING	0.194367	0.397884	0.315122	1.19481	1048	50	PAK1|ABLIM1|UNC5A|NTN4|NTN1|SLIT3|AGAP2|MAPK8|EZR|TRPC5|DOCK1|DSCAML1|DSCAM|SLIT2|PRKCQ|FYN
REACTOME_REGULATION_OF_GLUCOKINASE_BY_GLUCOKINASE_REGULATORY_PROTEIN	0.221051	0.433867	0.345228	1.18839	1173	32	GCKR|NUP188|NUP98|NUP214|NUP54|NUP153|NUP88|NUP107|NUP160|RAE1|SEH1L|NUP43
REACTOME_CD28_CO_STIMULATION	0.221241	0.433867	0.342431	1.18741	1176	33	PAK1|LCK|CD28|VAV1|MAPKAP1|PIK3R1|FYN|MAP3K14|GRAP2|PAK2|GRB2|LYN|MTOR|YES1|PDPK1|MAP3K8|PIK3R3|PIK3CA|PAK3
REACTOME_METABOLISM_OF_STEROID_HORMONES	0.222369	0.435188	0.344659	1.18643	1180	32	SERPINA6|HSD17B2|SRD5A2|HSD17B12|HSD11B1|HSD17B11
REACTOME_RESOLUTION_OF_D_LOOP_STRUCTURES_THROUGH_SYNTHESIS_DEPENDENT_STRAND_ANNEALING_SDSA	0.235819	0.447775	0.363825	1.18215	1242	25	BRCA1|RMI1|TOP3A|BRCA2|ATM|BLM|BARD1|KAT5|DNA2|RAD51D|BRIP1
REACTOME_NS1_MEDIATED_EFFECTS_ON_HOST_PATHWAYS	0.215915	0.428695	0.324389	1.18189	1163	41	NUP188|NUP98|NUP214|KPNA4|KPNA2|NUP54|EIF2AK2|KPNA5|NUP153|NUP88|PABPN1|NUP107|NUP160|RAE1
REACTOME_SUMOYLATION_OF_INTRACELLULAR_RECEPTORS	0.224112	0.436813	0.348232	1.18082	1185	30	PPARG|NR1H4|NR3C1|PPARA|AR|NR3C2|THRB|NR1I2|NR5A2|RORA
REACTOME_RUNX2_REGULATES_BONE_DEVELOPMENT	0.227135	0.438657	0.347376	1.17792	1201	30	SMAD1|AR|SMAD6|HDAC6|IHH|SMAD4|ABL1|ZNF521|BGLAP|MAF|YES1|COL1A1|GLI2
REACTOME_NOD1_2_SIGNALING_PATHWAY	0.226397	0.438588	0.332631	1.17729	1210	36	TNFAIP3|BIRC3|CHUK|TAB2|CYLD|TRAF6|MAP3K7|CASP9|IKBKG|NOD1|TAB1|CARD9|AAMP
REACTOME_TRANSMISSION_ACROSS_CHEMICAL_SYNAPSES	0.112802	0.279927	0.238469	1.17458	681	253	CAMK4|MAOA|SLC1A2|SLC22A1|GRIA3|TUBA3C|ALDH5A1|CHRNA1|SYN2|KCNJ16|KCNJ3|PRKACB|SLC6A12|ALDH2|ADCY5|GRIA4|ABAT|CHRNB2|ACTN2|ADCY4|GRIK5|AKAP5|KRAS|KCNJ15|NCALD|CHRNA7|GRIN3A|CACNB4|PRKAR1A|ADCY2|PRKAG2|SLC38A1|DLG3|TUBA3D|RASGRF2|KPNA2|DNAJC5|SLC6A1|CAMK2B|CAMK2G|GABRA5|PPFIA1|GABRR2|SYN1|KCNJ5|GNAL|SLC18A2|PRKCG|SLC17A7|CAMKK1|PRKAA1|PPM1E|PLCB3|CALM1|GNGT2|GABRB2|TUBA3E|SLC1A7|RPS6KA2|LRRC7|PLCB…
REACTOME_COLLAGEN_BIOSYNTHESIS_AND_MODIFYING_ENZYMES	0.193466	0.397884	0.29183	1.17424	1065	67	COL21A1|COL4A2|COL4A1|COL14A1|COL23A1|COL22A1|COL15A1|PCOLCE2|ADAMTS2|COL4A6|ADAMTS3|COL5A2|COL5A3|COL6A5|COL5A1|COL6A2|COL18A1|P4HA3|COL12A1|COL8A1|COL1A2|TLL2|COL9A3|COL9A1|COL6A1|COL6A3|COL7A1|COL26A1|COL1A1
REACTOME_CA2_PATHWAY	0.196207	0.399211	0.295632	1.17262	1075	62	FZD4|FZD5|ITPR1|KRAS|PPP3CA|PPP3CB|GNAT2|TCF7|TCF7L2|PPP3R1|TNRC6B|AGO4|WNT11|PLCB3|AGO1|CALM1|GNGT2|MOV10|MAP3K7|PLCB1
REACTOME_FGFR1_MUTANT_RECEPTOR_ACTIVATION	0.250236	0.463541	0.351261	1.16378	1326	27	MYO18A|STAT3|STAT5B|CNTRL|STAT1|PIK3R1|GRB2|GAB2|BCR|FGFR1|TRIM24|PIK3CA|FGF20
REACTOME_NEPHRIN_FAMILY_INTERACTIONS	0.265669	0.479009	0.369185	1.16053	1402	22	SPTAN1|ACTN2|KIRREL2|SPTBN1|KIRREL3|PIK3R1|FYN|ACTN1|CD2AP
REACTOME_L1CAM_INTERACTIONS	0.189061	0.397193	0.25931	1.15419	1074	119	SPTAN1|EGFR|TUBA3C|PAK1|ITGA1|SCN3A|ANK1|ANK3|SCN9A|SPTBN5|NRP1|DLG3|TUBA3D|EZR|SCN5A|SPTBN1|RPS6KA5|SCN7A|VAV2|KIF4A|SHTN1|DNM2|EPHB2|SCN4A|NUMB|KIF4B|RPS6KA4|TUBA3E|SCN2A|ITGA5|RANBP9|RPS6KA2|CLTC|TUBA4B
REACTOME_NOTCH4_INTRACELLULAR_DOMAIN_REGULATES_TRANSCRIPTION	0.273542	0.489307	0.376611	1.1531	1434	20	FLT4|NOTCH4|EP300|NOTCH1|ACTA2
REACTOME_TIE2_SIGNALING	0.278874	0.495143	0.388202	1.15284	1455	18	TEK|GRB14|KRAS|GRB7|PIK3R1|ANGPT1|GRB2
REACTOME_GLYCOGEN_SYNTHESIS	0.291288	0.508692	0.400053	1.14852	1507	16	GYS2|UGP2|PGM1
REACTOME_SIGNALING_BY_HIPPO	0.279642	0.495587	0.374615	1.14699	1466	20	TJP2|LATS1|MOB1A|LATS2|AMOTL2|SAV1|WWC1|CASP3
REACTOME_TP53_REGULATES_TRANSCRIPTION_OF_ADDITIONAL_CELL_CYCLE_GENES_WHOSE_EXACT_ROLE_IN_THE_P53_PATHWAY_REMAIN_UNCERTAIN	0.281452	0.49604	0.368294	1.14301	1480	21	CNOT6L|TNKS1BP1|BTG2|PLAGL1
REACTOME_INTERLEUKIN_12_FAMILY_SIGNALING	0.241322	0.453723	0.295237	1.14171	1306	55	GSTA2|JAK1|STAT4|PDCD4|STAT3|IL23A|HNRNPF|EBI3|PSME2|SNRPA1|STAT1|IL12RB1|LCP1|RAP1B|CNN2|PAK2|IL12B|IL6ST|SOD2|IL23R|TCP1
REACTOME_THE_ROLE_OF_NEF_IN_HIV_1_REPLICATION_AND_DISEASE_PATHOGENESIS	0.275849	0.491597	0.341115	1.13945	1461	28	PACS1|LCK|CD28|CD247|ELMO1|DOCK2|AP1S3|CD8B|AP1B1|FYN|PAK2
REACTOME_GAMMA_CARBOXYLATION_HYPUSINE_FORMATION_AND_ARYLSULFATASE_ACTIVATION	0.266283	0.479009	0.316421	1.13944	1434	39	F9|PROC|F2|ARSG|F10|PROZ|BGLAP|FURIN|DPH2|GAS6
REACTOME_SIGNALING_BY_ERYTHROPOIETIN	0.28211	0.496285	0.35036	1.1384	1486	25	PLCG2|KRAS|PIK3CG|STAT5B|CRKL|VAV1|PIK3CD|PIK3R1|RAPGEF1|GRB2|LYN
REACTOME_TNF_SIGNALING	0.262662	0.476074	0.308504	1.13735	1420	43	TNFAIP3|RNF31|SMPD2|BIRC3|MADD|CHUK|TAB2|TNF|SPPL2A|TNFRSF1A|FADD|CYLD|MAP3K7|TRAF2|ADAM17|IKBKG|TAB1
REACTOME_NEURONAL_SYSTEM	0.137069	0.322139	0.220043	1.1352	865	386	CAMK4|MAOA|SLC1A2|SLC22A1|GRIA3|TUBA3C|KCNA5|ALDH5A1|CHRNA1|SYN2|KCNJ16|KCNJ3|KCNJ8|PRKACB|SLC6A12|ABCC9|ALDH2|ADCY5|GRIA4|ABAT|CHRNB2|ACTN2|KCNMB2|ADCY4|EPB41L2|GRIK5|KCNH3|PTPRF|AKAP5|KRAS|KCNJ15|NCALD|CHRNA7|GRIN3A|KCND3|CACNB4|EPB41|KCNS1|PRKAR1A|ADCY2|DLGAP2|NRXN3|HCN1|KCNQ5|PRKAG2|SLC38A1|DLG3|TUBA3D|RASGRF2|KPNA2|DNAJC5|SLC6A1|CAMK2B|KCNA3|KCNB1|CAMK2G|GABRA5|PPFIA1|FLOT2|GABRR2|SYN1|KCNA4…
REACTOME_TRANSCRIPTIONAL_REGULATION_BY_MECP2	0.249225	0.463122	0.28851	1.132	1365	59	CAMK4|DLL1|PPARG|SIN3A|PVALB|MECP2|NCOR1|NOTCH1|PTPN4|FKBP5|CAMK2B|TNRC6B|CAMK2G|AGO4|AGO1|CALM1|MOV10|LBR|PTEN|TBL1X
REACTOME_DEFECTS_IN_VITAMIN_AND_COFACTOR_METABOLISM	0.296535	0.514101	0.359217	1.1292	1565	22	ABCD4|MCCC2|BTD|MCCC1|LMBRD1|PCCA|MTRR|PCCB|MMAA|TCN2|MMUT
REACTOME_CASPASE_ACTIVATION_VIA_DEATH_RECEPTORS_IN_THE_PRESENCE_OF_LIGAND	0.314661	0.529233	0.392536	1.12694	1628	16	TNFSF10|TNFRSF10A|FASLG|FADD|CFLAR|TRAF2|RIPK1|CASP8|TLR4|CD14
REACTOME_CELL_CELL_COMMUNICATION	0.225502	0.43774	0.251189	1.12612	1290	124	CLDN2|SPTAN1|CDH5|CADM2|CLDN16|SIRPG|PARD3|PATJ|ACTN2|CLDN14|ANG|CLDN20|CADM3|PTK2B|F11R|KIRREL2|CDH7|FLNC|FERMT2|PTPN6|CLDN23|SPTBN1|CDH17|CLDN5|KIRREL3|PIK3R1|FYN|PARD6B|PRKCI|GRB2|LAMA3|ACTN1|CD2AP|CADM1|NECTIN2|AFDN|DST|CTNND1|JUP|ITGB1|ARHGEF6|FBLIM1|CDH13|MPP5
REACTOME_COLLAGEN_FORMATION	0.237061	0.449243	0.265758	1.1256	1309	89	COL21A1|LOXL2|COL4A2|COL4A1|PXDN|COL14A1|COL23A1|COL22A1|COL15A1|PCOLCE2|ADAMTS2|COL4A6|ADAMTS3|COL5A2|COL5A3|COL6A5|COL5A1|COL6A2|COL18A1|P4HA3|LAMA3|COL12A1|COL8A1|COL1A2|TLL2|COL9A3|LOX|DST|COL9A1|COL6A1|COL6A3|COL7A1|COL26A1|COL1A1
REACTOME_RIPK1_MEDIATED_REGULATED_NECROSIS	0.302326	0.519176	0.367319	1.12465	1585	20	TNFSF10|BIRC3|TNFRSF10A|FASLG|FADD|CFLAR|TRAF2|RIPK3|MLKL|RIPK1|CASP8
REACTOME_CLATHRIN_MEDIATED_ENDOCYTOSIS	0.2127	0.42407	0.245676	1.12454	1225	142	APOB|FZD4|EGFR|GAPVD1|REPS2|CD3G|TOR1A|GRK2|FCHO1|HIP1R|REPS1|AAK1|PACSIN1|RAB5B|M6PR|ACTR2|STON2|AMPH|CD3D|TGOLN2|IL7R|AGTR1|TACR1|CLTCL1|CTTN|ARF6|GAK|ITSN2|IGF2R|DNM2|TOR1B|UBQLN1|SNX9|GRB2|CLTC|ITSN1|DAB2|TFRC|CBL|HGS
REACTOME_OTHER_SEMAPHORIN_INTERACTIONS	0.302717	0.519176	0.37259	1.1232	1581	19	PLXNA4|ITGA1|SEMA4D|CD72|PTPRC
REACTOME_DEGRADATION_OF_THE_EXTRACELLULAR_MATRIX	0.228274	0.439554	0.245816	1.1196	1315	137	PLG|TMPRSS6|CAPN12|COL4A2|COL4A1|CAPN6|ADAMTS9|COL14A1|COL23A1|COL15A1|TPSAB1|HSPG2|COL4A6|A2M|COL5A2|CMA1|TIMP1|COL5A3|COL6A5|CAPN9|COL5A1|ADAMTS5|CAPN1|CAPN3|COL6A2|FN1|ELN|CASP3|COL18A1|LAMA3|COL12A1|COL8A1|ADAM17|COL1A2|FURIN|TLL2|COL9A3|COL9A1|CAPN5|COL6A1|PHYKPL|COL6A3|COL7A1|DCN|COL26A1|COL1A1|CAPN15
REACTOME_FOXO_MEDIATED_TRANSCRIPTION_OF_CELL_DEATH_GENES	0.325092	0.542958	0.388197	1.11448	1682	16	EP300|PINK1|BCL6|FOXO3|FASLG|CITED2|NFYB|FOXO1|BCL2L11
REACTOME_C_TYPE_LECTIN_RECEPTORS_CLRS	0.242832	0.455088	0.244213	1.11054	1405	134	MUC6|PAK1|ICAM2|PRKACB|PSMA8|PLCG2|ITPR1|CLEC10A|RELA|PSMA7|KRAS|CD209|EP300|PPP3CA|PPP3CB|PPP3R1|BTRC|CHUK|PSME1|TAB2|NFKB1|RPS6KA5|PSME2|RELB|CLEC6A|PSMD5|MALT1|CLEC4C|PSMD12|FYN|CALM1|AHCYL1|MAP3K14|PSMC3|TRAF6|PAK2|NFATC3|LYN|SYK|PSME3|MAP3K7
REACTOME_SIGNALING_BY_TYPE_1_INSULIN_LIKE_GROWTH_FACTOR_1_RECEPTOR_IGF1R	0.295164	0.51302	0.291755	1.10621	1592	50	KL|FGFR4|IGF1|FGF18|KRAS|KLB|IRS1|FLT3|FGF10|PIK3R4|PIK3R1|IGF2|PIK3C3|GRB2|GAB2|IGF1R|PDPK1|TLR9|FGFR2|IRS4|FLT3LG|FGFR1|PIK3CA|FGF20
REACTOME_INTRACELLULAR_SIGNALING_BY_SECOND_MESSENGERS	0.209854	0.420148	0.219924	1.10184	1281	295	PPP2R1B|PDE1C|CAMK4|CD19|IL33|FRK|EGFR|PPP2R5E|KL|PPARG|PRKACB|ADCY5|PSMA8|PIP5K1B|FGFR4|ITPR1|ADCY4|TRAT1|MTA2|LCK|INSR|PDGFRA|FGF18|PSMA7|GRK2|KLB|HGF|CD28|PRKAR1A|ADCY2|IRS1|PDGFB|ICOS|PHLPP2|BMI1|KPNA2|CHUK|CAMK2B|PSME1|KITLG|TNRC6B|CAMK2G|RAC2|AGO4|FGF10|VAV1|MECOM|PSME2|REST|CDKN1B|MAPKAP1|PDGFRB|PRKCG|PSMD5|PIK3CD|TNKS2|NEDD4|CAMKK1|FOXO3|PIK3R1|PSMD12|CHD3|FYN|PREX2|AGO1|CALM1|AHCYL1|MOV1…
REACTOME_NEUROTRANSMITTER_RECEPTORS_AND_POSTSYNAPTIC_SIGNAL_TRANSMISSION	0.232802	0.444396	0.231295	1.10107	1373	192	CAMK4|GRIA3|TUBA3C|CHRNA1|KCNJ16|KCNJ3|PRKACB|ADCY5|GRIA4|CHRNB2|ACTN2|ADCY4|GRIK5|AKAP5|KRAS|KCNJ15|NCALD|CHRNA7|GRIN3A|PRKAR1A|ADCY2|PRKAG2|DLG3|TUBA3D|RASGRF2|KPNA2|CAMK2B|CAMK2G|GABRA5|GABRR2|KCNJ5|GNAL|PRKCG|CAMKK1|PRKAA1|PPM1E|PLCB3|CALM1|GNGT2|GABRB2|TUBA3E|RPS6KA2|LRRC7|PLCB1|TUBA4B|GABRB3|ADCY7|NBEA|PICK1|PRKCB|TUBB8|PRKAG1|GRIN1|LIN7C|HTR3B|TUBB4A|CAMK2D|TUBB6|PDPK1|LIN7A|GNAI1
REACTOME_TOLL_LIKE_RECEPTOR_4_TLR4_CASCADE	0.266015	0.479009	0.244993	1.10009	1523	125	PPP2R1B|SAA1|PLCG2|RELA|BIRC3|SOCS1|CD180|PTPN4|MAPK8|BTRC|CHUK|TAB2|NFKB1|RPS6KA5|MAPK9|LBP|IRAK3|ATF1|DNM2|FADD|TRAF6|ELK1|MAP3K7|RPS6KA2|TBK1|IKBKG|PELI1|NOD1|TRAF3|TAB1|BTK|DNM3|RIPK3|UBE2D1|RPS6KA1|MAP3K8|ECSIT|IKBKE|FBXW11|NFKB2|RIPK1|MYD88|CASP8|TLR4|NFKBIA|CD14
REACTOME_CASPASE_ACTIVATION_VIA_EXTRINSIC_APOPTOTIC_SIGNALLING_PATHWAY	0.32916	0.544993	0.33456	1.09714	1734	26	UNC5A|TNFSF10|TNFRSF10A|FASLG|CASP3|FADD|CFLAR|APPL1|TRAF2|CASP9|DAPK2|UNC5B|RIPK1|CASP8|TLR4|CD14
REACTOME_ACYL_CHAIN_REMODELLING_OF_PG	0.343269	0.560595	0.374831	1.09641	1784	17	PLA2G2D|PLA2G5|LPCAT4|PLA2G2A
REACTOME_CREB1_PHOSPHORYLATION_THROUGH_NMDA_RECEPTOR_MEDIATED_ACTIVATION_OF_RAS_SIGNALING	0.326038	0.542958	0.327561	1.09418	1727	28	ACTN2|KRAS|DLG3|RASGRF2|CAMK2B|CAMK2G|CALM1|RPS6KA2|LRRC7|GRIN1|CAMK2D|PDPK1|RPS6KA1
REACTOME_POTASSIUM_CHANNELS	0.277738	0.494043	0.254333	1.094	1546	97	KCNA5|KCNJ16|KCNJ3|KCNJ8|ABCC9|KCNMB2|KCNH3|KCNJ15|KCND3|KCNS1|HCN1|KCNQ5|KCNA3|KCNB1|KCNA4|KCNJ5|KCNK6|KCNN3|KCND2|GNGT2|KCNC3
REACTOME_REGULATION_OF_CHOLESTEROL_BIOSYNTHESIS_BY_SREBP_SREBF	0.311484	0.529148	0.282229	1.09141	1686	55	ACACB|SREBF1|SREBF2|MTF1|PPARA|SCD|TM7SF2|MED1|NCOA1|SEC24B|SEC23A|GPAM|TBL1X|SAR1B|SP1|RXRA
REACTOME_MUSCLE_CONTRACTION	0.252576	0.465733	0.227657	1.08775	1494	197	ATP2A3|DMD|PAK1|ITGA1|GUCY1B1|MYH11|GUCY1A2|ABCC9|KCNIP2|SCN3A|NPR1|ACTN2|ITPR1|STIM1|GATA4|TRIM72|SCN9A|ATP1A4|KCND3|CACNB4|VCL|SORBS1|LMOD1|TNNI1|SCN5A|CAMK2B|CAMK2G|GUCY1A1|ACTA2|ATP1B1|ANXA6|ACTG2|FXYD7|KCNK6|HIPK1|SLC8A1|MYBPC3|SCN7A|TLN1|KCNE5|AKAP9|MYH3|MYL9|KCND2|CALM1|CACNA2D4|KCNK5|AHCYL1|SCN4A|SCN2A|PAK2|MYLK|ATP1A3
REACTOME_SHC_MEDIATED_CASCADE_FGFR4	0.359038	0.578451	0.370302	1.08316	1866	17	FGFR4|FGF18|KRAS|KLB
REACTOME_NUCLEOTIDE_BINDING_DOMAIN_LEUCINE_RICH_REPEAT_CONTAINING_RECEPTOR_NLR_SIGNALING_PATHWAYS	0.327363	0.542958	0.279613	1.08129	1772	55	TNFAIP3|RELA|BIRC3|NLRP1|CHUK|TAB2|NLRP3|NFKB1|BCL2|TXNIP|CYLD|TRAF6|MAP3K7|CASP9|IKBKG|NOD1|TAB1|CARD9|AAMP|AIM2|CASP4|NFKB2
REACTOME_REGULATION_OF_RUNX1_EXPRESSION_AND_ACTIVITY	0.360962	0.578627	0.369609	1.08113	1876	17	CCND2|TNRC6B|AGO4|AGO1|RUNX1|MOV10|TNRC6C
REACTOME_OLFACTORY_SIGNALING_PATHWAY	0.331278	0.547553	0.288669	1.08076	1772	47	OR13A1|OR7A5|OR2A1|OR7C1|OR2A4|OR2H2|GNAL|REEP6|OR51E1|OR2A7|RTP5|OR56B4|OR4F21|RTP3|OR2T8|OR2C3|RTP4|OR2B6|OR4F29|REEP1|OR4F16
REACTOME_TRANSPORT_OF_INORGANIC_CATIONS_ANIONS_AND_AMINO_ACIDS_OLIGOPEPTIDES	0.303559	0.519206	0.248034	1.08049	1705	104	SLC5A5|SLC1A2|SLC25A10|SLC38A4|SLC43A1|SLC6A12|SLC38A3|SLC26A7|SLC3A1|SLC9A4|SLC12A6|SLC9A9|SLC25A18|SLC38A1|SLC4A4|SLC9A7|SLC5A12
REACTOME_EPH_EPHRIN_SIGNALING	0.312196	0.529148	0.253006	1.07828	1732	92	PAK1|EPHA4|MYH11|ARHGEF28|EPHA2|MYH9|EPHA7|EPHA1|ACTR2|EPHA3|EPHA8|LIMK1|ROCK2|EPHA6|EFNA1|CLTCL1|VAV2|FYN|MYL9|EPHB2|LIMK2|PAK2|LYN|CLTC|ROCK1|ITSN1|NGEF|VAV3|GRIN1|MYH10|EFNB2|MYH14|YES1
REACTOME_CTLA4_INHIBITORY_SIGNALING	0.36184	0.579064	0.346022	1.07389	1903	21	PPP2R1B|PPP2R5E|LCK
REACTOME_TRANSPORT_OF_VITAMINS_NUCLEOSIDES_AND_RELATED_MOLECULES	0.344277	0.561284	0.294368	1.07251	1855	41	ALB|SLCO1B3|SLCO1B1|SLC35C1|SLCO2A1|SLCO2B1|SLC29A2
REACTOME_INWARDLY_RECTIFYING_K_CHANNELS	0.353964	0.57317	0.304242	1.0692	1892	35	KCNJ16|KCNJ3|KCNJ8|ABCC9|KCNJ15
REACTOME_CLASS_B_2_SECRETIN_FAMILY_RECEPTORS	0.332488	0.548605	0.253913	1.06535	1834	85	FZD4|GLP2R|FZD5|SHH|CALCRL|ADCYAP1|WNT2B|WNT10B|GIPR|ADGRE1|IHH|CRHBP|WNT8B|ADGRE5|SCT|VIPR1|WNT10A|CYSLTR2|WNT11|GLP1R|ADCYAP1R1|GNGT2|ADGRE2|VIP|UCN2|ADGRE3|PTCH1|CD55
REACTOME_ACTIVATION_OF_AMPK_DOWNSTREAM_OF_NMDARS	0.363774	0.579253	0.318584	1.06419	1927	28	TUBA3C|PRKAG2|TUBA3D|PRKAA1|CALM1|TUBA3E|TUBA4B|TUBB8|PRKAG1|TUBB4A|TUBB6|TUBB4B|CAMKK2|TUBA4A|PRKAA2
REACTOME_TNFR2_NON_CANONICAL_NF_KB_PATHWAY	0.341407	0.560319	0.244849	1.05749	1902	99	PSMA8|CD27|CD70|PSMA7|CD40LG|BIRC3|BTRC|CHUK|TNFRSF25|PSME1|PSME2|RELB|PSMD5|TNFRSF17|TNFRSF11B|TNF|TNFRSF13B|PSMD12|TNFRSF1A|FASLG|TNFSF11|TNFRSF1B|CD40|EDARADD|MAP3K14|TNFSF8|PSMC3|PSME3|TNFRSF9|TNFRSF4|LTBR|TRAF2|TRAF3|TNFSF13B|PSME4|LTB
REACTOME_ACYL_CHAIN_REMODELLING_OF_PC	0.38285	0.600634	0.322049	1.05611	2017	26	PLA2G2D|LPCAT3|PLA2G5|LPCAT4|PLAAT3|PLA2G2A
REACTOME_ACYL_CHAIN_REMODELLING_OF_PE	0.376792	0.595522	0.316099	1.05589	1996	28	PLA2G2D|LPCAT3|PLA2G5|LPCAT4|PLAAT3|PLA2G2A
REACTOME_LDL_CLEARANCE	0.381171	0.598983	0.350036	1.0552	1991	19	APOB|LSR
REACTOME_COLLAGEN_DEGRADATION	0.360868	0.578627	0.264907	1.05074	1978	62	TMPRSS6|COL4A2|COL4A1|COL14A1|COL23A1|COL15A1|COL4A6|COL5A2|COL5A3|COL6A5|COL5A1|COL6A2|COL18A1|COL12A1|COL8A1|ADAM17|COL1A2|FURIN|COL9A3|COL9A1|COL6A1|PHYKPL|COL6A3|COL7A1|COL26A1|COL1A1
REACTOME_CARGO_RECOGNITION_FOR_CLATHRIN_MEDIATED_ENDOCYTOSIS	0.353152	0.572824	0.241693	1.04796	1971	102	APOB|FZD4|EGFR|REPS2|CD3G|TOR1A|GRK2|FCHO1|REPS1|AAK1|M6PR|STON2|CD3D|TGOLN2|IL7R|AGTR1|TACR1|CLTCL1|ITSN2|IGF2R|TOR1B|UBQLN1|GRB2|CLTC|ITSN1|DAB2|TFRC|CBL|HGS
REACTOME_CELL_JUNCTION_ORGANIZATION	0.36057	0.578627	0.247708	1.04782	1998	88	CLDN2|CDH5|CADM2|CLDN16|PARD3|PATJ|CLDN14|ANG|CLDN20|CADM3|F11R|CDH7|FLNC|FERMT2|CLDN23|CDH17|CLDN5|PARD6B|PRKCI|LAMA3|ACTN1|CADM1|NECTIN2|AFDN|DST|CTNND1|JUP|ITGB1|ARHGEF6|FBLIM1|CDH13|MPP5
REACTOME_NEGATIVE_REGULATION_OF_NMDA_RECEPTOR_MEDIATED_NEURONAL_TRANSMISSION	0.399658	0.621907	0.336819	1.04533	2102	21	CAMK4|ACTN2|DLG3|CAMK2B|CAMK2G|PPM1E|CALM1|LRRC7|GRIN1|CAMK2D
REACTOME_VEGFR2_MEDIATED_VASCULAR_PERMEABILITY	0.404111	0.625783	0.313626	1.03909	2142	27	CDH5|PAK1|VAV1|MAPKAP1|VAV2|CALM1|NOS3|PAK2|VAV3|CTNND1|JUP|MTOR|PDPK1
REACTOME_FRS_MEDIATED_FGFR4_SIGNALING	0.398201	0.620649	0.344241	1.03774	2080	19	FGFR4|FGF18|KRAS|KLB
REACTOME_NEUROTRANSMITTER_RELEASE_CYCLE	0.394565	0.616992	0.275732	1.03752	2119	48	MAOA|SLC1A2|SLC22A1|ALDH5A1|SYN2|SLC6A12|ABAT|DNAJC5|SLC6A1|PPFIA1|SYN1|SLC18A2|SLC17A7|SLC1A7|SLC5A7|NAAA|SLC6A13|GLS2|LIN7C
REACTOME_TNFR1_INDUCED_NFKAPPAB_SIGNALING_PATHWAY	0.407596	0.62834	0.304785	1.0335	2156	30	TNFAIP3|RNF31|BIRC3|CHUK|TAB2|TNF|TNFRSF1A|CYLD|MAP3K7|TRAF2|IKBKG|TAB1
REACTOME_NOTCH1_INTRACELLULAR_DOMAIN_REGULATES_TRANSCRIPTION	0.406477	0.62834	0.274099	1.03137	2183	48	HDAC9|TLE1|EP300|NCOR1|HDAC6|NOTCH1|FBXW7|HIF1A|CCNC|HDAC11|TBL1X|NBEA|HEYL|MAML1|HDAC7
REACTOME_NEGATIVE_REGULATION_OF_MET_ACTIVITY	0.418852	0.639301	0.331522	1.02889	2203	21	LRIG1|PTPN2|HGF|GRB2|CBL|HGS|USP8|PTPN1|SH3GL2|PTPRJ|EPS15
REACTOME_MECP2_REGULATES_NEURONAL_RECEPTORS_AND_CHANNELS	0.424038	0.641269	0.351258	1.02746	2204	17	SIN3A|MECP2|NOTCH1|PTPN4|FKBP5
REACTOME_PROCESSING_OF_INTRONLESS_PRE_MRNAS	0.416571	0.636835	0.340042	1.02508	2176	19	CSTF2T|CPSF2|CSTF2|NCBP1|CSTF3|PABPN1|SYMPK|CLP1|PAPOLA|PCF11|WDR33|NCBP2|CPSF7|CPSF3
REACTOME_ASSEMBLY_AND_CELL_SURFACE_PRESENTATION_OF_NMDA_RECEPTORS	0.420518	0.639802	0.277859	1.02437	2274	43	TUBA3C|ACTN2|GRIN3A|DLG3|TUBA3D|CAMK2B|CAMK2G|TUBA3E|LRRC7|TUBA4B|NBEA|TUBB8|GRIN1|LIN7C|TUBB4A|CAMK2D|TUBB6|LIN7A|TUBB4B|DLG1|APBA1|TUBA4A|DLG2
REACTOME_SIGNALING_BY_NOTCH2	0.430639	0.644948	0.293299	1.01704	2290	33	FCER2|DLL1|NEURL1B|EP300
REACTOME_SIGNALING_BY_NOTCH1	0.424314	0.641269	0.247679	1.01511	2348	74	HDAC9|DLL1|DTX1|TLE1|NEURL1B|EP300|NCOR1|HDAC6|NOTCH1|FBXW7|HIF1A|CCNC|NUMB|ADAM17|JAG1|HDAC11|NEURL1|TBL1X|NBEA|HEYL|MAML1|HDAC7
REACTOME_RECYCLING_PATHWAY_OF_L1	0.429555	0.644948	0.269762	1.01505	2307	48	TUBA3C|TUBA3D|EZR|RPS6KA5|KIF4A|SHTN1|DNM2|NUMB|KIF4B|RPS6KA4|TUBA3E|RPS6KA2|CLTC|TUBA4B|TUBB8|DNM3|TUBB4A|TUBB6|RPS6KA1|L1CAM|TUBB4B|TUBA4A|SH3GL2
REACTOME_VOLTAGE_GATED_POTASSIUM_CHANNELS	0.430108	0.644948	0.279657	1.01256	2319	40	KCNA5|KCNH3|KCND3|KCNS1|KCNQ5|KCNA3|KCNB1|KCNA4|KCND2|KCNC3
REACTOME_JNK_C_JUN_KINASES_PHOSPHORYLATION_AND_ACTIVATION_MEDIATED_BY_ACTIVATED_HUMAN_TAK1	0.446317	0.65824	0.321264	1.00989	2356	22	MAPK8|TAB2|MAPK9|TRAF6|MAP3K7|IKBKG|NOD1|TAB1
REACTOME_BMAL1_CLOCK_NPAS2_ACTIVATES_CIRCADIAN_GENE_EXPRESSION	0.443559	0.65701	0.307713	1.0091	2337	26	PPARA|ARNTL|MED1|KLF15|NCOA1|TBL1X|RXRA|ARNTL2|F7
REACTOME_TOLL_LIKE_RECEPTOR_10_TLR10_CASCADE	0.447821	0.65933	0.239399	1.00198	2475	83	PPP2R1B|SAA1|TLR10|RELA|MAPK8|BTRC|CHUK|TLR5|TAB2|NFKB1|RPS6KA5|MAPK9|ATF1|TRAF6|ELK1|MAP3K7|RPS6KA2|IKBKG|PELI1|NOD1|TAB1
REACTOME_RAS_ACTIVATION_UPON_CA2_INFLUX_THROUGH_NMDA_RECEPTOR	0.458063	0.671926	0.326405	0.999381	2402	20	ACTN2|KRAS|DLG3|RASGRF2|CAMK2B|CAMK2G|CALM1|LRRC7|GRIN1|CAMK2D
REACTOME_TAK1_ACTIVATES_NFKB_BY_PHOSPHORYLATION_AND_ACTIVATION_OF_IKKS_COMPLEX	0.458482	0.671926	0.289519	0.99662	2434	32	SAA1|RELA|CHUK|TAB2|NFKB1|TRAF6|MAP3K7|IKBKG|NOD1|TAB1
REACTOME_ADORA2B_MEDIATED_ANTI_INFLAMMATORY_CYTOKINES_PRODUCTION	0.463203	0.677806	0.227733	0.995774	2611	106	GLP2R|PRKACB|ADCY5|ADORA2A|ADCY4|CALCRL|HTR6|ADCYAP1|PTGER2|GIPR|PRKAR1A|PTGIR|ADCY2|GPR45|HTR7|SCT|GPBAR1|VIPR1|CYSLTR2|GLP1R|ADCYAP1R1|GNGT2|VIP|ADRB1|ADCY7|GNAZ|PTGER4|PTHLH|GNAI1|IL6|ADRB2|PRKX|INSL3|PRKAR2B|GNAS
REACTOME_METABOLISM_OF_CARBOHYDRATES	0.472481	0.686137	0.198496	0.992655	2892	287	ALDOB|G6PC|GYS2|GPC3|PPP2R1B|GCKR|PRPS1L1|SLC25A10|PCK1|PFKFB1|PHKA1|NUP188|NUP98|PRKACB|UGP2|SORD|PYGM|CHST1|FUT4|HS3ST3B1|PGM1|ALDH1A1|NUP214|HSPG2|HYAL1|B4GALT1|FMOD|LYVE1
REACTOME_NOTCH3_INTRACELLULAR_DOMAIN_REGULATES_TRANSCRIPTION	0.472017	0.686137	0.304909	0.990717	2487	25	IKZF1|EP300|NOTCH1|NOTCH3|PTCRA|STAT1|WWC1|HEYL|MAML1|PBX1|DLGAP5|HEY2
REACTOME_INFECTION_WITH_MYCOBACTERIUM_TUBERCULOSIS	0.470488	0.686137	0.298795	0.989956	2494	27	LTF|RNF213|MRC1|NOS2|DUSP16
REACTOME_TOLL_LIKE_RECEPTOR_9_TLR9_CASCADE	0.481887	0.697679	0.230092	0.984252	2686	94	PPP2R1B|SAA1|RELA|MAPK8|BTRC|CHUK|TLR7|TAB2|NFKB1|RPS6KA5|MAPK9|PIK3R4|TLR8|RBSN|ATF1|PIK3C3|TRAF6|ELK1|MAP3K7|RPS6KA2|IKBKG|PELI1|NOD1|TAB1|TLR9|RPS6KA1|MAP3K8|ECSIT|FBXW11|NFKB2|MYD88|TLR4|NFKBIA|CD14
REACTOME_IRS_MEDIATED_SIGNALLING	0.483352	0.698743	0.265342	0.980751	2612	44	KL|FGFR4|FGF18|KRAS|KLB|IRS1|FLT3|FGF10|PIK3R4|PIK3R1|PIK3C3|GRB2|GAB2|PDPK1|TLR9|FGFR2|FLT3LG|FGFR1|PIK3CA|FGF20
REACTOME_INTERACTIONS_OF_REV_WITH_HOST_CELLULAR_PROTEINS	0.486245	0.701865	0.274348	0.977752	2615	37	NUP188|NUP98|RANGAP1|NUP214|NUP54|NUP153|RCC1|NUP88|NUP107|NUP160|RAE1|SEH1L|NUP43
REACTOME_TRANSPORT_OF_BILE_SALTS_AND_ORGANIC_ACIDS_METAL_IONS_AND_AMINE_COMPOUNDS	0.494507	0.709511	0.235273	0.976698	2745	79	SLC22A7|SLC13A5|SLC22A1|SLC6A12|SLC40A1|SLC41A2|HEPH|SLC31A1|EMB|SLC39A5|SLC47A1|SLC6A1|SLC44A2|SLC44A1|SLC2A13|SLC18A2|SLC22A3|SLC16A7|RUNX1|SLC44A3|SLC30A1|SLC39A6|SLC5A7
REACTOME_VITAMIN_B5_PANTOTHENATE_METABOLISM	0.489038	0.704834	0.333143	0.974467	2542	17	ENPP1|SLC25A16|ENPP3|ENPP2|PANK1|COASY|FASN|VNN2
REACTOME_SIGNALING_BY_NUCLEAR_RECEPTORS	0.537502	0.741507	0.194848	0.971255	3274	279	ADH4|ANGPTL3|ADH1A|CETP|ADH1C|ALDH8A1|EGFR|S1PR3|CPT1A|PCK1|RDH16|RDH10|SREBF1|ALDH1A1|ABCG8|RDH11|KRAS|DHRS4|SCD|EP300|ABCG5|AKR1C3|NCOR1|NCOA3|KPNA2|ABCG1|MED1|PDK4|FKBP5|TNRC6B|FOXA1|GATA3|CDK9|ABCA1|AGO4|NCOA1|DHRS3|CDKN1B|BCL2|MYB|KDM4B|POLR2A|CXCL12|FOXO3|PIK3R1|AGO1|CALM1|FKBP4|NR5A2|NOS3|GNGT2|RUNX1|POLR2B|SMC3|MOV10|CPT1B|KDM4A|ELK1|CRABP2|GPAM|PPID|IGF1R|ARL4C|EEPD1|GTF2A1|TBL1X|PDK2|CR…
REACTOME_SIGNALING_BY_NOTCH1_PEST_DOMAIN_MUTANTS_IN_CANCER	0.510506	0.723784	0.247687	0.969501	2793	58	HDAC9|DLL1|NEURL1B|EP300|NCOR1|HDAC6|NOTCH1|FBXW7|CCNC|ADAM17|JAG1|HDAC11|NEURL1|TBL1X|HEYL|MAML1|HDAC7
REACTOME_SIGNALING_BY_MET	0.509094	0.723784	0.233389	0.96888	2826	79	LRIG1|PTPN2|LAMA2|KRAS|HGF|SPINT2|STAT3|CRKL|COL5A2|HPN|GGA3|COL5A3|COL5A1|ARF6|PIK3R1|RAPGEF1|CRK|FN1|RAP1B|GRB2|LAMA3|RANBP9|COL1A2|CBL|HGS|ITGB1|COL1A1|MUC20|USP8|LAMB2
REACTOME_O_LINKED_GLYCOSYLATION_OF_MUCINS	0.515062	0.729164	0.248945	0.967179	2803	56	GALNT12|GCNT1|MUC6|GALNT2|GALNT16|CHST4|GALNT15|GALNT9|GALNT10|GALNT13|GALNT4|GCNT4
REACTOME_RHO_GTPASES_ACTIVATE_IQGAPS	0.509852	0.723784	0.282049	0.963167	2690	31	TUBA3C|IQGAP2|TUBA3D|MEN1|CALM1|TUBA3E|TUBA4B|TUBB8|TUBB4A|TUBB6|CLIP1|IQGAP1|TUBB4B|TUBA4A
REACTOME_PLATELET_CALCIUM_HOMEOSTASIS	0.518868	0.732306	0.286758	0.957882	2749	28	P2RX5|ATP2A3|ITPR1|STIM1|P2RX3|SLC8A1|CALM1|TRPC6
REACTOME_SYNAPTIC_ADHESION_LIKE_MOLECULES	0.516724	0.730435	0.308364	0.957017	2718	21	GRIA3|GRIA4|PTPRF|DLG3|FLOT2|LRFN3|PTPRS|GRIN1
REACTOME_SIGNALING_BY_TGF_BETA_RECEPTOR_COMPLEX	0.538503	0.741507	0.234168	0.956491	2971	73	PARD3|ARHGEF18|F11R|NCOR1|PMEPA1|MEN1|TGFBR2|CDK9|USP9X|SMURF1|CGN|SMAD4|MTMR4|CCNC|FURIN|CCNK|CBL|SP1|STRAP|TFDP2|UBE2D1|SMURF2|CCNT1|PPM1A|USP15|NEDD4L|PPP1CA|CDK8|SMAD7
REACTOME_IL_6_TYPE_CYTOKINE_RECEPTOR_LIGAND_INTERACTIONS	0.520343	0.732306	0.340411	0.956235	2672	15	CTF1|JAK1|IL6ST|IL31RA|OSMR|LIFR|JAK2|CLCF1|OSM
REACTOME_INTERLEUKIN_12_SIGNALING	0.526081	0.73623	0.257567	0.955974	2833	45	GSTA2|JAK1|STAT4|PDCD4|HNRNPF|PSME2|SNRPA1|IL12RB1|LCP1|RAP1B|CNN2|PAK2|IL12B
REACTOME_SIGNALING_BY_RHO_GTPASES	0.615758	0.799567	0.182976	0.954863	3930	435	PPP2R1B|ARHGEF5|TUBA3C|ARHGEF35|RHOF|PAK1|FGD4|PPP2R5E|MYH11|NUP98|ARHGAP44|RANGAP1|IQGAP2|ARHGEF15|WIPF2|RHOU|ARHGEF18|AR|DIAPH1|MYH9|ERCC6L|CENPC|CYFIP2|SOS2|ARHGAP20|KNL1|TAGAP|ACTR2|TUBA3D|A2M|CKAP5|FGD3|NCF1|RASGRF2|ARHGAP25|MEN1|INCENP|BUB3|DEPDC7|LIMK1|ARHGAP9|ARHGEF26|MRTFA|ROCK2|BAIAP2|CYBB|ARHGAP18|ARHGAP29|RAC2|EVL|ARHGEF12|VAV1|CYFIP1|ARHGAP1|AKAP13|FGD2|CDKN1B|ARHGAP30|ARHGEF37|ARHGE…
REACTOME_INTEGRATION_OF_ENERGY_METABOLISM	0.548577	0.752131	0.219159	0.954697	3082	104	SLC2A2|PPP2R1B|MLXIPL|PFKFB1|PRKACB|ADCY5|ACACB|ITPR1|ADCY4|AKAP5|PRKAR1A|ADCY2|PRKAG2|KCNB1|ACSL4|CYSLTR2|ADIPOR2|PKLR|GLP1R|PLCB3|GNGT2|AHCYL1|GNAQ|PLCB1|ADCY7|MARCKS
REACTOME_NCAM_SIGNALING_FOR_NEURITE_OUT_GROWTH	0.537729	0.741507	0.241653	0.954434	2935	61	SPTAN1|COL4A2|COL4A1|KRAS|CACNB4|SPTBN5|COL5A2|ST8SIA4|SPTBN1|GFRA1|RPS6KA5|COL5A3|COL6A5|COL5A1|FYN|COL6A2|GRB2|COL9A3|COL9A1|NRTN|COL6A1|COL6A3|PSPN|SPTBN2|FGFR1|CACNA1C
REACTOME_MITOCHONDRIAL_FATTY_ACID_BETA_OXIDATION	0.526208	0.73623	0.267564	0.953577	2830	37	ACADM|ACSF2|ACOT12|ECHS1|ACAA2|ACADS|ACADL|PCCA|ACOT11|MCEE|ACAD11|PCCB|ACSM6|ACADVL
REACTOME_GABA_B_RECEPTOR_ACTIVATION	0.52532	0.73623	0.260224	0.953511	2831	42	KCNJ16|KCNJ3|ADCY5|ADCY4|KCNJ15|ADCY2|KCNJ5|GNAL
REACTOME_INSULIN_RECEPTOR_SIGNALLING_CASCADE	0.532528	0.739665	0.252045	0.951685	2864	49	KL|FGFR4|INSR|FGF18|KRAS|KLB|IRS1|FLT3|FGF10|PIK3R4|PIK3R1|PIK3C3|GRB2|GAB2|PDPK1|TLR9|FGFR2|FLT3LG|FGFR1|PIK3CA|FGF20
REACTOME_PHASE_4_RESTING_MEMBRANE_POTENTIAL	0.527719	0.737265	0.330758	0.949579	2731	16	KCNK6|KCNK5|KCNK17|KCNK13|KCNK2|KCNJ2|KCNK9|KCNK15|KCNK10|KCNK3|KCNJ4
REACTOME_GABA_SYNTHESIS_RELEASE_REUPTAKE_AND_DEGRADATION	0.532274	0.739665	0.318669	0.94635	2778	18	ALDH5A1|SLC6A12|ABAT|DNAJC5|SLC6A1
REACTOME_DEACTIVATION_OF_THE_BETA_CATENIN_TRANSACTIVATING_COMPLEX	0.541713	0.744855	0.260974	0.944915	2921	40	TLE1|TCF7|TCF7L2|BTRC|MEN1|SOX7|SOX17|CHD8|KMT2D
REACTOME_TRANSPORT_OF_THE_SLBP_DEPENDANT_MATURE_MRNA	0.560292	0.761579	0.264392	0.935767	2996	36	NUP188|NUP98|NUP214|NUP54|NCBP1|NUP153|NUP88|NUP107|NUP160|RAE1|SEH1L|NUP43
REACTOME_ENDOGENOUS_STEROLS	0.553595	0.756844	0.287536	0.934267	2917	25	CYP8B1|NR1H4|PTGIS|ARNT|NCOA1
REACTOME_MYD88_INDEPENDENT_TLR4_CASCADE	0.588869	0.780646	0.216985	0.933352	3279	97	PPP2R1B|SAA1|RELA|BIRC3|MAPK8|BTRC|CHUK|TAB2|NFKB1|RPS6KA5|MAPK9|ATF1|FADD|TRAF6|ELK1|MAP3K7|RPS6KA2|TBK1|IKBKG|NOD1|TRAF3|TAB1|RIPK3|UBE2D1|RPS6KA1|MAP3K8|IKBKE|FBXW11|NFKB2|RIPK1|CASP8|TLR4|NFKBIA|CD14
REACTOME_RHO_GTPASES_ACTIVATE_WASPS_AND_WAVES	0.567583	0.766117	0.262892	0.93046	3035	36	WIPF2|CYFIP2|ACTR2|BAIAP2|CYFIP1|WAS|ABL1|WASF2|WIPF1|GRB2|NCKAP1L
REACTOME_RHO_GTPASES_ACTIVATE_CIT	0.559127	0.761474	0.307649	0.927426	2921	19	MYH11|MYH9|CDKN1B|MYL9|MYH10|MYH14
REACTOME_SUMOYLATION	0.657949	0.816923	0.195229	0.922548	3848	183	NUP188|NUP98|PPARG|NR1H4|L3MBTL2|RANGAP1|SIN3A|NR3C1|RELA|PPARA|NUP214|AR|EP300|SP100|BRCA1|BMI1|NUP54|NR3C2|INCENP|THRB|MRTFA|NR1I2|NCOA1|PPARGC1A|RNF168|ZBED1|CHD3|NUP153|NR5A2|HIC1|RORA|NUP88|SMC3|NSMCE3|MBD1|TOPORS|VHL|IKBKG|BLM|AURKA|NUP107|STAG1|SATB1|XPC|HDAC7|RXRA|NUP160|SMC6|PHC3|RAE1
REACTOME_RETROGRADE_TRANSPORT_AT_THE_TRANS_GOLGI_NETWORK	0.587546	0.780646	0.244314	0.922493	3160	49	COG1|STX16|RGP1|ARFIP2|M6PR|TGOLN2|NAA35|GOLGA1|NAA30|VTI1A|VPS54|RABEPK|IGF2R
REACTOME_TRP_CHANNELS	0.583396	0.780646	0.274883	0.918213	3091	28	TRPM6|TRPC5|TRPA1|TRPV1|TRPM4|TRPM8|MCOLN2|TRPC6|TRPM7|RIPK3|MLKL|RIPK1|TRPV3
REACTOME_PI_3K_CASCADE_FGFR4	0.563269	0.762445	0.3138	0.917889	2928	17	FGFR4|FGF18|KLB|PIK3R1|GRB2
REACTOME_NEUTROPHIL_DEGRANULATION	0.754429	0.894658	0.174323	0.916565	4896	471	AHSG|HP|TTR|ORM2|LTF|SPTAN1|FRK|TNFAIP6|METTL7A|RHOF|MGST1|ORMDL3|RAB37|ORM1|PLAC8|CR1|CYB5R3|IQGAP2|CAT|SLC27A2|SERPINA3|CFP|PTPRB|XRCC6|PGM1|CRACR2A|ALAD|DIAPH1|STOM|SERPINA1|PECAM1|VCL|PTPRC|RAB3D|B4GALT1|RAB5B|SURF4|LRG1|FUCA1|ATP11B|ATP8B4|HVCN1|ACTR2|ITGAL|PTPN6|PA2G4|PLD1|HUWE1|DNAJC5|CD93|UBR4|PIGR|RAB44|ARHGAP9|AOC1|SLC44A2|CYBB|DOCK2|ALDOC|RAP2C|NFKB1|CYFIP1|ATP11A|HPSE|ADGRE5|DERA|ACAA…
REACTOME_DISEASES_ASSOCIATED_WITH_N_GLYCOSYLATION_OF_PROTEINS	0.5675	0.766117	0.312837	0.915072	2950	17	ALG8|MOGS|B4GALT1
REACTOME_DEADENYLATION_OF_MRNA	0.596158	0.786376	0.283287	0.909404	3133	24	CNOT6L|TUT7|TNKS1BP1|EIF4G1|TUT4|CNOT10|CNOT1|EIF4A3|EIF4A2
REACTOME_GLUCAGON_TYPE_LIGAND_RECEPTORS	0.596561	0.786376	0.26774	0.907881	3156	30	GLP2R|ADCYAP1|GIPR|SCT|VIPR1|CYSLTR2|GLP1R|ADCYAP1R1|GNGT2|VIP
REACTOME_ADHERENS_JUNCTIONS_INTERACTIONS	0.600452	0.78933	0.262834	0.90476	3188	32	CDH5|CADM2|ANG|CADM3|CDH7|CDH17|CADM1|NECTIN2|AFDN|CTNND1|JUP|CDH13
REACTOME_NA_CL_DEPENDENT_NEUROTRANSMITTER_TRANSPORTERS	0.584615	0.780646	0.309275	0.904653	3039	17	SLC22A1|SLC6A12|SLC6A1|SLC18A2
REACTOME_TRANSPORT_OF_MATURE_MRNAS_DERIVED_FROM_INTRONLESS_TRANSCRIPTS	0.617006	0.800101	0.244819	0.902567	3337	43	NUP188|NUP98|NUP214|NUP54|CPSF2|NCBP1|NUP153|NUP88|NUP107|NUP160|RAE1|SYMPK|SEH1L|NUP43
REACTOME_ACYL_CHAIN_REMODELLING_OF_PI	0.588951	0.780646	0.314154	0.901908	3048	16	PLA2G2D|PLA2G5|PLAAT3|PLA2G2A
REACTOME_REGULATION_OF_TNFR1_SIGNALING	0.615226	0.799567	0.258795	0.897394	3272	33	TNFAIP3|RNF31|BIRC3|MADD|CHUK|TNF|SPPL2A|TNFRSF1A|CYLD|TRAF2|IKBKG
REACTOME_DISEASES_ASSOCIATED_WITH_GLYCOSYLATION_PRECURSOR_BIOSYNTHESIS	0.603333	0.792029	0.301287	0.894729	3149	18	PGM1|DOLK|GNE|MPI|GFPT1
REACTOME_NUCLEAR_IMPORT_OF_REV_PROTEIN	0.629525	0.807497	0.256115	0.892152	3338	34	NUP188|NUP98|NUP214|NUP54|NUP153|RCC1|NUP88|NUP107|NUP160|RAE1|SEH1L|NUP43
REACTOME_DAP12_SIGNALING	0.626792	0.805155	0.26653	0.89031	3321	28	PLCG2|LCK|KRAS|VAV2|HLA-E|PIK3R1|FYN|GRAP2|GRB2|SYK|LAT|VAV3|BTK|KLRD1
REACTOME_APOPTOTIC_CLEAVAGE_OF_CELLULAR_PROTEINS	0.637037	0.808547	0.248507	0.890199	3439	38	SPTAN1|OCLN|TJP2|STK26|ACIN1|PRKCQ|CASP3|GSN|ROCK1|CASP7|CASP6|SATB1|DSG2
REACTOME_GABA_RECEPTOR_ACTIVATION	0.663423	0.821114	0.227931	0.888623	3612	57	KCNJ16|KCNJ3|ADCY5|ADCY4|KCNJ15|ADCY2|GABRA5|GABRR2|KCNJ5|GNAL|GNGT2|GABRB2|GABRB3|ADCY7
REACTOME_SIGNALING_BY_NOTCH3	0.654461	0.81692	0.234879	0.886869	3520	49	EGFR|DLL1|NEURL1B|IKZF1|EP300|NOTCH1|NOTCH3|PTCRA|STAT1|WWC1|JAG1|NEURL1|HEYL|MAML1|PBX1|DLL4
REACTOME_CD28_DEPENDENT_PI3K_AKT_SIGNALING	0.61939	0.802106	0.281654	0.885381	3270	22	LCK|CD28|MAPKAP1|PIK3R1|FYN|MAP3K14|MTOR|PDPK1|MAP3K8|PIK3R3|PIK3CA
REACTOME_UNBLOCKING_OF_NMDA_RECEPTORS_GLUTAMATE_BINDING_AND_ACTIVATION	0.621437	0.803669	0.285017	0.884559	3269	21	GRIA3|GRIA4|ACTN2|DLG3|CAMK2B|CAMK2G|CALM1|LRRC7|GRIN1|CAMK2D
REACTOME_GLUCAGON_SIGNALING_IN_METABOLIC_REGULATION	0.646646	0.81439	0.257422	0.879068	3412	31	PRKACB|ADCY5|ADCY4|PRKAR1A|ADCY2
REACTOME_NOTCH3_ACTIVATION_AND_TRANSMISSION_OF_SIGNAL_TO_THE_NUCLEUS	0.646746	0.81439	0.270372	0.878499	3408	25	EGFR|DLL1|NEURL1B|NOTCH3
REACTOME_SYNTHESIS_OF_PA	0.652416	0.816812	0.246385	0.878097	3509	37	PLA2G2D|PLA2G5|LPCAT4|PLA2G2A|PLD1|LIPI
REACTOME_DECTIN_2_FAMILY	0.632835	0.807497	0.279206	0.877684	3341	22	MUC6|PLCG2|CLEC10A|CLEC6A|CLEC4C|FYN|LYN|SYK
REACTOME_NEF_MEDIATES_DOWN_MODULATION_OF_CELL_SURFACE_RECEPTORS_BY_RECRUITING_THEM_TO_CLATHRIN_ADAPTERS	0.633979	0.807881	0.282549	0.876901	3335	21	PACS1|LCK|CD28|AP1S3|CD8B|AP1B1
REACTOME_DETOXIFICATION_OF_REACTIVE_OXYGEN_SPECIES	0.658003	0.816923	0.248844	0.874515	3518	35	GPX2|GPX3|CAT|NCF1|CYBB
REACTOME_INTERLEUKIN_17_SIGNALING	0.70363	0.855621	0.217088	0.873496	3876	67	PPP2R1B|MAPK8|BTRC|CHUK|TAB2|NFKB1|RPS6KA5|IL17RB|MAPK9|ATF1|IL17RA|TRAF6|ELK1|MAP3K7|RPS6KA2|IKBKG|NOD1|TAB1
REACTOME_RESOLUTION_OF_D_LOOP_STRUCTURES	0.659574	0.817633	0.253087	0.87121	3502	32	BRCA1|RMI1|TOP3A|SLX4|BRCA2|ATM|BLM|BARD1|KAT5|DNA2|RAD51D
REACTOME_CRMPS_IN_SEMA3A_SIGNALING	0.63589	0.808162	0.302972	0.869807	3291	16	PLXNA4|NRP1|SEMA3A|DPYSL3|FYN
REACTOME_GLYCEROPHOSPHOLIPID_BIOSYNTHESIS	0.76	0.896819	0.193505	0.867513	4350	124	PLA2G2D|LPCAT3|PLA2G5|DGAT2|PNPLA2|LPCAT4|PLAAT3|PLA2G2A|PITPNM1|PITPNM3|PLD1|SLC44A2|LIPI|SLC44A1|ABHD4|PNPLA3|TMEM86B|PITPNM2|PGS1|PCYT2|STARD10|PLAAT4|CEPT1|SLC44A3|PLA2G4F|AGPAT4|LPIN1|SELENOI|GPAM|PITPNB|PISD|MFSD2A
REACTOME_SIGNALING_BY_FGFR1_IN_DISEASE	0.674585	0.83063	0.24856	0.865833	3577	34	KRAS|MYO18A|STAT3|STAT5B|CNTRL|STAT1|PIK3R1|GRB2|GAB2|BCR
REACTOME_NUCLEAR_PORE_COMPLEX_NPC_DISASSEMBLY	0.675266	0.83063	0.244496	0.865348	3611	36	NUP188|NUP98|NUP214|NUP54|NUP153|NUP88|NUP107|NUP160|RAE1|NEK9|SEH1L|NUP43
REACTOME_INOSITOL_PHOSPHATE_METABOLISM	0.688154	0.841077	0.230794	0.864079	3682	47	PLCG2|PLCH1|INPP5D|PLCE1|IMPA2|IPMK|IPPK|PLCB3|CALM1|INPP5J|PTEN|PLCB1|PLCD1|INPPL1|INPP4B|INPP4A|MTMR9|MIOX
REACTOME_SIGNALING_BY_NODAL	0.672024	0.829842	0.282871	0.852733	3511	19	ACVR1C|TDGF1|ACVR1B|SMAD4|FOXO3|FURIN
REACTOME_FACTORS_INVOLVED_IN_MEGAKARYOCYTE_DEVELOPMENT_AND_PLATELET_PRODUCTION	0.815717	0.927127	0.184568	0.852163	4722	151	TUBA3C|DOCK9|PRKACB|DOCK11|SIN3A|AKAP1|GATA4|JMJD1C|PRKAR1A|KIF27|IRF2|TUBA3D|DOCK8|EHD1|IRF1|DOCK5|DOCK1|DOCK2|GATA3|EHD2|ABL1|KIF12|SH2B3|MYB|KIF18A|KIF4A|RBSN|KLC4|KIF4B|ZFPM2|TUBA3E|DOCK10|TUBA4B|ZFPM1|KIF20B|GATA5|DOCK6|KIF26A|PHF21A|MFN2|KIF21B|TUBB8|KIF11|KIF3B|TUBB4A|MAFG|TUBB6
REACTOME_EGR2_AND_SOX10_MEDIATED_INITIATION_OF_SCHWANN_CELL_MYELINATION	0.695693	0.849207	0.251635	0.84923	3714	29	LAMA2|UTRN|SREBF2|ADGRG6|NAB2
REACTOME_NCAM1_INTERACTIONS	0.715823	0.868241	0.232599	0.847456	3858	41	COL4A2|COL4A1|CACNB4|COL5A2|ST8SIA4|GFRA1|COL5A3|COL6A5|COL5A1|COL6A2|COL9A3|COL9A1|NRTN|COL6A1|COL6A3
REACTOME_EPH_EPHRIN_MEDIATED_REPULSION_OF_CELLS	0.749768	0.890621	0.219689	0.835873	4044	51	EPHA4|EPHA2|EPHA7|EPHA1|EPHA3|EPHA8|EPHA6|EFNA1|CLTCL1|VAV2|FYN|EPHB2|LYN|CLTC
REACTOME_MITOCHONDRIAL_BIOGENESIS	0.800396	0.920034	0.195854	0.8347	4442	92	CAMK4|GLUD1|PPARA|TWNK|NCOR1|PRKAG2|ESRRA|IDH2|MED1|NCOA1|APOOL|IMMT|PPRC1|PPARGC1A|SIRT5|CALM1|PERM1|ALAS1|NRF1|SAMM50|ATP5F1B|TBL1X|CRTC3|SOD2|RXRA|PRKAG1|MEF2D|GLUD2|ACSS2|CRTC1
REACTOME_DEUBIQUITINATION	0.914496	0.970258	0.167174	0.828509	5582	263	INO80|OTUD7A|IL33|PSMA8|TNFAIP3|SMAD1|ABRAXAS2|PSMA7|USP34|AR|EP300|H2AC16|ATXN7|TRIM25|BIRC3|BRCA1|USP19|TGFBR2|USP24|PSME1|GATA3|NLRP3|USP9X|USP20|PSME2|OTUD5|BECN1|RNF128|DDX58|SMAD4|PSMD5|TNKS2|PSMD12|RAD23B|VCP|HIF1A|USP11|TNIP1|USP28|MAT2B|USP44|PSMC3|CYLD|TRAF6|USP3|PTEN|PSME3|MAP3K7|TRAF2|SIAH2|IKBKG|ASXL2|NOD1|TRAF3|TAB1|H2BC9|USP18|PSME4|HGS|IFIH1|H2BC18|USP47|ADRM1|USP14|SENP8|H2AC8
REACTOME_DOWNSTREAM_SIGNALING_EVENTS_OF_B_CELL_RECEPTOR_BCR	0.802158	0.920034	0.199069	0.82814	4459	80	PSMA8|RELA|PSMA7|KRAS|PPP3CA|REL|PPP3CB|PPP3R1|BTRC|CHUK|PSME1|NFKB1|PSME2|RASGRP1|PSMD5|MALT1|PSMD12|CALM1|PSMC3|NFATC3|PSME3|MAP3K7|IKBKG|PSME4|PRKCB
REACTOME_SYNTHESIS_OF_PC	0.732793	0.879903	0.248113	0.82204	3885	27	SLC44A2|SLC44A1|STARD10|CEPT1|SLC44A3|LPIN1|MFSD2A|ABHD3|PCYT1B|PCYT1A|PCTP
REACTOME_PHASE_0_RAPID_DEPOLARISATION	0.755799	0.895173	0.227803	0.820326	4072	39	SCN3A|SCN9A|CACNB4|SCN5A|CAMK2B|CAMK2G|SCN7A|CALM1|CACNA2D4|SCN4A|SCN2A
REACTOME_SIGNAL_TRANSDUCTION_BY_L1	0.720448	0.871642	0.264318	0.82032	3790	21	EGFR|PAK1|NRP1|VAV2|ITGA5|ITGB1|FGFR1|L1CAM
REACTOME_KINESINS	0.794381	0.920034	0.208773	0.819142	4353	59	TUBA3C|KIF27|TUBA3D|KIF12|KIF18A|KIF4A|KLC4|KIF4B|TUBA3E|TUBA4B|KIF20B|KIF26A|KIF21B|TUBB8|KIF11|KIF3B|TUBB4A|TUBB6|KIF19|TUBB4B|KIF1C|CENPE|TUBA4A
REACTOME_REGULATION_OF_INNATE_IMMUNE_RESPONSES_TO_CYTOSOLIC_DNA	0.706833	0.858425	0.291533	0.818934	3630	15	TRIM32|TRIM21|TBK1|TRIM56|NLRP4|ZBP1
REACTOME_CLEC7A_DECTIN_1_SIGNALING	0.839971	0.941279	0.188963	0.816122	4681	99	PSMA8|PLCG2|ITPR1|RELA|PSMA7|PPP3CA|PPP3CB|PPP3R1|BTRC|CHUK|PSME1|TAB2|NFKB1|PSME2|RELB|PSMD5|MALT1|PSMD12|CALM1|AHCYL1|MAP3K14|PSMC3|TRAF6|NFATC3|SYK|PSME3|MAP3K7|IKBKG|TAB1|PSME4
REACTOME_MAPK_TARGETS_NUCLEAR_EVENTS_MEDIATED_BY_MAP_KINASES	0.765063	0.900572	0.236881	0.808921	4037	31	PPP2R1B|MAPK8|RPS6KA5|MAPK9|ATF1|ELK1|RPS6KA2
REACTOME_CYTOSOLIC_SULFONATION_OF_SMALL_MOLECULES	0.740201	0.885477	0.257167	0.808403	3908	22	SULT2A1|SULT1A2|PAPSS2|SULT1E1|SULT1B1
REACTOME_INFLAMMASOMES	0.741136	0.885477	0.263734	0.807497	3887	20	RELA|NLRP1|NLRP3|NFKB1|BCL2|TXNIP
REACTOME_EXPORT_OF_VIRAL_RIBONUCLEOPROTEINS_FROM_NUCLEUS	0.773496	0.906041	0.232548	0.806379	4114	33	NUP188|NUP98|NUP214|NUP54|NUP153|NUP88|NUP107|NUP160|RAE1|SEH1L|NUP43|NUP50
REACTOME_SYNTHESIS_OF_VERY_LONG_CHAIN_FATTY_ACYL_COAS	0.750095	0.890621	0.253036	0.805319	3958	23	HSD17B12|ACSL5|ACSL1|ACSL4|SLC27A3
REACTOME_POSTMITOTIC_NUCLEAR_PORE_COMPLEX_NPC_REFORMATION	0.759004	0.89675	0.242942	0.804908	4024	27	NUP188|NUP98|RANGAP1|NUP54|RCC1|NUP107|NUP160|SEH1L|NUP43|TNPO1
REACTOME_SUMOYLATION_OF_SUMOYLATION_PROTEINS	0.77543	0.906089	0.228339	0.802454	4146	35	NUP188|NUP98|NUP214|NUP54|NUP153|NUP88|TOPORS|NUP107|NUP160|RAE1|SEH1L|NUP43
REACTOME_INTERACTIONS_OF_VPR_WITH_HOST_CELLULAR_PROTEINS	0.783086	0.910587	0.224485	0.800047	4212	37	NUP188|NUP98|NUP214|NUP54|NUP153|NUP88|NUP107|NUP160|RAE1|SEH1L|NUP43
REACTOME_NUCLEAR_EVENTS_KINASE_AND_TRANSCRIPTION_FACTOR_ACTIVATION	0.838828	0.9411	0.202038	0.797971	4579	61	PPP2R1B|ID1|ID3|EP300|NAB2|RPS6KA5|REST|TPH1|LYL1|ATF1|DNM2|VGF|ELK1|RPS6KA2
REACTOME_RUNX2_REGULATES_OSTEOBLAST_DIFFERENTIATION	0.763357	0.899671	0.249977	0.795584	4028	23	AR|HDAC6|ABL1|ZNF521|BGLAP|MAF|YES1|COL1A1
REACTOME_TOLL_LIKE_RECEPTOR_TLR1_TLR2_CASCADE	0.881423	0.962924	0.184394	0.790458	4905	95	PPP2R1B|SAA1|RELA|SOCS1|MAPK8|BTRC|CHUK|TAB2|NFKB1|RPS6KA5|MAPK9|IRAK3|ATF1|TRAF6|ELK1|MAP3K7|RPS6KA2|IKBKG|PELI1|NOD1|TAB1|BTK|RPS6KA1|MAP3K8|ECSIT|FBXW11|NFKB2|MYD88|TLR4|NFKBIA|CD14|PELI2|CD36|TLR1|MAP2K6|TLR6|CREB1|MAPKAPK2|CUL1|NKIRAS2
REACTOME_SUMOYLATION_OF_UBIQUITINYLATION_PROTEINS	0.802746	0.920034	0.219322	0.789784	4325	39	NUP188|NUP98|NUP214|NUP54|NUP153|NUP88|VHL|NUP107|NUP160|RAE1|SEH1L|NUP43
REACTOME_EGFR_DOWNREGULATION	0.795567	0.920034	0.230398	0.786782	4198	31	EGFR|PTPN3|PTPRK
REACTOME_VASOPRESSIN_REGULATES_RENAL_WATER_HOMEOSTASIS_VIA_AQUAPORINS	0.814053	0.926336	0.217129	0.786162	4390	40	PRKACB|ADCY5|ADCY4|PRKAR1A|ADCY2|RAB11FIP2
REACTOME_ION_HOMEOSTASIS	0.834721	0.938694	0.204416	0.784776	4509	53	ATP2A3|ABCC9|ITPR1|STIM1|ATP1A4|CAMK2B|CAMK2G|ATP1B1|FXYD7|SLC8A1|CALM1|AHCYL1|ATP1A3|NOS1
REACTOME_NGF_STIMULATED_TRANSCRIPTION	0.812396	0.925551	0.217296	0.782489	4377	39	ID1|ID3|EP300|NAB2|REST|TPH1|LYL1|ATF1|DNM2|VGF|ELK1
REACTOME_NUCLEAR_ENVELOPE_BREAKDOWN	0.844161	0.943764	0.2025	0.777419	4560	53	NUP188|NUP98|NUP214|NUP54|LEMD3|VRK1|NUP153|VRK2|NUP88|LPIN1|PRKCB|NUP107|NUP160|RAE1|NEK9|SEH1L|NUP43
REACTOME_UB_SPECIFIC_PROCESSING_PROTEASES	0.952243	0.98685	0.163718	0.776216	5602	187	IL33|PSMA8|SMAD1|PSMA7|USP34|AR|H2AC16|ATXN7|BIRC3|USP19|USP24|PSME1|GATA3|USP9X|USP20|PSME2|BECN1|RNF128|DDX58|SMAD4|PSMD5|TNKS2|PSMD12|HIF1A|USP11|USP28|MAT2B|USP44|PSMC3|CYLD|TRAF6|USP3|PTEN|PSME3|MAP3K7|TRAF2|SIAH2|IKBKG|TAB1|H2BC9|USP18|PSME4|HGS|IFIH1|H2BC18|USP47|ADRM1|USP14|H2AC8
REACTOME_TRIGLYCERIDE_METABOLISM	0.817481	0.92803	0.223619	0.775417	4348	33	DGAT2|PRKACB|MOGAT2|MOGAT1
REACTOME_SUMOYLATION_OF_DNA_REPLICATION_PROTEINS	0.842655	0.943182	0.207357	0.773536	4519	46	NUP188|NUP98|RANGAP1|NUP214|NUP54|INCENP|NUP153|NUP88|AURKA|NUP107|NUP160|RAE1|SEH1L|NUP43|TOP2B
REACTOME_CARGO_CONCENTRATION_IN_THE_ER	0.820677	0.929453	0.222933	0.773038	4365	33	MIA2|F5|SERPINA1|F8|SEC24B|SEC23A|MCFD2|SAR1B|COL7A1|MIA3|SEC24D|CTSC|CTSZ|CNIH2
REACTOME_PURINERGIC_SIGNALING_IN_LEISHMANIASIS_INFECTION	0.809777	0.923667	0.239088	0.767515	4256	24	RELA|NT5E|NLRP3|NFKB1|ENTPD1|TXNIP|C3|C3AR1|NFKB2|ENTPD5|IL18
REACTOME_PROCESSING_OF_SMDT1	0.776898	0.906697	0.267003	0.766544	4021	16	MCU|AFG3L2|YME1L1|PMPCA|MICU1|MCUB
REACTOME_METABOLISM_OF_COFACTORS	0.80176	0.920034	0.251983	0.759619	4189	19	GCH1|IDH1|SPR|CALM1|NOS3|PDSS2
REACTOME_TRANSPORT_OF_CONNEXONS_TO_THE_PLASMA_MEMBRANE	0.802326	0.920034	0.247819	0.758768	4208	20	TUBA3C|TUBA3D|TUBA3E|TUBA4B|TUBB8|TUBB4A|TUBB6|TUBB4B|TUBA4A
REACTOME_METALLOPROTEASE_DUBS	0.850687	0.947422	0.217512	0.748746	4517	32	ABRAXAS2|EP300|H2AC16|BRCA1|NLRP3
REACTOME_OTHER_INTERLEUKIN_SIGNALING	0.828155	0.935707	0.234681	0.746902	4370	23	JAK1|IL16|CSF1R|IL32|CASP3|IFNLR1|SDC1|CD4|TXLNA
REACTOME_GOLGI_ASSOCIATED_VESICLE_BIOGENESIS	0.896951	0.964474	0.192064	0.74619	4882	56	SH3D19|HIP1R|TGOLN2|TBC1D8B|AP1S3|PUM1|AP4E1|CPD|AP1B1|GAK|AP3B1|IGF2R|DNM2|SNX9|CLTC
REACTOME_ACTIVATED_NOTCH1_TRANSMITS_SIGNAL_TO_THE_NUCLEUS	0.861501	0.952028	0.217736	0.743545	4546	31	DLL1|DTX1|NEURL1B|NOTCH1|NUMB|ADAM17|JAG1|NEURL1|DNER|DLL4
REACTOME_SIGNAL_REGULATORY_PROTEIN_FAMILY_INTERACTIONS	0.800857	0.920034	0.264601	0.743279	4113	15	SIRPG|PTK2B|PTPN6
REACTOME_GLYCOGEN_BREAKDOWN_GLYCOGENOLYSIS	0.804166	0.920558	0.263928	0.741389	4130	15	PHKA1|PYGM|CALM1|PHKB|PHKG1|PHKA2
REACTOME_TRANSCRIPTIONAL_ACTIVITY_OF_SMAD2_SMAD3_SMAD4_HETEROTRIMER	0.890122	0.963954	0.198359	0.733172	4811	44	NCOR1|MEN1|CDK9|USP9X|SMAD4|CCNC|CCNK|SP1|TFDP2|UBE2D1|SMURF2|CCNT1|PPM1A|NEDD4L|CDK8|SMAD7|SMAD3|PARP1|NCOR2|UBE2D3|SKIL|CDKN2B|HDAC1|RNF111
REACTOME_RAB_GEFS_EXCHANGE_GTP_FOR_GDP_ON_RABS	0.94733	0.984608	0.17297	0.731673	5251	88	DENND1C|GAPVD1|DENND4A|RGP1|RAB5B|MADD|DENND2A|SBF1|DENND2D|TRAPPC8|TRAPPC2|DENND5A|DENND1A|RAB3GAP1|RAB8A|DENND5B|DENND3
REACTOME_SIGNALING_BY_PTK6	0.922423	0.973274	0.187421	0.722093	4993	54	EGFR|PTK6|NR3C1|KRAS|STAT3|ELMO1|DOCK1|EPAS1|CDKN1B|CRK|HIF1A|ARHGAP35
REACTOME_PYRUVATE_METABOLISM_AND_CITRIC_ACID_TCA_CYCLE	0.922423	0.973274	0.187378	0.721929	4993	54	SUCLG2|ACO2|IDH2|L2HGDH|PDK4|ME1|ADHFE1|PDK2|GLO1|LDHAL6A|PDPR|RXRA|SDHB|SDHA|OGDH|MPC1|MPC2|NNT|LDHB|IDH3A|PDHA1|GSTZ1
REACTOME_METABOLISM_OF_NITRIC_OXIDE_ENOS_ACTIVATION_AND_REGULATION	0.829472	0.935975	0.255837	0.718661	4260	15	DDAH1|SPR|CALM1|DNM2|NOS3
REACTOME_PENTOSE_PHOSPHATE_PATHWAY	0.834534	0.938694	0.25426	0.714232	4286	15	PRPS1L1|PRPS2|DERA|RPIA|RBKS
REACTOME_CYTOSOLIC_SENSORS_OF_PATHOGEN_ASSOCIATED_DNA	0.938627	0.983889	0.179313	0.713292	5153	63	NLRC3|RELA|XRCC6|TRIM32|EP300|CGAS|STAT6|CHUK|NFKB1|DHX36|TRIM21|TBK1|IKBKG|TRIM56|NLRP4|ZBP1|TLR3|RIPK3|POLR3H|NFKB2|RIPK1|MYD88
REACTOME_TRANSCRIPTIONAL_REGULATION_BY_E2F6	0.893665	0.963954	0.204762	0.713269	4739	34	L3MBTL2|BRCA1|BMI1|EPC1|EHMT1
REACTOME_TRANSLOCATION_OF_SLC2A4_GLUT4_TO_THE_PLASMA_MEMBRANE	0.950936	0.98685	0.17466	0.708656	5232	71	TUBA3C|RALGAPA2|SLC2A4|LNPEP|MYH9|PRKAG2|TUBA3D|EXOC6|C2CD5|TBC1D4|MYO1C|CALM1|TUBA3E|RAB8A|TUBA4B|TUBB8|PRKAG1|KIF3B|TUBB4A|TUBB6|RAB14|TUBB4B|STXBP3|TUBA4A|EXOC5|EXOC8|PRKAA2
REACTOME_FATTY_ACYL_COA_BIOSYNTHESIS	0.903702	0.965034	0.200882	0.70596	4832	35	HSD17B12|ACSL5|SCD|ACSL1|ACSL4|SLC27A3|SLC25A1
REACTOME_SUMOYLATION_OF_DNA_DAMAGE_RESPONSE_AND_REPAIR_PROTEINS	0.958491	0.98738	0.170387	0.70345	5310	77	NUP188|NUP98|NUP214|SP100|BRCA1|BMI1|NUP54|RNF168|NUP153|NUP88|SMC3|NSMCE3|BLM|NUP107|STAG1|XPC|HDAC7|NUP160|SMC6|PHC3|RAE1
REACTOME_AQUAPORIN_MEDIATED_TRANSPORT	0.933086	0.980201	0.185738	0.701319	5019	49	AQP11|PRKACB|ADCY5|ADCY4|PRKAR1A|ADCY2|RAB11FIP2
REACTOME_CITRIC_ACID_CYCLE_TCA_CYCLE	0.88506	0.963597	0.221901	0.697545	4673	22	SUCLG2|ACO2|IDH2|SDHB|SDHA|OGDH|NNT
REACTOME_TFAP2_AP_2_FAMILY_REGULATES_TRANSCRIPTION_OF_GROWTH_FACTORS_AND_THEIR_RECEPTORS	0.854779	0.950085	0.248086	0.696888	4390	15	EGFR|YY1|ERBB2
REACTOME_GLUCAGON_LIKE_PEPTIDE_1_GLP1_REGULATES_INSULIN_SECRETION	0.924731	0.973393	0.191798	0.694448	4987	40	PRKACB|ADCY5|ITPR1|AKAP5|PRKAR1A|KCNB1
REACTOME_HS_GAG_BIOSYNTHESIS	0.911565	0.969492	0.204227	0.692514	4823	30	GPC3|HS3ST3B1|HSPG2|HS3ST3A1|HS6ST1|NDST2
REACTOME_PROCESSIVE_SYNTHESIS_ON_THE_LAGGING_STRAND	0.865096	0.954899	0.245447	0.689475	4443	15	POLA2|RPA2|POLD3|POLD4|PRIM1|FEN1
REACTOME_ERK_MAPK_TARGETS	0.895285	0.963954	0.218278	0.686158	4727	22	PPP2R1B|RPS6KA5|ELK1|RPS6KA2
REACTOME_E2F_MEDIATED_REGULATION_OF_DNA_REPLICATION	0.895285	0.963954	0.21827	0.686131	4727	22	PPP2R1B|POLA2
REACTOME_HYALURONAN_METABOLISM	0.8775	0.961933	0.233275	0.682347	4562	17	HYAL1|LYVE1|HAS1|HAS2|CHP1|HYAL2|HMMR|SLC9A1
REACTOME_TELOMERE_C_STRAND_LAGGING_STRAND_SYNTHESIS	0.911748	0.969492	0.20592	0.682245	4834	27	POLA2|STN1|RPA2|POLD3|CTC1|POLD4|BLM|PRIM1|FEN1
REACTOME_THE_NLRP3_INFLAMMASOME	0.874246	0.961307	0.242194	0.680339	4490	15	RELA|NLRP3|NFKB1|TXNIP
REACTOME_PURINE_CATABOLISM	0.886154	0.963692	0.230486	0.67419	4607	17	NT5E|GDA|NT5C2|NUDT18|ADPRM|NUDT9|PNP
REACTOME_PI_3K_CASCADE_FGFR1	0.8875	0.963954	0.230275	0.673572	4614	17	KL|FGF10|PIK3R1|GRB2|FGFR1|PIK3CA|FGF20
REACTOME_REGULATION_OF_PYRUVATE_DEHYDROGENASE_PDH_COMPLEX	0.884758	0.963597	0.238641	0.670357	4544	15	PDK4|PDK2|PDPR|RXRA|PDHA1|GSTZ1|PPARD
REACTOME_ACTIVATION_OF_SMO	0.899061	0.964576	0.22473	0.66738	4693	18	SHH|GRK2|IHH
REACTOME_TRANSCRIPTIONAL_REGULATION_BY_VENTX	0.946111	0.984608	0.185539	0.664638	5108	38	RELA|CSF1R|TCF7L2|TNRC6B|EHMT1|AGO4|NFKB1
REACTOME_NUCLEOTIDE_SALVAGE	0.918909	0.972878	0.207091	0.659094	4849	23	GMPR2|GMPR|DCK|UPP2
REACTOME_REGULATION_OF_TP53_ACTIVITY_THROUGH_ACETYLATION	0.943311	0.984608	0.193189	0.655084	4991	30	MTA2|EP300|PIP4P1|CHD3|PIP4K2B|PIP4K2A|BRD1|CHD4|HDAC2|BRPF3|MAP2K6|BRPF1
REACTOME_NOTCH2_ACTIVATION_AND_TRANSMISSION_OF_SIGNAL_TO_THE_NUCLEUS	0.925393	0.973393	0.207784	0.653168	4886	22	DLL1|NEURL1B
REACTOME_FANCONI_ANEMIA_PATHWAY	0.953889	0.98685	0.181953	0.651791	5150	38	POLN|RPA2|FANCM|FANCC|SLX4|FANCF|FANCA
REACTOME_TICAM1_RIP1_MEDIATED_IKK_COMPLEX_RECRUITMENT	0.920015	0.972878	0.215887	0.650805	4807	19	BIRC3|CHUK|TRAF6|IKBKG|TLR3|RIPK3|UBE2D1|RIPK1
REACTOME_MAP3K8_TPL2_DEPENDENT_MAPK1_3_ACTIVATION	0.910373	0.969492	0.226058	0.648992	4712	16	BTRC|CHUK|NFKB1|IKBKG|MAP3K8|FBXW11
REACTOME_DOWNREGULATION_OF_SMAD2_3_SMAD4_TRANSCRIPTIONAL_ACTIVITY	0.941455	0.984608	0.197968	0.630058	4968	23	NCOR1|USP9X|SMAD4|UBE2D1|SMURF2|PPM1A|NEDD4L|SMAD3|PARP1|NCOR2|UBE2D3|SKIL|HDAC1|RNF111
REACTOME_FORMATION_OF_TUBULIN_FOLDING_INTERMEDIATES_BY_CCT_TRIC	0.955986	0.98685	0.188807	0.619166	5038	26	TUBA3C|TUBA3D|CCT7|TUBA3E|TUBA4B|TCP1|TUBB4A|TUBB6|TUBB4B|TUBA4A
REACTOME_REGULATION_OF_TP53_EXPRESSION_AND_DEGRADATION	0.971375	0.994231	0.17308	0.616844	5225	37	PPP2R1B|RFFL
REACTOME_VXPX_CARGO_TARGETING_TO_CILIUM	0.94757	0.984608	0.203524	0.613534	4951	19	GBF1|CNGA4|EXOC6|RAB8A|EXOC5|EXOC8|EXOC2|RAB3IP|EXOC1
REACTOME_ACTIVATED_TAK1_MEDIATES_P38_MAPK_ACTIVATION	0.954149	0.98685	0.191403	0.609163	5035	23	TAB2|TRAF6|MAP3K7|IKBKG|NOD1|TAB1
REACTOME_TRAF6_MEDIATED_INDUCTION_OF_TAK1_COMPLEX_WITHIN_TLR4_COMPLEX	0.946687	0.984608	0.208923	0.5998	4900	16	TAB2|TRAF6|MAP3K7|TAB1|TLR4|CD14
REACTOME_SMAD2_SMAD3_SMAD4_HETEROTRIMER_REGULATES_TRANSCRIPTION	0.982489	0.997296	0.169927	0.584946	5217	32	MEN1|CDK9|SMAD4|CCNC|CCNK|SP1|TFDP2|CCNT1|CDK8|SMAD7|SMAD3|CDKN2B|HDAC1|RNF111|TGIF1|SERPINE1|SMAD2|UBB|WWTR1|ATP1B4|SNW1|TFDP1|MYC|JUNB|E2F5|RBL1|E2F4|CCNT2|UBC|UBA52|RPS27A
REACTOME_GLYCOSPHINGOLIPID_METABOLISM	0.988346	0.999325	0.15708	0.580594	5342	44	ASAH2|SMPD2|ARSG|CERK|ESYT1|CPTP|UGCG|GBA2|ENPP7|GLB1L|GLA|PSAP|STS|SUMF2|ARSA|GLB1|NEU3|ARSL|ARSB
REACTOME_ONCOGENE_INDUCED_SENESCENCE	0.982707	0.997296	0.166532	0.577462	5227	33	ID1|TNRC6B|AGO4|AGO1|MOV10|ETS1|SP1|TFDP2|TNRC6C
REACTOME_PI_3K_CASCADE_FGFR2	0.969767	0.994046	0.187032	0.56382	5067	19	FGF18|FGF10|PIK3R1|GRB2|FGFR2|PIK3CA|FGF20|FGF7|FRS2|FGF23
REACTOME_SUMOYLATION_OF_RNA_BINDING_PROTEINS	0.992152	0.999325	0.150483	0.563399	5309	47	NUP188|NUP98|NUP214|BMI1|NUP54|NUP153|NUP88|NUP107|NUP160|PHC3|RAE1|HNRNPK|SEH1L|NUP43|CBX2|NUP50
REACTOME_HDR_THROUGH_SINGLE_STRAND_ANNEALING_SSA	0.994424	0.999325	0.1491	0.531381	5349	37	BRCA1|RMI1|RPA2|TOP3A|ABL1|ATM|BLM
REACTOME_PYRUVATE_METABOLISM	0.993197	0.999325	0.150135	0.509093	5255	30	PDK4|ME1|PDK2|GLO1|LDHAL6A|PDPR|RXRA|MPC1|MPC2|LDHB|PDHA1|GSTZ1
REACTOME_HOMOLOGOUS_DNA_PAIRING_AND_STRAND_EXCHANGE	0.999073	0.999762	0.123595	0.452877	5385	42	BRCA1|RMI1|RPA2|TOP3A|BRCA2|ATM|BLM|BARD1|KAT5|DNA2|RAD51D|ATR|RFC3|BRIP1
REACTOME_RAF_INDEPENDENT_MAPK1_3_ACTIVATION	0.997158	0.999762	0.141482	0.450284	5262	23	JAK1|DUSP16|IL6ST|IL6R|IL6|DUSP9|DUSP8|MAP2K1|MAPK1|JAK2|DUSP2|DUSP5
REACTOME_YAP1_AND_WWTR1_TAZ_STIMULATED_GENE_EXPRESSION	0.998248	0.999762	0.148488	0.417112	5127	15	GATA4|HIPK1|TEAD3
REACTOME_COBALAMIN_CBL_VITAMIN_B12_TRANSPORT_AND_METABOLISM	0.995148	0.999325	-0.157138	-0.499993	4716	21	CD320|MTR|CBLIF|TCN1|CUBN|PRSS1
REACTOME_SYNTHESIS_OF_PIPS_AT_THE_GOLGI_MEMBRANE	0.990588	0.999325	-0.165064	-0.505657	4735	18	ARF1|TPTE2|VAC14|PI4KB
REACTOME_TRANSCRIPTION_OF_E2F_TARGETS_UNDER_NEGATIVE_CONTROL_BY_P107_RBL1_AND_P130_RBL2_IN_COMPLEX_WITH_HDAC1	0.988601	0.999325	-0.176897	-0.525429	4769	16	LIN37|E2F1|RBBP4|E2F4|RBL1|E2F5|TFDP1|CDK1
REACTOME_APOPTOTIC_FACTOR_MEDIATED_RESPONSE	0.974901	0.995488	-0.182823	-0.560059	4660	18	BAX|CDKN2A|DIABLO|SEPTIN4|BAK1
REACTOME_DOWNREGULATION_OF_TGF_BETA_RECEPTOR_SIGNALING	0.982668	0.997296	-0.170809	-0.576008	4648	26	PPP1R15A|STUB1|UCHL5|RPS27A|PPP1CC|UBA52|TGFBR1|UBC|PPP1CB
REACTOME_TGF_BETA_RECEPTOR_SIGNALING_ACTIVATES_SMADS	0.976764	0.995488	-0.167001	-0.593433	4581	32	PPP1R15A|FKBP1A|STUB1|UCHL5|RPS27A|PPP1CC|UBA52|TGFBR1|UBC|UBE2M|PPP1CB
REACTOME_REGULATION_OF_TP53_ACTIVITY_THROUGH_METHYLATION	0.95624	0.98685	-0.194141	-0.603657	4566	19	SMYD2|KMT5A|RPS27A|UBA52|SETD9|UBC
REACTOME_G_PROTEIN_BETA_GAMMA_SIGNALLING	0.974206	0.995488	-0.169946	-0.603896	4569	32	GNG5|GNG3|GNG7|GNG2|GNG12|GNB2|GNG10|GNB4|GNB1|GNB3|GNG8
REACTOME_REGULATION_OF_TP53_ACTIVITY	0.999762	0.999762	-0.125025	-0.603939	4201	159	TAF7L|SMYD2|USP2|RAD9B|TAF11|TP53RK|PPP2R1A|MLST8|RAD1|TP63|KMT5A|PIN1|CDK5|MAPKAPK5|MBD3|CSNK2B|TAF7|CHEK1|TAF6|TAF2|CSNK2A1|RFC2|TAF9|CCNG1|PPP2CA|CDKN2A|RPS27A|GATAD2A|CSNK2A2|BRD7|UBA52|RPA1|ING2|SETD9|RBBP4|POU4F1|UBC|ING5|PPP2CB|RFC5|PRKAB2|PHF20|MEAF6
REACTOME_IKK_COMPLEX_RECRUITMENT_MEDIATED_BY_RIP1	0.965284	0.991176	-0.185886	-0.607096	4559	23	UBE2V1|UBE2D2|LY96|UBE2N|RPS27A|UBA52|UBC
REACTOME_CONSTITUTIVE_SIGNALING_BY_AKT1_E17K_IN_CANCER	0.963855	0.990773	-0.182306	-0.609284	4559	25	MLST8|AKT1S1|NR4A1|GSK3B
REACTOME_POLO_LIKE_KINASE_MEDIATED_EVENTS	0.938653	0.983889	-0.207273	-0.615652	4528	16	WEE1|LIN37|PKMYT1|CCNB2|RBBP4
REACTOME_ACTIVATION_OF_IRF3_IRF7_MEDIATED_BY_TBK1_IKK_EPSILON	0.943773	0.984608	-0.207235	-0.624185	4531	17	LY96|RPS27A|UBA52|UBC|TANK|UBB|IRF3|PTPN11|TICAM2|SARM1|TICAM1|IRF7|CD14|TLR4|IKBKE|TRAF3|TBK1
REACTOME_PI_3K_CASCADE_FGFR3	0.92	0.972878	-0.216102	-0.641875	4438	16	FGF9|FGFR3|GAB1
REACTOME_REGULATION_OF_TP53_ACTIVITY_THROUGH_PHOSPHORYLATION	0.99326	0.999325	-0.146832	-0.651419	4420	92	TAF7L|RAD9B|TAF11|TP53RK|RAD1|PIN1|CDK5|MAPKAPK5|CSNK2B|TAF7|CHEK1|TAF6|TAF2|CSNK2A1|RFC2|TAF9
REACTOME_INLB_MEDIATED_ENTRY_OF_LISTERIA_MONOCYTOGENES_INTO_HOST_CELL	0.903803	0.965034	-0.225897	-0.659095	4396	15	MET|SH3GL1|RPS27A|UBA52|UBC|SH3KBP1
REACTOME_HDR_THROUGH_HOMOLOGOUS_RECOMBINATION_HRR	0.981411	0.997296	-0.160061	-0.662174	4381	65	RAD9B|RAD1|PCNA|POLD2|POLE4|CHEK1|GEN1|SPIDR|RFC2|RPS27A|UBA52|RPA1|UBC|RFC5|NBN|SLX1A|POLK|RFC4|HUS1|XRCC3|EXO1|PALB2|RAD51B|RAD17|UBB|ATRIP|RAD50
REACTOME_TP53_REGULATES_TRANSCRIPTION_OF_CELL_CYCLE_GENES	0.956945	0.98685	-0.171828	-0.670918	4422	49	SFN|BAX|PCNA|PLK2|CCNE2|PRMT1|GADD45A|CCNE1
REACTOME_RAB_GERANYLGERANYLATION	0.970156	0.994046	-0.164024	-0.678014	4355	64	RAB3B|RAB9B|CHML|RAB2A|RAB6B|RAB11B|RAB34
REACTOME_SHC_MEDIATED_CASCADE_FGFR1	0.89546	0.963954	-0.227373	-0.684839	4299	17	FGF9|HRAS|NRAS|FGF22|SHC1
REACTOME_LAGGING_STRAND_SYNTHESIS	0.893188	0.963954	-0.218757	-0.688487	4247	20	PCNA|LIG1|POLD2|RFC2|POLA1
REACTOME_RESPONSE_OF_MTB_TO_PHAGOCYTOSIS	0.90453	0.965034	-0.211218	-0.689832	4272	23	KPNA1|ATP6V1H|CTSG|RAB7A|RPS27A|UBA52|PGK1|UBC|ENO1
REACTOME_NRIF_SIGNALS_CELL_DEATH_FROM_THE_NUCLEUS	0.86114	0.952028	-0.238606	-0.708718	4154	16	PSENEN|ITGB3BP|APH1A|RPS27A|UBA52|UBC|APH1B
REACTOME_CYCLIN_D_ASSOCIATED_EVENTS_IN_G1	0.925587	0.973393	-0.185784	-0.709403	4253	44	SKP1|PPP2R1A|SRC|PPP2CA|CDKN2A|CDKN2C|CDK6|E2F1|RPS27A|CDK4|UBA52|SKP2|UBC|CDK7|CDKN1A|PPP2CB|E2F4|CKS1B|RBL1|E2F5|CCND1|TFDP1
REACTOME_METABOLIC_DISORDERS_OF_BIOLOGICAL_OXIDATION_ENZYMES	0.903033	0.965034	-0.200439	-0.71688	4227	33	GSS|CYP7B1|FDX2
REACTOME_CLASS_C_3_METABOTROPIC_GLUTAMATE_PHEROMONE_RECEPTORS	0.875925	0.961307	-0.215009	-0.718581	4143	25	GRM7|GRM3|GRM1|TAS2R19|GABBR1|TAS2R31|TAS2R46|GRM2|TAS2R50|TAS2R43|GRM6|TAS2R4|TAS2R10|TAS2R13|TAS1R1|TAS2R14
REACTOME_SIGNALLING_TO_RAS	0.859546	0.952028	-0.228817	-0.720149	4087	20	SRC|RALA|HRAS|NRAS
REACTOME_RAB_REGULATION_OF_TRAFFICKING	0.976405	0.995488	-0.156117	-0.725552	4220	120	TBC1D7|RAB9B|TBC1D20|CHML|GABARAPL2|TRAPPC2L|RAB6B|TRAPPC5|MAP1LC3B|RAB3GAP2|RAB11B|GABARAP|TRAPPC1|YWHAE|TBC1D10A|TRAPPC3
REACTOME_GAP_JUNCTION_TRAFFICKING_AND_REGULATION	0.902544	0.965034	-0.189376	-0.730058	4185	46	GJB6|GJB4|TUBB2B|TUBB3|TUBB2A|SRC
REACTOME_ACTIVATION_OF_KAINATE_RECEPTORS_UPON_GLUTAMATE_BINDING	0.880467	0.962924	-0.209872	-0.73299	4146	30	GNG5|GNG3|GNG7|GNG2|GNG12|GNB2|GNG10|GRIK4|GNB4|GNB1|GNB3|GNG8|GRIK3|GRIK2|GNGT1|GNG4
REACTOME_CHOLESTEROL_BIOSYNTHESIS	0.849503	0.947422	-0.221742	-0.741083	4018	25	SQLE|PMVK|HMGCS1|IDI2|MSMO1|MVK|GGPS1|FDFT1|ARV1|FDPS|IDI1
REACTOME_NEGATIVE_REGULATION_OF_FGFR4_SIGNALING	0.857507	0.951598	-0.216667	-0.742693	4031	28	FGF9|PPP2R1A|SRC|SPRY2|PPP2CA|FGF19|RPS27A|UBA52|UBC|PPP2CB
REACTOME_MHC_CLASS_II_ANTIGEN_PRESENTATION	0.962757	0.990708	-0.160346	-0.745205	4161	120	AP2S1|DYNLL1|AP1S1|DYNC1I2|AP1S2|TUBB2B|DCTN3|TUBB3|KIF3A|TUBB2A|DCTN6|ARF1|KIFAP3
REACTOME_MITOTIC_PROMETAPHASE	0.989422	0.999325	-0.149765	-0.746335	4021	200	MAPRE1|CETN2|DYNLL1|CENPQ|CENPT|DYNC1I2|MZT2A|DSN1|PPP2R1A|TUBB2B|MZT1|DCTN3|PMF1|CEP63|TUBB3|PPP2R5A|ITGB3BP|TUBB2A|MZT2B|NSL1|NEK2|YWHAE|RCC2|SDCCAG8|CENPA|RPS27|NDE1|CCP110|CSNK2B|HAUS1|HAUS5|HSP90AA1|CSNK2A1|PPP2CA|RAD21|CEP41|CENPN|CENPO|YWHAG|NUP133|MAD1L1
REACTOME_MITOCHONDRIAL_CALCIUM_ION_TRANSPORT	0.837638	0.940868	-0.229561	-0.749738	3956	23	PHB|VDAC3|SLC8A3|PMPCB|SPG7
REACTOME_CARBOXYTERMINAL_POST_TRANSLATIONAL_MODIFICATIONS_OF_TUBULIN	0.875081	0.961307	-0.19941	-0.750241	4034	41	TTLL4|TTLL6|TUBB2B|TUBB3|TUBB2A
REACTOME_CYTOSOLIC_TRNA_AMINOACYLATION	0.830348	0.935975	-0.228008	-0.754889	3939	24	SARS1|EEF1E1|GARS1|FARSB|QARS1|DARS1|KARS1|EPRS1|HARS1|VARS1|AARS1|RARS1|FARSA|AIMP1
REACTOME_VIRAL_MESSENGER_RNA_SYNTHESIS	0.867493	0.955561	-0.198016	-0.75611	3986	44	POLR2K|POLR2J|POLR2E|NUP35|POLR2I
REACTOME_DEADENYLATION_DEPENDENT_MRNA_DECAY	0.884649	0.963597	-0.1906	-0.762219	4056	55	EXOSC8|LSM7|PAIP1|LSM1|EXOSC5|LSM3|LSM2|PABPC1|LSM4
REACTOME_G_ALPHA_Z_SIGNALLING_EVENTS	0.858129	0.951598	-0.198052	-0.763501	3979	46	PRKCA|GNG5|GNG3|RGS17|ADCY1|RGS20|GNG7|GNG2|GNG12|GNB2|GNG10|GNAI3|GNB4|ADRA2C|PRKCE|GNB1|GNB3|GNG8
REACTOME_N_GLYCAN_TRIMMING_IN_THE_ER_AND_CALNEXIN_CALRETICULIN_CYCLE	0.848517	0.947422	-0.211018	-0.765522	3948	35	UGGT2|EDEM2|TRIM13|RNF139|RNF5|RPS27A|MLEC|UBA52|UBC|PSMC1|DERL1|PDIA3|CANX|AMFR
REACTOME_RESOLUTION_OF_SISTER_CHROMATID_COHESION	0.946692	0.984608	-0.164671	-0.767544	4048	124	MAPRE1|DYNLL1|CENPQ|CENPT|DYNC1I2|DSN1|PPP2R1A|TUBB2B|PMF1|TUBB3|PPP2R5A|ITGB3BP|TUBB2A
REACTOME_TP53_REGULATES_TRANSCRIPTION_OF_CELL_DEATH_GENES	0.851393	0.947422	-0.201416	-0.769092	3912	44	BAX|TRIAP1|TP63|PIDD1|TMEM219|BBC3|NDRG1|BNIP3L
REACTOME_SIGNALLING_TO_ERKS	0.826997	0.935504	-0.217424	-0.777631	3871	33	MAP2K2|SRC|RALA|RIT1|HRAS|NRAS|YWHAB|SHC1
REACTOME_RESOLUTION_OF_AP_SITES_VIA_THE_MULTIPLE_NUCLEOTIDE_PATCH_REPLACEMENT_PATHWAY	0.799789	0.920034	-0.235503	-0.779703	3794	24	PCNA|LIG1|POLD2|POLE4|RFC2|RPA1|POLB|RFC5
REACTOME_MYOGENESIS	0.79485	0.920034	-0.231484	-0.787218	3734	27	CDH4|CTNNB1|TCF12|MYF6
REACTOME_REGULATION_OF_HSF1_MEDIATED_HEAT_SHOCK_RESPONSE	0.880198	0.962924	-0.182551	-0.790295	3915	81	HSPA6|DNAJB1|HSPA12A|NUP35|DNAJB6|HSPB1|HSPA1B|HSPA1A|HIKESHI|YWHAE|GSK3B|HSPH1|HSPA13|HSF1|BAG3|HSPA9|NUP133|SEC13|SERPINH1|RPA1|RPS19BP1|POM121C
REACTOME_RAF_ACTIVATION	0.801486	0.920034	-0.226517	-0.791122	3774	30	PHB|PPP2R1A|MAP2K2|PPP2R5A|SRC|HRAS|NRAS|YWHAB|PPP2CA
REACTOME_NUCLEAR_ENVELOPE_NE_REASSEMBLY	0.867693	0.955561	-0.185571	-0.79247	3888	75	UBE2I|SIRT2|CHMP4B|PPP2R1A|TUBB2B|NUP35|TUBB3|TUBB2A|VPS4A|RAN|SUMO1
REACTOME_CELLULAR_RESPONSE_TO_HEAT_STRESS	0.898167	0.964576	-0.175958	-0.792815	3968	100	HSPA6|DNAJB1|HSPA12A|MLST8|NUP35|HSBP1|DNAJB6|AKT1S1|HSPB1|HSPA1B|HSPA1A|HIKESHI|YWHAE|GSK3B|HSPH1|HSPA13|HSP90AB1|HSP90AA1|HSF1|BAG3|HSPA9
REACTOME_MAPK6_MAPK4_SIGNALING	0.890974	0.963954	-0.179854	-0.793432	3987	89	SEM1|PSMC2|PSMF1|PSMD8|PSMB4|DNAJB1|PSMA2|PSMB6|HSPB1|PSMB2|RAC1|MAPKAPK5|PSMA1|JUN|PSMD14|PSMD4|ETV4|PSMD9|PSMD10|RPS27A|AGO2|PSMA6|UBA52|PSMC4|UBC|CDC42EP5|PSMC1
REACTOME_INTERLEUKIN_1_SIGNALING	0.891378	0.963954	-0.177202	-0.798423	3938	100	SEM1|PSMC2|SKP1|UBE2V1|PSMF1|PSMD8|PSMB4|S100A12|PSMA2|PSMB6|APP|PSMB2
REACTOME_WNT_LIGAND_BIOGENESIS_AND_TRAFFICKING	0.771296	0.904571	-0.239072	-0.799003	3648	25	WNT7B|VPS29
REACTOME_INTERLEUKIN_1_FAMILY_SIGNALING	0.914421	0.970258	-0.17004	-0.802476	3867	135	IL36RN|SEM1|IL36G|PSMC2|SKP1|UBE2V1|PSMF1|PSMD8|PSMB4|S100A12|IL1F10|PSMA2|PSMB6|APP|PSMB2
REACTOME_CLASS_I_MHC_MEDIATED_ANTIGEN_PROCESSING_PRESENTATION	0.98775	0.999325	-0.150122	-0.803517	3708	361	SEM1|CDC34|RNF7|SEC61G|PSMC2|ELOB|ELOC|SKP1|ASB5|KLHL41|FBXW9|UBE2V1|PSMF1|PSMD8|PSMB4|FBXL8|FBXO22|ANAPC7|SIAH1|TRIM71|RBCK1|FBXO15|NPEPPS|CD207|PSMA2|SEC61A1|PSMB6|PSMB2|FBXO40|CUL7|UBE2E1|UBE2B|FBXL13|UBE2A|CCNF|UBE2C|RNF14|ANAPC4|SEC22B|UBE2D2|LY96|UBE2D4|PSMA1|KCTD7|RNF114|RNF115|TPP2|PSMD14|FBXO17|TIRAP|ANAPC11|UBE2Q1|FZR1|STUB1|PSMD4|GLMN|KBTBD6|PSMD9|WSB1|PSMD10|UBE2N|RBBP6|ASB4|RNF19A|UB…
REACTOME_TRANSCRIPTION_OF_E2F_TARGETS_UNDER_NEGATIVE_CONTROL_BY_DREAM_COMPLEX	0.744975	0.887847	-0.26069	-0.810585	3557	19	PCNA|LIN37|E2F1|RBBP4|E2F4|RBL1|E2F5|MYC|TFDP1|CDC25A
REACTOME_THROMBIN_SIGNALLING_THROUGH_PROTEINASE_ACTIVATED_RECEPTORS_PARS	0.768493	0.903498	-0.228384	-0.811552	3604	32	GNG5|GNG3|GNG7|SRC|GNG2|GNG12|GNB2|GNG10|GNB4|GNB1|GNB3|GNG8|GNA15
REACTOME_EPHB_MEDIATED_FORWARD_SIGNALING	0.780091	0.908208	-0.215258	-0.813912	3596	42	ARPC1A|GRIN2B|EPHB3|SRC|ARPC1B|WASL|RAC1|HRAS|PTK2|EFNB3|TIAM1
REACTOME_DOPAMINE_NEUROTRANSMITTER_RELEASE_CYCLE	0.740474	0.885477	-0.250351	-0.817637	3497	23	SYT1|STX1A|PPFIA4|SNAP25|TSPOAP1|SYN3|RAB3A|RIMS1|PPFIA2|PPFIA3|LIN7B
REACTOME_RET_SIGNALING	0.770535	0.904571	-0.221613	-0.818308	3545	38	PRKCA|PLCG1|GRB10|DOK6|SRC|GAB1|PIK3R2|SHC1|GFRA3|IRS2|ARTN|MAPK7
REACTOME_SUMOYLATION_OF_TRANSCRIPTION_COFACTORS	0.778092	0.906985	-0.215887	-0.819742	3572	43	UBE2I|PHC2|SUMO1|SUMO3|RNF2|CBX4|PARK7|CTBP1|PCGF2|NRIP1|UHRF2|NPM1|ING2|SCMH1
REACTOME_REGULATION_OF_INSULIN_SECRETION	0.807658	0.922378	-0.194917	-0.828922	3606	74	RAPGEF3|SYT5|PRKCA|SLC2A1|RAPGEF4|GNG5|GNG3|STX1A|GNG7|GNG2|SNAP25|CACNA2D2|CACNB3|GNG12
REACTOME_TRANS_GOLGI_NETWORK_VESICLE_BUDDING	0.791065	0.918749	-0.197437	-0.835124	3558	71	FTL|AP1S1|CLVS1|AP4M1|AP1S2|SNAPIN|BLOC1S1|ARF1|APP|SORT1|FTH1|CLTA|SNX5|BLOC1S4|CHMP2A
REACTOME_IRE1ALPHA_ACTIVATES_CHAPERONES	0.75874	0.89675	-0.213579	-0.836181	3493	50	MYDGF|SRPRB|DNAJB9|FKBP14|ARFGAP1|EXTL2|CUL7|KLHDC3|LMNA|TSPYL2|ATP6V0D1|DNAJB11|SHC1|DNAJC3|PREB|SSR1
REACTOME_LISTERIA_MONOCYTOGENES_ENTRY_INTO_HOST_CELLS	0.702691	0.855567	-0.26658	-0.838999	3341	20	SRC|CTNNB1|MET|SH3GL1|RPS27A|UBA52|UBC|SH3KBP1
REACTOME_NEGATIVE_REGULATION_OF_FGFR1_SIGNALING	0.721364	0.871648	-0.242828	-0.839955	3362	29	FGF9|PPP2R1A|SRC|FGF22|SPRY2|PPP2CA|RPS27A|UBA52|UBC|PPP2CB
REACTOME_ROS_AND_RNS_PRODUCTION_IN_PHAGOCYTES	0.72905	0.876698	-0.231822	-0.840994	3392	35	ATP6V1F|ATP6V1A|SLC11A1|ATP6V1H|ATP6V0B|ATP6V0D1|ATP6V1B1|ATP6V1G1|ATP6V0E2|ATP6V0E1|ATP6V0A1|ATP6V1D|ATP6V1B2
REACTOME_SIGNALING_BY_EGFR	0.729207	0.876698	-0.21797	-0.853371	3357	50	EREG|PLCG1|EPGN|HBEGF|SRC|HRAS|NRAS|EGF|EPS15L1|SPRY2|GAB1|SHC1|PXN|SH3GL1|RPS27A
REACTOME_TRANSCRIPTIONAL_REGULATION_BY_RUNX3	0.774769	0.906089	-0.19152	-0.856201	3432	96	SEM1|PSMC2|PSMF1|PSMD8|PSMB4|TEAD2|PSMA2|SRC|PSMB6|CTNNB1|PSMB2|SPP1|PSMA1|PSMD14|CDKN2A|PSMD4|PSMD9|PSMD10|MAMLD1|KAT2A|HDAC4|RPS27A|PSMA6|UBA52|PSMC4|TEAD4|TCF7L1|UBC|PSMC1|LEF1|CDKN1A|PSMA5|MAML3
REACTOME_HS_GAG_DEGRADATION	0.684813	0.838063	-0.265676	-0.857654	3232	22	GPC4|HPSE2|GPC5|GPC2|IDUA|AGRN|GPC1
REACTOME_POLYMERASE_SWITCHING_ON_THE_C_STRAND_OF_THE_TELOMERE	0.664098	0.821114	-0.285396	-0.859604	3188	17	PCNA|CHTF18|POLD2|RFC2|POLA1
REACTOME_BETA_CATENIN_INDEPENDENT_WNT_SIGNALING	0.807683	0.922378	-0.180402	-0.860455	3384	145	SEM1|AP2S1|PSMC2|PRKCA|PSMF1|PSMD8|PSMB4|FZD7|PDE6A|GNG5|GNG3|PSMA2|GNG7|FZD3|PSMB6|CTNNB1|PSMB2|RAC1|RYK|GNG2|CLTA|PSMA1|GNG12|PSMD14|DVL3|PSMD4|GNB2|PSMD9|PSMD10|WNT4|SCRIB|RPS27A|GNG10|AGO2|CLTB|PSMA6|UBA52|DVL2|GNB4|PSMC4|TCF7L1|UBC|PSMC1|GNB1|LEF1|GNB3|ITPR3|GNG8|AXIN2|VANGL2|PARD6A|PSMA5
REACTOME_DEPOLYMERISATION_OF_THE_NUCLEAR_LAMINA	0.643782	0.81439	-0.296165	-0.864113	3131	15	PRKCA|LMNA|LEMD2|EMD|CTDNEP1|LPIN3|CDK1|CCNB1
REACTOME_FCERI_MEDIATED_NF_KB_ACTIVATION	0.73683	0.883642	-0.200343	-0.864578	3272	80	SEM1|CDC34|PSMC2|SKP1|UBE2V1|PSMF1|PSMD8|PSMB4
REACTOME_SYNTHESIS_OF_SUBSTRATES_IN_N_GLYCAN_BIOSYTHESIS	0.725011	0.874452	-0.211046	-0.864585	3292	61	ST8SIA2|NANP|ALG5|FCSK|ST3GAL4|ST6GALNAC5|DPM3|FPGT|ST8SIA1|GMPPA|ST3GAL6|ST3GAL5|ST3GAL2|DPM2|ST8SIA3|NUDT14|AMDHD2
REACTOME_SUMOYLATION_OF_CHROMATIN_ORGANIZATION_PROTEINS	0.725512	0.874452	-0.207671	-0.867041	3258	67	UBE2I|H4C8|NUP35|H4C5|PHC2|H4C14|H4C11|SUMO1|SUMO3|H4C12|RNF2|CBX4|PCGF2|H4C2|H4C9|CBX5|NUP133|HDAC4|SEC13
REACTOME_TRANSPORT_OF_MATURE_TRANSCRIPT_TO_CYTOPLASM	0.743125	0.886747	-0.198926	-0.867266	3323	83	NXT1|SRSF9|NXF2|SRSF6|RNPS1|NUP35|SRSF7|SARNP|RBM8A|SLBP|SRSF3|THOC7|CPSF1|U2AF1L4|LUZP4
REACTOME_NOREPINEPHRINE_NEUROTRANSMITTER_RELEASE_CYCLE	0.648191	0.815136	-0.283642	-0.868907	3098	18	SYT1|SLC22A2|STX1A|PPFIA4|SNAP25|TSPOAP1|RAB3A|RIMS1
REACTOME_NEGATIVE_REGULATION_OF_FGFR2_SIGNALING	0.678769	0.832239	-0.248865	-0.869173	3196	30	FGF9|PPP2R1A|SRC|FGF22|SPRY2|PPP2CA|RPS27A|UBA52|UBC|PPP2CB
REACTOME_GENE_AND_PROTEIN_EXPRESSION_BY_JAK_STAT_SIGNALING_AFTER_INTERLEUKIN_12_STIMULATION	0.677627	0.832239	-0.238294	-0.869833	3152	36	CA1|SERPINB2|IL10|BOLA2|PPIA|ARF1|RALA
REACTOME_RUNX1_INTERACTS_WITH_CO_FACTORS_WHOSE_PRECISE_EFFECT_ON_RUNX1_TARGETS_IS_NOT_KNOWN	0.673329	0.830381	-0.238844	-0.871841	3132	36	ACTL6A|PHC2|RNF2|CBX4|CSNK2B|CSNK2A1|SMARCB1|RYBP|SMARCD3|CSNK2A2|AUTS2|SMARCA4|SCMH1|RING1|SMARCC1|SMARCD1
REACTOME_SHC_MEDIATED_CASCADE_FGFR3	0.631503	0.807497	-0.294446	-0.874579	3046	16	FGF9|HRAS|NRAS|FGFR3|SHC1
REACTOME_MISMATCH_REPAIR	0.626721	0.805155	-0.301646	-0.880105	3048	15	PCNA|LIG1|POLD2
REACTOME_PROCESSING_OF_CAPPED_INTRONLESS_PRE_MRNA	0.650787	0.816695	-0.256945	-0.880759	3059	28	SNRPE|SNRPB|SNRPF|SLBP|NUDT21|CPSF1
REACTOME_APOPTOTIC_EXECUTION_PHASE	0.679184	0.832239	-0.224165	-0.880905	3128	51	PKP1|DSG3|H1-3|VIM|FNTA|KPNA1|H1-4|CTNNB1|PTK2|LMNA|BMX
REACTOME_ESTROGEN_DEPENDENT_NUCLEAR_EVENTS_DOWNSTREAM_OF_ESR_MEMBRANE_SIGNALING	0.635195	0.808162	-0.266584	-0.882608	3013	24	EREG|EPGN|HBEGF|EGF|PTK2
REACTOME_SEALING_OF_THE_NUCLEAR_ENVELOPE_NE_BY_ESCRT_III	0.644581	0.81439	-0.25088	-0.884153	3044	31	CHMP4B|TUBB2B|TUBB3|TUBB2A|VPS4A
REACTOME_TRANSLESION_SYNTHESIS_BY_Y_FAMILY_DNA_POLYMERASES_BYPASSES_LESIONS_ON_DNA_TEMPLATE	0.652937	0.816812	-0.23814	-0.88533	3011	39	PCNA|POLD2|POLE4|PCLAF|SPRTN|RFC2|MAD2L2|RPS27A|USP43|UBA52|RPA1|UBC|RFC5|UFD1|ISG15
REACTOME_RHO_GTPASES_ACTIVATE_FORMINS	0.746982	0.889132	-0.187376	-0.887599	3155	138	MAPRE1|DYNLL1|CENPQ|CENPT|DYNC1I2|DSN1|PPP2R1A|TUBB2B|FMNL2|PMF1|TUBB3|PPP2R5A|ITGB3BP|TUBB2A|SRC|NSL1|PFN2|RAC1|SRGAP2|RCC2|CENPA|RPS27|NDE1|RHOC
REACTOME_DEGRADATION_OF_BETA_CATENIN_BY_THE_DESTRUCTION_COMPLEX	0.702485	0.855567	-0.203074	-0.887615	3137	84	SEM1|PSMC2|SKP1|PSMF1|PSMD8|PSMB4|PPP2R1A|PPP2R5A|PSMA2|PSMB6|CTNNB1|PSMB2|GSK3B|PSMA1|CTBP1|PSMD14|PPP2CA|PSMD4|PSMD9|PSMD10|RBX1|RPS27A|PSMA6|UBA52|CSNK1A1|PSMC4|TCF7L1|UBC|PSMC1|LEF1|PPP2CB|AXIN2|PSMA5|PSMD11|PPP2R5D|PSMD6|PSMB3
REACTOME_ACTIVATION_OF_MATRIX_METALLOPROTEINASES	0.632275	0.807497	-0.250287	-0.889384	2965	32	MMP13|MMP9|KLK2|MMP16|MMP15|MMP3|MMP8|MMP7|CTSK|ELANE|CTSG|CTSV
REACTOME_ANTIGEN_PROCESSING_UBIQUITINATION_PROTEASOME_DEGRADATION	0.819184	0.928862	-0.170503	-0.895491	3193	299	SEM1|CDC34|RNF7|PSMC2|ELOB|ELOC|SKP1|ASB5|KLHL41|FBXW9|UBE2V1|PSMF1|PSMD8|PSMB4|FBXL8|FBXO22|ANAPC7|SIAH1|TRIM71|RBCK1|FBXO15|NPEPPS|PSMA2|PSMB6|PSMB2|FBXO40|CUL7|UBE2E1|UBE2B|FBXL13|UBE2A|CCNF|UBE2C|RNF14|ANAPC4|UBE2D2|UBE2D4|PSMA1|KCTD7|RNF114|RNF115|TPP2|PSMD14|FBXO17|ANAPC11|UBE2Q1|FZR1|STUB1|PSMD4|GLMN|KBTBD6|PSMD9|WSB1|PSMD10|UBE2N|RBBP6|ASB4|RNF19A|UBE2S|UBE2V2|PJA1|UBE3D|BTBD6|UBE2E3|ANAP…
REACTOME_SNRNP_ASSEMBLY	0.646033	0.81439	-0.225295	-0.897229	2963	54	SNRPE|SNRPD2|SNRPB|SMN2|SNRPF|GEMIN7|NUP35
REACTOME_DOWNSTREAM_SIGNALING_OF_ACTIVATED_FGFR4	0.612013	0.799567	-0.271039	-0.897357	2903	24	FGF9|PLCG1|FRS3|HRAS|NRAS|GAB1|SHC1|FGF19
REACTOME_FRS_MEDIATED_FGFR1_SIGNALING	0.613693	0.799567	-0.288685	-0.897634	2930	19	FGF9|FRS3|HRAS|NRAS|FGF22
REACTOME_GAP_JUNCTION_ASSEMBLY	0.625374	0.805155	-0.251049	-0.897892	2927	33	GJB6|GJB4|TUBB2B|TUBB3|TUBB2A
REACTOME_HIV_LIFE_CYCLE	0.7177	0.869416	-0.187726	-0.899016	3032	148	ELOB|TAF7L|GTF2A2|POLR2K|ELOC|POLR2J|TAF11|POLR2E|VPS28|CHMP4B|NUP35|SUPT4H1|POLR2I|PPIA|LIG1|VPS4A|RAN|KPNA1|ERCC2|POLR2L|POLR2C|TAF7|CHMP2A|GTF2H4|TAF6|TAF2|POLR2D|TAF9|VPS37D|NUP133|MVB12A|GTF2H5|SEC13|RPS27A|POLR2H|NELFA
REACTOME_CYCLIN_A_B1_B2_ASSOCIATED_EVENTS_DURING_G2_M_TRANSITION	0.612344	0.799567	-0.269136	-0.899479	2896	25	PPP2R1A|LCMT1|WEE1|CDC25B|PKMYT1|PPP2CA|CCNB2|CDK7|PPP2CB
REACTOME_NEGATIVE_REGULATION_OF_MAPK_PATHWAY	0.626736	0.805155	-0.240266	-0.899913	2887	40	PPP2R1A|MAP2K2|PPP5C|PPP2R5A|PAQR3|HRAS|NRAS|YWHAB|PPP2CA|DUSP4|RPS27A|DUSP10|DUSP6|UBA52
REACTOME_SIGNALING_BY_FGFR_IN_DISEASE	0.651137	0.816695	-0.22292	-0.900538	2948	58	POLR2K|FGF9|POLR2J|PLCG1|POLR2E|POLR2I|HRAS|NRAS|POLR2L|FGF22|POLR2C|FGFR3|GAB1|POLR2D
REACTOME_TRANSLESION_SYNTHESIS_BY_POLH	0.607831	0.796841	-0.289781	-0.901041	2902	19	PCNA|SPRTN|RFC2|RPS27A|UBA52|RPA1|UBC|RFC5|UFD1
REACTOME_REGULATION_OF_PLK1_ACTIVITY_AT_G2_M_TRANSITION	0.658148	0.816923	-0.206135	-0.903549	2935	86	MAPRE1|CETN2|DYNLL1|SKP1|DYNC1I2|PPP2R1A|DCTN3|CEP63|NEK2|YWHAE|SDCCAG8|NDE1|CCP110|HAUS1|HAUS5|HSP90AA1
REACTOME_ACTIVATION_OF_THE_PRE_REPLICATIVE_COMPLEX	0.613627	0.799567	-0.252952	-0.904696	2872	33	MCM3|POLE4|MCM4|MCM8|POLA1|CDC7|ORC4|RPA1|ORC5|RPA4|MCM6|CDT1|MCM7|ORC6
REACTOME_SIGNALING_BY_INSULIN_RECEPTOR	0.644444	0.81439	-0.213602	-0.90607	2899	72	TRIB3|FGF9|ATP6V1F|GRB10|ATP6AP1|ATP6V1A|HRAS|NRAS|FGF22|ATP6V1H|FGFR3|GAB1|ATP6V0B|ATP6V0D1|ATP6V1B1|PIK3R2|ATP6V1G1|SHC1|FGF19|IRS2|ATP6V0E2
REACTOME_GASTRIN_CREB_SIGNALLING_PATHWAY_VIA_PKC_AND_MAPK	0.593503	0.785591	-0.300833	-0.906097	2849	17	PRKCA|HBEGF|MMP3|HRAS|NRAS
REACTOME_UNFOLDED_PROTEIN_RESPONSE_UPR	0.658054	0.816923	-0.204296	-0.906355	2928	92	MYDGF|EXOSC8|SRPRB|EIF2S2|ATF3|DNAJB9|CEBPB|FKBP14|EXOSC5|ARFGAP1|DCSTAMP|EXTL2|CUL7|KLHDC3|LMNA|TSPYL2|ATP6V0D1|DNAJB11|NFYA|SHC1|DNAJC3|EXOSC4|PREB|SSR1|PARN|KHSRP|CREB3
REACTOME_FRS_MEDIATED_FGFR2_SIGNALING	0.587131	0.780646	-0.285629	-0.908838	2782	21	FGF9|FRS3|HRAS|NRAS|FGF22
REACTOME_HEDGEHOG_LIGAND_BIOGENESIS	0.632294	0.807497	-0.220045	-0.909581	2838	64	SEM1|PSMC2|PSMF1|PSMD8|PSMB4|PSMA2|GPC5|NOTUM|PSMB6|PSMB2|PSMA1|PSMD14|PSMD4|PSMD9|PSMD10|RPS27A|PSMA6|UBA52|PSMC4|UBC|PSMC1
REACTOME_ER_QUALITY_CONTROL_COMPARTMENT_ERQC	0.58038	0.780089	-0.287292	-0.914128	2750	21	UGGT2|EDEM2|TRIM13|RNF139|RNF5|RPS27A|UBA52|UBC|AMFR
REACTOME_MET_PROMOTES_CELL_MOTILITY	0.5964	0.786376	-0.243663	-0.916734	2749	41	COL24A1|ITGA3|COL2A1|COL11A2|COL11A1|SRC|RAC1|PTK2|LAMA5|GAB1
REACTOME_CALNEXIN_CALRETICULIN_CYCLE	0.582329	0.780646	-0.2726	-0.919271	2754	26	UGGT2|EDEM2|TRIM13|RNF139|RNF5|RPS27A|UBA52|UBC|PDIA3|CANX|AMFR
REACTOME_NEUREXINS_AND_NEUROLIGINS	0.599824	0.78933	-0.229647	-0.921448	2733	56	NLGN4X|SYT1|HOMER3|NLGN3|GRIN2B|STX1A|SHARPIN|DLGAP4|GRIN2A|LRRTM4|LRRTM1
REACTOME_VEGFR2_MEDIATED_CELL_PROLIFERATION	0.571608	0.770463	-0.296676	-0.92248	2729	19	PRKCA|PLCG1|SRC|HRAS|NRAS|VEGFA
REACTOME_TBC_RABGAPS	0.587326	0.780646	-0.2436	-0.924969	2696	43	TBC1D7|TBC1D20|GABARAPL2|RAB6B|MAP1LC3B|RAB11B|GABARAP|TBC1D10A|TBC1D24|RAB7A|TBC1D10B|GGA1
REACTOME_TERMINATION_OF_TRANSLESION_DNA_SYNTHESIS	0.559369	0.761474	-0.262436	-0.932555	2623	32	PCNA|POLD2|POLE4|PCLAF|RFC2|RPS27A|USP43|UBA52|RPA1|UBC|RFC5|ISG15
REACTOME_MITOTIC_SPINDLE_CHECKPOINT	0.6151	0.799567	-0.204747	-0.932582	2655	109	MAPRE1|DYNLL1|CENPQ|CENPT|DYNC1I2|DSN1|PPP2R1A|ANAPC7|PMF1|PPP2R5A|ITGB3BP|NSL1|UBE2E1|RCC2|CENPA|RPS27|UBE2C|ANAPC4|NDE1|ANAPC11|PPP2CA|CENPN|CENPO|NUP133|MAD1L1|ANAPC5|SEC13|CDC27|PPP1CC
REACTOME_SURFACTANT_METABOLISM	0.561038	0.761579	-0.272591	-0.934388	2637	28	SFTPA2|LMCD1|ADORA2B|CCDC59|ABCA3|SLC34A2|SFTPC|PGA5|CSF2RA|PGA3|PGA4|ADRA2C
REACTOME_ANTIGEN_PROCESSING_CROSS_PRESENTATION	0.585366	0.780646	-0.209514	-0.940272	2591	98	SEM1|SEC61G|PSMC2|PSMF1|PSMD8|PSMB4|CD207|PSMA2|SEC61A1|PSMB6|PSMB2|SEC22B|LY96|PSMA1|PSMD14|TIRAP|PSMD4|PSMD9|PSMD10|CTSV|RPS27A|SEC61B|PSMA6|UBA52|STX4|PSMC4|UBC|PSMC1
REACTOME_CONSTITUTIVE_SIGNALING_BY_LIGAND_RESPONSIVE_EGFR_CANCER_VARIANTS	0.536642	0.741507	-0.30297	-0.942049	2562	19	PLCG1|HRAS|NRAS|EGF|GAB1|HSP90AA1|SHC1|RPS27A|UBA52|UBC
REACTOME_WNT5A_DEPENDENT_INTERNALIZATION_OF_FZD4	0.534224	0.739873	-0.323059	-0.942581	2598	15	AP2S1|PRKCA
REACTOME_ASPARAGINE_N_LINKED_GLYCOSYLATION	0.654731	0.81692	-0.179523	-0.942754	2559	298	ST8SIA2|NANP|GRIA1|CNIH3|ALG5|BET1|DYNLL1|TBC1D20|ALG14|COG6|DYNC1I2|FCSK|UGGT2|FUT3|TUBB2B|COG4|ARF5|KDELR1|DCTN3|ST3GAL4|TUBB3|TMED3|TUBB2A|ST6GALNAC5|NAPB|DPM3|CD59|ARFGAP1|B4GALT5|LMAN2L|FPGT|TRAPPC2L|DCTN6|ARF1|RPN2|COPE|TRAPPC5|SEC22A|ST8SIA1|TRAPPC1|TRAPPC3|TMED10|TRAPPC6A|COPZ2|EDEM2|SEC22B|ALG3|YKT6|B4GALT3|SPTB|GORASP1|TRIM13|B4GALT2|LHB|RNF139|ACTR10|B4GALT6|ALG1
REACTOME_INTRA_GOLGI_AND_RETROGRADE_GOLGI_TO_ER_TRAFFIC	0.6246	0.805155	-0.189319	-0.943447	2538	200	PAFAH1B3|RAB9B|DYNLL1|COG6|DYNC1I2|STX18|NAA38|TUBB2B|COG4|ARF5|KDELR1|DCTN3|TUBB3|KIF3A|TMED3|TUBB2A|STX10|NAPB|ARFGAP1|KIFC2|DCTN6|RAB6B|ARF1|COPE|KIFAP3|KIF9|RAB3GAP2|RHOBTB3|ARL1|CYTH2|TMED10|STX6|COPZ2|USE1|SEC22B|YKT6
REACTOME_SIGNALING_BY_ERBB4	0.554434	0.756909	-0.234902	-0.945526	2525	57	GABRG3|EREG|PSENEN|HBEGF|NRG2|NRG3|SRC|HRAS|NRAS|EGF|APH1A|ESR1|STMN1|SHC1|GABRB1|RPS27A
REACTOME_CARDIAC_CONDUCTION	0.585412	0.780646	-0.201458	-0.946	2487	130	KCNH2|KCNE1|KCNIP1|ATP1B3|SLC8A2|CACNA1S|PLN|RYR2|KCNIP4|ATP2B2|SCN1A|RANGRF|SLC8A3|SCN4B|SCN1B|SCN2B|ATP2B4|CACNA2D2|SCN8A|SRI|NPPC|CACNB3|ATP2B3|ATP1A1|KCNE2|TRDN|ATP1B2|TRPC1|KCNJ14
REACTOME_EPHRIN_SIGNALING	0.528894	0.737831	-0.304649	-0.947272	2525	19	EPHB3|SRC|NCK2|SDCBP|RAC1|EFNB3
REACTOME_HEDGEHOG_ON_STATE	0.561898	0.761667	-0.217051	-0.948705	2509	84	SEM1|PSMC2|GAS8|PSMF1|PSMD8|PSMB4|KIF3A|DZIP1|PSMA2|CDC73|PSMB6|PSMB2|PSMA1|PSMD14|EFCAB7|PSMD4|PSMD9|PSMD10|RBX1|RPS27A|PSMA6|UBA52|CSNK1A1|GLI3|PSMC4|UBC|PSMC1
REACTOME_HSP90_CHAPERONE_CYCLE_FOR_STEROID_HORMONE_RECEPTORS_SHR	0.549935	0.752915	-0.237527	-0.949884	2521	55	DYNLL1|DYNC1I2|DNAJB1|TUBB2B|DCTN3|TUBB3|TUBB2A|DCTN6|HSPA1B|HSPA1A|ACTR10|HSP90AB1|HSP90AA1
REACTOME_SIGNALING_BY_ERBB2_ECD_MUTANTS	0.524352	0.73623	-0.319936	-0.950289	2529	16	PLCG1|HRAS|NRAS|EGF|GAB1|HSP90AA1|SHC1
REACTOME_HOST_INTERACTIONS_OF_HIV_FACTORS	0.572941	0.771174	-0.202623	-0.95147	2434	130	SEM1|AP2S1|PSMC2|ELOB|ELOC|AP1S1|SKP1|PSMF1|PSMD8|PSMB4|AP1S2|NUP35|PPIA|PSMA2|RAN|KPNA1|ARF1|PSMB6|PSMB2|RAC1
REACTOME_PROTEIN_PROTEIN_INTERACTIONS_AT_SYNAPSES	0.544924	0.748195	-0.217988	-0.956227	2425	87	SLITRK1|GRIA1|NLGN4X|SYT1|HOMER3|NLGN3|SLITRK2|GRIN2B|STX1A|SHARPIN|PPFIA4|DLGAP4|GRIN2A|LRRTM4|LRRTM1|PPFIBP1|NTRK3|SLITRK5|GRM1|SHANK1|FLOT1|NRXN2|APBA2|LRFN2|NLGN1|GRIN2D
REACTOME_TRANSCRIPTIONAL_REGULATION_BY_THE_AP_2_TFAP2_FAMILY_OF_TRANSCRIPTION_FACTORS	0.519905	0.732306	-0.261178	-0.957715	2402	37	UBE2I|KCTD1|SUMO1|KCTD15|ESR1|VEGFA|TFAP2C|CITED1|TFAP2E|NPM1|CGB8|CDKN1A|TFAP2A|MYC|CGB3|YEATS4|KDM5B|TGFA|ATAD2|APOE
REACTOME_CONSTITUTIVE_SIGNALING_BY_EGFRVIII	0.507914	0.723323	-0.328781	-0.959277	2470	15	PLCG1|HRAS|NRAS|EGF|GAB1|HSP90AA1|SHC1
REACTOME_METABOLISM_OF_NUCLEOTIDES	0.533619	0.739873	-0.214974	-0.963523	2364	97	DTYMK|DCTPP1|ITPA|AK8|GUK1|NME1|DHODH|ENTPD6|DUT|APRT|UPP1|DCTD|AMPD2|NME4|ADAL|NME3|NUDT15|ADSS1|GPX1|NT5M
REACTOME_SIGNALING_BY_NTRKS	0.532403	0.739665	-0.204991	-0.96459	2250	133	AP2S1|PLCG1|BAX|PPP2R1A|MAP2K2|FRS3|GRIN2B|ID4|SRC|TRIB1|NTF4|F3|RAC1|RALA|RIT1|HRAS|NRAS|TCF12|EGR1|CDK5|CLTA|NTF3|NAB1|ARC|GAB1|DOCK3|PIK3R2|ATF2|YWHAB|NTRK3|PPP2CA|TIAM1|DUSP4|SHC1|JUND
REACTOME_ION_TRANSPORT_BY_P_TYPE_ATPASES	0.507193	0.723323	-0.243193	-0.968506	2326	54	ATP8B3|ATP1B3|ATP12A|ATP8A2|PLN|ATP2B2|ATP8B2|ATP2B4|SRI|ATP2B3|ATP1A1|ATP7A|ATP1B2|PDZD11
REACTOME_BIOSYNTHESIS_OF_THE_N_GLYCAN_PRECURSOR_DOLICHOL_LIPID_LINKED_OLIGOSACCHARIDE_LLO_AND_TRANSFER_TO_A_NASCENT_PROTEIN	0.507064	0.723323	-0.226927	-0.969345	2260	76	ST8SIA2|NANP|ALG5|ALG14|FCSK|ST3GAL4|ST6GALNAC5|DPM3|FPGT|ST8SIA1|ALG3|ALG1|GMPPA|ST3GAL6|ST3GAL5|ST3GAL2|DPM2|ALG11|ST8SIA3|NUDT14|AMDHD2|ALG6
REACTOME_SEROTONIN_NEUROTRANSMITTER_RELEASE_CYCLE	0.491111	0.705695	-0.317262	-0.971899	2347	18	SYT1|STX1A|PPFIA4|SNAP25|TSPOAP1|SYN3|RAB3A|RIMS1
REACTOME_PCNA_DEPENDENT_LONG_PATCH_BASE_EXCISION_REPAIR	0.490506	0.705695	-0.306249	-0.974448	2324	21	PCNA|LIG1|POLD2|POLE4|RFC2|RPA1|POLB|RFC5
REACTOME_DNA_DAMAGE_BYPASS	0.497516	0.712758	-0.251179	-0.976941	2302	48	PCNA|POLD2|POLE4|UBE2B|PCLAF|SPRTN|DTL|RFC2|MAD2L2|RBX1|RPS27A|USP43|UBA52|RPA1|UBC|RFC5|UFD1|ISG15|RAD18
REACTOME_SEPARATION_OF_SISTER_CHROMATIDS	0.504857	0.722194	-0.198393	-0.980633	2078	187	SEM1|MAPRE1|PSMC2|DYNLL1|CENPQ|CENPT|PSMF1|PSMD8|DYNC1I2|PSMB4|DSN1|PPP2R1A|TUBB2B|ANAPC7|PMF1|TUBB3|PPP2R5A|ITGB3BP|TUBB2A|PSMA2|PSMB6|NSL1|PSMB2|UBE2E1|RCC2|CENPA|RPS27|UBE2C|ANAPC4|NDE1|PSMA1|PSMD14|ANAPC11|PPP2CA|RAD21|PSMD4|CENPN|PSMD9|PSMD10|CENPO|NUP133|MAD1L1|ANAPC5|SEC13|RPS27A|CDC27|PPP1CC|PSMA6|UBA52|CENPU|PSMC4|UBC|NUDC|PSMC1|SPDL1|CDC23|ANAPC10
REACTOME_G1_S_SPECIFIC_TRANSCRIPTION	0.471471	0.686137	-0.28471	-0.984829	2197	29	PCNA|LIN37|POLA1|CCNE1|TYMS|E2F1|E2F6|RBBP4|E2F4|CDT1|RBL1|E2F5|TFDP1|RRM2|CDC25A|CDK1
REACTOME_COPI_DEPENDENT_GOLGI_TO_ER_RETROGRADE_TRAFFIC	0.477868	0.692909	-0.220228	-0.988355	2115	98	STX18|TUBB2B|ARF5|KDELR1|TUBB3|KIF3A|TMED3|TUBB2A|NAPB|ARFGAP1|KIFC2|ARF1|COPE|KIFAP3|KIF9|TMED10|COPZ2|USE1|SEC22B|KIF16B
REACTOME_ASSOCIATION_OF_TRIC_CCT_WITH_TARGET_PROTEINS_DURING_BIOSYNTHESIS	0.465424	0.680016	-0.266746	-0.991675	2146	39	KIFC3|FBXW9|CCT5|CCNE2|HDAC3|NOP56|GBA|CCNE1|SKIV2L|XRN2|CCT3|SPHK1|CCT8|FBXO4|LONP2|KIF13A
REACTOME_RECEPTOR_TYPE_TYROSINE_PROTEIN_PHOSPHATASES	0.448696	0.659604	-0.318468	-1.0023	2133	20	SLITRK1|SLITRK2|PPFIA4|PPFIBP1|NTRK3|SLITRK5
REACTOME_SELECTIVE_AUTOPHAGY	0.446392	0.65824	-0.23308	-1.0025	1985	79	DYNLL1|UBE2V1|DYNC1I2|TUBB2B|USP30|TUBB3|VIM|TOMM40|TUBB2A|MTERF3|PLIN2|SRC|MAP1LC3B|MAP1LC3A|PARK7|CSNK2B|HSP90AA1|CSNK2A1|HSF1|UBE2N|TOMM7|RPS27A|CSNK2A2|UBA52|FUNDC1
REACTOME_PHASE_2_PLATEAU_PHASE	0.444186	0.65701	-0.310717	-1.00306	2096	22	KCNE1|CACNA1S|CACNA2D2|CACNB3|KCNE2|CACNG4
REACTOME_IRON_UPTAKE_AND_TRANSPORT	0.440763	0.65397	-0.25031	-1.00436	2008	56	FTL|ABCG2|SKP1|ATP6V1F|TF|ATP6AP1|ATP6V1A|FLVCR1|FTH1|ATP6V1H|ATP6V0B|ATP6V0D1|ATP6V1B1|ATP6V1G1|HMOX1|ATP6V0E2|MCOLN1|RPS27A|ATP6V0E1|UBA52|ATP6V0A1|ATP6V1D|ATP6V1B2|UBC
REACTOME_MET_ACTIVATES_PTK2_SIGNALING	0.434607	0.64886	-0.287886	-1.00546	2046	30	COL24A1|ITGA3|COL2A1|COL11A2|COL11A1|SRC|PTK2|LAMA5
REACTOME_MITOTIC_METAPHASE_AND_ANAPHASE	0.420015	0.639802	-0.198555	-1.00756	1661	232	SEM1|MAPRE1|PSMC2|DYNLL1|CENPQ|CENPT|UBE2I|SIRT2|PSMF1|PSMD8|DYNC1I2|PSMB4|CHMP4B|DSN1|PPP2R1A|TUBB2B|NUP35|ANAPC7|PMF1|TUBB3|PPP2R5A|ITGB3BP|TUBB2A|VPS4A|PSMA2|RAN|PSMB6|NSL1|SUMO1|PSMB2|UBE2E1|RCC2|CENPA|RPS27|UBE2C|ANAPC4|NDE1|LMNA|PSMA1|PSMD14|CHMP2A|ANAPC11|PPP2CA|LEMD2|RAD21|PSMD4|CENPN|PSMD9|PSMD10|CENPO
REACTOME_DAP12_INTERACTIONS	0.436998	0.650566	-0.2666	-1.00804	2014	42	TREM2|PLCG1|SIGLEC15|KIR2DS5|CD300E|TREM1|RAC1|HRAS|NRAS|KLRC2|PIK3R2|TYROBP|SHC1
REACTOME_AURKA_ACTIVATION_BY_TPX2	0.433207	0.64778	-0.238448	-1.0086	1948	71	MAPRE1|CETN2|DYNLL1|DYNC1I2|PPP2R1A|DCTN3|CEP63|NEK2|YWHAE|SDCCAG8|NDE1|CCP110|HAUS1|HAUS5|HSP90AA1
REACTOME_INITIATION_OF_NUCLEAR_ENVELOPE_NE_REFORMATION	0.438023	0.650914	-0.325081	-1.0108	2091	19	SIRT2|PPP2R1A|LMNA|PPP2CA|LEMD2|EMD|CCNB2|ANKLE2|BANF1|KPNB1|PPP2R2A|CDK1
REACTOME_TRISTETRAPROLIN_TTP_ZFP36_BINDS_AND_DESTABILIZES_MRNA	0.43711	0.650566	-0.336098	-1.01231	2098	17	EXOSC8|EXOSC5|YWHAB|EXOSC4|EXOSC7|EXOSC9|EXOSC6|DIS3
REACTOME_AGGREPHAGY	0.427673	0.643527	-0.267809	-1.01261	1971	42	DYNLL1|UBE2V1|DYNC1I2|TUBB2B|TUBB3|VIM|TUBB2A
REACTOME_SIGNALING_BY_NOTCH	0.4124	0.633493	-0.200343	-1.01324	1642	223	DLK1|SEM1|PSMC2|SKP1|H3C12|H4C8|PSMF1|PSMD8|PSMB4|H3C2|PSENEN|H4C5|H3C10|ST3GAL4|FABP7|H4C14|PSMA2|YWHAZ|HES5|H2BC21|PSMB6|H4C11|PSMB2|H2BC7|YBX1|HEY1|WWP2|H2BC5|H3-3B|EGF|H4C12|H2AC6|APH1A|SIRT6|H2AC19|PSMA1|JUN|H3C4|HDAC3|H2BC3|PSMD14|H4C2|H2AZ1|ST3GAL6|CNTN1|TBL1XR1|PSMD4|PSMD9|H2AC4|H2BC12|PSMD10|H4C9|TMED2|MAMLD1|KAT2A|H2AC20|HDAC4|E2F1|H3C3|RBX1|RPS27A|AGO2
REACTOME_SIALIC_ACID_METABOLISM	0.426562	0.642865	-0.285491	-1.01448	2000	32	ST8SIA2|NANP|ST3GAL4|ST6GALNAC5|ST8SIA1|ST3GAL6|ST3GAL5|ST3GAL2|ST8SIA3
REACTOME_KERATAN_SULFATE_BIOSYNTHESIS	0.42365	0.641269	-0.296732	-1.01714	1991	28	ST3GAL4|B4GALT5|ACAN|B4GALT3|B4GALT2|B4GALT6|B4GAT1|ST3GAL6|ST3GAL2|B4GALT4|SLC35D2|B3GNT7|KERA
REACTOME_ASYMMETRIC_LOCALIZATION_OF_PCP_PROTEINS	0.413212	0.633724	-0.246511	-1.01719	1863	63	SEM1|PSMC2|PSMF1|PSMD8|PSMB4|FZD7|PSMA2|FZD3|PSMB6|PSMB2|PSMA1|PSMD14|PSMD4|PSMD9|PSMD10|SCRIB|RPS27A|PSMA6|UBA52|DVL2|PSMC4|UBC|PSMC1|VANGL2|PARD6A|PSMA5|PSMD11|PSMD6|PSMB3
REACTOME_HEPARAN_SULFATE_HEPARIN_HS_GAG_METABOLISM	0.416177	0.636835	-0.256957	-1.0186	1913	53	XYLT1|GPC4|CSPG4|HPSE2|CSPG5|GPC5|HS3ST5|BCAN|GPC2|NDST4|IDUA|AGRN
REACTOME_FERTILIZATION	0.424832	0.641269	-0.327736	-1.01906	2028	19	ADAM21|ZP3|CD9|KCNU1|ZP4|CATSPER2|ZP1
REACTOME_DNA_DOUBLE_STRAND_BREAK_REPAIR	0.401047	0.623055	-0.211801	-1.01938	1685	155	RAD9B|UBE2I|H4C8|H4C5|RAD1|PCNA|PPP5C|H4C14|H2BC21|POLD2|H4C11|SUMO1|H2BC7|PPP4C|ERCC1|POLE4|H2BC5|H4C12|LIG3|BABAM2|SIRT6|PRKDC|TP53BP1|H2BC3|CHEK1|H4C2|GEN1|SPIDR|RFC2|H2BC12|H4C9|UBE2N|UBE2V2|BAP1|RPS27A|TDP2|UBA52|H2BC17|RPA1|RNF8|H2BC11|UBC|H4C3|RFC5|BABAM1|NBN|XRCC1|H2AX|SLX1A|RIF1|TIPIN|EYA1
REACTOME_POST_CHAPERONIN_TUBULIN_FOLDING_PATHWAY	0.421888	0.640868	-0.31244	-1.02042	1992	23	TUBB2B|TUBB3|TUBB2A|TBCE|TBCB|TBCA
REACTOME_HIV_INFECTION	0.378392	0.59606	-0.201641	-1.02284	1505	229	SEM1|AP2S1|PSMC2|ELOB|TAF7L|GTF2A2|POLR2K|ELOC|POLR2J|AP1S1|SKP1|TAF11|PSMF1|PSMD8|PSMB4|POLR2E|VPS28|CHMP4B|AP1S2|NUP35|SUPT4H1|POLR2I|PPIA|LIG1|VPS4A|PSMA2|RAN|KPNA1|ARF1|PSMB6|PSMB2|ERCC2|RAC1|POLR2L|ATP6V1H|PSMA1|POLR2C|TAF7|PSMD14|CHMP2A|GTF2H4|TAF6|TAF2|POLR2D|TAF9|PSMD4|PSMD9|VPS37D|PSMD10|NUP133|MVB12A|GTF2H5|SEC13|RBX1|RPS27A|POLR2H|NELFA|NPM1
REACTOME_COOPERATION_OF_PREFOLDIN_AND_TRIC_CCT_IN_ACTIN_AND_TUBULIN_FOLDING	0.407732	0.62834	-0.287077	-1.02675	1908	33	TUBB2B|PFDN5|TUBB3|TUBB2A|PFDN4|CCT5|PFDN2|PFDN1|CCT3|VBP1|CCT8
REACTOME_SIGNALING_BY_HEDGEHOG	0.371911	0.589269	-0.21604	-1.03341	1564	147	SEM1|IFT52|PSMC2|GAS8|SKP1|PSMF1|PSMD8|PSMB4|IFT140|TUBB2B|TUBB3|KIF3A|RPGRIP1L|TUBB2A|DZIP1|ADCY1|PSMA2|GPC5|IFT122|CDC73|MKS1|NOTUM|PSMB6|PSMB2
REACTOME_DOWNSTREAM_SIGNALING_OF_ACTIVATED_FGFR2	0.393997	0.616992	-0.306784	-1.03455	1863	26	FGF9|PLCG1|FRS3|HRAS|NRAS|FGF22|GAB1|SHC1
REACTOME_FORMATION_OF_SENESCENCE_ASSOCIATED_HETEROCHROMATIN_FOCI_SAHF	0.410777	0.632016	-0.348438	-1.03495	1981	16	H1-3|HMGA2|H1-4|H1-2|CDKN1A|H1-0|HMGA1|CABIN1|TP53|RB1
REACTOME_BUDDING_AND_MATURATION_OF_HIV_VIRION	0.395364	0.617232	-0.302049	-1.03537	1858	28	VPS28|CHMP4B|PPIA|VPS4A|CHMP2A|VPS37D|MVB12A|RPS27A|UBA52|UBC|VPS37A|CHMP5
REACTOME_FRS_MEDIATED_FGFR3_SIGNALING	0.402635	0.624509	-0.338056	-1.0356	1924	18	FGF9|FRS3|HRAS|NRAS|FGFR3
REACTOME_DECTIN_1_MEDIATED_NONCANONICAL_NF_KB_SIGNALING	0.378688	0.59606	-0.253006	-1.03648	1719	61	SEM1|PSMC2|SKP1|CCL17|PSMF1|PSMD8|PSMB4|PSMA2|PSMB6|PSMB2|PSMA1|PSMD14|PSMD4|PSMD9|PSMD10|RPS27A|PSMA6|UBA52|PSMC4|UBC|UBE2M|PSMC1|PSMA5|UBA3|PSMD11|PSMD6|PSMB3
REACTOME_DEGRADATION_OF_GLI1_BY_THE_PROTEASOME	0.363436	0.579253	-0.259013	-1.04635	1645	58	SEM1|PSMC2|SKP1|PSMF1|PSMD8|PSMB4|PSMA2|PSMB6|PSMB2|PSMA1|PSMD14|PSMD4|PSMD9|PSMD10|RBX1|RPS27A|PSMA6|UBA52|PSMC4|UBC|PSMC1
REACTOME_FGFR2_ALTERNATIVE_SPLICING	0.377102	0.595522	-0.307769	-1.04664	1771	27	POLR2K|POLR2J|POLR2E|POLR2I|POLR2L|POLR2C|POLR2D|HNRNPH1|POLR2H
REACTOME_RHO_GTPASE_EFFECTORS	0.295366	0.51302	-0.199698	-1.05153	1140	307	SFN|MAPRE1|PRKCA|DYNLL1|CENPQ|CENPT|H3C12|ARPC1A|H4C8|DYNC1I2|DSN1|PPP2R1A|H3C2|TUBB2B|H4C5|NOX1|FMNL2|H3C10|S100A9|PMF1|TUBB3|RHPN1|PPP2R5A|ITGB3BP|TUBB2A|H4C14|KLK2|S100A8|YWHAZ|PIN1|SRC|H2BC21|ARPC1B|NSL1|PFN2|H4C11|WASL|CTNNB1|H2BC7|YWHAE|RAC1|H2BC5|H3-3B|SRGAP2|H4C12|H2AC6|RCC2|CENPA|BRK1|RPS27|PTK2|NDE1|H2AC19|ROPN1|RHOC|TAX1BP3|H3C4|H2BC3|H4C2|H2AZ1|DVL3|YWHAB|PPP2CA|CENPN|H2AC4|H2BC12|H4C…
REACTOME_G0_AND_EARLY_G1	0.370717	0.588352	-0.309417	-1.05225	1741	27	PCNA|CCNE2|LIN37|CCNE1|DYRK1A|E2F1|RBBP4|E2F4|RBL1|E2F5|MYC|TFDP1|CDC25A|CDK1
REACTOME_N_GLYCAN_ANTENNAE_ELONGATION_IN_THE_MEDIAL_TRANS_GOLGI	0.363348	0.579253	-0.313646	-1.05769	1718	26	ST8SIA2|FUT3|ST3GAL4|B4GALT5|B4GALT3|B4GALT2|LHB|B4GALT6|ST8SIA3|B4GALT4|CHST10|MGAT5
REACTOME_HEDGEHOG_OFF_STATE	0.324462	0.542958	-0.231417	-1.05776	1401	111	SEM1|IFT52|PSMC2|SKP1|PSMF1|PSMD8|PSMB4|IFT140|TUBB2B|TUBB3|KIF3A|RPGRIP1L|TUBB2A|ADCY1|PSMA2|IFT122|MKS1|PSMB6|PSMB2
REACTOME_DISEASES_OF_PROGRAMMED_CELL_DEATH	0.370706	0.588352	-0.319563	-1.05801	1758	24	APP|YWHAE|CDC25B|CDK5|LMNA|JUN|CDKN2A|CAPNS2|CAPN2|PRDX1|CAPNS1
REACTOME_PCP_CE_PATHWAY	0.337808	0.556423	-0.239128	-1.05934	1509	91	SEM1|AP2S1|PSMC2|PRKCA|PSMF1|PSMD8|PSMB4|FZD7|PSMA2|FZD3|PSMB6|PSMB2|RAC1|RYK|CLTA|PSMA1|PSMD14|DVL3|PSMD4|PSMD9|PSMD10|WNT4|SCRIB|RPS27A|CLTB|PSMA6|UBA52|DVL2|PSMC4|UBC|PSMC1|VANGL2|PARD6A|PSMA5|PSMD11|DVL1|PSMD6|PSMB3
REACTOME_SIGNALING_BY_WNT	0.270692	0.485117	-0.200961	-1.06023	1039	313	WNT7B|SEM1|AP2S1|PSMC2|PRKCA|VPS29|WIF1|SKP1|H3C12|H4C8|PSMF1|PSMD8|PSMB4|FZD7|PPP2R1A|H3C2|PDE6A|H4C5|H3C10|GNG5|GNG3|PPP2R5A|H4C14|WNT3A|PSMA2|YWHAZ|GNG7|FZD3|CDC73|SOX4|H2BC21|PSMB6|H4C11|KREMEN2|CTNNB1|PSMB2|H2BC7|SFRP1|RAC1|H2BC5|H3-3B|RYK|GNG2|H4C12|H2AC6|GSK3B|CLTA|RSPO4|SOST|H2AC19|PSMA1|CSNK2B|SOX2|CTBP1|H3C4|H2BC3|GNG12|PSMD14|SOX13|H4C2|H2AZ1|DVL3|CSNK2A1|PPP2CA|PSMD4|GNB2|PSMD9|H2AC4|…
REACTOME_SIGNALING_BY_FGFR4	0.357019	0.576167	-0.287595	-1.06195	1642	38	FGF9|PLCG1|PPP2R1A|FRS3|SRC|HRAS|NRAS|SPRY2|GAB1|PPP2CA|SHC1|FGF19|RPS27A|UBA52
REACTOME_ATF4_ACTIVATES_GENES_IN_RESPONSE_TO_ENDOPLASMIC_RETICULUM_STRESS	0.35582	0.575203	-0.312627	-1.06316	1671	27	EXOSC8|ATF3|CEBPB|EXOSC5|NFYA|EXOSC4|PARN|KHSRP|EXOSC7|EXOSC9|DDIT3|EXOSC6|DIS3
REACTOME_TRANSCRIPTIONAL_REGULATION_BY_RUNX2	0.314664	0.529233	-0.229484	-1.06343	1353	118	SEM1|MMP13|NKX3-2|PSMC2|DLX5|SKP1|PSMF1|BAX|PSMD8|PSMB4|MSX2|PPARGC1B|PSMA2|SRC|PSMB6|PSMB2|HEY1|GSK3B|PSMA1|ESR1|HDAC3|PSMD14|TWIST1|STUB1|PSMD4|PSMD9|PSMD10|RUNX2|HDAC4|ITGBL1|RBX1|RPS27A|CDK4|LGALS3|PSMA6|UBA52|SKP2|GLI3|PSMC4|UBC|PSMC1
REACTOME_NEGATIVE_REGULATION_OF_FGFR3_SIGNALING	0.345818	0.562837	-0.314662	-1.07008	1624	27	FGF9|PPP2R1A|SRC|SPRY2|FGFR3|PPP2CA|RPS27A|UBA52|UBC|PPP2CB
REACTOME_HCMV_EARLY_EVENTS	0.295375	0.51302	-0.229853	-1.07067	1270	123	DYNLL1|H3C12|H4C8|DYNC1I2|H3C2|TUBB2B|NUP35|H4C5|H3C10|TUBB3|TUBB2A|H4C14|H2BC21|H4C11|H2AW|H2BC7|H2BC5|EED|H4C12|H2AC6|CBX1|H2AC19|H3C4|HDAC3|H2BC3|H4C2|TBL1XR1|H2AC4|H2BC12|H4C9|H2AC20|NUP133|H3C3|SEC13
REACTOME_KERATAN_SULFATE_KERATIN_METABOLISM	0.342486	0.560319	-0.297719	-1.07424	1608	34	HEXA|ST3GAL4|B4GALT5|ACAN|B4GALT3|B4GALT2|B4GALT6|B4GAT1|ST3GAL6|ST3GAL2|B4GALT4|SLC35D2|B3GNT7|KERA|GALNS
REACTOME_RNA_POLYMERASE_II_TRANSCRIBES_SNRNA_GENES	0.312402	0.529148	-0.251535	-1.07446	1392	76	GTF2A2|POLR2K|POLR2J|SNAPC2|TAF11|POLR2E|SUPT4H1|POLR2I|SNAPC3|INTS7|SNAPC5|POLR2L|POLR2C|TAF6|RNU4ATAC|POLR2D|TAF9
REACTOME_LYSOSOME_VESICLE_BIOGENESIS	0.341422	0.560319	-0.297888	-1.07485	1603	34	AP1S1|CLVS1|AP4M1|AP1S2|BLOC1S1|ARF1|APP|CLTA|CHMP2A|CLTB|VAMP7|TXNDC5
REACTOME_INHIBITION_OF_THE_PROTEOLYTIC_ACTIVITY_OF_APC_C_REQUIRED_FOR_THE_ONSET_OF_ANAPHASE_BY_MITOTIC_SPINDLE_CHECKPOINT_COMPONENTS	0.342515	0.560319	-0.342909	-1.07923	1628	20	ANAPC7|UBE2E1|UBE2C|ANAPC4|ANAPC11|ANAPC5|CDC27|CDC23|ANAPC10
REACTOME_RNA_POLYMERASE_I_TRANSCRIPTION_INITIATION	0.325283	0.542958	-0.282959	-1.08046	1494	44	POLR2K|POLR2E|ERCC2|POLR2L|POLR1D|MBD3|GTF2H4|TAF1A|TAF1C|KAT2A|POLR1C|GTF2H5|POLR2H|GATAD2A|RBBP4|ERCC3|CDK7|RRN3
REACTOME_MRNA_DECAY_BY_3_TO_5_EXORIBONUCLEASE	0.352746	0.572824	-0.364193	-1.08174	1701	16	EXOSC8|EXOSC5|SKIV2L|EXOSC4|WDR61|EXOSC7|EXOSC9|NT5C3B|EXOSC6|DIS3|TTC37
REACTOME_REGULATION_OF_PTEN_STABILITY_AND_ACTIVITY	0.306924	0.523576	-0.258173	-1.08233	1382	68	SEM1|PSMC2|PSMF1|PSMD8|PSMB4|PSMA2|PSMB6|PSMB2|WWP2|PSMA1|CSNK2B|PSMD14|CSNK2A1|STUB1|PSMD4|PSMD9|PSMD10|RPS27A|CSNK2A2|PSMA6|MKRN1|UBA52|PSMC4|UBC|PSMC1
REACTOME_METABOLISM_OF_POLYAMINES	0.30382	0.519206	-0.268437	-1.08441	1375	58	SEM1|SMOX|PSMC2|PSMF1|PSMD8|PSMB4|AMD1|PSMA2|PSMB6|PSMB2|PSMA1|PSMD14|PSMD4|PSMD9|PSMD10|OAZ1|OAZ3|PSMA6|PSMC4|PSMC1|PSMA5|SMS|PSMD11|PSMD6|PSMB3|SRM|AZIN1
REACTOME_THE_PHOTOTRANSDUCTION_CASCADE	0.326684	0.542958	-0.313924	-1.08588	1522	29	PRKCA|PDE6A|GRK4|PPEF1|FNTA
REACTOME_PERK_REGULATES_GENE_EXPRESSION	0.327222	0.542958	-0.306006	-1.08738	1534	32	EXOSC8|EIF2S2|ATF3|CEBPB|EXOSC5|NFYA|EXOSC4|PARN|KHSRP|EXOSC7|EXOSC9|DDIT3|EXOSC6|DIS3
REACTOME_TRNA_PROCESSING_IN_THE_NUCLEUS	0.300287	0.517792	-0.269391	-1.08827	1359	58	RPPH1|TSEN15|POP7|POP4|TSEN34|NUP35|RPP25|POP5|RAN
REACTOME_ER_TO_GOLGI_ANTEROGRADE_TRANSPORT	0.260684	0.474286	-0.227185	-1.09013	1097	151	GRIA1|CNIH3|BET1|DYNLL1|TBC1D20|COG6|DYNC1I2|TUBB2B|COG4|ARF5|KDELR1|DCTN3|TUBB3|TMED3|TUBB2A|NAPB|CD59|ARFGAP1|LMAN2L|TRAPPC2L|DCTN6|ARF1|COPE|TRAPPC5|SEC22A|TRAPPC1|TRAPPC3|TMED10|TRAPPC6A|COPZ2|SEC22B|YKT6|SPTB|GORASP1
REACTOME_TRANSCRIPTIONAL_REGULATION_BY_RUNX1	0.225363	0.43774	-0.215685	-1.09068	900	222	SEM1|NFE2|SERPINB13|PSMC2|H3C12|H4C8|PSMF1|DPY30|PSMD8|PSMB4|H3C2|H4C5|ACTL6A|H3C10|PHC2|H4C14|PSMA2|SRC|H2BC21|PSMB6|LMO1|H4C11|PSMB2|H2BC7|H2BC5|H3-3B|TCF12|H4C12|H2AC6|RNF2|CBX4|H2AC19|PSMA1|PRMT1|CTSK|CSNK2B|ESR1|H3C4|H2BC3|PSMD14|H4C2|H2AZ1|CSNK2A1|PSMD4|PSMD9|H2AC4|SMARCB1|RYBP|H2BC12|PSMD10|H4C9|ASH2L|SMARCD3|H2AC20|RUNX2|CTSV|CDK6|H3C3|RPS27A|AGO2|LGALS3|CSNK2A2|PSMA6|AUTS2|H3C6|UBA52|H2B…
REACTOME_PROTEIN_LOCALIZATION	0.23024	0.440838	-0.226449	-1.09851	969	163	SEC61G|CMC4|GET1|MTX2|MPV17|TIMM13|GDAP1|CHCHD2|GFER|CMC2|TIMM8B|BCS1L|CYC1|FIS1|PEX12|TIMM17A|ACOT8|TOMM40|MTX1|TIMM44|STX1A|COA6|PEX2|PXMP4|TIMM17B|NDUFB8|APP|PEX11B|CHCHD5|PMPCB|DNAJC19|TIMM50|UBE2D2|PEX19|ATAD1|SGTA|CHCHD7|PEX10|CAMLG|SLC25A12|SLC25A13|COQ2|HSPA9|HMOX1|GET3|TIMM10|TOMM7|TIMM22|ZFAND6|RPS27A|EMD|GNPAT|SEC61B
REACTOME_INSULIN_PROCESSING	0.307546	0.523704	-0.325826	-1.09876	1454	26	PCSK1|PCSK2|SLC30A8|STX1A
REACTOME_COOPERATION_OF_PDCL_PHLP1_AND_TRIC_CCT_IN_G_PROTEIN_BETA_FOLDING	0.302321	0.519176	-0.292175	-1.09925	1393	41	GNG5|GNG3|GNG7|CCT5|GNG2|CSNK2B|GNG12|CSNK2A1|GNB2|CCT3|CCT8|GNG10|CSNK2A2|GNAI3|GNB4|GNB1|GNB3|GNG8|CCT6B
REACTOME_DEFECTIVE_CFTR_CAUSES_CYSTIC_FIBROSIS	0.281381	0.49604	-0.269785	-1.09953	1270	60	SEM1|PSMC2|PSMF1|PSMD8|PSMB4|PSMA2|PSMB6|PSMB2|PSMA1|PSMD14|RNF5|PSMD4|PSMD9|PSMD10|RPS27A|ERLIN2|PSMA6|UBA52|PSMC4|UBC|PSMC1|DERL1|DERL3|PSMA5|PSMD11|PSMD6|PSMB3
REACTOME_PIWI_INTERACTING_RNA_PIRNA_BIOGENESIS	0.313909	0.529233	-0.320841	-1.09978	1475	28	POLR2K|POLR2J|TDRD12|POLR2E|POLR2I|POLR2L|PIWIL1|POLR2C|HSP90AA1|POLR2D
REACTOME_PINK_PARKIN_MEDIATED_MITOPHAGY	0.313924	0.529233	-0.346153	-1.10142	1487	21	TOMM40|MTERF3|MAP1LC3B|MAP1LC3A|TOMM7|RPS27A|UBA52|UBC|TOMM20|ATG12|VDAC1|MFN1|TOMM22|UBB|TOMM5
REACTOME_TRANSPORT_TO_THE_GOLGI_AND_SUBSEQUENT_MODIFICATION	0.213821	0.42542	-0.223884	-1.10298	887	182	ST8SIA2|GRIA1|CNIH3|BET1|DYNLL1|TBC1D20|COG6|DYNC1I2|FUT3|TUBB2B|COG4|ARF5|KDELR1|DCTN3|ST3GAL4|TUBB3|TMED3|TUBB2A|NAPB|CD59|ARFGAP1|B4GALT5|LMAN2L|TRAPPC2L|DCTN6|ARF1|COPE|TRAPPC5|SEC22A|TRAPPC1|TRAPPC3|TMED10|TRAPPC6A|COPZ2|SEC22B|YKT6|B4GALT3|SPTB|GORASP1|B4GALT2|LHB|ACTR10|B4GALT6
REACTOME_NEGATIVE_REGULATION_OF_TCF_DEPENDENT_SIGNALING_BY_WNT_LIGAND_ANTAGONISTS	0.326824	0.542958	-0.379376	-1.1069	1589	15	WIF1|WNT3A|KREMEN2|SFRP1|SOST|WNT4|DKK4|WNT9A
REACTOME_DISEASES_ASSOCIATED_WITH_GLYCOSAMINOGLYCAN_METABOLISM	0.29126	0.508692	-0.294399	-1.10762	1342	41	GPC4|CSPG4|HEXA|SLC26A2|CSPG5|GPC5|ACAN|BCAN|GPC2|CHST3|AGRN
REACTOME_COPI_MEDIATED_ANTEROGRADE_TRANSPORT	0.242999	0.455088	-0.247135	-1.10911	1075	98	BET1|DYNLL1|COG6|DYNC1I2|TUBB2B|COG4|ARF5|KDELR1|DCTN3|TUBB3|TMED3|TUBB2A|NAPB|CD59|ARFGAP1|DCTN6|ARF1|COPE|TMED10|COPZ2|YKT6|SPTB|GORASP1|ACTR10
REACTOME_TCF_DEPENDENT_SIGNALING_IN_RESPONSE_TO_WNT	0.191389	0.397884	-0.220658	-1.11231	768	216	SEM1|PSMC2|WIF1|H3C12|H4C8|PSMF1|PSMD8|PSMB4|PPP2R1A|H3C2|H4C5|H3C10|PPP2R5A|H4C14|WNT3A|PSMA2|YWHAZ|CDC73|SOX4|H2BC21|PSMB6|H4C11|KREMEN2|CTNNB1|PSMB2|H2BC7|SFRP1|H2BC5|H3-3B|RYK|H4C12|H2AC6|GSK3B|RSPO4|SOST|H2AC19|PSMA1|CSNK2B|SOX2|CTBP1|H3C4|H2BC3|PSMD14|SOX13|H4C2|H2AZ1|DVL3|CSNK2A1|PPP2CA|PSMD4|PSMD9|H2AC4|H2BC12|PSMD10|H4C9|ASH2L|WNT4|H2AC20|H3C3|RBX1|RPS27A|CSNK2A2|PSMA6|H3C6|UBA52|H2BC17|…
REACTOME_GLYCOSAMINOGLYCAN_METABOLISM	0.230323	0.440838	-0.239418	-1.11354	991	122	XYLT1|CSGALNACT1|GPC4|CSPG4|SLC35B2|HEXA|ST3GAL4|HPSE2|SLC26A2|CSPG5|B4GALT5|GPC5|HS3ST5|ACAN|BCAN|GPC2|NDST4|CHST3|CEMIP|IDUA|AGRN|B4GALT3|B4GALT2|B4GALT6|B4GAT1|CD44|CHST9|GPC1|ST3GAL6|HS2ST1|ST3GAL2|HAS3
REACTOME_THE_ROLE_OF_GTSE1_IN_G2_M_PROGRESSION_AFTER_G2_CHECKPOINT	0.251513	0.464668	-0.260621	-1.11622	1121	77	SEM1|MAPRE1|PSMC2|PSMF1|PSMD8|PSMB4|TUBB2B|TUBB3|TUBB2A|PSMA2|PSMB6|PSMB2|PSMA1|PSMD14|HSP90AB1|HSP90AA1|PSMD4|PSMD9|PSMD10|RPS27A|PSMA6|UBA52|CCNB2|PSMC4|UBC|PSMC1
REACTOME_G_BETA_GAMMA_SIGNALLING_THROUGH_CDC42	0.297729	0.514308	-0.355717	-1.11954	1415	20	GNG5|GNG3|GNG7|GNG2|GNG12|GNB2|GNG10|GNB4|GNB1|GNB3|GNG8
REACTOME_DEGRADATION_OF_AXIN	0.256539	0.469422	-0.28143	-1.12078	1176	54	SEM1|PSMC2|PSMF1|PSMD8|PSMB4|PSMA2|PSMB6|PSMB2|PSMA1|PSMD14|PSMD4|PSMD9|PSMD10|RPS27A|PSMA6|UBA52|PSMC4|UBC|PSMC1|AXIN2|PSMA5|PSMD11|PSMD6|PSMB3
REACTOME_COPII_MEDIATED_VESICLE_TRANSPORT	0.247226	0.461199	-0.267534	-1.12158	1113	68	GRIA1|CNIH3|BET1|TBC1D20|NAPB|CD59|LMAN2L|TRAPPC2L|TRAPPC5|SEC22A|TRAPPC1|TRAPPC3|TMED10|TRAPPC6A|SEC22B|YKT6|GORASP1
REACTOME_SIGNAL_AMPLIFICATION	0.284161	0.498977	-0.316024	-1.12298	1332	32	GNG5|GNG3|GNG7|SRC|GNG2|P2RY1|GNG12|GNB2|GNG10|GNAI3|GNB4|GNB1|GNB3|GNG8|GNA15
REACTOME_GAB1_SIGNALOSOME	0.297584	0.514308	-0.372862	-1.12305	1428	17	EREG|EPGN|HBEGF|SRC|EGF|GAB1
REACTOME_PROGRAMMED_CELL_DEATH	0.184304	0.394585	-0.229218	-1.12545	774	178	SFN|SEM1|DCC|PKP1|PSMC2|DYNLL1|DSG3|H1-3|PSMF1|BAX|PSMD8|PSMB4|BCL2L1|TP63|VIM|PSMA2|YWHAZ|FNTA|KPNA1|PSMB6|H1-4|CTNNB1|PSMB2|YWHAE|BBC3|TRADD|PTK2|DAPK3|LY96|LMNA|PSMA1|BMX|PSMD14|YWHAB|CDKN2A|PSMD4|DIABLO|PSMD9|PSMD10|YWHAQ|YWHAG|H1-2|E2F1|SEPTIN4|MAPT|RPS27A|HMGB1|FAS
REACTOME_EXTENSION_OF_TELOMERES	0.257862	0.470942	-0.298413	-1.12833	1188	42	PCNA|TERF2IP|CHTF18|NHP2|LIG1|NOP10|POLD2|TERF1|RUVBL2|POT1|ACD|RFC2|POLA1
REACTOME_DEFECTIVE_B4GALT7_CAUSES_EDS_PROGEROID_TYPE	0.287426	0.503786	-0.358651	-1.12877	1366	20	GPC4|CSPG4|CSPG5|GPC5|BCAN|GPC2|AGRN|GPC1
REACTOME_COPI_INDEPENDENT_GOLGI_TO_ER_RETROGRADE_TRAFFIC	0.245062	0.458055	-0.287923	-1.13145	1128	51	PAFAH1B3|DYNLL1|DYNC1I2|TUBB2B|DCTN3|TUBB3|TUBB2A|DCTN6|RAB6B|RAB3GAP2
REACTOME_G_BETA_GAMMA_SIGNALLING_THROUGH_PI3KGAMMA	0.274361	0.489857	-0.339283	-1.13392	1297	25	GNG5|GNG3|GNG7|GNG2|GNG12|GNB2|GNG10|GNB4|GNB1|GNB3|GNG8|AKT3|GNGT1|GNG4
REACTOME_RUNX1_REGULATES_GENES_INVOLVED_IN_MEGAKARYOCYTE_DIFFERENTIATION_AND_PLATELET_FUNCTION	0.217596	0.429359	-0.260003	-1.13644	971	84	NFE2|H3C12|H4C8|DPY30|H3C2|H4C5|H3C10|H4C14|H2BC21|H4C11|H2BC7|H2BC5|H3-3B|H4C12|H2AC6|H2AC19|PRMT1|H3C4|H2BC3|H4C2|H2AZ1|H2AC4|H2BC12|H4C9|ASH2L|H2AC20|H3C3
REACTOME_BASIGIN_INTERACTIONS	0.269288	0.483505	-0.340746	-1.13881	1273	25	ITGA3|ATP1B3|BSG|PPIA|SLC16A8|ATP1B2|SLC7A6|SLC16A3|SLC7A8
REACTOME_ASSEMBLY_OF_THE_HIV_VIRION	0.281244	0.49604	-0.383673	-1.1396	1356	16	VPS28|PPIA|VPS37D|MVB12A|RPS27A|UBA52|UBC|VPS37A
REACTOME_ENDOSOMAL_SORTING_COMPLEX_REQUIRED_FOR_TRANSPORT_ESCRT	0.263548	0.476777	-0.323535	-1.14021	1244	31	VPS28|CHMP4B|VPS4A|SNF8|VPS25|CHMP2A|VPS37D|MVB12A|RPS27A|UBA52|VPS36|UBC|VPS37A|CHMP5
REACTOME_SIGNALING_BY_NOTCH4	0.217489	0.429359	-0.262678	-1.14057	964	82	SEM1|PSMC2|SKP1|PSMF1|PSMD8|PSMB4|PSENEN|PSMA2|YWHAZ|HES5|PSMB6|PSMB2|HEY1|APH1A|PSMA1|PSMD14|PSMD4|PSMD9|PSMD10|MAMLD1|KAT2A|RBX1|RPS27A|PSMA6|UBA52|PSMC4|UBC|PSMC1|PSMA5|MAML3|APH1B|PSMD11|PSMD6|PSMB3
REACTOME_PKMTS_METHYLATE_HISTONE_LYSINES	0.223292	0.436103	-0.275922	-1.14149	996	65	SMYD2|H3C12|H4C8|DPY30|KMT5C|H3C2|H4C5|SMYD3|H3C10|KMT5A|H4C14|H4C11|EED|H4C12|H3C4|H4C2|DOT1L|H4C9|ASH2L|H3C3|H3C6|SETD6|PRDM16|RBBP4
REACTOME_GOLGI_TO_ER_RETROGRADE_TRANSPORT	0.182268	0.3911	-0.243368	-1.14365	772	131	PAFAH1B3|DYNLL1|DYNC1I2|STX18|TUBB2B|ARF5|KDELR1|DCTN3|TUBB3|KIF3A|TMED3|TUBB2A|NAPB|ARFGAP1|KIFC2|DCTN6|RAB6B|ARF1|COPE|KIFAP3|KIF9|RAB3GAP2|TMED10|COPZ2|USE1|SEC22B|KIF16B|ACTR10
REACTOME_NUCLEAR_SIGNALING_BY_ERBB4	0.259102	0.472307	-0.324824	-1.14475	1223	31	EREG|PSENEN|HBEGF|NRG2|NRG3|SRC|APH1A|ESR1|STMN1
REACTOME_TRAFFICKING_OF_AMPA_RECEPTORS	0.253539	0.465823	-0.330967	-1.14483	1181	29	AP2S1|GRIA1|PRKCA|GRIA2
REACTOME_RECRUITMENT_OF_NUMA_TO_MITOTIC_CENTROSOMES	0.194576	0.397884	-0.258706	-1.14927	860	93	MAPRE1|CETN2|DYNLL1|DYNC1I2|MZT2A|PPP2R1A|TUBB2B|MZT1|DCTN3|CEP63|TUBB3|TUBB2A|MZT2B|NEK2|YWHAE|SDCCAG8|NDE1|CCP110|HAUS1|HAUS5|HSP90AA1
REACTOME_TRANSFERRIN_ENDOCYTOSIS_AND_RECYCLING	0.247771	0.461316	-0.33011	-1.15293	1166	30	ATP6V1F|TF|ATP6AP1|ATP6V1A|ATP6V1H|ATP6V0B|ATP6V0D1|ATP6V1B1|ATP6V1G1|ATP6V0E2|MCOLN1|ATP6V0E1|ATP6V0A1|ATP6V1D|ATP6V1B2
REACTOME_MITOTIC_G2_G2_M_PHASES	0.13446	0.319301	-0.232209	-1.15576	548	197	SEM1|MAPRE1|PSMC2|CETN2|DYNLL1|SKP1|PSMF1|PSMD8|DYNC1I2|PSMB4|MZT2A|PPP2R1A|TUBB2B|MZT1|LCMT1|DCTN3|CEP63|TUBB3|WEE1|TUBB2A|PHLDA1|PSMA2|MZT2B|PSMB6|NEK2|PSMB2|YWHAE|CDC25B|SDCCAG8|LIN37|NDE1|CCP110|PSMA1|HAUS1|HAUS5|PSMD14|HSP90AB1|HSP90AA1|PKMYT1|PPP2CA|PSMD4|CEP41|PSMD9|PSMD10|YWHAG|E2F1|RBX1|RPS27A|PSMA6|UBA52|CCNB2|TUBG2|PSMC4|RBBP4|UBC|NINL|CEP70|NME7|PSMC1|PPP1CB|CDK7|CDKN1A|CEP290|PPP2CB
REACTOME_RECOGNITION_OF_DNA_DAMAGE_BY_PCNA_CONTAINING_REPLICATION_COMPLEX	0.241189	0.453723	-0.331806	-1.15885	1135	30	PCNA|POLD2|POLE4|UBE2B|DTL|RFC2|RBX1|RPS27A|UBA52|RPA1|UBC|RFC5
REACTOME_CHAPERONE_MEDIATED_AUTOPHAGY	0.25443	0.466456	-0.364358	-1.15934	1205	21	HBB|VIM|PLIN2|PARK7|HSP90AB1|HSP90AA1|RPS27A|UBA52|UBC
REACTOME_LONG_TERM_POTENTIATION	0.253599	0.465823	-0.355006	-1.15944	1197	23	GRIA1|NEFL|GRIA2|GRIN2B|SRC|GRIN2A
REACTOME_SIGNALING_BY_ERBB2	0.216938	0.429359	-0.296369	-1.16031	998	50	PRKCA|EREG|PLCG1|HBEGF|MATK|NRG2|NRG3|SRC|HRAS|NRAS|EGF|GAB1|HSP90AA1|STUB1|SHC1
REACTOME_DEFENSINS	0.261558	0.474973	-0.385295	-1.16049	1255	17	DEFA1|DEFA1B|DEFB4B|DEFB124|DEFB103A|DEFB4A
REACTOME_REGULATION_OF_RAS_BY_GAPS	0.193678	0.397884	-0.278986	-1.16479	869	67	SEM1|PSMC2|PSMF1|PSMD8|PSMB4|PSMA2|PSMB6|PSMB2|SPRED3|HRAS|RASAL2|NRAS|PSMA1|PSMD14|PSMD4|SPRED1|PSMD9|PSMD10|RBX1|RPS27A|PSMA6|UBA52|PSMC4|UBC|PSMC1
REACTOME_TERMINATION_OF_O_GLYCAN_BIOSYNTHESIS	0.250419	0.463541	-0.375303	-1.16696	1195	19	MUCL1|MUC4|MUC13|ST3GAL4|MUC15|MUC5B|ST3GAL2
REACTOME_DOWNSTREAM_SIGNALING_OF_ACTIVATED_FGFR1	0.229411	0.440838	-0.344877	-1.17284	1077	27	FGF9|FLRT1|PLCG1|FRS3|HRAS|NRAS|FGF22|GAB1|SHC1
REACTOME_STIMULI_SENSING_CHANNELS	0.157847	0.35247	-0.259401	-1.17379	694	103	TTYH1|MCOLN3|SLC9C2|RYR2|UNC80|ANO10|WNK4|STOML3|ASIC4|UNC79|TRPC4AP|ANO7|CLCN7|SLC9B1|TRPC4|CLCNKB|TTYH3|SRI|SCNN1D|SGK3|TRDN|CLCN5|TRPC1|ASIC2|CLCN4|BEST3|FKBP1B|CLCA2|TRPV4|BEST4|TRPV2|MCOLN1|RPS27A|CLCN3|ANO8|UBA52|ANO3|CASQ1|UBC|SCNN1B|RYR1
REACTOME_CLASS_I_PEROXISOMAL_MEMBRANE_PROTEIN_IMPORT	0.237805	0.449761	-0.374874	-1.17983	1130	20	GDAP1|FIS1|PEX12|PEX2|PXMP4|PEX11B|PEX19|ATAD1
REACTOME_FORMATION_OF_RNA_POL_II_ELONGATION_COMPLEX	0.187665	0.397193	-0.29368	-1.18212	854	57	ELOB|POLR2K|ELOC|POLR2J|MLLT1|POLR2E|SUPT4H1|POLR2I|CDC73|ERCC2|POLR2L|POLR2C|GTF2H4|POLR2D|GTF2H5|POLR2H|NELFA|WDR61|CCNT2|ERCC3|CDK7
REACTOME_BUTYRATE_RESPONSE_FACTOR_1_BRF1_BINDS_AND_DESTABILIZES_MRNA	0.24115	0.453723	-0.392546	-1.18234	1157	17	EXOSC8|EXOSC5|YWHAB|ZFP36L1|EXOSC4|EXOSC7|EXOSC9|EXOSC6|DIS3
REACTOME_FGFR2_LIGAND_BINDING_AND_ACTIVATION	0.233575	0.444396	-0.398983	-1.18508	1126	16	FGF9|FGFBP2|FGFBP1|FGFBP3|FGF22
REACTOME_G_PROTEIN_ACTIVATION	0.218136	0.429539	-0.354919	-1.18617	1031	25	GNG5|GNG3|GNG7|GNG2|GNG12|GNB2|GNG10|GNAI3|GNB4|GNB1|GNB3|GNG8
REACTOME_INTRINSIC_PATHWAY_FOR_APOPTOSIS	0.185258	0.39574	-0.299247	-1.18624	851	53	SFN|DYNLL1|BAX|BCL2L1|TP63|YWHAZ|YWHAE|BBC3|YWHAB|CDKN2A|DIABLO|YWHAQ|YWHAG|E2F1|SEPTIN4|BAK1|BAD
REACTOME_DOWNSTREAM_SIGNALING_OF_ACTIVATED_FGFR3	0.22735	0.438657	-0.363424	-1.18693	1073	23	FGF9|PLCG1|FRS3|HRAS|NRAS|FGFR3|GAB1|SHC1
REACTOME_TRNA_PROCESSING	0.142593	0.328032	-0.261136	-1.18773	615	108	RPPH1|TSEN15|POP7|POP4|TP53RK|TSEN34|NUP35|RPP25|QTRT1|CTU2|FTSJ1|POP5|RAN|TRMT61B|TRMT112|TRDMT1|TRMT6|CPSF1|TRMT61A|TRMT1|CTU1|RTRAF|TRNT1|LAGE3|TYW1|NUP133|ADAT3|SEC13|WDR4|HSD17B10
REACTOME_CROSS_PRESENTATION_OF_SOLUBLE_EXOGENOUS_ANTIGENS_ENDOSOMES	0.188663	0.397193	-0.304253	-1.18798	871	49	SEM1|PSMC2|PSMF1|PSMD8|PSMB4|CD207|PSMA2|PSMB6|PSMB2|PSMA1|PSMD14|PSMD4|PSMD9|PSMD10
REACTOME_TP53_REGULATES_TRANSCRIPTION_OF_GENES_INVOLVED_IN_G2_CELL_CYCLE_ARREST	0.233424	0.444396	-0.388329	-1.18961	1115	18	SFN|BAX|PCNA|PRMT1|GADD45A
REACTOME_PRE_NOTCH_EXPRESSION_AND_PROCESSING	0.148725	0.339876	-0.266207	-1.19009	658	96	H3C12|H4C8|H3C2|H4C5|H3C10|ST3GAL4|H4C14|H2BC21|H4C11|H2BC7|H2BC5|H3-3B|H4C12|H2AC6|SIRT6|H2AC19|JUN|H3C4|H2BC3|H4C2|H2AZ1|ST3GAL6|H2AC4|H2BC12|H4C9|TMED2|MAMLD1|KAT2A|H2AC20|E2F1|H3C3|AGO2|H3C6|H2BC17
REACTOME_RECRUITMENT_OF_MITOTIC_CENTROSOME_PROTEINS_AND_COMPLEXES	0.148807	0.339876	-0.277181	-1.19617	660	80	MAPRE1|CETN2|DYNLL1|DYNC1I2|MZT2A|PPP2R1A|MZT1|DCTN3|CEP63|MZT2B|NEK2|YWHAE|SDCCAG8|NDE1|CCP110|HAUS1|HAUS5|HSP90AA1
REACTOME_CHROMATIN_MODIFYING_ENZYMES	0.0722067	0.22007	-0.233346	-1.20136	284	256	PADI2|SMYD2|H3C12|H4C8|DPY30|ELP5|PRMT7|KMT5C|H3C2|MSL1|SUPT3H|H4C5|ACTL6A|SMYD3|H3C10|KANSL2|KMT5A|H4C14|KDM1B|PADI3|COPRS|H2BC21|SAP30|SAP18|H4C11|H2AW|H2BC7|HMG20B|RPS2|KDM2B|H2BC5|RUVBL2|EED|USP22|H4C12|H2AC6|ENY2|H2AC19|ELP6|MBD3|PRMT1|H3C4|HDAC3|MCRS1|H2BC3|MBIP|SGF29|H4C2|H2AZ1|ATF2|DMAP1|TAF9|TADA1|TBL1XR1|KAT7|DOT1L|H2AC4|SMARCB1|H2BC12|H4C9|ASH2L|SMARCD3|KAT2A|H2AC20|H3C3|VPS72|GATAD2A|…
REACTOME_SIGNALING_BY_FGFR1	0.188228	0.397193	-0.311734	-1.20175	872	46	FGF9|FLRT1|PLCG1|PPP2R1A|FRS3|SRC|HRAS|NRAS|FGF22|SPRY2|GAB1|PPP2CA|SPRED1|SHC1|FGFRL1
REACTOME_ADP_SIGNALLING_THROUGH_P2Y_PURINOCEPTOR_12	0.20211	0.409786	-0.381144	-1.21275	957	21	GNG5|GNG3|GNG7|GNG2|GNG12|GNB2|GNG10|GNAI3|GNB4|GNB1|GNB3|GNG8
REACTOME_SIGNALING_BY_NTRK3_TRKC	0.208663	0.420148	-0.403555	-1.21549	1001	17	PLCG1|BAX|SRC|HRAS|NRAS|NTF3|NTRK3|SHC1
REACTOME_PROTEIN_METHYLATION	0.205123	0.41414	-0.404554	-1.2185	984	17	METTL22|EEF1AKMT1|RPS2|METTL21A
REACTOME_CHONDROITIN_SULFATE_DERMATAN_SULFATE_METABOLISM	0.156426	0.351407	-0.312191	-1.21898	722	49	XYLT1|CSGALNACT1|GPC4|CSPG4|HEXA|CSPG5|GPC5|BCAN|GPC2|CHST3|IDUA|AGRN|CHST9|GPC1
REACTOME_GLUTATHIONE_CONJUGATION	0.174542	0.377059	-0.337867	-1.2191	819	34	GSS|GGT7|GSTM3|MGST3|GSTM1|GSTM2|GSTM4|HPGDS|ESD|GGCT|GSTM5
REACTOME_THROMBOXANE_SIGNALLING_THROUGH_TP_RECEPTOR	0.189673	0.397193	-0.3695	-1.22334	899	24	GNG5|GNG3|GNG7|GNG2|GNG12|GNB2|GNG10|GNB4|GNB1|GNB3|GNG8|GNA15
REACTOME_GLUTAMATE_NEUROTRANSMITTER_RELEASE_CYCLE	0.18862	0.397193	-0.369904	-1.22468	894	24	SYT1|SLC1A6|GLS|SLC1A1|STX1A|PPFIA4|SNAP25|TSPOAP1|RAB3A|RIMS1
REACTOME_E3_UBIQUITIN_LIGASES_UBIQUITINATE_TARGET_PROTEINS	0.146117	0.335333	-0.305825	-1.22711	665	56	PCNA|PEX12|CDC73|PEX2|H2BC7|UBE2E1|H2BC5|UBE2B|UBE2A|UBE2D2|PRKDC|H2BC3|PEX10|RNF40|H2BC12|UBE2N|UBE2V2|RPS27A|RNF144A|UBA52|WDR61|H2BC17|RNF181|H2BC11|UBC|DERL1
REACTOME_RHO_GTPASES_ACTIVATE_NADPH_OXIDASES	0.187976	0.397193	-0.375996	-1.22799	887	23	PRKCA|NOX1|S100A9|S100A8|PIN1|RAC1
REACTOME_PI3K_EVENTS_IN_ERBB2_SIGNALING	0.196477	0.399211	-0.413907	-1.22941	947	16	EREG|HBEGF|NRG2|NRG3|EGF|GAB1
REACTOME_DOWNREGULATION_OF_ERBB2_SIGNALING	0.175247	0.377728	-0.355542	-1.22984	816	29	EREG|HBEGF|MATK|NRG2|NRG3|EGF|HSP90AA1|STUB1|RPS27A|UBA52|UBC
REACTOME_TP53_REGULATES_TRANSCRIPTION_OF_GENES_INVOLVED_IN_CYTOCHROME_C_RELEASE	0.189655	0.397193	-0.391273	-1.23144	901	20	BAX|TRIAP1|TP63|BBC3|BNIP3L|TP53AIP1
REACTOME_SYNTHESIS_SECRETION_AND_DEACYLATION_OF_GHRELIN	0.192003	0.397884	-0.409442	-1.23322	921	17	PCSK1|CRHR2|LEP|SEC11A|SPCS1|SEC11C|BCHE
REACTOME_REGULATION_OF_RUNX3_EXPRESSION_AND_ACTIVITY	0.141518	0.327368	-0.308753	-1.23472	648	55	SEM1|PSMC2|PSMF1|PSMD8|PSMB4|PSMA2|SRC|PSMB6|PSMB2|PSMA1|PSMD14|CDKN2A|PSMD4|PSMD9|PSMD10|RPS27A|PSMA6|UBA52|PSMC4|UBC|PSMC1
REACTOME_HDMS_DEMETHYLATE_HISTONES	0.151654	0.344733	-0.323835	-1.23654	696	44	H3C12|H4C8|H3C2|H4C5|H3C10|H4C14|KDM1B|H4C11|KDM2B|H4C12|H3C4|H4C2|H4C9|H3C3|KDM3A|H3C6
REACTOME_A_TETRASACCHARIDE_LINKER_SEQUENCE_IS_REQUIRED_FOR_GAG_SYNTHESIS	0.173325	0.375276	-0.370443	-1.23806	819	25	XYLT1|GPC4|CSPG4|CSPG5|GPC5|BCAN|GPC2|AGRN
REACTOME_METAL_ION_SLC_TRANSPORTERS	0.173325	0.375276	-0.367394	-1.23894	819	26	SLC39A2|SLC39A1|SLC39A3|SLC39A10|SLC30A8|SLC39A4
REACTOME_ADRENALINE_NORADRENALINE_INHIBITS_INSULIN_SECRETION	0.168014	0.366262	-0.36166	-1.2397	789	28	GNG5|GNG3|GNG7|GNG2|CACNA2D2|CACNB3|GNG12|GNB2|GNG10|GNB4|ADRA2C|GNB1|GNB3|GNG8
REACTOME_STABILIZATION_OF_P53	0.136683	0.322139	-0.309286	-1.241	622	56	SEM1|PSMC2|PSMF1|PSMD8|PSMB4|PSMA2|PSMB6|PSMB2|PSMA1|PSMD14|COP1|CDKN2A|PSMD4|PSMD9|PSMD10|RPS27A|PSMA6|UBA52|PSMC4|UBC|PSMC1|PHF20|PSMA5|PSMD11|PSMD6|PSMB3
REACTOME_NUCLEOBASE_BIOSYNTHESIS	0.1963	0.399211	-0.42536	-1.24106	954	15	DHODH|ADSS1|PFAS|PPAT|ATIC|IMPDH2|GMPS|GART|ADSL|PAICS|IMPDH1|CAD|ADSS2
REACTOME_DNA_REPLICATION_PRE_INITIATION	0.103873	0.267942	-0.284521	-1.24361	463	84	SEM1|PSMC2|PSMF1|PSMD8|PSMB4|MCM3|PSMA2|PSMB6|PSMB2|POLE4|MCM4|PSMA1|PSMD14|MCM8|POLA1|CDC7|PSMD4|ORC4|PSMD9|PSMD10|E2F1|RPS27A|PSMA6|UBA52|RPA1|ORC5|PSMC4|UBC|PSMC1|PSMA5|RPA4|PSMD11|MCM6|PSMD6|PSMB3|CDT1
REACTOME_HCMV_INFECTION	0.0741445	0.22239	-0.261014	-1.24854	311	147	DYNLL1|H3C12|H4C8|DYNC1I2|VPS28|CHMP4B|H3C2|TUBB2B|NUP35|H4C5|H3C10|TUBB3|TUBB2A|H4C14|VPS4A|H2BC21|H4C11|H2AW|SNF8|H2BC7|H2BC5|EED|H4C12|H2AC6|VPS25|CBX1|H2AC19|H3C4|HDAC3|H2BC3|CHMP2A|CHMP1A|H4C2|TBL1XR1|H2AC4|VPS37D|H2BC12|H4C9|H2AC20|NUP133|MVB12A|H3C3|CEBPD|SEC13
REACTOME_PROTEIN_FOLDING	0.0949037	0.253695	-0.276624	-1.24857	418	101	KIFC3|FBXW9|TUBB2B|PFDN5|TUBB3|GNG5|GNG3|TUBB2A|GNG7|TBCE|PFDN4|TBCB|TBCA|CCT5|PFDN2|GNG2|CCNE2|PFDN1|CSNK2B|HDAC3|GNG12|NOP56|GBA|CSNK2A1|CCNE1|SKIV2L|GNB2|XRN2|CCT3|SPHK1|VBP1|CCT8|GNG10|CSNK2A2|GNAI3|GNB4|FBXO4|LONP2|KIF13A|GNB1|GNB3|GNG8|WRAP53|ARL2
REACTOME_MRNA_DECAY_BY_5_TO_3_EXORIBONUCLEASE	0.188284	0.397193	-0.428416	-1.24998	915	15	LSM7|LSM1|LSM3|LSM2|LSM4|LSM5
REACTOME_RESOLUTION_OF_ABASIC_SITES_AP_SITES	0.142363	0.328032	-0.341951	-1.2539	657	37	MPG|PCNA|LIG1|UNG|POLD2|POLE4|LIG3|NTHL1|PNKP|RFC2
REACTOME_M_PHASE	0.0184833	0.0884425	-0.232543	-1.25715	67	398	SEM1|MAPRE1|PSMC2|PRKCA|CETN2|DYNLL1|CENPQ|CENPT|H3C12|UBE2I|ENSA|H4C8|SIRT2|PSMF1|PSMD8|DYNC1I2|PSMB4|CHMP4B|MZT2A|DSN1|PPP2R1A|H3C2|TUBB2B|NUP35|H4C5|MZT1|ANAPC7|DCTN3|RAB2A|H3C10|PMF1|CEP63|TUBB3|PPP2R5A|ITGB3BP|TUBB2A|KMT5A|H4C14|VPS4A|PSMA2|RAN|MZT2B|GORASP2|H2BC21|PSMB6|NSL1|NEK2|H4C11|SUMO1|PSMB2|H2BC7|YWHAE|UBE2E1|BLZF1|H2BC5|H3-3B|H4C12|H2AC6|RCC2|SDCCAG8|CENPA|RPS27|UBE2C|ANAPC4|NDE1|CC…
REACTOME_SIGNALING_BY_EGFR_IN_CANCER	0.15874	0.35247	-0.376682	-1.25891	750	25	EREG|PLCG1|EPGN|HBEGF|HRAS|NRAS|EGF|GAB1|HSP90AA1|SHC1|RPS27A|UBA52|UBC
REACTOME_DNA_DOUBLE_STRAND_BREAK_RESPONSE	0.110519	0.276877	-0.300317	-1.25901	497	68	UBE2I|H4C8|H4C5|PPP5C|H4C14|H2BC21|H4C11|SUMO1|H2BC7|H2BC5|H4C12|BABAM2|TP53BP1|H2BC3|H4C2|H2BC12|H4C9|UBE2N|UBE2V2|BAP1|RPS27A|UBA52|H2BC17|RNF8|H2BC11|UBC|H4C3|BABAM1|NBN
REACTOME_NONHOMOLOGOUS_END_JOINING_NHEJ	0.112907	0.279927	-0.309165	-1.26002	509	60	H4C8|H4C5|H4C14|H2BC21|H4C11|SUMO1|H2BC7|H2BC5|H4C12|BABAM2|PRKDC|TP53BP1|H2BC3|H4C2|H2BC12|H4C9|UBE2N|UBE2V2|TDP2|H2BC17|RNF8|H2BC11|H4C3|BABAM1|NBN|H2AX|RIF1
REACTOME_RNA_POLYMERASE_II_TRANSCRIPTION_TERMINATION	0.112795	0.279927	-0.303065	-1.26062	505	66	SRSF9|SNRPE|SRSF6|SNRPB|RNPS1|SNRPF|SRSF7|SARNP|RBM8A|SLBP|SRSF3|NUDT21|THOC7|CPSF1|U2AF1L4|LUZP4
REACTOME_ACTIVATION_OF_ATR_IN_RESPONSE_TO_REPLICATION_STRESS	0.133925	0.318821	-0.344642	-1.26377	618	37	RAD9B|RAD1|MCM3|MCM4|CHEK1|RFC2|MCM8|CDC7|ORC4|RPA1|ORC5|RFC5|MCM6|MCM7|ORC6|RFC4|CDC25A|HUS1|RAD17|ATRIP
REACTOME_RRNA_MODIFICATION_IN_THE_NUCLEUS_AND_CYTOSOL	0.110472	0.276877	-0.310147	-1.26403	498	60	FBL|NHP2|NOP10|TSR3|IMP3|DIMT1|RPS2|TRMT112|DDX49|DCAF13|RPS14|RPS7|BUD23|UTP4|NOP56|UTP18|NOC4L|RPS6|KRR1|RPS9|UTP25|WDR46|NOP14
REACTOME_MEIOSIS	0.0840336	0.237929	-0.279406	-1.26431	369	103	H3C12|UBE2I|H4C8|H3C2|H4C5|TERF2IP|H3C10|H4C14|H2BC21|H4C11|TERF1|H2BC7|H2BC5|H3-3B|H4C12|H2AC6|H2AC19|POT1|LMNA|ACD|H3C4|H2BC3|H4C2|H2AZ1|RAD21|H2AC4|H2BC12|H4C9|H2AC20|H3C3|TEX12|CDK4|H3C6|H2BC17|RPA1
REACTOME_APC_C_MEDIATED_DEGRADATION_OF_CELL_CYCLE_PROTEINS	0.0919027	0.249208	-0.288491	-1.26453	411	85	SEM1|PSMC2|SKP1|PSMF1|PSMD8|PSMB4|ANAPC7|PSMA2|PSMB6|NEK2|PSMB2|UBE2E1|UBE2C|ANAPC4|PSMA1|PSMD14|ANAPC11|FZR1|PSMD4|PSMD9|PSMD10|ANAPC5|RPS27A|CDC27|PSMA6|UBA52|SKP2|PSMC4|UBC|PSMC1|CDC23|ANAPC10
REACTOME_TRANSCRIPTIONAL_REGULATION_BY_TP53	0.0191693	0.0904642	-0.23693	-1.26644	71	357	SFN|LAMTOR4|LAMTOR2|LAMTOR5|ELOB|TAF7L|POLR2K|ELOC|POLR2J|SMYD2|GLS|USP2|RAD9B|TAF11|BAX|TP53RK|POLR2E|COX6A1|TRIAP1|NDUFA4|PPP2R1A|COX5B|MLST8|RHEB|COX6B1|SUPT4H1|RAD1|POLR2I|PCNA|TP63|COX7B|RRAGB|KMT5A|PIDD1|YWHAZ|PIN1|COX6C|COX4I1|DDIT4|PLK2|TMEM219|ERCC2|LAMTOR3|YWHAE|BBC3|CCNE2|CDK5|MAPKAPK5|NDRG1|POLR2L|COX16|COX8A|MBD3|COX7C|PRMT1|POLR2C|CSNK2B|JUN|TAF7|BNIP3L|GADD45A|CHEK1|GTF2H4|TAF6|TAF…
REACTOME_G1_S_DNA_DAMAGE_CHECKPOINTS	0.104853	0.268821	-0.304292	-1.27044	470	67	SEM1|PSMC2|PSMF1|PSMD8|PSMB4|PSMA2|PSMB6|PSMB2|CCNE2|PSMA1|PSMD14|CHEK1|COP1|CCNE1|CDKN2A|PSMD4|PSMD9|PSMD10|RPS27A|PSMA6|UBA52|PSMC4|UBC|PSMC1|CDKN1A|PHF20|PSMA5|PSMD11|PSMD6|PSMB3
REACTOME_PROSTACYCLIN_SIGNALLING_THROUGH_PROSTACYCLIN_RECEPTOR	0.159338	0.352587	-0.408713	-1.27085	760	19	GNG5|GNG3|GNG7|GNG2|GNG12|GNB2|GNG10|GNB4|GNB1|GNB3|GNG8
REACTOME_CELLULAR_RESPONSE_TO_HYPOXIA	0.0994178	0.262282	-0.299101	-1.27198	443	74	SEM1|PSMC2|ELOB|ELOC|PSMF1|PSMD8|PSMB4|EGLN2|EGLN1|PSMA2|PSMB6|PSMB2|UBE2D2|PSMA1|VEGFA|PSMD14|EPO|WTIP|PSMD4|PSMD9|PSMD10|EGLN3|RBX1|RPS27A|PSMA6|UBA52|PSMC4|UBC|PSMC1
REACTOME_ANCHORING_OF_THE_BASAL_BODY_TO_THE_PLASMA_MEMBRANE	0.0819228	0.234726	-0.285277	-1.27535	362	96	MAPRE1|CETN2|DYNLL1|TCTN2|B9D1|DYNC1I2|CEP83|PPP2R1A|DCTN3|CEP63|RPGRIP1L|TCTN1|MKS1|NPHP1|NEK2|YWHAE|SDCCAG8|NDE1|CCP110|IQCB1|HAUS1|HAUS5|HSP90AA1
REACTOME_ERBB2_REGULATES_CELL_MOTILITY	0.166701	0.36423	-0.437234	-1.27571	810	15	EREG|HBEGF|NRG2|NRG3|EGF
REACTOME_TRNA_AMINOACYLATION	0.122316	0.299378	-0.337945	-1.2778	563	42	VARS2|SARS1|WARS2|EARS2|PPA2|EEF1E1|TARS2|AARS2|GARS1|CARS2|FARS2|IARS2|FARSB|QARS1|NARS2|DARS1|KARS1|EPRS1
REACTOME_ANTIMICROBIAL_PEPTIDES	0.110506	0.276877	-0.321611	-1.28081	506	54	S100A7|RNASE7|PGLYRP3|DEFA1|DEFA1B|DEFB4B|S100A9|DCD|REG3G|S100A8|PGLYRP4|PI3|SLC11A1|DEFB124|DEFB103A|ELANE|DEFB4A|ATP7A|PDZD11
REACTOME_AUTOPHAGY	0.0537151	0.185362	-0.268297	-1.28487	226	148	HBB|LAMTOR4|LAMTOR2|LAMTOR5|DYNLL1|UBE2V1|DYNC1I2|GABARAPL2|VPS28|CHMP4B|TUBB2B|MLST8|RHEB|USP30|TUBB3|VIM|RRAGB|TOMM40|TUBB2A|MTERF3|ATG10|PLIN2|SRC|MAP1LC3B|LAMTOR3|GABARAP|ATG4B|MAP1LC3A|ATG4C|PARK7|ATG101|CSNK2B|CHMP2A|HSP90AB1|HSP90AA1|CSNK2A1|HSF1|VPS37D|UBE2N|RRAGC|RRAGD|MVB12A|TOMM7|RPS27A|ATG4D|CSNK2A2|ATG14|LAMTOR1|ATG3|WDR45|UBA52
REACTOME_NEDDYLATION	0.0342052	0.135266	-0.253733	-1.28612	135	227	SEM1|COMMD7|RNF7|PSMC2|ELOB|ELOC|COPS8|SKP1|ERCC8|ASB5|KLHL41|FBXW9|PSMF1|UCHL3|PSMD8|PSMB4|COMMD5|FBXL8|COMMD4|COPS5|FBXO22|FBXO15|NAE1|PSMA2|COMMD9|PSMB6|OBSL1|PSMB2|COMMD6|FBXO40|DCAF4|CUL7|FBXL13|DCAF13|SPSB3|CCNF|COMMD3|UBE2D2|PSMA1|CCDC8|KCTD7|COPS6|COMMD8|PSMD14|FBXO17|COP1|DTL|COMMD2|PSMD4|KBTBD6|PSMD9|WSB1|PSMD10|DCAF16|ASB4|BTBD6|ASB1|RBX1|RPS27A|FBXO9|COPS4|FBXW8|ASB2|PSMA6|CCDC22|UBA5…
REACTOME_ION_CHANNEL_TRANSPORT	0.0449465	0.162316	-0.262011	-1.28646	188	178	TTYH1|MCOLN3|SLC9C2|ATP8B3|ATP1B3|ATP12A|ATP6V1F|ATP8A2|PLN|RYR2|UNC80|ATP2B2|ANO10|ATP8B2|ATP6AP1|ATP6V1A|WNK4|STOML3|ASIC4|UNC79|TRPC4AP|ANO7|CLCN7|SLC9B1|TRPC4|CLCNKB|ATP2B4|TTYH3|ATP6V1H|SRI|ATP2B3|ATP1A1|SCNN1D|SGK3|ATP7A|ATP6V0B|ATP6V0D1|ATP6V1B1|TRDN|CLCN5|ATP1B2|PDZD11|TRPC1|ATP6V1G1|ASIC2|CLCN4|BEST3|FKBP1B|CLCA2|TRPV4|ATP6V0E2|BEST4|TRPV2|MCOLN1|RPS27A|CLCN3|ANO8|ATP6V0E1|UBA52|ANO3|ATP…
REACTOME_DNA_STRAND_ELONGATION	0.129397	0.312709	-0.362145	-1.28687	606	32	GINS2|PCNA|GINS1|MCM3|LIG1|POLD2|MCM4|GINS3|RFC2|MCM8|POLA1
REACTOME_SIGNALING_BY_FGFR3	0.118427	0.292099	-0.348806	-1.28797	544	38	FGF9|PLCG1|PPP2R1A|FRS3|SRC|HRAS|NRAS|SPRY2|FGFR3|GAB1|PPP2CA|SHC1|RPS27A|UBA52|UBC|PPP2CB
REACTOME_AUF1_HNRNP_D0_BINDS_AND_DESTABILIZES_MRNA	0.105057	0.268821	-0.323814	-1.28958	481	54	SEM1|PSMC2|PSMF1|PSMD8|PSMB4|PSMA2|PSMB6|HSPB1|HSPA1A|PSMB2|PABPC1|PSMA1|PSMD14|PSMD4|PSMD9|PSMD10|RPS27A|PSMA6|UBA52|PSMC4|UBC|PSMC1
REACTOME_TP53_REGULATES_TRANSCRIPTION_OF_DNA_REPAIR_GENES	0.0933509	0.251234	-0.315127	-1.29097	423	61	ELOB|POLR2K|ELOC|POLR2J|POLR2E|SUPT4H1|POLR2I|ERCC2|POLR2L|POLR2C|JUN|CHEK1|GTF2H4|ATF2|POLR2D|FOS|GTF2H5|POLR2H|NELFA
REACTOME_DEGRADATION_OF_DVL	0.103335	0.267274	-0.321836	-1.29135	470	56	SEM1|PSMC2|PSMF1|PSMD8|PSMB4|PSMA2|PSMB6|PSMB2|PSMA1|PSMD14|DVL3|PSMD4|PSMD9|PSMD10|RBX1|RPS27A|PSMA6|UBA52|DVL2|KLHL12|PSMC4|UBC|PSMC1|PSMA5|PSMD11|DVL1|PSMD6|PSMB3
REACTOME_MITOTIC_PROPHASE	0.0545153	0.186993	-0.276082	-1.29248	229	129	PRKCA|H3C12|ENSA|H4C8|PPP2R1A|H3C2|NUP35|H4C5|RAB2A|H3C10|KMT5A|H4C14|GORASP2|H2BC21|H4C11|H2BC7|BLZF1|H2BC5|H3-3B|H4C12|H2AC6|H2AC19|LMNA|GORASP1|H3C4|H2BC3|NCAPH2|H4C2|H2AZ1|PPP2CA|LEMD2|H2AC4|H2BC12|H4C9|H2AC20|NUP133|H3C3|SEC13|EMD|H3C6|H2BC17|NEK6|NEK7|CCNB2|POM121C|H2BC11|H2AZ2|H4C3|AAAS|ARPP19|PPP2CB|H2AC14|BANF1|RAB1B
REACTOME_GAP_FILLING_DNA_REPAIR_SYNTHESIS_AND_LIGATION_IN_GG_NER	0.131262	0.315008	-0.387422	-1.2948	620	25	PCNA|LIG1|POLD2|POLE4|LIG3|RFC2|RPS27A|UBA52|RPA1|UBC|RFC5|XRCC1|POLK|RFC4
REACTOME_MITOTIC_G1_PHASE_AND_G1_S_TRANSITION	0.0476755	0.170203	-0.270717	-1.29705	200	149	SEM1|PSMC2|SKP1|PSMF1|PSMD8|PSMB4|PPP2R1A|PCNA|WEE1|MCM3|PSMA2|SRC|PSMB6|PSMB2|POLE4|CCNE2|LIN37|MCM4|PSMA1|PSMD14|MCM8|POLA1|CCNE1|PPP2CA|CDC7|CDKN2A|PSMD4|ORC4|CDKN2C|PSMD9|TYMS|DYRK1A|PSMD10|CDK6|E2F1|RPS27A|CDK4|PSMA6|E2F6|UBA52|RPA1|ORC5|SKP2|PSMC4|RBBP4|UBC|PSMC1|CDK7|CDKN1A|PPP2CB|E2F4|PSMA5|RPA4|CKS1B|AKT3|PSMD11|MCM6|PSMD6|PSMB3|CDT1|RBL1|E2F5|MCM7|MYC|CCND1|TFDP1|ORC6|PSMD7|RRM2|PPP2R2A…
REACTOME_EXTRA_NUCLEAR_ESTROGEN_SIGNALING	0.0824004	0.234726	-0.305407	-1.2988	367	74	EREG|EPGN|HBEGF|GNG5|GNG3|MMP9|GNG7|SRC|MMP3|HSPB1|HRAS|NRAS|EGF|GNG2|PTK2|MMP7|PRMT1|ESR1|GNG12|HSP90AA1|PIK3R2|GNB2|SHC1|SPHK1|FOS|GNG10|ESR2|GNAI3|GNB4|ZDHHC21|GNB1|GNB3|CAV1|GNG8|MMP2|CAV2|AKT3
REACTOME_UCH_PROTEINASES	0.0652223	0.206075	-0.291347	-1.30248	288	96	SEM1|PSMC2|TFPT|PSMF1|UCHL3|PSMD8|PSMB4|ACTL6A|KDM1B|PSMA2|PSMB6|H2AW|PSMB2|ACTR5|H2AC6|H2AC19|PSMA1|MCRS1|PSMD14|INO80B|INO80E|PSMD4|PSMD9|H2AC4|PSMD10|H2AC20|BAP1|UCHL5|RPS27A|UCHL1|PSMA6|UBA52|TGFBR1|PSMC4|UBC|PSMC1
REACTOME_CARGO_TRAFFICKING_TO_THE_PERICILIARY_MEMBRANE	0.101255	0.263318	-0.334096	-1.30451	467	49	BBS5|MKKS|LZTFL1|ASAP1|CCT5|TTC8|BBS4|BBS10|BBS7|MCHR1|CCT3|BBS2|BBS9|RAB11FIP3|ARL6|CCT8|BBIP1|INPP5E|CNGB1|EXOC4|PDE6D
REACTOME_ORGANELLE_BIOGENESIS_AND_MAINTENANCE	0.0154719	0.0771177	-0.250134	-1.3047	59	286	IFT52|MAPRE1|CETN2|DYNLL1|DYNLRB1|TCTN2|B9D1|BBS5|MTX2|MICOS13|ATP5PO|ATP5ME|ATP5MF|DYNC1I2|CHCHD6|CEP83|TMEM11|IFT22|IFT140|PPP2R1A|TUBB2B|MKKS|ATAT1|DCTN3|CEP63|TUBB3|KIF3A|MTX1|RPGRIP1L|TUBB2A|PPARGC1B|TCTN1|IFT46|IFT122|ATP5MC3|LZTFL1|MKS1|NPHP1|NEK2|ASAP1|KIFAP3|APOO|YWHAE|CCT5|ATP5PB|TTC8|IFT80|BBS4|ATP5MG|SDCCAG8|MICOS10|DYNLRB2|NDE1|CCP110|IQCB1|HAUS1|HDAC3|HAUS5|HSP90AA1|CLUAP1|BBS10|BBS…
REACTOME_TRANSCRIPTION_OF_THE_HIV_GENOME	0.0819636	0.234726	-0.310996	-1.30729	368	69	ELOB|TAF7L|GTF2A2|POLR2K|ELOC|POLR2J|TAF11|POLR2E|SUPT4H1|POLR2I|ERCC2|POLR2L|POLR2C|TAF7|GTF2H4|TAF6|TAF2|POLR2D|TAF9
REACTOME_TRANSLESION_SYNTHESIS_BY_POLK	0.137026	0.322139	-0.435058	-1.31038	657	17	PCNA|RFC2|MAD2L2|RPS27A|UBA52|RPA1|UBC|RFC5|POLK|RFC4
REACTOME_SYNTHESIS_OF_GLYCOSYLPHOSPHATIDYLINOSITOL_GPI	0.13536	0.320643	-0.435812	-1.31265	649	17	PIGC|PIGQ|PIGL|PIGP|PIGG|PIGF|DPM2|PIGN
REACTOME_PROCESSING_OF_CAPPED_INTRON_CONTAINING_PRE_MRNA	0.0198542	0.0931397	-0.257233	-1.31388	78	241	SNRPB2|NXT1|SRSF9|NXF2|SNRPE|BCAS2|POLR2K|POLR2J|PRPF31|SRSF6|LSM7|SNRPD2|SNRPB|RNPS1|POLR2E|SNRNP25|SNRPF|NUP35|LSM8|POLR2I|CWC15|BUD31|ELAVL2|SRSF7|LSM3|TXNL4A|SARNP|RBM8A|CD2BP2|ISY1|YBX1|CWC27|CTNNBL1|SNRPC|LSM2|SLBP|SRSF3|CRNKL1|PQBP1|PUF60|LSM4|NUDT21|POLR2L|PRCC|THOC7|CPSF1|SNRNP70|POLR2C|U2AF1L4|LUZP4|POLR2D|HNRNPA3|DNAJC8|LSM5|RBM5|SNRPG|NUP133|HNRNPH1|THOC6|SEC13|U2SURP|POLR2H|SF3B6|PPI…
REACTOME_REPRODUCTION	0.0469004	0.168736	-0.28316	-1.31698	201	122	H3C12|UBE2I|H4C8|ADAM21|H3C2|ZP3|H4C5|TERF2IP|H3C10|H4C14|CD9|H2BC21|H4C11|TERF1|H2BC7|H2BC5|H3-3B|H4C12|H2AC6|H2AC19|POT1|LMNA|KCNU1|ACD|H3C4|H2BC3|H4C2|H2AZ1|ZP4|RAD21|H2AC4|H2BC12|CATSPER2|H4C9|H2AC20|H3C3|ZP1|TEX12|CDK4|H3C6|H2BC17|RPA1
REACTOME_SPRY_REGULATION_OF_FGF_SIGNALING	0.14114	0.327368	-0.443451	-1.31716	680	16	PPP2R1A|SRC|SPRY2|PPP2CA|RPS27A|UBA52|UBC|PPP2CB
REACTOME_PRESYNAPTIC_FUNCTION_OF_KAINATE_RECEPTORS	0.126793	0.307193	-0.414155	-1.31779	600	21	GNG5|GNG3|GNG7|GNG2|GNG12|GNB2|GNG10|GNB4|GNB1|GNB3|GNG8|GRIK3|GNGT1|GNG4
REACTOME_FGFR2_MUTANT_RECEPTOR_ACTIVATION	0.109824	0.276877	-0.382903	-1.32448	511	29	POLR2K|FGF9|POLR2J|POLR2E|POLR2I|POLR2L|FGF22|POLR2C|POLR2D
REACTOME_RNA_POLYMERASE_I_TRANSCRIPTION_TERMINATION	0.107401	0.274088	-0.386444	-1.32466	504	28	POLR2K|POLR2E|ERCC2|POLR2L|POLR1D|GTF2H4|TAF1A|TAF1C|POLR1C|GTF2H5|POLR2H|ERCC3|CDK7
REACTOME_ASSEMBLY_OF_THE_PRE_REPLICATIVE_COMPLEX	0.0741318	0.22239	-0.317633	-1.32614	332	67	SEM1|PSMC2|PSMF1|PSMD8|PSMB4|MCM3|PSMA2|PSMB6|PSMB2|MCM4|PSMA1|PSMD14|MCM8|PSMD4|ORC4|PSMD9|PSMD10|E2F1|RPS27A|PSMA6|UBA52|ORC5|PSMC4|UBC|PSMC1|PSMA5|PSMD11|MCM6|PSMD6|PSMB3|CDT1|MCM7|ORC6|PSMD7
REACTOME_PHOSPHORYLATION_OF_THE_APC_C	0.123116	0.300559	-0.427059	-1.32789	587	19	ANAPC7|UBE2E1|UBE2C|ANAPC4|ANAPC11|ANAPC5|CDC27|CDC23|ANAPC10
REACTOME_MEIOTIC_SYNAPSIS	0.0696794	0.215107	-0.319744	-1.33495	312	67	UBE2I|H4C8|H4C5|TERF2IP|H4C14|H2BC21|H4C11|TERF1|H2BC7|H2BC5|H4C12|H2AC6|H2AC19|POT1|LMNA|ACD|H2BC3|H4C2|H2AZ1|RAD21|H2AC4|H2BC12|H4C9|H2AC20
REACTOME_DUAL_INCISION_IN_GG_NER	0.0824116	0.234726	-0.356109	-1.33979	379	41	CHD1L|PCNA|POLD2|ERCC2|ERCC1|POLE4|GTF2H4|RFC2|GTF2H5|RBX1|RPS27A|UBA52|RPA1|UBC|ERCC3|RFC5|POLK|DDB2|ERCC4|RFC4
REACTOME_HOMOLOGY_DIRECTED_REPAIR	0.0352775	0.138347	-0.286942	-1.34135	149	127	RAD9B|UBE2I|H4C8|H4C5|RAD1|PCNA|H4C14|H2BC21|POLD2|H4C11|SUMO1|H2BC7|PPP4C|ERCC1|POLE4|H2BC5|H4C12|LIG3|BABAM2|SIRT6|TP53BP1|H2BC3|CHEK1|H4C2|GEN1|SPIDR|RFC2|H2BC12|H4C9|UBE2N|UBE2V2|RPS27A|UBA52|H2BC17|RPA1|RNF8|H2BC11|UBC|H4C3|RFC5|BABAM1|NBN|XRCC1|H2AX|SLX1A|TIPIN
REACTOME_ACETYLCHOLINE_NEUROTRANSMITTER_RELEASE_CYCLE	0.123741	0.300559	-0.460002	-1.34214	601	15	SYT1|STX1A|PPFIA4|SNAP25|TSPOAP1|RAB3A|RIMS1|PPFIA2|PPFIA3
REACTOME_ACTIVATION_OF_BAD_AND_TRANSLOCATION_TO_MITOCHONDRIA	0.122097	0.299378	-0.46035	-1.34315	593	15	SFN|YWHAZ|YWHAE|YWHAB|YWHAQ|YWHAG|BAD
REACTOME_MICRORNA_MIRNA_BIOGENESIS	0.10167	0.26368	-0.403767	-1.34943	480	25	POLR2K|POLR2J|POLR2E|POLR2I|RAN|POLR2L|POLR2C|PRKRA|POLR2D|POLR2H|AGO2|TARBP2
REACTOME_REGULATION_OF_RUNX2_EXPRESSION_AND_ACTIVITY	0.0597778	0.195247	-0.318571	-1.35134	268	72	SEM1|NKX3-2|PSMC2|DLX5|SKP1|PSMF1|PSMD8|PSMB4|MSX2|PPARGC1B|PSMA2|PSMB6|PSMB2|GSK3B|PSMA1|ESR1|PSMD14|TWIST1|STUB1|PSMD4|PSMD9|PSMD10|RUNX2|RBX1|RPS27A|PSMA6|UBA52|SKP2|PSMC4|UBC|PSMC1
REACTOME_APC_CDC20_MEDIATED_DEGRADATION_OF_NEK2A	0.0978651	0.260158	-0.405659	-1.35575	462	25	ANAPC7|NEK2|UBE2E1|UBE2C|ANAPC4|ANAPC11|ANAPC5|RPS27A|CDC27|UBA52|UBC|CDC23|ANAPC10
REACTOME_PTEN_REGULATION	0.024142	0.105497	-0.28848	-1.36653	101	138	SEM1|LAMTOR4|LAMTOR2|LAMTOR5|PSMC2|PSMF1|PSMD8|PSMB4|SNAI2|MLST8|RHEB|RRAGB|PHC2|PSMA2|PSMB6|PSMB2|LAMTOR3|WWP2|EED|EGR1|RNF2|CBX4|MBD3|PSMA1|CSNK2B|JUN|HDAC3|PSMD14|MAF1|NR2E1|CSNK2A1|ATF2|STUB1|PSMD4|PSMD9|PSMD10|RRAGC|RRAGD|RPS27A|GATAD2A|AGO2|CSNK2A2|LAMTOR1|PSMA6|MKRN1|SALL4|UBA52|SCMH1|PSMC4|RBBP4|SNAI1|UBC|PSMC1
REACTOME_NEGATIVE_REGULATION_OF_NOTCH4_SIGNALING	0.0660418	0.207901	-0.343395	-1.36756	302	54	SEM1|PSMC2|SKP1|PSMF1|PSMD8|PSMB4|PSMA2|YWHAZ|PSMB6|PSMB2|PSMA1|PSMD14|PSMD4|PSMD9|PSMD10|RBX1|RPS27A|PSMA6|UBA52|PSMC4|UBC|PSMC1
REACTOME_CONVERSION_FROM_APC_C_CDC20_TO_APC_C_CDH1_IN_LATE_ANAPHASE	0.101131	0.263318	-0.440083	-1.36839	482	19	ANAPC7|UBE2E1|UBE2C|ANAPC4|ANAPC11|FZR1|ANAPC5|CDC27|CDC23|ANAPC10
REACTOME_DNA_REPAIR	0.00496992	0.0309796	-0.259746	-1.37076	18	316	CETN2|TFPT|POLR2K|POLR2J|COPS8|RAD9B|ERCC8|UBE2I|H4C8|POLR2E|RAD23A|MPG|COPS5|UVSSA|H4C5|ACTL6A|RAD1|CHD1L|POLR2I|PCNA|TERF2IP|PPP5C|H4C14|LIG1|UNG|H2BC21|POLD2|H4C11|SUMO1|ALKBH2|TERF1|ISY1|ERCC2|H2BC7|FAAP20|PPP4C|ERCC1|POLE4|H2BC5|SUMO3|UBE2B|ACTR5|H4C12|H2AC6|LIG3|NTHL1|BABAM2|POLR2L|SIRT6|H2AC19|POT1|PCLAF|PRKDC|SPRTN|POLR2C|TP53BP1|PNKP|ACD|COPS6|MCRS1|H2BC3|CHEK1|GTF2H4|H4C2|GEN1|H2AZ1|SPI…
REACTOME_LATE_ENDOSOMAL_MICROAUTOPHAGY	0.0760359	0.224225	-0.383628	-1.37207	355	33	HBB|VPS28|CHMP4B|VIM|PLIN2|PARK7|CHMP2A|VPS37D|MVB12A|RPS27A|UBA52|UBC|VPS37A
REACTOME_GENE_SILENCING_BY_RNA	0.0266542	0.114361	-0.295511	-1.3774	113	124	POLR2K|POLR2J|TDRD12|H3C12|H4C8|TSN|POLR2E|H3C2|NUP35|H4C5|POLR2I|H3C10|H4C14|RAN|H2BC21|H4C11|H2BC7|H2BC5|H3-3B|H4C12|H2AC6|POLR2L|H2AC19|PIWIL1|POLR2C|H3C4|H2BC3|HSP90AA1|H4C2|PRKRA|H2AZ1|POLR2D|H2AC4|TSNAX|H2BC12|H4C9|H2AC20|NUP133|H3C3|SEC13|POLR2H|AGO2|TDRKH|H3C6|H2BC17|TARBP2|POM121C|MYBL1|H2BC11|H2AZ2
REACTOME_SIGNALING_BY_FGFR	0.0429242	0.158604	-0.316977	-1.38194	191	83	POLR2K|FGF9|POLR2J|FLRT1|PLCG1|POLR2E|FGFBP2|PPP2R1A|POLR2I|FRS3|FGFBP1|SRC|HRAS|FGFBP3|NRAS|POLR2L|FGF22|POLR2C|SPRY2|FGFR3|GAB1|POLR2D|PPP2CA|SPRED1|SHC1|FGF19|FGFRL1|HNRNPH1|RPS27A|POLR2H
REACTOME_INCRETIN_SYNTHESIS_SECRETION_AND_INACTIVATION	0.093711	0.251234	-0.459146	-1.38293	449	17	PCSK1|GRP|LEP|CTNNB1|SEC11A|SPCS1|SEC11C|ISL1
REACTOME_ACTIVATION_OF_BH3_ONLY_PROTEINS	0.0785563	0.229903	-0.396097	-1.38339	369	30	SFN|DYNLL1|TP63|YWHAZ|YWHAE|BBC3|YWHAB|YWHAQ|YWHAG|E2F1
REACTOME_SUMOYLATION_OF_TRANSCRIPTION_FACTORS	0.0893608	0.245742	-0.439896	-1.38447	424	20	UBE2I|SUMO1|SUMO3|TP53BP1|TFAP2C|CDKN2A
REACTOME_N_GLYCAN_ANTENNAE_ELONGATION	0.0994861	0.262282	-0.47551	-1.38739	483	15	ST8SIA2|ST3GAL4|B4GALT5|B4GALT3|B4GALT2|B4GALT6|ST8SIA3|B4GALT4|MGAT5
REACTOME_PROTEIN_UBIQUITINATION	0.0435075	0.159528	-0.324902	-1.38786	193	76	CDC34|UCHL3|PCNA|PEX12|CDC73|PEX2|H2BC7|UBE2E1|H2BC5|UBE2B|UBE2A|UBE2C|UBE2D2|PRKDC|H2BC3|PEX10|OTULIN|RNF40|H2BC12|UBE2N|UBE2S|UBE2V2|UBE2E3|UBE2T|RPS27A|RNF144A|UBE2H|UBE2Q2|UBA52|WDR61|H2BC17|RNF181|H2BC11|UBC|DERL1
REACTOME_TRNA_MODIFICATION_IN_THE_NUCLEUS_AND_CYTOSOL	0.0583624	0.193933	-0.366867	-1.39302	267	43	TP53RK|QTRT1|CTU2|FTSJ1|TRMT112|TRDMT1|TRMT6|TRMT61A|TRMT1|CTU1|LAGE3|TYW1|ADAT3|WDR4
REACTOME_ESTROGEN_DEPENDENT_GENE_EXPRESSION	0.0183962	0.0884425	-0.295271	-1.39554	77	136	GTF2A2|POLR2K|POLR2J|H3C12|H4C8|POLR2E|H3C2|H4C5|POLR2I|H3C10|H4C14|H2BC21|H4C11|H2BC7|H2BC5|H3-3B|H4C12|H2AC6|POLR2L|H2AC19|PRMT1|POLR2C|JUN|ESR1|H3C4|H2BC3|USF1|HSP90AB1|HSP90AA1|H4C2|H2AZ1|NRIP1|ATF2|POLR2D|CITED1|RAD21|USF2|H2AC4|H2BC12|JUND|H4C9|H2AC20|H3C3|FOS|POLR2H|AGO2
REACTOME_KSRP_KHSRP_BINDS_AND_DESTABILIZES_MRNA	0.0891295	0.245742	-0.463448	-1.39589	427	17	EXOSC8|EXOSC5|YWHAZ|EXOSC4|PARN|KHSRP|EXOSC7|EXOSC9|EXOSC6|DIS3
REACTOME_MITOPHAGY	0.071459	0.218517	-0.408137	-1.39902	335	28	TOMM40|MTERF3|SRC|MAP1LC3B|MAP1LC3A|CSNK2B|CSNK2A1|TOMM7|RPS27A|CSNK2A2|UBA52|FUNDC1|UBC|TOMM20|ULK1|ATG12|VDAC1|MFN1|TOMM22|UBB|TOMM5
REACTOME_S_PHASE	0.0139744	0.0718439	-0.289681	-1.40185	58	160	SEM1|PSMC2|SKP1|PSMF1|PSMD8|PSMB4|GINS2|ANAPC7|PCNA|WEE1|GINS1|MCM3|LIG1|PSMA2|POLD2|PSMB6|PSMB2|UBE2E1|POLE4|CDC25B|CCNE2|GSK3B|UBE2C|ANAPC4|LIN37|MCM4|PSMA1|GINS3|PSMD14|ANAPC11|RFC2|MCM8|POLA1|CCNE1|FZR1|RAD21|PSMD4|ORC4|PSMD9|PSMD10|E2F1|ANAPC5|RBX1|RPS27A|CDK4|CDC27|PSMA6|UBA52|RPA1|ORC5|SKP2|PSMC4|RBBP4|UBC|PSMC1|CDC23|ANAPC10|CDK7|CDKN1A|RFC5|E2F4|PSMA5|CKS1B|AKT3|PSMD11|MCM6|PSMD6|PSMB3|C…
REACTOME_SIGNALING_BY_FGFR2_IN_DISEASE	0.0557121	0.189738	-0.377183	-1.40225	256	39	POLR2K|FGF9|POLR2J|PLCG1|POLR2E|POLR2I|HRAS|NRAS|POLR2L|FGF22|POLR2C|GAB1|POLR2D
REACTOME_REGULATION_OF_MRNA_STABILITY_BY_PROTEINS_THAT_BIND_AU_RICH_ELEMENTS	0.0334006	0.133289	-0.320155	-1.40333	148	86	SEM1|PSMC2|PRKCA|EXOSC8|PSMF1|PSMD8|PSMB4|EXOSC5|PSMA2|YWHAZ|PSMB6|HSPB1|HSPA1A|PSMB2|PABPC1|PSMA1|PSMD14|YWHAB|PSMD4|PSMD9|PSMD10|RPS27A|ZFP36L1|EXOSC4|PARN|PSMA6|KHSRP|UBA52|PSMC4|UBC|PSMC1|EXOSC7|EXOSC9|PSMA5|EXOSC6|PSMD11|DIS3|ELAVL1|PSMD6|PSMB3
REACTOME_ORC1_REMOVAL_FROM_CHROMATIN	0.0377024	0.144904	-0.332786	-1.40352	169	70	SEM1|PSMC2|SKP1|PSMF1|PSMD8|PSMB4|MCM3|PSMA2|PSMB6|PSMB2|MCM4|PSMA1|PSMD14|MCM8|PSMD4|ORC4|PSMD9|PSMD10|RBX1|RPS27A|PSMA6|UBA52|ORC5|SKP2|PSMC4|UBC|PSMC1|PSMA5|PSMD11|MCM6|PSMD6|PSMB3|CDT1|MCM7|ORC6|PSMD7
REACTOME_HIV_ELONGATION_ARREST_AND_RECOVERY	0.0637391	0.204008	-0.395393	-1.40501	298	32	ELOB|POLR2K|ELOC|POLR2J|POLR2E|SUPT4H1|POLR2I
REACTOME_GRB2_EVENTS_IN_ERBB2_SIGNALING	0.0884974	0.245484	-0.475638	-1.41276	426	16	EREG|HBEGF|NRG2|NRG3|HRAS|NRAS|EGF
REACTOME_BLOOD_GROUP_SYSTEMS_BIOSYNTHESIS	0.0740118	0.22239	-0.449142	-1.41357	351	20	B3GALT1|RHCE|FUT3|ST3GAL4|B3GALT5|B3GALT2|FUT7|ST3GAL6
REACTOME_SCF_SKP2_MEDIATED_DEGRADATION_OF_P27_P21	0.0420633	0.156633	-0.346858	-1.41364	189	60	SEM1|PSMC2|SKP1|PSMF1|PSMD8|PSMB4|PSMA2|PSMB6|PSMB2|CCNE2|PSMA1|PSMD14|CCNE1|PSMD4|PSMD9|PSMD10|RPS27A|CDK4|PSMA6|UBA52|SKP2|PSMC4|UBC|PSMC1|CDKN1A|PSMA5|CKS1B|PSMD11|PSMD6|PSMB3
REACTOME_DUAL_INCISION_IN_TC_NER	0.0389698	0.147771	-0.341716	-1.41368	173	65	POLR2K|POLR2J|ERCC8|POLR2E|UVSSA|POLR2I|PCNA|POLD2|ISY1|ERCC2|ERCC1|POLE4|POLR2L|POLR2C|GTF2H4|POLR2D|RFC2|HMGN1|GTF2H5|RBX1|RPS27A|POLR2H|UBA52|RPA1|UBC|ERCC3|CDK7|RFC5
REACTOME_ESR_MEDIATED_SIGNALING	0.00566782	0.0341138	-0.282227	-1.4148	22	206	GTF2A2|POLR2K|POLR2J|EREG|H3C12|H4C8|POLR2E|H3C2|EPGN|H4C5|HBEGF|POLR2I|H3C10|GNG5|PPP5C|GNG3|MMP9|H4C14|GNG7|SRC|H2BC21|MMP3|HSPB1|H4C11|H2BC7|H2BC5|HRAS|NRAS|H3-3B|EGF|GNG2|H4C12|H2AC6|POLR2L|PTK2|H2AC19|MMP7|PRMT1|POLR2C|JUN|ESR1|H3C4|H2BC3|GNG12|USF1|HSP90AB1|HSP90AA1|H4C2|H2AZ1|PIK3R2|NRIP1|ATF2|POLR2D|CITED1|RAD21|USF2|GNB2|H2AC4|SHC1|H2BC12|JUND|H4C9|H2AC20|SPHK1|H3C3|FOS|POLR2H|GNG10|AGO2…
REACTOME_CHONDROITIN_SULFATE_BIOSYNTHESIS	0.0731707	0.221842	-0.44976	-1.41552	347	20	CSGALNACT1|CSPG4|CSPG5|BCAN|CHST3|CHST9|CHPF|CHST11
REACTOME_TRANSCRIPTIONAL_REGULATION_OF_GRANULOPOIESIS	0.0354181	0.138347	-0.330505	-1.41553	157	77	H3C12|H4C8|H3C2|H4C5|H3C10|CEBPB|H4C14|H2BC21|H4C11|H2BC7|H2BC5|H3-3B|H4C12|H2AC6|H2AC19|H3C4|H2BC3|H4C2|H2AZ1|H2AC4|H2BC12|H4C9|H2AC20|E2F1|H3C3|CDK4|H3C6|H2BC17|H2BC11|H2AZ2|LEF1|H4C3|CDKN1A|H2AC14
REACTOME_TRIGLYCERIDE_CATABOLISM	0.0748945	0.223284	-0.444917	-1.41567	354	21	FABP4|PLIN1|FABP7|FABP6|FABP3|GPD2|FABP9|PPP1CC|PPP1CB|PNPLA4|CAV1
REACTOME_APC_C_CDH1_MEDIATED_DEGRADATION_OF_CDC20_AND_OTHER_APC_C_CDH1_TARGETED_PROTEINS_IN_LATE_MITOSIS_EARLY_G1	0.031118	0.126723	-0.336611	-1.42381	139	71	SEM1|PSMC2|PSMF1|PSMD8|PSMB4|ANAPC7|PSMA2|PSMB6|PSMB2|UBE2E1|UBE2C|ANAPC4|PSMA1|PSMD14|ANAPC11|FZR1|PSMD4|PSMD9|PSMD10|ANAPC5|RPS27A|CDC27|PSMA6|UBA52|SKP2|PSMC4|UBC|PSMC1|CDC23|ANAPC10|PSMA5|PSMD11|AURKB|PSMD6|PSMB3
REACTOME_CYCLIN_A_CDK2_ASSOCIATED_EVENTS_AT_S_PHASE_ENTRY	0.0267678	0.114361	-0.325323	-1.42598	119	85	SEM1|PSMC2|SKP1|PSMF1|PSMD8|PSMB4|WEE1|PSMA2|PSMB6|PSMB2|CDC25B|CCNE2|LIN37|PSMA1|PSMD14|CCNE1|FZR1|PSMD4|PSMD9|PSMD10|E2F1|RPS27A|CDK4|PSMA6|UBA52|SKP2|PSMC4|RBBP4|UBC|PSMC1|CDK7|CDKN1A|E2F4|PSMA5|CKS1B|AKT3|PSMD11|PSMD6|PSMB3|E2F5|MYC|CCND1|TFDP1
REACTOME_CELLULAR_SENESCENCE	0.00787966	0.0451547	-0.290198	-1.42613	32	179	H1-3|H3C12|H4C8|ERF|H3C2|H4C5|ANAPC7|TERF2IP|H3C10|PHC2|CEBPB|HMGA2|H4C14|H2BC21|H4C11|TERF1|H1-4|H2BC7|UBE2E1|H2BC5|EED|H3-3B|H4C12|CCNE2|H2AC6|MAPKAPK5|UBE2C|ANAPC4|RNF2|CBX4|H2AC19|POT1|ACD|JUN|H3C4|H2BC3|H4C2|ANAPC11|H2AZ1|MAP4K4|CCNE1|FZR1|CDKN2A|CDKN2C|H2AC4|H2BC12|H4C9|H2AC20|H1-2|CDK6|E2F1|ANAPC5|H3C3|FOS|RPS27A|CDK4|MAPK7|CDC27|H3C6|UBA52|H2BC17|SCMH1|RBBP4|H2BC11|H2AZ2|UBC|CDC23|ANAPC10…
REACTOME_SUMOYLATION_OF_DNA_METHYLATION_PROTEINS	0.0797927	0.23281	-0.481883	-1.43131	384	16	UBE2I|PHC2|SUMO1|RNF2|CBX4|PCGF2|DNMT3B
REACTOME_HSF1_DEPENDENT_TRANSACTIVATION	0.0475984	0.170203	-0.390515	-1.43198	219	37	HSPA6|DNAJB1|MLST8|HSBP1|DNAJB6|AKT1S1|HSPB1|HSPA1B|HSPA1A|HSPH1|HSP90AB1|HSP90AA1|HSF1
REACTOME_POST_TRANSLATIONAL_MODIFICATION_SYNTHESIS_OF_GPI_ANCHORED_PROTEINS	0.0260206	0.11217	-0.325649	-1.43307	115	88	LYPD3|LY6D|PIGU|ART3|LYPD5|RTN4RL1|CNTN5|CEACAM5|NRN1|PIGT|PIGC|LSAMP|PIGQ|OTOA|DPM3|PGAP1|RTN4RL2|PIGL|CNTN3|PIGP|GPAA1
REACTOME_ENERGY_DEPENDENT_REGULATION_OF_MTOR_BY_LKB1_AMPK	0.0579151	0.193173	-0.415845	-1.43843	269	29	LAMTOR4|LAMTOR2|LAMTOR5|MLST8|RHEB|RRAGB|LAMTOR3
REACTOME_UPTAKE_AND_ACTIONS_OF_BACTERIAL_TOXINS	0.0579151	0.193173	-0.415871	-1.43852	269	29	SYT1|MAP2K2|HBEGF|STX1A|CD9|SV2B|SNAP25|SV2A|HSP90AB1|HSP90AA1|PDZD3
REACTOME_TRAFFICKING_OF_GLUR2_CONTAINING_AMPA_RECEPTORS	0.0685131	0.21288	-0.477675	-1.43874	328	17	AP2S1|GRIA1|PRKCA|GRIA2
REACTOME_HIV_TRANSCRIPTION_ELONGATION	0.0444589	0.161776	-0.380764	-1.4397	204	42	ELOB|POLR2K|ELOC|POLR2J|POLR2E|SUPT4H1|POLR2I|ERCC2|POLR2L|POLR2C|GTF2H4|POLR2D|GTF2H5|POLR2H|NELFA
REACTOME_SIGNALING_BY_ERBB2_IN_CANCER	0.0604523	0.196779	-0.428432	-1.44478	285	26	EREG|PLCG1|HBEGF|NRG2|NRG3|HRAS|NRAS|EGF|GAB1|HSP90AA1|SHC1
REACTOME_APC_C_CDC20_MEDIATED_DEGRADATION_OF_CYCLIN_B	0.0609653	0.197107	-0.442883	-1.44644	287	23	ANAPC7|UBE2E1|UBE2C|ANAPC4|ANAPC11|ANAPC5|RPS27A|CDC27|UBA52|UBC|CDC23|ANAPC10
REACTOME_MRNA_CAPPING	0.0531961	0.184452	-0.419168	-1.44993	247	29	POLR2K|POLR2J|POLR2E|POLR2I|ERCC2|POLR2L|POLR2C|GTF2H4|POLR2D|GTF2H5|POLR2H
REACTOME_INSERTION_OF_TAIL_ANCHORED_PROTEINS_INTO_THE_ENDOPLASMIC_RETICULUM_MEMBRANE	0.0590976	0.194574	-0.449259	-1.4503	278	22	SEC61G|GET1|STX1A|APP|SGTA|CAMLG|HMOX1|GET3|EMD|SEC61B|UBL4A|GET4
REACTOME_PROCESSING_OF_DNA_DOUBLE_STRAND_BREAK_ENDS	0.0187668	0.0893522	-0.330245	-1.45689	83	89	RAD9B|UBE2I|H4C8|H4C5|RAD1|H4C14|H2BC21|H4C11|SUMO1|H2BC7|PPP4C|H2BC5|H4C12|BABAM2|SIRT6|TP53BP1|H2BC3|CHEK1|H4C2|RFC2|H2BC12|H4C9|UBE2N|UBE2V2|RPS27A|UBA52|H2BC17|RPA1|RNF8|H2BC11|UBC|H4C3|RFC5|BABAM1|NBN
REACTOME_SIGNALING_BY_FGFR2	0.023323	0.102386	-0.347206	-1.4595	104	69	POLR2K|FGF9|POLR2J|PLCG1|POLR2E|FGFBP2|PPP2R1A|POLR2I|FRS3|FGFBP1|SRC|HRAS|FGFBP3|NRAS|POLR2L|FGF22|POLR2C|SPRY2|GAB1|POLR2D|PPP2CA|SHC1|HNRNPH1|RPS27A|POLR2H
REACTOME_DNA_DAMAGE_RECOGNITION_IN_GG_NER	0.0397653	0.149237	-0.396321	-1.46342	182	38	CETN2|TFPT|COPS8|RAD23A|COPS5|ACTL6A|ACTR5|COPS6|MCRS1|INO80B|INO80E|RBX1|RPS27A|COPS4|UBA52|COPS7B|UBC
REACTOME_SIGNALING_BY_FGFR2_IIIA_TM	0.0607203	0.196981	-0.470875	-1.46413	289	19	POLR2K|POLR2J|POLR2E|POLR2I|POLR2L|POLR2C|POLR2D|POLR2H
REACTOME_FORMATION_OF_THE_BETA_CATENIN_TCF_TRANSACTIVATING_COMPLEX	0.0211046	0.0961347	-0.341551	-1.4659	93	78	H3C12|H4C8|H3C2|H4C5|H3C10|H4C14|CDC73|H2BC21|H4C11|CTNNB1|H2BC7|H2BC5|H3-3B|H4C12|H2AC6|H2AC19|H3C4|H2BC3|H4C2|H2AZ1|H2AC4|H2BC12|H4C9|ASH2L|H2AC20|H3C3|H3C6|H2BC17|SMARCA4|H2BC11|TCF7L1|H2AZ2|LEF1|H4C3|H2AC14|AXIN2|RBBP5
REACTOME_CELL_CYCLE_CHECKPOINTS	0.00153571	0.0134832	-0.281504	-1.46591	5	280	SFN|SEM1|MAPRE1|PSMC2|DYNLL1|CENPQ|RAD9B|CENPT|H4C8|PSMF1|PSMD8|DYNC1I2|PSMB4|DSN1|PPP2R1A|H4C5|RAD1|ANAPC7|PMF1|WEE1|PPP2R5A|ITGB3BP|MCM3|H4C14|PSMA2|YWHAZ|H2BC21|PSMB6|NSL1|H4C11|SUMO1|PSMB2|H2BC7|YWHAE|UBE2E1|H2BC5|H4C12|CCNE2|RCC2|CENPA|RPS27|BABAM2|UBE2C|ANAPC4|NDE1|MCM4|PSMA1|TP53BP1|H2BC3|PSMD14|CHEK1|H4C2|ANAPC11|COP1|RFC2|MCM8|YWHAB|CCNE1|PKMYT1|PPP2CA|CDC7|CDKN2A|PSMD4|ORC4|CENPN|PSMD9|…
REACTOME_CILIUM_ASSEMBLY	0.00218341	0.0166562	-0.297265	-1.47828	8	194	IFT52|MAPRE1|CETN2|DYNLL1|DYNLRB1|TCTN2|B9D1|BBS5|DYNC1I2|CEP83|IFT22|IFT140|PPP2R1A|TUBB2B|MKKS|ATAT1|DCTN3|CEP63|TUBB3|KIF3A|RPGRIP1L|TUBB2A|TCTN1|IFT46|IFT122|LZTFL1|MKS1|NPHP1|NEK2|ASAP1|KIFAP3|YWHAE|CCT5|TTC8|IFT80|BBS4|SDCCAG8|DYNLRB2|NDE1|CCP110|IQCB1|HAUS1|HAUS5|HSP90AA1|CLUAP1|BBS10|BBS7|WDR35|CEP41|MCHR1|WDR19|YWHAG|CCT3|IFT27|BBS2|BBS9|RAB11FIP3|ARL6|CCT8
REACTOME_INTRAFLAGELLAR_TRANSPORT	0.0304017	0.125407	-0.379797	-1.48694	139	50	IFT52|DYNLL1|DYNLRB1|IFT22|IFT140|TUBB2B|TUBB3|KIF3A|TUBB2A|IFT46|IFT122|KIFAP3|IFT80|DYNLRB2|CLUAP1|WDR35|WDR19|IFT27
REACTOME_HCMV_LATE_EVENTS	0.01177	0.0618897	-0.32907	-1.48835	51	102	H3C12|H4C8|VPS28|CHMP4B|H3C2|NUP35|H4C5|H3C10|H4C14|VPS4A|H2BC21|H4C11|H2AW|SNF8|H2BC7|H2BC5|H4C12|H2AC6|VPS25|H2AC19|H3C4|H2BC3|CHMP2A|CHMP1A|H4C2|H2AC4|VPS37D|H2BC12|H4C9|H2AC20|NUP133|MVB12A|H3C3|CEBPD|SEC13|H3C6|H2BC17|POM121C|VPS36|H2BC11|VPS37A|H4C3|AAAS|H2AC14
REACTOME_TELOMERE_EXTENSION_BY_TELOMERASE	0.0563207	0.190455	-0.511481	-1.49234	273	15	TERF2IP|NHP2|NOP10|TERF1|RUVBL2|POT1|ACD
REACTOME_HSF1_ACTIVATION	0.0390658	0.147771	-0.42772	-1.49384	183	30	HSPA6|DNAJB1|HSBP1|DNAJB6|HSPB1|HSPA1B|HSPA1A|YWHAE|HSPH1|HSP90AB1|HSP90AA1|HSF1
REACTOME_MRNA_SPLICING	0.00219298	0.0166562	-0.303408	-1.50033	8	188	SNRPB2|SRSF9|SNRPE|BCAS2|POLR2K|POLR2J|PRPF31|SRSF6|LSM7|SNRPD2|SNRPB|RNPS1|POLR2E|SNRNP25|SNRPF|LSM8|POLR2I|CWC15|BUD31|ELAVL2|SRSF7|LSM3|TXNL4A|RBM8A|CD2BP2|ISY1|YBX1|CWC27|CTNNBL1|SNRPC|LSM2|SRSF3|CRNKL1|PQBP1|PUF60|LSM4|NUDT21|POLR2L|PRCC|CPSF1|SNRNP70|POLR2C|U2AF1L4|POLR2D|HNRNPA3|DNAJC8|LSM5|RBM5|SNRPG|HNRNPH1|U2SURP|POLR2H|SF3B6|PPIH|SNRPD1
REACTOME_SHC1_EVENTS_IN_ERBB2_SIGNALING	0.043423	0.159528	-0.465143	-1.50157	204	22	PRKCA|EREG|HBEGF|NRG2|NRG3|HRAS|NRAS|EGF
REACTOME_HIV_TRANSCRIPTION_INITIATION	0.0277419	0.116956	-0.387865	-1.50356	128	47	TAF7L|GTF2A2|POLR2K|POLR2J|TAF11|POLR2E|POLR2I|ERCC2|POLR2L|POLR2C|TAF7|GTF2H4|TAF6|TAF2|POLR2D|TAF9
REACTOME_MTOR_SIGNALLING	0.0282118	0.118415	-0.405037	-1.51706	129	40	EIF4EBP1|LAMTOR4|LAMTOR2|LAMTOR5|MLST8|RHEB|RRAGB|AKT1S1|LAMTOR3|YWHAB|RPS6|RRAGC|RRAGD|LAMTOR1
REACTOME_INSULIN_RECEPTOR_RECYCLING	0.0381454	0.145439	-0.458804	-1.51901	180	24	ATP6V1F|ATP6AP1|ATP6V1A|ATP6V1H|ATP6V0B|ATP6V0D1|ATP6V1B1|ATP6V1G1|ATP6V0E2|ATP6V0E1|ATP6V0A1|ATP6V1D|ATP6V1B2
REACTOME_FORMATION_OF_INCISION_COMPLEX_IN_GG_NER	0.024608	0.107045	-0.402164	-1.52705	112	43	CETN2|UBE2I|RAD23A|CHD1L|SUMO1|ERCC2|ERCC1|SUMO3|GTF2H4|UBE2N|UBE2V2|GTF2H5|RBX1|RPS27A|UBA52|RPA1|UBC|ERCC3|CDK7
REACTOME_REGULATION_OF_PTEN_GENE_TRANSCRIPTION	0.011889	0.0621738	-0.375066	-1.53652	53	61	LAMTOR4|LAMTOR2|LAMTOR5|SNAI2|MLST8|RHEB|RRAGB|PHC2|LAMTOR3|EED|EGR1|RNF2|CBX4|MBD3|JUN|HDAC3|MAF1|NR2E1|ATF2|RRAGC|RRAGD|GATAD2A|LAMTOR1|SALL4|SCMH1|RBBP4|SNAI1
REACTOME_ADP_SIGNALLING_THROUGH_P2Y_PURINOCEPTOR_1	0.0325513	0.131998	-0.459882	-1.53697	153	25	GNG5|GNG3|GNG7|SRC|GNG2|P2RY1|GNG12|GNB2|GNG10|GNB4|GNB1|GNB3|GNG8|GNA15
REACTOME_MEIOTIC_RECOMBINATION	0.0100022	0.0546979	-0.366231	-1.54909	44	71	H3C12|H4C8|H3C2|H4C5|H3C10|H4C14|H2BC21|H4C11|H2BC7|H2BC5|H3-3B|H4C12|H2AC6|H2AC19|H3C4|H2BC3|H4C2|H2AZ1|H2AC4|H2BC12|H4C9|H2AC20|H3C3|CDK4|H3C6|H2BC17|RPA1|H2BC11|H2AZ2|H4C3|H2AC14|NBN
REACTOME_STRIATED_MUSCLE_CONTRACTION	0.0219213	0.0980314	-0.426401	-1.55647	101	36	TNNC1|TNNT1|MYL1|TNNI2|TNNC2|VIM|ACTA1|TMOD1|MYL3|MYL4|TNNT3|TCAP
REACTOME_MITOCHONDRIAL_TRNA_AMINOACYLATION	0.0291139	0.121139	-0.49111	-1.56265	137	21	VARS2|WARS2|EARS2|PPA2|TARS2|AARS2|GARS1|CARS2|FARS2|IARS2|QARS1
REACTOME_SYNTHESIS_SECRETION_AND_INACTIVATION_OF_GLUCAGON_LIKE_PEPTIDE_1_GLP_1	0.0332991	0.133289	-0.536131	-1.56426	161	15	PCSK1|GRP|LEP|CTNNB1|SEC11A|SPCS1|SEC11C
REACTOME_FORMATION_OF_TC_NER_PRE_INCISION_COMPLEX	0.0136986	0.0708626	-0.397065	-1.574	62	53	POLR2K|POLR2J|COPS8|ERCC8|POLR2E|COPS5|UVSSA|POLR2I|ISY1|ERCC2|POLR2L|POLR2C|COPS6|GTF2H4|POLR2D|HMGN1|GTF2H5|RBX1|RPS27A|POLR2H|COPS4|UBA52|COPS7B|UBC|ERCC3|CDK7|COPS2
REACTOME_SYNTHESIS_OF_ACTIVE_UBIQUITIN_ROLES_OF_E1_AND_E2_ENZYMES	0.0201699	0.093921	-0.453412	-1.58356	94	30	CDC34|UCHL3|UBE2E1|UBE2B|UBE2A|UBE2C|UBE2D2|OTULIN|UBE2S|UBE2E3|UBE2T|RPS27A|UBE2H|UBE2Q2|UBA52|UBC|UBE2W
REACTOME_EPIGENETIC_REGULATION_OF_GENE_EXPRESSION	0.00165877	0.0141736	-0.33699	-1.58433	6	132	POLR2K|H3C12|H4C8|POLR2E|H3C2|H4C5|H3C10|H4C14|H2BC21|SAP30|SAP18|H4C11|ERCC2|H2BC7|H2BC5|EED|H3-3B|H4C12|H2AC6|GSK3B|POLR2L|POLR1D|H2AC19|MBD3|H3C4|H2BC3|GTF2H4|DNMT3B|H4C2|H2AZ1|PHF1|H2AC4|H2BC12|TAF1A|H4C9|TAF1C|KAT2A|H2AC20|POLR1C|H3C3|GTF2H5|TET1|POLR2H|GATAD2A|H3C6|H2BC17|CBX3|RBBP4|H2BC11|H2AZ2|ERCC3|CDK7|H4C3
REACTOME_HATS_ACETYLATE_HISTONES	0.00188147	0.015267	-0.340428	-1.59137	7	127	H3C12|H4C8|ELP5|H3C2|MSL1|SUPT3H|H4C5|ACTL6A|H3C10|KANSL2|H4C14|H2BC21|H4C11|H2AW|H2BC7|H2BC5|RUVBL2|USP22|H4C12|H2AC6|ENY2|H2AC19|ELP6|H3C4|MCRS1|H2BC3|MBIP|SGF29|H4C2|ATF2|DMAP1|TAF9|TADA1|KAT7|H2AC4|H2BC12|H4C9|KAT2A|H2AC20|H3C3|VPS72|HAT1|TADA3|DR1|KAT14|MORF4L2|H3C6|H2BC17|SUPT7L
REACTOME_ATTENUATION_PHASE	0.0202171	0.093921	-0.468941	-1.59475	94	27	HSPA6|DNAJB1|HSBP1|DNAJB6|HSPB1|HSPA1B|HSPA1A|HSPH1|HSP90AB1|HSP90AA1|HSF1
REACTOME_HDACS_DEACETYLATE_HISTONES	0.00427735	0.027881	-0.370625	-1.59943	18	80	H3C12|H4C8|H3C2|H4C5|H3C10|H4C14|H2BC21|SAP30|SAP18|H4C11|H2AW|H2BC7|HMG20B|H2BC5|H4C12|H2AC6|H2AC19|MBD3|H3C4|HDAC3|H2BC3|H4C2|TBL1XR1|H2AC4|H2BC12|H4C9|H2AC20|H3C3|GATAD2A|H3C6|H2BC17|RBBP4|H2BC11
REACTOME_DNA_REPLICATION	0.00164396	0.0141736	-0.342695	-1.60194	6	126	SEM1|PSMC2|SKP1|PSMF1|PSMD8|PSMB4|GINS2|ANAPC7|PCNA|GINS1|MCM3|LIG1|PSMA2|POLD2|PSMB6|PSMB2|UBE2E1|POLE4|CCNE2|UBE2C|ANAPC4|MCM4|PSMA1|GINS3|PSMD14|ANAPC11|RFC2|MCM8|POLA1|CCNE1|FZR1|CDC7|PSMD4|ORC4|PSMD9|PSMD10|E2F1|ANAPC5|RBX1|RPS27A|CDC27|PSMA6|UBA52|RPA1|ORC5|SKP2|PSMC4|UBC|PSMC1|CDC23|ANAPC10|RFC5
REACTOME_CHROMOSOME_MAINTENANCE	0.0024983	0.0183913	-0.354863	-1.60576	10	103	CENPQ|CENPT|H4C8|H4C5|PCNA|TERF2IP|CHTF18|ITGB3BP|H4C14|NHP2|LIG1|NOP10|H2BC21|POLD2|H4C11|TERF1|H2BC7|H2BC5|MIS18A|RUVBL2|H4C12|H2AC6|CENPA|H2AC19|POT1|ACD|H2BC3|H4C2|H2AZ1|RFC2|POLA1|CENPN|H2AC4|H2BC12|H4C9|CENPO|H2AC20|NPM1|OIP5|CENPW|H2BC17|RPA1|CENPU|RBBP4|H2BC11|H2AZ2|DSCC1|H4C3|RFC5|WRAP53|H2AC14
REACTOME_ABORTIVE_ELONGATION_OF_HIV_1_TRANSCRIPT_IN_THE_ABSENCE_OF_TAT	0.0203218	0.0939513	-0.491811	-1.60624	95	23	POLR2K|POLR2J|POLR2E|SUPT4H1|POLR2I|POLR2L|POLR2C|POLR2D|POLR2H|NELFA
REACTOME_FORMATION_OF_THE_EARLY_ELONGATION_COMPLEX	0.0143101	0.072779	-0.451078	-1.61331	66	33	POLR2K|POLR2J|POLR2E|SUPT4H1|POLR2I|ERCC2|POLR2L|POLR2C|GTF2H4|POLR2D|GTF2H5|POLR2H|NELFA
REACTOME_SWITCHING_OF_ORIGINS_TO_A_POST_REPLICATIVE_STATE	0.00312779	0.0217977	-0.36667	-1.61758	13	89	SEM1|PSMC2|SKP1|PSMF1|PSMD8|PSMB4|ANAPC7|MCM3|PSMA2|PSMB6|PSMB2|UBE2E1|CCNE2|UBE2C|ANAPC4|MCM4|PSMA1|PSMD14|ANAPC11|MCM8|CCNE1|FZR1|PSMD4|ORC4|PSMD9|PSMD10|ANAPC5|RBX1|RPS27A|CDC27|PSMA6|UBA52|ORC5|SKP2|PSMC4|UBC|PSMC1|CDC23|ANAPC10
REACTOME_TRANSCRIPTIONAL_REGULATION_BY_SMALL_RNAS	0.00203344	0.0158211	-0.364872	-1.62465	8	94	POLR2K|POLR2J|H3C12|H4C8|POLR2E|H3C2|NUP35|H4C5|POLR2I|H3C10|H4C14|RAN|H2BC21|H4C11|H2BC7|H2BC5|H3-3B|H4C12|H2AC6|POLR2L|H2AC19|POLR2C|H3C4|H2BC3|H4C2|H2AZ1|POLR2D|H2AC4|H2BC12|H4C9|H2AC20|NUP133|H3C3|SEC13|POLR2H|AGO2|H3C6|H2BC17|POM121C|H2BC11|H2AZ2|H4C3|AAAS|H2AC14
REACTOME_OXIDATIVE_STRESS_INDUCED_SENESCENCE	0.00138953	0.0125451	-0.357602	-1.63146	5	110	H3C12|H4C8|H3C2|H4C5|H3C10|PHC2|H4C14|H2BC21|H4C11|H2BC7|H2BC5|EED|H3-3B|H4C12|H2AC6|MAPKAPK5|RNF2|CBX4|H2AC19|JUN|H3C4|H2BC3|H4C2|H2AZ1|MAP4K4|CDKN2A|CDKN2C|H2AC4|H2BC12|H4C9|H2AC20|CDK6|E2F1|H3C3|FOS|RPS27A|CDK4|H3C6|UBA52|H2BC17|SCMH1|RBBP4|H2BC11|H2AZ2|UBC
REACTOME_G2_M_CHECKPOINTS	0.000473709	0.00566675	-0.337701	-1.63147	1	158	SFN|SEM1|PSMC2|RAD9B|H4C8|PSMF1|PSMD8|PSMB4|H4C5|RAD1|WEE1|MCM3|H4C14|PSMA2|YWHAZ|H2BC21|PSMB6|H4C11|SUMO1|PSMB2|H2BC7|YWHAE|H2BC5|H4C12|BABAM2|MCM4|PSMA1|TP53BP1|H2BC3|PSMD14|CHEK1|H4C2|RFC2|MCM8|YWHAB|PKMYT1|CDC7|PSMD4|ORC4|PSMD9|H2BC12|PSMD10|H4C9|YWHAQ|UBE2N|YWHAG|UBE2V2|RPS27A|PSMA6|UBA52|H2BC17|RPA1|ORC5|CCNB2|RNF8|PSMC4|H2BC11|UBC|PSMC1
REACTOME_TRANSCRIPTION_COUPLED_NUCLEOTIDE_EXCISION_REPAIR_TC_NER	0.00314324	0.0217977	-0.380545	-1.63325	13	78	POLR2K|POLR2J|COPS8|ERCC8|POLR2E|COPS5|UVSSA|POLR2I|PCNA|LIG1|POLD2|ISY1|ERCC2|ERCC1|POLE4|LIG3|POLR2L|POLR2C|COPS6|GTF2H4|POLR2D|RFC2|HMGN1|GTF2H5|RBX1|RPS27A|POLR2H|COPS4|UBA52|RPA1|COPS7B|UBC|ERCC3|CDK7|RFC5|COPS2
REACTOME_G2_M_DNA_DAMAGE_CHECKPOINT	0.00179332	0.0149051	-0.374681	-1.64233	7	86	SFN|RAD9B|H4C8|H4C5|RAD1|WEE1|H4C14|YWHAZ|H2BC21|H4C11|SUMO1|H2BC7|YWHAE|H2BC5|H4C12|BABAM2|TP53BP1|H2BC3|CHEK1|H4C2|RFC2|YWHAB|H2BC12|H4C9|YWHAQ|UBE2N|YWHAG|UBE2V2
REACTOME_RNA_POLYMERASE_III_TRANSCRIPTION_TERMINATION	0.014818	0.0746357	-0.504383	-1.6473	69	23	POLR3F|POLR2K|POLR2E|POLR3G|POLR3K|POLR2L|POLR1D|POLR3C|POLR1C|POLR2H
REACTOME_SIGNALING_BY_NTRK2_TRKB	0.0143733	0.072779	-0.49471	-1.65337	67	25	PLCG1|FRS3|GRIN2B|SRC|NTF4|RAC1|HRAS|NRAS|CDK5|NTF3|GAB1|DOCK3|TIAM1|SHC1
REACTOME_TELOMERE_MAINTENANCE	0.00201839	0.0158211	-0.391825	-1.67373	8	76	H4C8|H4C5|PCNA|TERF2IP|CHTF18|H4C14|NHP2|LIG1|NOP10|H2BC21|POLD2|H4C11|TERF1|H2BC7|H2BC5|RUVBL2|H4C12|H2AC6|H2AC19|POT1|ACD|H2BC3|H4C2|H2AZ1|RFC2|POLA1|H2AC4|H2BC12|H4C9|H2AC20|H2BC17|RPA1|H2BC11|H2AZ2|DSCC1|H4C3|RFC5|WRAP53|H2AC14
REACTOME_FORMATION_OF_ATP_BY_CHEMIOSMOTIC_COUPLING	0.0163731	0.0811866	-0.564285	-1.67607	78	16	ATP5PO|ATP5ME|ATP5MF|ATP5MC3|ATP5PB|ATP5MG
REACTOME_RHO_GTPASES_ACTIVATE_PKNS	0.00112562	0.010881	-0.388766	-1.67771	4	80	SFN|H3C12|H4C8|H3C2|H4C5|H3C10|H4C14|KLK2|YWHAZ|H2BC21|H4C11|H2BC7|YWHAE|RAC1|H2BC5|H3-3B|H4C12|H2AC6|H2AC19|RHOC|H3C4|H2BC3|H4C2|H2AZ1|YWHAB|H2AC4|H2BC12|H4C9|YWHAQ|YWHAG|H2AC20|H3C3
REACTOME_RNA_POLYMERASE_III_TRANSCRIPTION	0.00889178	0.0497628	-0.447678	-1.6843	40	41	POLR3F|POLR2K|SNAPC2|POLR2E|POLR3G|SNAPC3|BRF2|POLR3K|SNAPC5|GTF3A|POLR2L|POLR1D|GTF3C1|GTF3C3|POLR3C|POLR1C|POLR2H
REACTOME_DEPOSITION_OF_NEW_CENPA_CONTAINING_NUCLEOSOMES_AT_THE_CENTROMERE	0.00354139	0.0237001	-0.412802	-1.69697	15	62	CENPQ|CENPT|H4C8|H4C5|ITGB3BP|H4C14|H2BC21|H4C11|H2BC7|H2BC5|MIS18A|H4C12|H2AC6|CENPA|H2AC19|H2BC3|H4C2|H2AZ1|CENPN|H2AC4|H2BC12|H4C9|CENPO|H2AC20|NPM1|OIP5|CENPW|H2BC17|CENPU|RBBP4|H2BC11|H2AZ2|H4C3|H2AC14
REACTOME_INTERCONVERSION_OF_NUCLEOTIDE_DI_AND_TRIPHOSPHATES	0.00786899	0.0451547	-0.4994	-1.71185	36	28	DTYMK|DCTPP1|AK8|GUK1|NME1|DUT|DCTD|NME4|NME3
REACTOME_RUNX1_REGULATES_TRANSCRIPTION_OF_GENES_INVOLVED_IN_DIFFERENTIATION_OF_HSCS	0.000923574	0.00940277	-0.371559	-1.71603	3	116	SEM1|PSMC2|H3C12|H4C8|PSMF1|PSMD8|PSMB4|H3C2|H4C5|H3C10|H4C14|PSMA2|H2BC21|PSMB6|LMO1|H4C11|PSMB2|H2BC7|H2BC5|H3-3B|TCF12|H4C12|H2AC6|H2AC19|PSMA1|H3C4|H2BC3|PSMD14|H4C2|H2AZ1|PSMD4|PSMD9|H2AC4|H2BC12|PSMD10|H4C9|H2AC20|H3C3|RPS27A|PSMA6|H3C6|UBA52|H2BC17|PSMC4|H2BC11|H2AZ2|UBC|PSMC1|CDK7|H4C3|H2AC14|PSMA5|H2AX|PSMD11|GATA1|PSMD6|PSMB3|H3C1
REACTOME_MITOCHONDRIAL_PROTEIN_IMPORT	0.00334076	0.0228398	-0.415171	-1.71616	14	64	CMC4|MTX2|TIMM13|CHCHD2|GFER|CMC2|TIMM8B|BCS1L|CYC1|TIMM17A|TOMM40|MTX1|TIMM44|COA6|TIMM17B|NDUFB8|CHCHD5|PMPCB|DNAJC19|TIMM50|CHCHD7|SLC25A12|SLC25A13|COQ2|HSPA9|TIMM10|TOMM7|TIMM22
REACTOME_ERCC6_CSB_AND_EHMT2_G9A_POSITIVELY_REGULATE_RRNA_EXPRESSION	0.00310352	0.0217977	-0.418009	-1.72485	13	63	H3C12|H4C8|H3C2|H4C5|H3C10|H4C14|H2BC21|H4C11|H2BC7|H2BC5|H3-3B|H4C12|H2AC6|H2AC19|MBD3|H3C4|H2BC3|H4C2|H2AZ1|H2AC4|H2BC12|H4C9|H2AC20|H3C3|GATAD2A|H3C6|H2BC17|CBX3|RBBP4|H2BC11|H2AZ2|H4C3|H2AC14
REACTOME_GLOBAL_GENOME_NUCLEOTIDE_EXCISION_REPAIR_GG_NER	0.000895456	0.00931468	-0.39508	-1.72685	3	84	CETN2|TFPT|COPS8|UBE2I|RAD23A|COPS5|ACTL6A|CHD1L|PCNA|LIG1|POLD2|SUMO1|ERCC2|ERCC1|POLE4|SUMO3|ACTR5|LIG3|COPS6|MCRS1|GTF2H4|INO80B|RFC2|INO80E|UBE2N|UBE2V2|GTF2H5|RBX1|RPS27A|COPS4|UBA52|RPA1|COPS7B|UBC|ERCC3|CDK7|RFC5|COPS2
REACTOME_RMTS_METHYLATE_HISTONE_ARGININES	0.00178333	0.0149051	-0.418977	-1.74276	7	66	H3C12|H4C8|PRMT7|H3C2|H4C5|ACTL6A|H3C10|H4C14|COPRS|H4C11|H2AW|RPS2|H4C12|H2AC6|H2AC19|PRMT1|H3C4|H4C2|H2AZ1|H2AC4|SMARCB1|H4C9|SMARCD3|H2AC20|H3C3|CDK4|H3C6|SMARCA4|H2AZ2|WDR77|H4C3|H2AC14|H2AX|SMARCC1|SMARCD1|H3C1|DNMT3A
REACTOME_NUCLEOTIDE_EXCISION_REPAIR	0.000463177	0.0056109	-0.382246	-1.74389	1	110	CETN2|TFPT|POLR2K|POLR2J|COPS8|ERCC8|UBE2I|POLR2E|RAD23A|COPS5|UVSSA|ACTL6A|CHD1L|POLR2I|PCNA|LIG1|POLD2|SUMO1|ISY1|ERCC2|ERCC1|POLE4|SUMO3|ACTR5|LIG3|POLR2L|POLR2C|COPS6|MCRS1|GTF2H4|POLR2D|INO80B|RFC2|INO80E|HMGN1|UBE2N|UBE2V2|GTF2H5|RBX1|RPS27A|POLR2H|COPS4|UBA52|RPA1|COPS7B
REACTOME_DNA_DAMAGE_TELOMERE_STRESS_INDUCED_SENESCENCE	0.00178094	0.0149051	-0.418927	-1.74905	7	67	H1-3|H4C8|H4C5|TERF2IP|HMGA2|H4C14|H2BC21|H4C11|TERF1|H1-4|H2BC7|H2BC5|H4C12|CCNE2|H2AC6|H2AC19|POT1|ACD|H2BC3|H4C2|H2AZ1|CCNE1|H2AC4|H2BC12|H4C9|H2AC20|H1-2|H2BC17|H2BC11|H2AZ2|H4C3|CDKN1A|H2AC14|NBN
REACTOME_POSITIVE_EPIGENETIC_REGULATION_OF_RRNA_EXPRESSION	0.000671592	0.00730356	-0.397207	-1.75697	2	90	POLR2K|H3C12|H4C8|POLR2E|H3C2|H4C5|H3C10|H4C14|H2BC21|H4C11|H2BC7|H2BC5|H3-3B|H4C12|H2AC6|GSK3B|POLR2L|POLR1D|H2AC19|MBD3|H3C4|H2BC3|H4C2|H2AZ1|H2AC4|H2BC12|TAF1A|H4C9|TAF1C|KAT2A|H2AC20|POLR1C|H3C3|POLR2H|GATAD2A|H3C6|H2BC17|CBX3|RBBP4|H2BC11|H2AZ2
REACTOME_RNA_POLYMERASE_III_TRANSCRIPTION_INITIATION_FROM_TYPE_1_PROMOTER	0.00467886	0.0298511	-0.517545	-1.77404	21	28	POLR3F|POLR2K|POLR2E|POLR3G|POLR3K|GTF3A|POLR2L|POLR1D|GTF3C1|GTF3C3|POLR3C|POLR1C|POLR2H
REACTOME_CONDENSATION_OF_PROPHASE_CHROMOSOMES	0.00132832	0.0122231	-0.442669	-1.80413	5	60	H3C12|H4C8|H3C2|H4C5|H3C10|KMT5A|H4C14|H2BC21|H4C11|H2BC7|H2BC5|H3-3B|H4C12|H2AC6|H2AC19|H3C4|H2BC3|NCAPH2|H4C2|H2AZ1|H2AC4|H2BC12|H4C9|H2AC20|H3C3|H3C6|H2BC17|H2BC11|H2AZ2|H4C3|H2AC14
REACTOME_TP53_REGULATES_METABOLIC_GENES	0.000223564	0.0039502	-0.420793	-1.83455	0	83	SFN|LAMTOR4|LAMTOR2|LAMTOR5|GLS|COX6A1|NDUFA4|COX5B|MLST8|RHEB|COX6B1|TP63|COX7B|RRAGB|YWHAZ|COX6C|COX4I1|DDIT4|LAMTOR3|YWHAE|COX16|COX8A|COX7C|SESN3|COX11|YWHAB|YWHAQ|YWHAG|COX14|RRAGC|RRAGD|GPI|AGO2|LAMTOR1
REACTOME_BASE_EXCISION_REPAIR	0.000449035	0.00554542	-0.430501	-1.84766	1	78	H4C8|MPG|H4C5|PCNA|TERF2IP|H4C14|LIG1|UNG|H2BC21|POLD2|H4C11|TERF1|H2BC7|POLE4|H2BC5|H4C12|H2AC6|LIG3|NTHL1|H2AC19|POT1|PNKP|ACD|H2BC3|H4C2|H2AZ1|RFC2|H2AC4|H2BC12|H4C9|H2AC20|H2BC17|RPA1|POLB|H2BC11|H2AZ2|H4C3|RFC5|H2AC14
REACTOME_SENESCENCE_ASSOCIATED_SECRETORY_PHENOTYPE_SASP	0.000451671	0.00554542	-0.414579	-1.86058	1	98	H3C12|H4C8|H3C2|H4C5|ANAPC7|H3C10|CEBPB|H4C14|H2BC21|H4C11|H2BC7|UBE2E1|H2BC5|H3-3B|H4C12|H2AC6|UBE2C|ANAPC4|H2AC19|JUN|H3C4|H2BC3|H4C2|ANAPC11|H2AZ1|FZR1|CDKN2A|CDKN2C|H2AC4|H2BC12|H4C9|H2AC20|CDK6|ANAPC5|H3C3|FOS|RPS27A|CDK4|MAPK7|CDC27|H3C6|UBA52|H2BC17|H2BC11|H2AZ2|UBC|CDC23|ANAPC10|H4C3|CDKN1A|H2AC14
REACTOME_MRNA_SPLICING_MINOR_PATHWAY	0.00109075	0.0106515	-0.472216	-1.86235	4	52	SNRPE|POLR2K|POLR2J|SRSF6|SNRPD2|SNRPB|POLR2E|SNRNP25|SNRPF|POLR2I|SRSF7|TXNL4A|YBX1|LSM2|POLR2L|POLR2C|POLR2D|SNRPG|POLR2H|SF3B6|SNRPD1|SNRPD3|SNRNP35
REACTOME_AMINO_ACIDS_REGULATE_MTORC1	0.0010898	0.0106515	-0.468009	-1.86383	4	54	LAMTOR4|LAMTOR2|LAMTOR5|ATP6V1F|FLCN|MLST8|RHEB|RRAGB|ATP6V1A|NPRL3|LAMTOR3|WDR24|ATP6V1H|FNIP1|ATP6V0B|ATP6V0D1|ATP6V1B1|ATP6V1G1|RRAGC|RRAGD|ATP6V0E2|SEC13|LAMTOR1|ATP6V0E1|BMT2|ATP6V1D|ATP6V1B2|KPTN
REACTOME_RNA_POLYMERASE_I_TRANSCRIPTION	0.000450857	0.00554542	-0.420743	-1.87702	1	95	POLR2K|H3C12|H4C8|POLR2E|H3C2|H4C5|H3C10|H4C14|H2BC21|H4C11|ERCC2|H2BC7|H2BC5|H3-3B|H4C12|H2AC6|POLR2L|POLR1D|H2AC19|MBD3|H3C4|H2BC3|GTF2H4|H4C2|H2AZ1|H2AC4|H2BC12|TAF1A|H4C9|TAF1C|KAT2A|H2AC20|POLR1C|H3C3|GTF2H5|POLR2H|GATAD2A|H3C6|H2BC17|CBX3|RBBP4|H2BC11|H2AZ2|ERCC3|CDK7|H4C3|H2AC14|RRN3
REACTOME_NEGATIVE_EPIGENETIC_REGULATION_OF_RRNA_EXPRESSION	0.000451977	0.00554542	-0.422925	-1.87879	1	93	POLR2K|H3C12|H4C8|POLR2E|H3C2|H4C5|H3C10|H4C14|H2BC21|SAP30|SAP18|H4C11|ERCC2|H2BC7|H2BC5|H3-3B|H4C12|H2AC6|POLR2L|POLR1D|H2AC19|H3C4|H2BC3|GTF2H4|DNMT3B|H4C2|H2AZ1|H2AC4|H2BC12|TAF1A|H4C9|TAF1C|H2AC20|POLR1C|H3C3|GTF2H5|POLR2H|H3C6|H2BC17|H2BC11|H2AZ2|ERCC3|CDK7|H4C3|H2AC14
REACTOME_ZINC_TRANSPORTERS	0.00270721	0.0196101	-0.628361	-1.8926	12	17	SLC39A2|SLC39A1|SLC39A3|SLC39A10|SLC30A8|SLC39A4
REACTOME_RNA_POLYMERASE_III_TRANSCRIPTION_INITIATION_FROM_TYPE_3_PROMOTER	0.00148873	0.013305	-0.552531	-1.89397	6	28	POLR3F|POLR2K|SNAPC2|POLR2E|POLR3G|SNAPC3|BRF2|POLR3K|SNAPC5|POLR2L|POLR1D|POLR3C|POLR1C|POLR2H
REACTOME_BBSOME_MEDIATED_CARGO_TARGETING_TO_CILIUM	0.00127011	0.012155	-0.581898	-1.90046	5	23	BBS5|MKKS|LZTFL1|CCT5|TTC8|BBS4|BBS10|BBS7|MCHR1|CCT3|BBS2|BBS9|ARL6|CCT8|BBIP1
REACTOME_ACTIVATION_OF_ANTERIOR_HOX_GENES_IN_HINDBRAIN_DEVELOPMENT_DURING_EARLY_EMBRYOGENESIS	0.000231481	0.0039502	-0.42248	-1.92157	0	108	POLR2K|POLR2J|H3C12|H4C8|POLR2E|HOXB2|H3C2|H4C5|HOXB3|POLR2I|H3C10|H4C14|H2BC21|H4C11|H2BC7|H2BC5|HOXD3|EED|H3-3B|H4C12|H2AC6|RARG|POLR2L|H2AC19|POLR2C|HOXA4|JUN|H3C4|HDAC3|PCGF2|H2BC3|H4C2|H2AZ1|POLR2D|H2AC4|H2BC12|H4C9|ASH2L|ZNF335|H2AC20|H3C3|HOXD1|POLR2H|HOXA3|H3C6|H2BC17|PKNOX1|HOXB4|PAGR1|RBBP4|H2BC11|H2AZ2
REACTOME_CRISTAE_FORMATION	0.0015015	0.013305	-0.557237	-1.92751	6	29	MTX2|MICOS13|ATP5PO|ATP5ME|ATP5MF|CHCHD6|TMEM11|MTX1|ATP5MC3|APOO|ATP5PB|ATP5MG|MICOS10
REACTOME_RNA_POLYMERASE_III_CHAIN_ELONGATION	0.00188245	0.015267	-0.630451	-1.93132	8	18	POLR3F|POLR2K|POLR2E|POLR3G|POLR3K|POLR2L|POLR1D|POLR3C|POLR1C|POLR2H
REACTOME_SIGNALING_BY_ROBO_RECEPTORS	0.000248139	0.00395782	-0.385758	-1.94121	0	213	SEM1|DCC|RPL26L1|PSMC2|PRKCA|ELOB|ELOC|PAK5|RPS26|RNPS1|PSMF1|RPS27L|PSMD8|PSMB4|RPS20|RPS16|RPL13|RPL39|RPL36|RPS19|RPL7|RPL30|RPS28|RPL37A|ARHGAP39|PSMA2|RPS8|RPL28|RPS15|RPS15A|RPL31|RPL22|SRC|RPS5|RBM8A|UPF3A|PSMB6|PFN2|RPL6|NCK2|RPL9|MSI1|PSMB2|RPS11|RPLP1|RPS2|RPL18|RPL21|RAC1|RPL24|RPL8|SRGAP2|RPS14|PABPC1|RPS27|RPS18|RPS7|RPL13A|RPL14|RPL29|RPL37|PSMA1|RPS3A|RPL23|RPS3|RPL18A|PSMD14|RPL19…
REACTOME_MTORC1_MEDIATED_SIGNALLING	0.00042337	0.00554542	-0.598345	-1.95418	1	23	EIF4EBP1|LAMTOR4|LAMTOR2|LAMTOR5|MLST8|RHEB|RRAGB|AKT1S1|LAMTOR3|YWHAB|RPS6|RRAGC|RRAGD|LAMTOR1
REACTOME_B_WICH_COMPLEX_POSITIVELY_REGULATES_RRNA_EXPRESSION	0.000223115	0.0039502	-0.458899	-1.95971	0	75	POLR2K|H3C12|H4C8|POLR2E|H3C2|H4C5|H3C10|H4C14|H2BC21|H4C11|H2BC7|H2BC5|H3-3B|H4C12|H2AC6|GSK3B|POLR2L|POLR1D|H2AC19|H3C4|H2BC3|H4C2|H2AZ1|H2AC4|H2BC12|TAF1A|H4C9|TAF1C|KAT2A|H2AC20|POLR1C|H3C3|POLR2H|H3C6|H2BC17|H2BC11|H2AZ2
REACTOME_RECOGNITION_AND_ASSOCIATION_OF_DNA_GLYCOSYLASE_WITH_SITE_CONTAINING_AN_AFFECTED_PURINE	0.000652742	0.00720249	-0.513432	-1.9605	2	44	H4C8|MPG|H4C5|TERF2IP|H4C14|H2BC21|H4C11|TERF1|H2BC7|H2BC5|H4C12|H2AC6|H2AC19|POT1|ACD|H2BC3|H4C2|H2AZ1|H2AC4|H2BC12|H4C9|H2AC20|H2BC17|H2BC11|H2AZ2|H4C3|H2AC14
REACTOME_ACTIVATED_PKN1_STIMULATES_TRANSCRIPTION_OF_AR_ANDROGEN_RECEPTOR_REGULATED_GENES_KLK2_AND_KLK3	0.000434877	0.00554542	-0.495821	-1.96548	1	53	H3C12|H4C8|H3C2|H4C5|H3C10|H4C14|KLK2|H2BC21|H4C11|H2BC7|H2BC5|H3-3B|H4C12|H2AC6|H2AC19|H3C4|H2BC3|H4C2|H2AZ1|H2AC4|H2BC12|H4C9|H2AC20|H3C3|H3C6|H2BC17|H2BC11|H2AZ2|H4C3|H2AC14|H2AX|H3C1|H2BC13|PKN1|H4C4
REACTOME_BASE_EXCISION_REPAIR_AP_SITE_FORMATION	0.000434122	0.00554542	-0.505612	-1.98691	1	51	H4C8|MPG|H4C5|TERF2IP|H4C14|UNG|H2BC21|H4C11|TERF1|H2BC7|H2BC5|H4C12|H2AC6|NTHL1|H2AC19|POT1|ACD|H2BC3|H4C2|H2AZ1|H2AC4|H2BC12|H4C9|H2AC20
REACTOME_RESPONSE_OF_EIF2AK1_HRI_TO_HEME_DEFICIENCY	0.00061665	0.00694275	-0.688545	-2.00895	2	15	TRIB3|PPP1R15A|GRB10|EIF2S2|ATF3|CEBPB
REACTOME_SIRT1_NEGATIVELY_REGULATES_RRNA_EXPRESSION	0.00043611	0.00554542	-0.513798	-2.0547	1	55	H3C12|H4C8|H3C2|H4C5|H3C10|H4C14|H2BC21|H4C11|H2BC7|H2BC5|H3-3B|H4C12|H2AC6|H2AC19|H3C4|H2BC3|H4C2|H2AZ1|H2AC4|H2BC12|TAF1A|H4C9|TAF1C|H2AC20|H3C3|H3C6|H2BC17|H2BC11|H2AZ2|H4C3|H2AC14|H2AX|H3C1|H2BC13|TAF1B|H4C4
REACTOME_INFLUENZA_INFECTION	0.000237473	0.0039502	-0.442569	-2.12932	0	154	RPL26L1|POLR2K|POLR2J|RPS26|RPS27L|POLR2E|RPS20|NUP35|RPS16|RPL13|RPL39|POLR2I|RPL36|RPS19|RPL7|RPL30|RPS28|RPL37A|RPS8|RAN|RPL28|KPNA1|RPS15|RPS15A|RPL31|RPL22|RPS5|RPL6|HSPA1A|RPL9|RPS11|RPLP1|RPS2|RPL18|RPL21|RPL24|RPL8|RPS14|RPS27|CLTA|POLR2L|RPS18|RPS7|RPL13A|RPL14|RPL29|RPL37|RPS3A|RPL23|POLR2C|RPS3|RPL18A|HSP90AA1|RPL19|POLR2D|RPS24|RPS6|RPLP0|RPL10A|RPL5|RPS23|DNAJC3|RPS9|NUP133|SEC13|RPS…
REACTOME_ACTIVATION_OF_THE_MRNA_UPON_BINDING_OF_THE_CAP_BINDING_COMPLEX_AND_EIFS_AND_SUBSEQUENT_BINDING_TO_43S	0.000220799	0.0039502	-0.531636	-2.14767	0	58	EIF4EBP1|RPS26|RPS27L|EIF2S2|RPS20|RPS16|EIF3E|EIF3C|RPS19|RPS28|EIF3K|RPS8|RPS15|RPS15A|RPS5|RPS11|RPS2|EIF3H|RPS14|PABPC1|RPS27|RPS18|RPS7|RPS3A|RPS3|RPS24|RPS6|RPS23|RPS9|RPS27A|RPS25|EIF3B|RPS29
REACTOME_DNA_METHYLATION	0.00021815	0.0039502	-0.55457	-2.18714	0	52	H3C12|H4C8|H3C2|H4C5|H3C10|H4C14|H2BC21|H4C11|H2BC7|H2BC5|H3-3B|H4C12|H2AC6|H2AC19|H3C4|H2BC3|DNMT3B|H4C2|H2AZ1|H2AC4|H2BC12|H4C9|H2AC20|H3C3|H3C6|H2BC17|H2BC11|H2AZ2|H4C3|H2AC14|H2AX|H3C1|DNMT3A|H2BC13
REACTOME_THE_CITRIC_ACID_TCA_CYCLE_AND_RESPIRATORY_ELECTRON_TRANSPORT	0.000237135	0.0039502	-0.454063	-2.19861	0	161	NDUFV3|NDUFAF5|NDUFB3|SLC25A27|NDUFAB1|NDUFA11|NDUFA13|ATP5PO|ATP5ME|NDUFAF2|NDUFS6|ATP5MF|NDUFS7|SLC25A14|IDH3B|UQCR11|COX6A1|NDUFA4|COX5B|NDUFS5|BSG|COX6B1|NDUFB2|CYC1|NDUFA5|NDUFB7|COX7B|UQCRQ|NDUFA1|UQCRB|NDUFB10|NDUFA12|FAHD1|NDUFA7|ATP5MC3|COX6C|NDUFA2|NDUFA3|COX4I1|NDUFB8|NDUFS4|SUCLA2|NDUFA10|ATP5PB|NDUFAF6|NDUFB1|ATP5MG|COX16|NDUFB11|TMEM126B|SLC16A8|COX8A|ACAD9|COX7C|NDUFB9|UQCRFS1|TRAP…
REACTOME_PRC2_METHYLATES_HISTONES_AND_DNA	0.000221386	0.0039502	-0.539938	-2.20055	0	60	H3C12|H4C8|H3C2|H4C5|H3C10|H4C14|H2BC21|H4C11|H2BC7|H2BC5|EED|H3-3B|H4C12|H2AC6|H2AC19|H3C4|H2BC3|DNMT3B|H4C2|H2AZ1|PHF1|H2AC4|H2BC12|H4C9|H2AC20|H3C3|H3C6|H2BC17|RBBP4|H2BC11|H2AZ2|H4C3|H2AC14|H2AX|H3C1|DNMT3A|MTF2|H2BC13
REACTOME_RRNA_PROCESSING	0.000246002	0.00395782	-0.445416	-2.21967	0	200	RPL26L1|EXOSC8|RPS26|RPS27L|FBL|RPS20|RPS16|RPP25|RPL13|RPL39|RPL36|RPS19|RPL7|RPL30|RPS28|NHP2|EXOSC5|RPL37A|RPS8|NOP10|TSR3|RPL28|RPS15|RPS15A|RPL31|RPL22|IMP3|RPS5|MPHOSPH6|RPL6|RPL9|RPS11|DIMT1|RPLP1|RPS2|TRMT112|RPL18|RPL21|RPL24|RPL8|DDX49|NIP7|DCAF13|RPS14|RPS27|RPS18|RPS7|RPL13A|BOP1|RPL14|RPL29|RPL37|RPS3A|RPL23|BUD23|UTP4|RPS3|RPL18A|NOP56|WDR12|SENP3|RPL19|UTP18|RPS24|RRP1|NOC4L|RPS6|R…
REACTOME_MITOCHONDRIAL_TRANSLATION	0.000225989	0.0039502	-0.504898	-2.24294	0	93	MRPS6|MRPL36|MRPL55|MRPS14|MRPL9|MRPS34|MRPL42|MRPL57|MRPS26|GADD45GIP1|MRPL15|MRPS33|MRPL37|MRPL13|MRPL20|MRPL33|MRPL14|MRPL32|MRPS21|MRPL54|MRPS15|MRPL28|MRPL3|MRPL44|MRPL4|MRPL24|DAP3|MRPL22|MRPS12|MRPS11|MRPL27|AURKAIP1|MRPS9|MRPL11|MRPL2|MRPL47|MRPL34|MRPS28|MRPS17|TUFM
REACTOME_SELENOAMINO_ACID_METABOLISM	0.000230468	0.0039502	-0.500403	-2.3088	0	115	RPL26L1|RPS26|RPS27L|RPS20|RPS16|RPL13|RPL39|RPL36|RPS19|RPL7|RPL30|RPS28|RPL37A|SARS1|RPS8|RPL28|RPS15|RPS15A|RPL31|RPL22|RPS5|RPL6|RPL9|RPS11|RPLP1|RPS2|RPL18|RPL21|RPL24|RPL8|RPS14|RPS27|RPS18|RPS7|RPL13A|RPL14|RPL29|RPL37|RPS3A|RPL23|AHCY|EEF1E1|RPS3|RPL18A|RPL19|RPS24|RPS6|RPLP0|RPL10A|RPL5|RPS23|RPS9|RPS27A|RPL3L|EEFSEC|RPL32|RPS25|RPL23A|RPL35A|RPL4|RPL15|UBA52|QARS1|RPS29|RPL34|RPL26|RPL3…
REACTOME_REGULATION_OF_EXPRESSION_OF_SLITS_AND_ROBOS	0.000239406	0.0039502	-0.47734	-2.32253	0	168	SEM1|RPL26L1|PSMC2|ELOB|ELOC|RPS26|RNPS1|PSMF1|RPS27L|PSMD8|PSMB4|RPS20|RPS16|RPL13|RPL39|RPL36|RPS19|RPL7|RPL30|RPS28|RPL37A|PSMA2|RPS8|RPL28|RPS15|RPS15A|RPL31|RPL22|RPS5|RBM8A|UPF3A|PSMB6|RPL6|RPL9|MSI1|PSMB2|RPS11|RPLP1|RPS2|RPL18|RPL21|RPL24|RPL8|RPS14|PABPC1|RPS27|RPS18|RPS7|RPL13A|RPL14|RPL29|RPL37|PSMA1|RPS3A|RPL23|RPS3|RPL18A|PSMD14|RPL19|RPS24|RPS6|RPLP0|RPL10A|PSMD4|RPL5|PSMD9|PSMD10|I…
REACTOME_RNA_POLYMERASE_I_PROMOTER_ESCAPE	0.000223115	0.0039502	-0.54536	-2.32893	0	75	POLR2K|H3C12|H4C8|POLR2E|H3C2|H4C5|H3C10|H4C14|H2BC21|H4C11|ERCC2|H2BC7|H2BC5|H3-3B|H4C12|H2AC6|POLR2L|POLR1D|H2AC19|H3C4|H2BC3|GTF2H4|H4C2|H2AZ1|H2AC4|H2BC12|TAF1A|H4C9|TAF1C|H2AC20|POLR1C|H3C3|GTF2H5|POLR2H|H3C6|H2BC17|CBX3|H2BC11|H2AZ2|ERCC3|CDK7|H4C3|H2AC14|RRN3
REACTOME_COMPLEX_I_BIOGENESIS	0.000216357	0.0039502	-0.644732	-2.51742	0	49	NDUFV3|NDUFAF5|NDUFB3|NDUFAB1|NDUFA11|NDUFA13|NDUFAF2|NDUFS6|NDUFS7|NDUFS5|NDUFB2|NDUFA5|NDUFB7|NDUFA1|NDUFB10|NDUFA12|NDUFA7|NDUFA2|NDUFA3|NDUFB8|NDUFS4|NDUFA10|NDUFAF6|NDUFB1|NDUFB11|TMEM126B|ACAD9|NDUFB9|NDUFC1|NDUFB4
REACTOME_NONSENSE_MEDIATED_DECAY_NMD	0.000231107	0.0039502	-0.550743	-2.53478	0	114	RPL26L1|RPS26|RNPS1|RPS27L|PPP2R1A|RPS20|RPS16|RPL13|RPL39|RPL36|RPS19|RPL7|RPL30|RPS28|RPL37A|RPS8|RPL28|RPS15|RPS15A|RPL31|RPL22|RPS5|RBM8A|UPF3A|RPL6|RPL9|RPS11|RPLP1|RPS2|RPL18|RPL21|RPL24|RPL8|RPS14|PABPC1|RPS27|RPS18|RPS7|RPL13A|RPL14|RPL29|RPL37|RPS3A|RPL23|RPS3|RPL18A|SMG5|RPL19|RPS24|PPP2CA|RPS6|RPLP0|RPL10A|RPL5|RPS23|RPS9|SMG7|RPS27A|RPL3L|RPL32|RPS25|RPL23A|RPL35A|RPL4|RPL15|UBA52|RPS…
REACTOME_EUKARYOTIC_TRANSLATION_INITIATION	0.000231965	0.0039502	-0.559751	-2.58784	0	117	EIF4EBP1|RPL26L1|RPS26|RPS27L|EIF2S2|RPS20|RPS16|RPL13|RPL39|EIF3E|EIF3C|RPL36|RPS19|RPL7|RPL30|RPS28|EIF3K|RPL37A|RPS8|RPL28|RPS15|RPS15A|RPL31|RPL22|RPS5|RPL6|RPL9|RPS11|RPLP1|RPS2|RPL18|RPL21|RPL24|RPL8|EIF3H|RPS14|PABPC1|RPS27|RPS18|RPS7|RPL13A|RPL14|RPL29|RPL37|RPS3A|RPL23|RPS3|RPL18A|RPL19|RPS24|RPS6|RPLP0|RPL10A|RPL5|EIF2B2|RPS23|RPS9|RPS27A|RPL3L|RPL32|RPS25|RPL23A|RPL35A|EIF3B|RPL4|RPL15…
REACTOME_RESPIRATORY_ELECTRON_TRANSPORT_ATP_SYNTHESIS_BY_CHEMIOSMOTIC_COUPLING_AND_HEAT_PRODUCTION_BY_UNCOUPLING_PROTEINS	0.000231428	0.0039502	-0.568813	-2.59994	0	111	NDUFV3|NDUFAF5|NDUFB3|SLC25A27|NDUFAB1|NDUFA11|NDUFA13|ATP5PO|ATP5ME|NDUFAF2|NDUFS6|ATP5MF|NDUFS7|SLC25A14|UQCR11|COX6A1|NDUFA4|COX5B|NDUFS5|COX6B1|NDUFB2|CYC1|NDUFA5|NDUFB7|COX7B|UQCRQ|NDUFA1|UQCRB|NDUFB10|NDUFA12|NDUFA7|ATP5MC3|COX6C|NDUFA2|NDUFA3|COX4I1|NDUFB8|NDUFS4|NDUFA10|ATP5PB|NDUFAF6|NDUFB1|ATP5MG|COX16|NDUFB11|TMEM126B|COX8A|ACAD9|COX7C|NDUFB9|UQCRFS1|TRAP1|NDUFC1|NDUFB4|COX11|UQCR10|CO…
REACTOME_RESPIRATORY_ELECTRON_TRANSPORT	0.000223864	0.0039502	-0.589677	-2.60833	0	90	NDUFV3|NDUFAF5|NDUFB3|NDUFAB1|NDUFA11|NDUFA13|NDUFAF2|NDUFS6|NDUFS7|UQCR11|COX6A1|NDUFA4|COX5B|NDUFS5|COX6B1|NDUFB2|CYC1|NDUFA5|NDUFB7|COX7B|UQCRQ|NDUFA1|UQCRB|NDUFB10|NDUFA12|NDUFA7|COX6C|NDUFA2|NDUFA3|COX4I1|NDUFB8|NDUFS4|NDUFA10|NDUFAF6|NDUFB1|COX16|NDUFB11|TMEM126B|COX8A|ACAD9|COX7C|NDUFB9|UQCRFS1|TRAP1|NDUFC1|NDUFB4|COX11|UQCR10|COX14|NDUFS8|NUBPL|UQCRH|UQCRC2|NDUFS3|SDHC|NDUFAF3
REACTOME_TRANSLATION	0.000257003	0.004032	-0.505607	-2.6431	0	289	EIF4EBP1|MRPS6|VARS2|MRPL36|RPL26L1|SEC61G|MRPL55|SSR2|MRPS14|N6AMT1|MRPL9|MRPS34|RPS26|MRPL42|MRPL57|RPS27L|SRPRB|SRP19|MRPS26|GADD45GIP1|EIF2S2|RPS20|MRPL15|RPS16|RPL13|RPL39|MRPS33|MRPL37|EIF3E|EIF3C|RPL36|RPS19|MRPL13|RPL7|EEF1D|RPL30|MRPL20|RPS28|EIF3K|MRPL33|SRP9|RPL37A|SARS1|RPS8|MRPL14|MRPL32|RPL28|RPS15|RPS15A|RPL31|MRPS21|MRPL54|RPL22|RPS5|MRPS15|RPN2|SEC61A1|RPL6|MRPL28|WARS2|RPL9|MRPL…
REACTOME_RESPONSE_OF_EIF2AK4_GCN2_TO_AMINO_ACID_DEFICIENCY	0.000226296	0.0039502	-0.607741	-2.73831	0	100	TRIB3|RPL26L1|RPS26|RPS27L|EIF2S2|RPS20|RPS16|ATF3|RPL13|RPL39|RPL36|RPS19|RPL7|RPL30|RPS28|CEBPB|RPL37A|RPS8|RPL28|RPS15|RPS15A|RPL31|RPL22|RPS5|RPL6|RPL9|RPS11|RPLP1|RPS2|RPL18|RPL21|RPL24|RPL8|RPS14|RPS27|RPS18|RPS7|RPL13A|RPL14|RPL29|RPL37|RPS3A|RPL23|RPS3|RPL18A|RPL19|ATF2|RPS24|RPS6|RPLP0|RPL10A|RPL5|RPS23|RPS9|RPS27A|RPL3L|RPL32|RPS25|RPL23A|RPL35A|RPL4|RPL15|UBA52|RPS29|RPL34|RPL26|RPL35|…
REACTOME_EUKARYOTIC_TRANSLATION_ELONGATION	0.000224669	0.0039502	-0.618718	-2.74493	0	92	RPL26L1|RPS26|RPS27L|RPS20|RPS16|RPL13|RPL39|RPL36|RPS19|RPL7|EEF1D|RPL30|RPS28|RPL37A|RPS8|RPL28|RPS15|RPS15A|RPL31|RPL22|RPS5|RPL6|RPL9|RPS11|RPLP1|RPS2|RPL18|RPL21|RPL24|RPL8|RPS14|RPS27|RPS18|RPS7|RPL13A|RPL14|RPL29|RPL37|RPS3A|RPL23|RPS3|RPL18A|RPL19|RPS24|RPS6|RPLP0|RPL10A|RPL5|RPS23|RPS9|RPS27A|RPL3L|RPL32|RPS25|RPL23A|RPL35A|RPL4|RPL15|UBA52|RPS29|RPL34|RPL26|RPL35|RPSA|RPL11
REACTOME_SRP_DEPENDENT_COTRANSLATIONAL_PROTEIN_TARGETING_TO_MEMBRANE	0.000231428	0.0039502	-0.605539	-2.76781	0	111	RPL26L1|SEC61G|SSR2|RPS26|RPS27L|SRPRB|SRP19|RPS20|RPS16|RPL13|RPL39|RPL36|RPS19|RPL7|RPL30|RPS28|SRP9|RPL37A|RPS8|RPL28|RPS15|RPS15A|RPL31|RPL22|RPS5|RPN2|SEC61A1|RPL6|RPL9|RPS11|RPLP1|RPS2|RPL18|RPL21|RPL24|RPL8|RPS14|RPS27|SEC11A|RPS18|RPS7|SPCS1|RPL13A|RPL14|RPL29|RPL37|TRAM1|RPS3A|RPL23|RPS3|RPL18A|SRP14|RPL19|SEC11C|RPS24|RPS6|RPLP0|RPL10A|RPL5|RPS23|RPS9|SSR4|RPS27A|SEC61B|RPL3L|RPN1|SSR1|…
REACTOME_KERATINIZATION	0.000226501	0.0039502	-0.692555	-3.12592	0	101	LCE3E|KRT17|KRT14|SPRR2D|SPRR2E|KRT5|TGM5|SPRR2A|IVL|LCE3D|KRT13|LIPN|PKP1|KRT78|SPRR2G|KRT15|DSC3|KRT4|TGM1|KRT10|SPRR3|SPRR2B|KRT6B|KRT6A|CASP14|SPRR1A|LCE2A|SPRR1B|DSG3|KRT1|LCE5A|KRT34|KRT23|KRT7|SPRR2F|KRT6C|KAZN|LIPK|KRT16|KRT75|KRT2|SPINK5|CSTA|KRT79|KRT80|KRT81|PI3
REACTOME_FORMATION_OF_THE_CORNIFIED_ENVELOPE	0.000224669	0.0039502	-0.712228	-3.15978	0	92	LCE3E|KRT17|KRT14|SPRR2D|SPRR2E|KRT5|TGM5|SPRR2A|IVL|LCE3D|KRT13|LIPN|PKP1|KRT78|SPRR2G|KRT15|DSC3|KRT4|TGM1|KRT10|SPRR3|SPRR2B|KRT6B|KRT6A|CASP14|SPRR1A|LCE2A|SPRR1B|DSG3|KRT1|LCE5A|KRT34|KRT23|KRT7|SPRR2F|KRT6C|KAZN|LIPK|KRT16|KRT75|KRT2|SPINK5|CSTA|KRT79|KRT80|KRT81|PI3

## Sheet: 2c
Supplementary Data 2c. ssGSEA pathway scores based on responder vs non-responder analysis in pre-treatment samples in Riaz et al. dataset. (FDR-corrected two-sided Welch t-test between R and NR)
Pathway	Pt103_Pre	Pt106_Pre	Pt11_Pre	Pt17_Pre	Pt1_Pre	Pt24_Pre	Pt27_Pre	Pt28_Pre	Pt29_Pre	Pt31_Pre	Pt39_Pre	Pt46_Pre	Pt47_Pre	Pt52_Pre	Pt5_Pre	Pt62_Pre	Pt66_Pre	Pt78_Pre	Pt84_Pre	Pt85_Pre	Pt8_Pre	Pt90_Pre	Pt9_Pre	Pt101_Pre	Pt18_Pre	Pt30_Pre	Pt34_Pre	Pt3_Pre	Pt44_Pre	Pt48_Pre	Pt49_Pre	Pt72_Pre	Pt94_Pre	Pt10_Pre	Pt2_Pre	Pt26_Pre	Pt36_Pre	Pt37_Pre	Pt38_Pre	Pt4_Pre	Pt59_Pre	Pt65_Pre	Pt67_Pre	Pt77_Pre	Pt79_Pre	Pt82_Pre	Pt89_Pre	Pt92_Pre	Pt98_Pre
COMPLEMENT_CASCADE	-0.0374658	-0.0509464	-0.0860463	-0.145581	-0.0571871	-0.00957901	-0.111022	-0.134473	-0.0698155	-0.062828	-0.178536	0.0109373	-0.0308434	0.4581	-0.117477	-0.237602	-0.187944	-0.254011	-0.118198	-0.200717	-0.0404509	-0.116926	-0.109938	0.0324449	0.0401398	-0.187755	-0.00532528	-0.174552	-0.0337367	0.52745	0.0213955	-0.183239	-0.0362388	-0.138104	-0.0797594	-0.145457	0.0888671	-0.152318	-0.228157	-0.135661	-0.0814549	-0.0366208	-0.0394505	0.0582491	-0.184476	0.24387	-0.0907772	-0.0428986	-0.0865292
REGULATION_OF_INSULIN_LIKE_GROWTH_FACTOR_IGF_TRANSPORT_AND_UPTAKE_BY_INSULIN_LIKE_GROWTH_FACTOR_BINDING_PROTEINS_IGFBPS	-0.121714	-0.140037	-0.111302	-0.10752	-0.110635	-0.0932445	-0.0909992	-0.136087	-0.0709503	-0.162097	-0.107216	-0.0487598	-0.055069	0.418146	-0.195653	-0.182906	-0.148493	-0.153218	-0.13245	-0.157938	-0.089898	-0.154381	-0.0688204	-0.116746	-0.10182	-0.11088	-0.0846129	-0.0828723	-0.0458918	0.426248	-0.0593159	-0.110819	-0.00129244	-0.147637	-0.0759173	-0.140071	-0.0104735	-0.141635	-0.14737	-0.117528	-0.110083	-0.0974862	0.0701386	-0.0417414	-0.151583	0.309313	-0.0892887	-0.125944	-0.107867
FORMATION_OF_FIBRIN_CLOT_CLOTTING_CASCADE	-0.160425	-0.139737	-0.142399	-0.102669	-0.121358	-0.0488821	-0.0614545	-0.125799	-0.0804953	-0.12466	-0.158942	-0.0457524	-0.103195	0.417254	-0.163699	-0.200294	-0.1893	-0.185606	-0.165073	-0.182705	-0.0939716	-0.190541	-0.16676	-0.108504	-0.0872177	-0.118333	-0.0922548	-0.138874	-0.129466	0.47043	-0.0457263	-0.167593	-0.058426	-0.162139	-0.0980005	-0.16873	-0.0286098	-0.175555	-0.176406	-0.12776	-0.169304	-0.114699	0.0372911	-0.0516042	-0.162296	0.269174	-0.160007	-0.145283	-0.132213
INTRINSIC_PATHWAY_OF_FIBRIN_CLOT_FORMATION	-0.0855634	-0.0930967	-0.104892	-0.092238	-0.102782	-0.0172058	-0.0477111	-0.103026	-0.111851	-0.0670002	-0.14189	-0.039077	-0.099793	0.37442	-0.117639	-0.169647	-0.146674	-0.178767	-0.130399	-0.127674	-0.0828464	-0.164279	-0.142258	-0.0326514	-0.0378719	-0.106076	-0.0702592	-0.117547	-0.097139	0.444444	-0.00887744	-0.132744	-0.0261947	-0.140546	-0.0555531	-0.105388	-0.0143534	-0.0938352	-0.132499	-0.119336	-0.119807	-0.0649447	-0.0526697	-0.0188594	-0.115096	0.220436	-0.0986722	-0.0869915	-0.100755
PHASE_I_FUNCTIONALIZATION_OF_COMPOUNDS	-0.062946	-0.127956	-0.0731522	-0.157525	-0.144047	-0.0271606	-0.144543	-0.140128	-0.0808733	-0.126929	-0.151046	-0.0356788	-0.144788	0.372531	-0.170415	-0.194983	-0.165471	-0.159178	-0.0993582	-0.183556	-0.10667	-0.165551	-0.142723	-0.136788	-0.123805	-0.182558	-0.0513336	-0.176369	-0.110225	0.433211	0.0202739	-0.136653	-0.0769135	-0.150135	-0.145489	-0.181994	0.0636439	-0.101996	-0.199958	-0.187788	-0.118301	-0.130562	0.0804479	-0.119372	-0.185486	0.201842	-0.0645365	-0.133307	-0.159211
RESPONSE_TO_ELEVATED_PLATELET_CYTOSOLIC_CA2	-0.00564543	-0.0533219	-0.0473071	-0.056049	-0.0580878	0.0725039	-0.019367	-0.0461245	0.00316523	-0.0416722	-0.11729	0.0838263	0.0103691	0.397015	-0.104749	-0.108425	-0.156479	-0.164169	-0.0862964	-0.195752	0.0118759	-0.0989415	-0.0614109	-0.024176	-0.0126192	-0.112643	0.0107703	-0.088633	-0.0270174	0.437892	0.0625784	-0.137689	0.0202607	-0.116631	-0.0390393	-0.166134	0.113341	-0.106477	-0.160154	-0.0949088	-0.0564361	-0.0497459	0.133747	0.0272803	-0.0892968	0.32093	-0.0451353	-0.0656948	-0.0603644
BILE_ACID_AND_BILE_SALT_METABOLISM	-0.0784178	-0.159416	-0.134362	-0.200048	-0.179024	-0.0578543	-0.156919	-0.167808	-0.171103	-0.183954	-0.182529	-0.0794471	-0.170688	0.287924	-0.207676	-0.227619	-0.170239	-0.167461	-0.149485	-0.223635	-0.114141	-0.225133	-0.1503	-0.169246	-0.174931	-0.173635	-0.138661	-0.197801	-0.131444	0.395609	-0.0268554	-0.191564	-0.0905589	-0.190024	-0.180619	-0.198816	0.029491	-0.150469	-0.216367	-0.200112	-0.156271	-0.149638	0.0625231	-0.142313	-0.156008	0.079514	-0.15357	-0.160676	-0.166353
PLASMA_LIPOPROTEIN_REMODELING	-0.389183	-0.398441	-0.321646	-0.230791	-0.294408	-0.354213	-0.267438	-0.381855	-0.31982	-0.366366	-0.384184	-0.226279	-0.303204	0.520674	-0.355279	-0.317812	-0.369169	-0.264667	-0.213363	-0.408594	-0.327081	-0.427816	-0.325102	-0.299566	-0.26456	-0.284504	-0.304315	-0.213247	-0.392496	0.572184	-0.363357	-0.383803	-0.128027	-0.323776	-0.276738	-0.381489	-0.153363	-0.395258	-0.321215	-0.315857	-0.327213	-0.337595	-0.0455998	-0.302495	-0.345093	0.427035	-0.36144	-0.417418	-0.213528
BIOLOGICAL_OXIDATIONS	-0.0987877	-0.16922	-0.126161	-0.183748	-0.173362	-0.0670826	-0.184386	-0.148493	-0.120097	-0.162833	-0.191761	-0.0701313	-0.174785	0.36244	-0.186636	-0.206141	-0.213252	-0.21045	-0.159315	-0.223233	-0.14279	-0.181211	-0.174373	-0.148624	-0.158122	-0.200547	-0.097292	-0.201636	-0.164724	0.434854	-0.0335518	-0.170784	-0.110147	-0.188184	-0.179572	-0.217067	-0.00287887	-0.15154	-0.231272	-0.225271	-0.15179	-0.160895	0.0579298	-0.143343	-0.217014	0.165607	-0.112839	-0.167749	-0.171357
BINDING_AND_UPTAKE_OF_LIGANDS_BY_SCAVENGER_RECEPTORS	-0.0963672	-0.105948	-0.117247	-0.120718	-0.166497	-0.0475685	-0.0551985	-0.101086	-0.0696139	-0.171505	-0.199801	0.0080251	-0.0772412	0.470235	-0.209899	-0.203575	-0.198068	-0.206265	-0.0850019	-0.250283	-0.0456533	-0.174685	-0.0450004	-0.142038	-0.147276	-0.128962	-0.216801	-0.0687993	-0.0336638	0.488856	0.0493126	-0.164583	0.0608019	-0.150016	-0.119934	-0.200334	0.178935	-0.183727	-0.171422	-0.163134	-0.110584	-0.0953234	-0.0253497	-0.0907732	-0.0627437	0.403959	-0.0013363	-0.228754	-0.0807843
PLASMA_LIPOPROTEIN_ASSEMBLY	-0.116298	-0.107716	-0.0368599	-0.0244169	-0.00944519	-0.046008	-0.0377166	-0.0839529	-0.00250437	-0.0904385	-0.108623	0.0529573	-0.0205822	0.47034	-0.0454436	-0.120381	-0.119802	-0.141463	-0.012901	-0.0586035	-0.0456706	-0.0888641	-0.0601801	-0.0716789	-0.0370383	-0.0417607	-0.00464246	0.0229506	-0.04559	0.513143	-0.0167929	-0.078616	0.0439157	-0.0481769	0.00791017	-0.0961591	0.090793	-0.0858225	-0.0357589	-0.0652592	-0.0186002	-0.0543337	0.0843221	-0.0642875	-0.10401	0.415345	-0.022393	-0.103686	-0.0256907
INTERLEUKIN_2_FAMILY_SIGNALING	0.162734	0.100055	0.128666	-0.00322874	0.175794	0.195399	0.0876953	0.105112	0.119041	0.148879	-0.0277792	0.214175	0.126788	0.0732873	0.170457	-0.00991796	-0.0110651	-0.0144078	-0.0204613	0.00608132	0.113172	0.153488	0.0566122	0.324137	0.236893	0.0236041	0.250871	0.0820343	0.158134	0.136906	0.211672	0.0363349	0.126402	0.0248954	0.188717	0.0608627	0.146779	0.0438576	0.0412315	0.09499	0.15546	0.161634	0.0927043	0.238684	0.0596602	0.0837985	0.0760752	0.16264	0.0289141
SYNTHESIS_OF_BILE_ACIDS_AND_BILE_SALTS	-0.05581	-0.103669	-0.0954373	-0.169865	-0.166844	-0.0154845	-0.129083	-0.111168	-0.13182	-0.12343	-0.126357	-0.0486265	-0.135534	0.261186	-0.176911	-0.196029	-0.108517	-0.109072	-0.0963077	-0.165389	-0.0665692	-0.196939	-0.109528	-0.149489	-0.143912	-0.131429	-0.113943	-0.172105	-0.0853184	0.364162	0.0559466	-0.159695	-0.066691	-0.129971	-0.151772	-0.168061	0.0962876	-0.114039	-0.170834	-0.158707	-0.115346	-0.109443	0.0977136	-0.106878	-0.114464	0.0582449	-0.114296	-0.128109	-0.133227
RA_BIOSYNTHESIS_PATHWAY	0.0593844	0.0153671	0.000489858	-0.0414491	-0.0454983	0.0747014	-0.0573565	-0.0344475	-0.0266757	-0.0585674	-0.00683701	0.0711201	-0.0358659	0.434075	-0.0359015	-0.112426	-0.0315993	-0.022921	-0.0138055	-0.0767416	-0.0100573	-0.0412171	-0.108153	-0.0574294	-0.0205428	-0.0633143	0.0716318	-0.103094	-0.0288414	0.517151	0.127782	-0.00890966	0.000741881	-0.0450942	-0.0863959	-0.0339428	0.151868	-0.0692113	-0.0662337	-0.0572749	-0.0162714	-0.0398465	0.208427	-0.0632361	-0.0816609	0.281646	-0.0420322	-0.00447818	-0.0589592
GLUCURONIDATION	-0.382707	-0.37922	-0.338762	-0.332127	-0.330815	-0.277196	-0.358649	-0.254075	-0.307299	-0.300125	-0.393338	-0.314556	-0.341427	0.359863	-0.279151	-0.386025	-0.360336	-0.393086	-0.407219	-0.390278	-0.33792	-0.269473	-0.391475	-0.288547	-0.304389	-0.293182	-0.328108	-0.356288	-0.356124	0.446337	-0.276103	-0.317672	-0.29741	-0.39612	-0.312914	-0.361045	-0.304315	-0.378737	-0.373753	-0.38455	-0.358052	-0.320286	-0.137521	-0.3131	-0.352443	0.11687	-0.342742	-0.359906	-0.237762
FDR-corrected Welch t-test of ssGSEA pathway scores between responder and non-responder (P<0.05)
	Welch_ttest(Riaz et al.)	FDR(Riaz et al.)
COMPLEMENT CASCADE	0.0743767	0.147188
REGULATION OF INSULIN LIKE GROWTH FACTOR IGF TRANSPORT AND UPTAKE BY INSULIN LIKE GROWTH FACTOR BINDING PROTEINS IGFBPS	0.0769217	0.147188
FORMATION OF FIBRIN CLOT CLOTTING CASCADE	0.137375	0.147188
INTRINSIC PATHWAY OF FIBRIN CLOT FORMATION	0.105294	0.147188
PHASE I FUNCTIONALIZATION OF COMPOUNDS	0.109067	0.147188
RESPONSE TO ELEVATED PLATELET CYTOSOLIC CA2	0.126063	0.147188
BILE ACID AND BILE SALT METABOLISM	0.113915	0.147188
PLASMA LIPOPROTEIN REMODELING	0.154298	0.154298
BIOLOGICAL OXIDATIONS	0.112184	0.147188
BINDING AND UPTAKE OF LIGANDS BY SCAVENGER RECEPTORS	0.105669	0.147188
PLASMA LIPOPROTEIN ASSEMBLY	0.108793	0.147188
INTERLEUKIN 2 FAMILY SIGNALING	0.1054	0.147188
SYNTHESIS OF BILE ACIDS AND BILE SALTS	0.137124	0.147188
RA BIOSYNTHESIS PATHWAY	0.103227	0.147188
GLUCURONIDATION	0.132524	0.147188

## Sheet: 2d
Supplementary Data 2d. PASS-PRE signature scores of pre-treatment samples in Riaz et al. dataset.
Sample	PatientID	PreOn	PopCateg	Response	Cohort	Resp_NoResp	SS	Samples_Resp
Pt103_Pre	Pt103	Pre	ProgPre	PD	NIV3-PROG	No_Response	0.375312	NR
Pt106_Pre	Pt106	Pre	ProgPre	PD	NIV3-PROG	No_Response	0.349677	NR
Pt11_Pre	Pt11	Pre	NaivePre	PD	NIV3-NAIVE	No_Response	0.360923	NR
Pt17_Pre	Pt17	Pre	ProgPre	PD	NIV3-PROG	No_Response	0.319454	NR
Pt1_Pre	Pt1	Pre	ProgPre	PD	NIV3-PROG	No_Response	0.371061	NR
Pt24_Pre	Pt24	Pre	NaivePre	PD	NIV3-NAIVE	No_Response	0.395575	NR
Pt27_Pre	Pt27	Pre	NaivePre	PD	NIV3-NAIVE	No_Response	0.35082	NR
Pt28_Pre	Pt28	Pre	NaivePre	PD	NIV3-NAIVE	No_Response	0.345134	NR
Pt29_Pre	Pt29	Pre	NaivePre	PD	NIV3-NAIVE	No_Response	0.367392	NR
Pt31_Pre	Pt31	Pre	NaivePre	PD	NIV3-NAIVE	No_Response	0.351152	NR
Pt39_Pre	Pt39	Pre	ProgPre	PD	NIV3-PROG	No_Response	0.31037	NR
Pt46_Pre	Pt46	Pre	ProgPre	PD	NIV3-PROG	No_Response	0.414186	NR
Pt47_Pre	Pt47	Pre	ProgPre	PD	NIV3-PROG	No_Response	0.373714	NR
Pt52_Pre	Pt52	Pre	ProgPre	PD	NIV3-PROG	No_Response	0.543157	NR
Pt5_Pre	Pt5	Pre	NaivePre	PD	NIV3-NAIVE	No_Response	0.348225	NR
Pt62_Pre	Pt62	Pre	NaivePre	PD	NIV3-NAIVE	No_Response	0.29187	NR
Pt66_Pre	Pt66	Pre	NaivePre	PD	NIV3-NAIVE	No_Response	0.305115	NR
Pt78_Pre	Pt78	Pre	ProgPre	PD	NIV3-PROG	No_Response	0.300707	NR
Pt84_Pre	Pt84	Pre	NaivePre	PD	NIV3-NAIVE	No_Response	0.314351	NR
Pt85_Pre	Pt85	Pre	ProgPre	PD	NIV3-PROG	No_Response	0.302917	NR
Pt8_Pre	Pt8	Pre	NaivePre	PD	NIV3-NAIVE	No_Response	0.365047	NR
Pt90_Pre	Pt90	Pre	ProgPre	PD	NIV3-PROG	No_Response	0.352573	NR
Pt9_Pre	Pt9	Pre	NaivePre	PD	NIV3-NAIVE	No_Response	0.343516	NR
Pt101_Pre	Pt101	Pre	ProgPre	PRCR	NIV3-PROG	Response	0.41791	R
Pt18_Pre	Pt18	Pre	NaivePre	PRCR	NIV3-NAIVE	Response	0.397823	R
Pt30_Pre	Pt30	Pre	NaivePre	PRCR	NIV3-NAIVE	Response	0.322469	R
Pt34_Pre	Pt34	Pre	ProgPre	PRCR	NIV3-PROG	Response	0.407172	R
Pt3_Pre	Pt3	Pre	NaivePre	PRCR	NIV3-NAIVE	Response	0.344718	R
Pt44_Pre	Pt44	Pre	NaivePre	PRCR	NIV3-NAIVE	Response	0.386788	R
Pt48_Pre	Pt48	Pre	ProgPre	PRCR	NIV3-PROG	Response	0.574749	R
Pt49_Pre	Pt49	Pre	ProgPre	PRCR	NIV3-PROG	Response	0.417036	R
Pt72_Pre	Pt72	Pre	NaivePre	PRCR	NIV3-NAIVE	Response	0.3281	R
Pt94_Pre	Pt94	Pre	NaivePre	PRCR	NIV3-NAIVE	Response	0.392993	R
Pt10_Pre	Pt10	Pre	NaivePre	SD	NIV3-NAIVE	No_Response	0.318245	NR
Pt2_Pre	Pt2	Pre	ProgPre	SD	NIV3-PROG	No_Response	0.38014	NR
Pt26_Pre	Pt26	Pre	ProgPre	SD	NIV3-PROG	Response	0.327757	R
Pt36_Pre	Pt36	Pre	ProgPre	SD	NIV3-PROG	Response	0.418847	R
Pt37_Pre	Pt37	Pre	ProgPre	SD	NIV3-PROG	No_Response	0.320958	NR
Pt38_Pre	Pt38	Pre	ProgPre	SD	NIV3-PROG	No_Response	0.316724	NR
Pt4_Pre	Pt4	Pre	NaivePre	SD	NIV3-NAIVE	No_Response	0.342131	NR
Pt59_Pre	Pt59	Pre	NaivePre	SD	NIV3-NAIVE	No_Response	0.368324	NR
Pt65_Pre	Pt65	Pre	ProgPre	SD	NIV3-PROG	Response	0.373651	R
Pt67_Pre	Pt67	Pre	ProgPre	SD	NIV3-PROG	Response	0.409021	R
Pt77_Pre	Pt77	Pre	NaivePre	SD	NIV3-NAIVE	No_Response	0.411238	NR
Pt79_Pre	Pt79	Pre	ProgPre	SD	NIV3-PROG	No_Response	0.325602	NR
Pt82_Pre	Pt82	Pre	ProgPre	SD	NIV3-PROG	Response	0.497629	R
Pt89_Pre	Pt89	Pre	NaivePre	SD	NIV3-NAIVE	Response	0.351989	R
Pt92_Pre	Pt92	Pre	ProgPre	SD	NIV3-PROG	Response	0.364609	R
Pt98_Pre	Pt98	Pre	ProgPre	SD	NIV3-PROG	Response	0.33113	R
