# Supplementary material for: Pathway signatures derived from on-treatment tumor specimens predict response to anti-PD1 blockade in metastatic melanoma
Source: Nat Commun. 2021 Oct 15;12:6023. doi: 10.1038/s41467-021-26299-4 (PMC8519947; doi:10.1038/s41467-021-26299-4)
Supplement: Supplementary file 5 — Supplementary Data 3 [file 41467_2021_26299_MOESM5_ESM.xlsx]

## Sheet: 3a
Supplementary Data 3a. ssGSEA pathway scores based on responder vs non-responder analysis in pre-treatment samples in Gide et al. dataset. (FDR-corrected two-sided Welch t-test between R and NR)
Pathway	PD1_2_PRE	PD1_4_PRE	PD1_6_PRE	PD1_15_PRE	PD1_16_PRE	PD1_19_PRE	PD1_30_PRE	PD1_35_PRE	PD1_36_PRE	PD1_44_PRE	PD1_45_PRE	PD1_46_PRE	PD1_49_PRE	PD1_50_PRE	PD1_52_PRE	PD1_53_PRE	PD1_3_PRE	PD1_5_PRE	PD1_7_PRE	PD1_9_PRE	PD1_11_PRE	PD1_12_PRE	PD1_14_PRE	PD1_18_PRE	PD1_21_PRE	PD1_23_PRE	PD1_27_PRE	PD1_34_PRE	PD1_38_PRE	PD1_40_PRE	PD1_42_PRE	PD1_54_PRE	PD1_8_PRE	PD1_10_PRE	PD1_29_PRE	PD1_47_PRE	PD1_48_PRE	PD1_13_PRE	PD1_17_PRE	PD1_25_PRE	PD1_41_PRE	ipiPD1_2_PRE	ipiPD1_6_PRE	ipiPD1_7_PRE	ipiPD1_8_PRE	ipiPD1_10_PRE	ipiPD1_12_PRE	ipiPD1_14_PRE	ipiPD1_15_PRE
COMPLEMENT_CASCADE	0.157186	0.0673968	0.122411	0.0415599	0.027001	-0.0438754	-0.036348	0.0726483	0.067046	0.15783	0.0371897	0.0155823	0.0269958	0.00961248	0.0767114	0.124303	-0.00299642	0.00530963	0.0229293	0.168187	0.0468476	-0.0288496	0.0266165	-0.00944685	0.055244	0.0856879	-0.0681636	0.100566	0.0614772	0.162237	0.0874622	0.0396193	-0.0961501	0.0185845	-0.111579	0.11879	0.0646546	0.067323	0.107302	0.0598582	0.0311322	0.0765162	0.0357591	-0.0182552	0.00697307	0.0342274	0.166289	0.0874569	0.0491957
REGULATION_OF_INSULIN_LIKE_GROWTH_FACTOR_IGF_TRANSPORT_AND_UPTAKE_BY_INSULIN_LIKE_GROWTH_FACTOR_BINDING_PROTEINS_IGFBPS	-0.000598918	-0.0278499	0.00836898	-0.0260226	-0.0535561	-0.141035	-0.0714121	-0.00443078	-0.0467884	-0.040961	-0.0954569	-0.105843	-0.0805293	-0.00242542	-0.0532887	-0.0267311	-0.128796	-0.0809889	-0.00443207	0.0113922	-0.0451131	-0.0105611	-0.0413212	0.0769574	0.00112137	0.0188516	-0.115283	-0.0411436	0.0155443	0.0355078	-0.00499492	-0.056318	-0.194565	-0.12329	-0.184039	-0.0256641	-0.0723885	-0.132869	-0.00748578	-0.051986	-0.0172724	-0.0324206	-0.0910466	-0.107617	-0.099408	-0.0310027	0.0764314	-0.102824	-0.136303
FORMATION_OF_FIBRIN_CLOT_CLOTTING_CASCADE	0.0776135	-0.008562	0.0696704	0.0578142	-0.0220022	-0.0228944	-0.0154236	0.112331	0.0156767	0.0406927	0.0374178	-0.00655998	0.00976602	0.00196009	0.0367285	0.0880544	0.0173945	0.0454346	0.00875737	0.0794364	0.0346615	0.0474498	0.0488399	0.0487412	0.04354	0.0362662	-0.0499211	0.0479642	0.0768556	0.0891221	0.0659018	0.0373231	-0.0540565	-0.00208941	-0.0590608	0.0572303	0.00458827	0.00388118	0.0305288	-0.00237038	0.0258607	-0.0152978	-0.0452968	-0.0539441	-0.0555115	0.00276302	0.158983	0.0642092	-0.029283
INTRINSIC_PATHWAY_OF_FIBRIN_CLOT_FORMATION	0.164618	0.122242	0.123899	0.16609	0.0822973	0.0994297	0.0714248	0.142574	0.131296	0.142515	0.158542	0.0995806	0.12097	0.103308	0.107843	0.197017	0.161993	0.174227	0.097263	0.137906	0.176407	0.131431	0.107037	0.140014	0.122976	0.0888037	0.0813431	0.146125	0.173911	0.14551	0.184519	0.149527	-0.00317	0.106191	0.0711904	0.15991	0.097654	0.131304	0.103085	0.11244	0.134982	0.0478277	0.0613995	0.00435271	0.0458634	0.106735	0.197115	0.186002	0.079141
PHASE_I_FUNCTIONALIZATION_OF_COMPOUNDS	-0.00188363	0.0467335	-0.0791917	0.0951696	-0.0513537	-0.143587	-0.123826	0.0231624	-0.0776101	-0.102685	-0.0202317	-0.0344432	-0.0363835	-0.101943	-0.0558762	0.0275607	0.0508518	-0.0526543	-0.128485	-0.00110852	0.14466	-0.0241399	-0.0461602	-0.0842805	-0.109555	-0.0786277	-0.0771127	-0.0918748	-0.0513633	-0.058897	0.0415035	-0.113606	-0.142527	-0.0533813	-0.18339	0.0187117	-0.133462	-0.0160473	-0.0405826	-0.0430731	-0.121957	-0.134935	-0.130103	-0.0867565	-0.159557	-0.126245	0.140995	-0.0715245	-0.115304
RESPONSE_TO_ELEVATED_PLATELET_CYTOSOLIC_CA2	0.0837324	0.0330376	0.0312423	0.0116196	-0.0223381	-0.124606	-0.0384918	0.0231423	0.0213886	0.0310476	-0.0513878	-0.0381046	-0.0544398	-0.00259161	0.0432913	0.0269815	-0.0497583	-0.0481969	-0.0234064	0.0677644	0.0459794	-0.0222681	-0.0313559	0.000985749	0.0549871	0.0622085	-0.110791	-0.0262289	0.0399021	0.0552556	0.1149	-0.0445214	-0.12813	-0.0463309	-0.203833	0.0859336	-0.0182399	-0.06064	0.0290145	-0.0189304	-0.0157009	-0.0602268	-0.0623062	-0.0614861	-0.0873456	-0.0457679	0.159372	-0.021626	-0.0894215
BILE_ACID_AND_BILE_SALT_METABOLISM	-0.0139412	-0.0276029	-0.159231	-0.0458023	-0.0992442	-0.18548	-0.155086	-0.0292253	-0.134905	-0.108213	-0.0938188	-0.131235	-0.137197	-0.0965231	-0.101589	0.0114316	-0.0800259	-0.130399	-0.155116	-0.0676826	0.053121	-0.122159	-0.142026	-0.132484	-0.101756	-0.0721968	-0.131755	-0.127628	-0.0754165	-0.0848941	-0.0836994	-0.139485	-0.114255	-0.103458	-0.171657	-0.0607383	-0.104465	-0.137978	-0.0391797	-0.0864194	-0.14037	-0.155031	-0.113426	-0.169529	-0.168967	-0.239263	-0.0316618	-0.0802092	-0.218143
PLASMA_LIPOPROTEIN_REMODELING	-0.0927629	-0.102797	-0.160464	-0.0497603	-0.16283	-0.279602	-0.260424	-0.127389	-0.191648	-0.081171	-0.171037	-0.214372	-0.247575	-0.142981	-0.193085	-0.231597	-0.256768	-0.16323	-0.197243	-0.239344	-0.136257	-0.185175	-0.252082	-0.281134	-0.112238	-0.212849	-0.212187	-0.167883	-0.102331	-0.153182	-0.15012	-0.264622	-0.271164	-0.250381	-0.274521	-0.234984	-0.173002	-0.294858	-0.0797359	-0.214017	-0.234431	-0.32944	-0.407271	-0.249332	-0.227594	-0.210834	-0.181488	-0.219345	-0.293819
BIOLOGICAL_OXIDATIONS	-0.0860307	-0.0722117	-0.1775	-0.0349417	-0.163734	-0.204424	-0.196997	-0.058378	-0.17477	-0.163516	-0.137607	-0.1278	-0.13842	-0.190658	-0.148015	-0.102464	-0.061698	-0.155007	-0.17878	-0.107715	0.0135358	-0.145844	-0.14128	-0.170836	-0.203256	-0.17664	-0.197979	-0.178447	-0.138146	-0.146293	-0.084429	-0.191655	-0.229016	-0.154853	-0.247537	-0.0960672	-0.202927	-0.116719	-0.127565	-0.146904	-0.203801	-0.204326	-0.209499	-0.174343	-0.230376	-0.224975	0.00528083	-0.173958	-0.205202
BINDING_AND_UPTAKE_OF_LIGANDS_BY_SCAVENGER_RECEPTORS	0.0694961	0.141236	-0.145276	0.179372	-0.0164792	-0.0375925	-0.030434	0.0647237	-0.111547	-0.0704007	-0.0213105	-0.0437951	-0.00700537	-0.0272392	0.102863	0.0458925	0.124964	-0.0863587	-0.0301999	0.130409	0.225308	0.0293761	-0.00749507	0.00722641	0.0129838	0.111194	0.0263987	-0.0706015	0.0575689	-0.0667631	0.171402	-0.0471631	-0.133495	-0.0218881	-0.0877442	0.0747108	-0.0683108	-0.0513766	0.163128	0.0187859	0.0103859	-0.020299	-0.115309	-0.17737	-0.0826422	0.102374	0.0979088	0.102615	-0.044249
PLASMA_LIPOPROTEIN_ASSEMBLY	0.144948	0.196602	0.150421	0.175501	0.130806	0.0195884	-0.0187342	0.129036	0.153891	0.228298	0.11574	0.0739966	0.0974619	0.0513323	0.107755	0.0934261	0.0724662	0.0559125	0.163188	0.106304	0.192294	0.0399832	0.0582454	0.0485663	0.137011	0.165022	0.0133577	0.088068	0.115914	0.198521	0.104542	0.0218814	-0.0984539	0.0388312	0.0236442	0.0997449	0.125211	0.0086256	0.158581	0.0598483	0.100107	0.072422	-0.0718757	0.0998031	-0.00555163	0.0464418	0.137205	0.113876	0.0545556
INTERLEUKIN_2_FAMILY_SIGNALING	0.371526	0.312786	0.425749	0.196402	0.147046	0.171575	0.156672	0.364311	0.279469	0.42849	0.382021	0.287759	0.242009	0.277135	0.359535	0.445802	0.152968	0.175753	0.383672	0.318015	0.244722	0.184005	0.147589	0.255989	0.243618	0.264581	0.122865	0.337465	0.393993	0.390748	0.22282	0.315862	0.0712528	0.172085	0.0885989	0.360572	0.426114	0.141429	0.294245	0.277962	0.282893	0.231034	0.278346	0.281996	0.208678	0.144583	0.34433	0.189686	0.234644
SYNTHESIS_OF_BILE_ACIDS_AND_BILE_SALTS	0.0492215	0.0432278	-0.103934	0.00149027	-0.00400301	-0.148616	-0.05786	0.0165191	-0.0781177	-0.0675919	-0.0470426	-0.0983876	-0.0745826	-0.0996205	-0.0717351	0.0411562	-0.0287048	-0.0637678	-0.0968376	-0.0060513	0.0919206	-0.0856647	-0.0574837	-0.0842723	-0.0397747	0.00585119	-0.00769063	-0.0837647	-0.0487442	-0.0414553	0.0402169	-0.139764	-0.0412561	-0.0626378	-0.0938681	0.0225718	-0.0644031	-0.0716884	0.0209042	-0.00345309	-0.0595256	-0.115867	-0.0684086	-0.0833983	-0.128109	-0.195061	0.00416297	0.0355194	-0.151836
RA_BIOSYNTHESIS_PATHWAY	0.0555175	0.0243239	-0.049313	-0.0322071	-0.0617339	-0.0746847	-0.0137428	0.0055608	-0.0114118	-0.0676709	0.0463879	0.0420789	-0.0206547	0.0108821	0.00480119	0.160474	0.0529242	-0.0231879	-0.0132204	-0.0562262	0.0807623	-0.0586974	-0.117688	0.0680601	0.00883269	-0.0575342	-0.0100342	-0.000387808	0.0912639	0.023516	0.0645884	-0.0452715	-0.020458	-0.019497	-0.0990808	0.0605404	-0.0310907	0.0128097	0.0189386	-0.054296	-0.0324296	-0.0310708	-0.0441595	-0.0509847	-0.0654112	-0.023586	0.0115556	0.0677448	0.0156269
GLUCURONIDATION	-0.471628	-0.400251	-0.302167	-0.285646	-0.42822	-0.33067	-0.432795	-0.148738	-0.43159	-0.400997	-0.437329	-0.289811	-0.302162	-0.455731	-0.453852	-0.479175	-0.279239	-0.436544	-0.395577	-0.398783	-0.216549	-0.397257	-0.355125	-0.457107	-0.432481	-0.447905	-0.490673	-0.427939	-0.418842	-0.396611	-0.491182	-0.481161	-0.373142	-0.359541	-0.423214	-0.428399	-0.413152	-0.331693	-0.393479	-0.391735	-0.466459	-0.415248	-0.412692	-0.345122	-0.415639	-0.407498	-0.443419	-0.428658	-0.378161
FDR-corrected Welch t-test of ssGSEA pathway scores between responder and non-responder (P<0.05)
	Welch_ttest(Gide et al.)	FDR(Gide et al.)
COMPLEMENT CASCADE	0.520566	0.649192
REGULATION OF INSULIN LIKE GROWTH FACTOR IGF TRANSPORT AND UPTAKE BY INSULIN LIKE GROWTH FACTOR BINDING PROTEINS IGFBPS	0.562633	0.649192
FORMATION OF FIBRIN CLOT CLOTTING CASCADE	0.721656	0.773203
INTRINSIC PATHWAY OF FIBRIN CLOT FORMATION	0.962109	0.962109
PHASE I FUNCTIONALIZATION OF COMPOUNDS	0.161187	0.540812
RESPONSE TO ELEVATED PLATELET CYTOSOLIC CA2	0.449991	0.649192
BILE ACID AND BILE SALT METABOLISM	0.528291	0.649192
PLASMA LIPOPROTEIN REMODELING	0.252379	0.540812
BIOLOGICAL OXIDATIONS	0.20907	0.540812
BINDING AND UPTAKE OF LIGANDS BY SCAVENGER RECEPTORS	0.194019	0.540812
PLASMA LIPOPROTEIN ASSEMBLY	0.244116	0.540812
INTERLEUKIN 2 FAMILY SIGNALING	0.000986246	0.0147937
SYNTHESIS OF BILE ACIDS AND BILE SALTS	0.52903	0.649192
RA BIOSYNTHESIS PATHWAY	0.505218	0.649192
GLUCURONIDATION	0.0689874	0.517405
[truncated: 23 more columns]

## Sheet: 3b
Supplementary Data 3b. PASS-PRE signature scores of pre-treatment samples in Gide et al. dataset.
Patient.no.	Best.RECIST.response	RNA.Sequencing	Resp_NoResp	Progression.Free.Survival..Days.	Overall.Survival..Days.	Progressed	Last.Followup.Status	Sample	PREEDT	Treatment	SS	Samples_Resp
2	PD	PRE	No_Response	13	65	Yes	Dead, melanoma	PD1_2_PRE	PRE	PD1	0.727693	NR
4	PD	PRE	No_Response	23	22	Yes	Dead, melanoma	PD1_4_PRE	PRE	PD1	0.705223	NR
6	PD	PRE	No_Response	42	94	Yes	Dead, melanoma	PD1_6_PRE	PRE	PD1	0.727928	NR
15	PD	PRE	No_Response	84	300	Yes	Dead	PD1_15_PRE	PRE	PD1	0.671261	NR
16	PD	PRE	No_Response	84	169	Yes	Dead, melanoma	PD1_16_PRE	PRE	PD1	0.641582	NR
19	SD	PRE	No_Response	125	385	Yes	Dead, melanoma	PD1_19_PRE	PRE	PD1	0.62519	NR
30	SD	PRE	Response	358	581	Yes	Alive	PD1_30_PRE	PRE	PD1	0.639733	R
35	PR	PRE	Response	586	1091	Yes	Alive	PD1_35_PRE	PRE	PD1	0.718712	R
36	PR	PRE	Response	590	607	Yes	Dead, melanoma	PD1_36_PRE	PRE	PD1	0.681235	R
44	PR	PRE	Response	1075	1075	No	Alive	PD1_44_PRE	PRE	PD1	0.723161	R
45	PR	PRE	Response	1085	1085	No	Alive	PD1_45_PRE	PRE	PD1	0.704616	R
46	PR	PRE	Response	1098	1098	No	Alive	PD1_46_PRE	PRE	PD1	0.675421	R
49	CR	PRE	Response	1328	1328	No	Alive	PD1_49_PRE	PRE	PD1	0.665798	R
50	CR	PRE	Response	1342	1342	No	Alive	PD1_50_PRE	PRE	PD1	0.690636	R
52	PR	PRE	Response	1553	1553	No	Alive	PD1_52_PRE	PRE	PD1	0.710068	R
53	CR	PRE	Response	1589	1589	No	Alive	PD1_53_PRE	PRE	PD1	0.74476	R
3	PD	PRE	No_Response	23	59	Yes	Dead, melanoma	PD1_3_PRE	PRE	PD1	0.639561	NR
5	PD	PRE	No_Response	39	155	Yes	Dead, melanoma	PD1_5_PRE	PRE	PD1	0.642668	NR
7	PD	PRE	No_Response	47	80	Yes	Dead, melanoma	PD1_7_PRE	PRE	PD1	0.717307	NR
9	PD	PRE	No_Response	71	99	Yes	Dead, melanoma	PD1_9_PRE	PRE	PD1	0.712299	NR
11	PD	PRE	No_Response	78	166	Yes	Dead, melanoma	PD1_11_PRE	PRE	PD1	0.689776	NR
12	SD	PRE	No_Response	80	199	Yes	Dead, melanoma	PD1_12_PRE	PRE	PD1	0.659678	NR
14	PD	PRE	No_Response	83	993	Yes	Dead, melanoma	PD1_14_PRE	PRE	PD1	0.640492	NR
18	PD	PRE	No_Response	100	228	Yes	Dead, melanoma	PD1_18_PRE	PRE	PD1	0.703816	NR
21	SD	PRE	No_Response	166	551	Yes	Dead, melanoma	PD1_21_PRE	PRE	PD1	0.686063	NR
23	SD	PRE	Response	191	191	Yes	Dead, melanoma	PD1_23_PRE	PRE	PD1	0.695888	R
27	PR	PRE	Response	314	1067	Yes	Dead, melanoma	PD1_27_PRE	PRE	PD1	0.622128	R
34	PR	PRE	Response	544	878	Yes	Dead, melanoma	PD1_34_PRE	PRE	PD1	0.701004	R
38	PR	PRE	Response	755	1547	Yes	Alive	PD1_38_PRE	PRE	PD1	0.733741	R
40	PR	PRE	Response	845	845	No	Alive	PD1_40_PRE	PRE	PD1	0.732656	R
42	CR	PRE	Response	891	891	No	Alive	PD1_42_PRE	PRE	PD1	0.689906	R
54	PR	PRE	Response	1603	1603	No	Alive	PD1_54_PRE	PRE	PD1	0.687688	R
8	PD	PREandEDT	No_Response	58	58	Yes	Dead, melanoma	PD1_8_PRE	PRE	PD1	0.580806	NR
10	PD	PREandEDT	No_Response	76	551	Yes	Alive	PD1_10_PRE	PRE	PD1	0.636337	NR
29	SD	PREandEDT	Response	335	825	Yes	Dead, melanoma	PD1_29_PRE	PRE	PD1	0.584538	R
47	PR	PREandEDT	Response	1174	1174	No	Alive	PD1_47_PRE	PRE	PD1	0.719292	R
48	PR	PREandEDT	Response	1189	1189	No	Alive	PD1_48_PRE	PRE	PD1	0.714982	R
13	PD	PREandEDT	No_Response	82	96	Yes	Dead, melanoma	PD1_13_PRE	PRE	PD1	0.628637	NR
17	PD	PREandEDT	No_Response	96	258	Yes	Dead, melanoma	PD1_17_PRE	PRE	PD1	0.706127	NR
25	PR	PREandEDT	Response	271	897	Yes	Dead, melanoma	PD1_25_PRE	PRE	PD1	0.681269	R
41	PR	PREandEDT	Response	870	886	Yes	Alive	PD1_41_PRE	PRE	PD1	0.689195	R
2	PD	PRE	No_Response	34	530	Yes	Alive	ipiPD1_2_PRE	PRE	ipiPD1	0.673088	NR
6	PD	PRE	No_Response	41	108	Yes	Dead, melanoma	ipiPD1_6_PRE	PRE	ipiPD1	0.66774	NR
7	PR	PRE	Response	81	169	Yes	Alive	ipiPD1_7_PRE	PRE	ipiPD1	0.661042	R
8	PD	PRE	No_Response	81	637	Yes	Alive	ipiPD1_8_PRE	PRE	ipiPD1	0.645449	NR
10	PD	PRE	No_Response	81	176	Yes	Dead, melanoma	ipiPD1_10_PRE	PRE	ipiPD1	0.652554	NR
12	PD	PRE	No_Response	82	293	Yes	Alive	ipiPD1_12_PRE	PRE	ipiPD1	0.733216	NR
14	SD	PRE	No_Response	123	691	Yes	Alive	ipiPD1_14_PRE	PRE	ipiPD1	0.659575	NR
15	SD	PRE	No_Response	152	660	Yes	Dead, melanoma	ipiPD1_15_PRE	PRE	ipiPD1	0.654416	NR
17	PR	PRE	Response	196	196	No	Alive	ipiPD1_17_PRE	PRE	ipiPD1	0.676972	R
20	SD	PRE	Response	386	538	Yes	Alive	ipiPD1_20_PRE	PRE	ipiPD1	0.742007	R
21	PR	PRE	Response	410	410	No	Alive	ipiPD1_21_PRE	PRE	ipiPD1	0.696681	R
23	PR	PRE	Response	506	506	No	Alive	ipiPD1_23_PRE	PRE	ipiPD1	0.624243	R
24	PR	PRE	Response	509	1203	Yes	Alive	ipiPD1_24_PRE	PRE	ipiPD1	0.681627	R
25	SD	PRE	Response	518	518	No	Dead, melanoma	ipiPD1_25_PRE	PRE	ipiPD1	0.649509	R
26	CR	PRE	Response	544	544	No	Alive	ipiPD1_26_PRE	PRE	ipiPD1	0.67896	R
32	CR	PRE	Response	597	597	No	Alive	ipiPD1_32_PRE	PRE	ipiPD1	0.683055	R
34	CR	PRE	Response	623	623	No	Alive	ipiPD1_34_PRE	PRE	ipiPD1	0.681025	R
37	PR	PRE	Response	637	637	No	Alive	ipiPD1_37_PRE	PRE	ipiPD1	0.732041	R
44	PR	PRE	Response	695	695	No	Alive	ipiPD1_44_PRE	PRE	ipiPD1	0.711475	R
45	CR	PRE	Response	721	721	No	Alive	ipiPD1_45_PRE	PRE	ipiPD1	0.674864	R
46	CR	PRE	Response	721	721	No	Alive	ipiPD1_46_PRE	PRE	ipiPD1	0.716735	R
47	PR	PRE	Response	732	732	No	Alive	ipiPD1_47_PRE	PRE	ipiPD1	0.722776	R
49	CR	PRE	Response	775	775	No	Alive	ipiPD1_49_PRE	PRE	ipiPD1	0.67284	R
50	PR	PRE	Response	904	904	No	Alive	ipiPD1_50_PRE	PRE	ipiPD1	0.722906	R
1	PD	PREandEDT	No_Response	15	689	Yes	Alive	ipiPD1_1_PRE	PRE	ipiPD1	0.629214	NR
13	PR	PREandEDT	Response	108	357	Yes	Dead, melanoma	ipiPD1_13_PRE	PRE	ipiPD1	0.715797	R
19	SD	PREandEDT	Response	301	635	Yes	Alive	ipiPD1_19_PRE	PRE	ipiPD1	0.696346	R
27	CR	PREandEDT	Response	546	546	No	Alive	ipiPD1_27_PRE	PRE	ipiPD1	0.715167	R
33	PR	PREandEDT	Response	609	609	No	Alive	ipiPD1_33_PRE	PRE	ipiPD1	0.677718	R
35	CR	PREandEDT	Response	627	627	No	Alive	ipiPD1_35_PRE	PRE	ipiPD1	0.663206	R
36	CR	PREandEDT	Response	637	637	No	Alive	ipiPD1_36_PRE	PRE	ipiPD1	0.709216	R

## Sheet: 3c
Supplementary Data 3c. ssGSEA pathway scores based on responder vs non-responder analysis in pre-treatment samples in Lee et al. dataset.(FDR-corrected two-sided Welch t-test between R and NR)
Pahtway	Pt_1_PRE	Pt_2_PRE	Pt_3_PRE	Pt_4_PRE	Pt_5_PRE	Pt_6_PRE	Pt_7_PRE	Pt_8_PRE	Pt_11_PRE	Pt_12_PRE	Pt_13_PRE	Pt_14_PRE	Pt_15_PRE	Pt_16_PRE	Pt_17_PRE	Pt_18_PRE	Pt_19_PRE	Pt_20_PRE	Pt_21_PRE	Pt_22_PRE	Pt_23_PRE	Pt_24_PRE	Pt_27_PRE	Pt_28_PRE	Pt_29_PRE	Pt_31_PRE	Pt_32_PRE	Pt_33_PRE	Pt_34_PRE	Pt_35_PRE	Pt_36_PRE	Pt_37_PRE	Pt_38_PRE	Pt_39_PRE	Pt_40_PRE	Pt_41_PRE	Pt_42_PRE	Pt_43_PRE	Pt_44_PRE	Pt_45_PRE	Pt_46_PRE	Pt_47_PRE	Pt_48_PRE	Pt_49_PRE
COMPLEMENT_CASCADE	-0.125229	-0.103457	-0.0389821	-0.131939	-0.0587032	-0.10212	-0.0310132	-0.135579	-0.129876	-0.0659634	-0.115481	-0.0932453	-0.0270479	-0.110739	-0.0954076	-0.0454181	-0.114954	-0.0401059	-0.0013101	-0.117846	-0.131913	0.0478485	-0.0563955	-0.103865	-0.0661542	-0.191307	-0.0411481	-0.152918	-0.0845432	-0.0939903	-0.114911	0.546411	-0.00908724	-0.0963466	-0.0862016	-0.0571152	0.0684439	-0.106512	-0.0266726	0.0279747	0.00139135	-0.0354697	-0.0125913	-0.118117
REGULATION_OF_INSULIN_LIKE_GROWTH_FACTOR_IGF_TRANSPORT_AND_UPTAKE_BY_INSULIN_LIKE_GROWTH_FACTOR_BINDING_PROTEINS_IGFBPS	-0.0299798	-0.130236	-0.0489304	-0.108663	-0.0734113	-0.107838	-0.0618237	-0.118517	-0.1374	-0.0772929	-0.0811649	-0.132501	-0.0739222	-0.11806	-0.116397	-0.0901407	-0.0998627	-0.075905	-0.096609	-0.0721097	-0.115216	-0.0219275	-0.127052	-0.0353628	-0.0838594	-0.201115	-0.0614635	-0.115778	-0.0350047	-0.0047559	0.022236	0.462956	-0.0758548	-0.1237	-0.128324	-0.0346847	-0.00819625	-0.118059	-0.0969863	-0.12811	-0.0812708	-0.12138	-0.0697247	-0.0594294
FORMATION_OF_FIBRIN_CLOT_CLOTTING_CASCADE	-0.121364	-0.155084	-0.151319	-0.154071	-0.118648	-0.152159	-0.0751274	-0.146777	-0.140116	-0.0898607	-0.153174	-0.145201	-0.0821372	-0.153833	-0.1083	-0.105684	-0.15061	-0.167364	-0.10726	-0.181774	-0.164238	-0.0910085	-0.146839	-0.10563	-0.107703	-0.177312	-0.144892	-0.165202	-0.0877092	-0.130938	-0.111103	0.469427	-0.115928	-0.162442	-0.179697	-0.147665	-0.055686	-0.159796	-0.140991	-0.120842	-0.100539	-0.150775	-0.107623	-0.132306
INTRINSIC_PATHWAY_OF_FIBRIN_CLOT_FORMATION	-0.0762936	-0.128936	-0.0733344	-0.0998895	-0.0830811	-0.117622	-0.0591776	-0.162697	-0.140474	-0.0768539	-0.10087	-0.106802	-0.0410589	-0.138024	-0.0880495	-0.054193	-0.113723	-0.131946	-0.106965	-0.126398	-0.115599	-0.0616325	-0.115836	-0.0863126	-0.0774828	-0.174239	-0.125499	-0.12593	-0.0893654	-0.133583	-0.0908844	0.453	-0.105201	-0.107816	-0.130408	-0.128656	-0.0401353	-0.116361	-0.115127	-0.0655428	-0.0611942	-0.108986	-0.0910053	-0.0993933
PHASE_I_FUNCTIONALIZATION_OF_COMPOUNDS	-0.186795	-0.0894083	-0.111756	-0.108457	-0.142621	-0.16387	-0.125996	-0.148768	-0.164459	-0.1274	-0.176512	-0.146525	-0.133821	-0.169149	-0.098824	-0.140919	-0.139472	-0.184173	-0.120476	-0.147583	-0.155113	-0.154041	-0.184376	-0.189416	-0.111272	-0.189789	-0.0952781	-0.157823	-0.166684	-0.139857	-0.160827	0.447704	-0.139694	-0.0865199	-0.0919565	-0.125429	-0.000513502	-0.161126	-0.143545	-0.150414	-0.0724919	-0.122246	-0.120811	-0.179998
RESPONSE_TO_ELEVATED_PLATELET_CYTOSOLIC_CA2	-0.0477545	-0.0669715	-0.0102587	-0.0835396	0.00530024	-0.0446447	0.0143084	-0.0349751	-0.0859049	-0.00955509	-0.0596536	-0.0634992	0.00209654	-0.0515406	-0.0218474	-0.0237338	-0.0244217	-0.0905898	-0.000752202	-0.074373	-0.0441519	0.0225905	-0.0347556	-0.0345459	-0.00129497	-0.146421	-0.0181535	-0.0677978	-0.0070858	-0.013379	0.00942977	0.471784	-0.00759396	-0.0149277	-0.0654099	-0.0119462	0.113636	-0.0573639	-0.0261373	-0.0324493	0.0410219	-0.0565075	-0.0218568	-0.0340465
BILE_ACID_AND_BILE_SALT_METABOLISM	-0.09009	-0.119361	-0.110758	-0.170823	-0.148731	-0.126496	-0.158516	-0.173214	-0.160559	-0.131324	-0.174697	-0.172418	-0.14461	-0.153335	-0.172941	-0.170831	-0.184256	-0.178649	-0.11914	-0.124421	-0.180536	-0.10805	-0.179752	-0.130421	-0.116673	-0.165243	-0.1448	-0.166668	-0.129214	-0.143607	-0.12646	0.470914	-0.165257	-0.150755	-0.151023	-0.134814	-0.041981	-0.18885	-0.157883	-0.157104	-0.123316	-0.141316	-0.163757	-0.0782976
PLASMA_LIPOPROTEIN_REMODELING	-0.332505	-0.399429	-0.385852	-0.427621	-0.410503	-0.386257	-0.405467	-0.345668	-0.397644	-0.125345	-0.408488	-0.357748	-0.378796	-0.396282	-0.389894	-0.385369	-0.382367	-0.378571	-0.406341	-0.387528	-0.373481	-0.354896	-0.378634	-0.372178	-0.436294	-0.39957	-0.390887	-0.362469	-0.367759	-0.423068	-0.357518	0.558866	-0.399126	-0.402346	-0.435576	-0.396181	-0.406196	-0.40693	-0.388842	-0.347316	-0.361701	-0.405713	-0.416465	-0.382511
BIOLOGICAL_OXIDATIONS	-0.148639	-0.115033	-0.114202	-0.135437	-0.134189	-0.158639	-0.126715	-0.153268	-0.173774	-0.128813	-0.154076	-0.150958	-0.12642	-0.162816	-0.119054	-0.150268	-0.130628	-0.147583	-0.123491	-0.15431	-0.140877	-0.134237	-0.183098	-0.155098	-0.119138	-0.167959	-0.0796641	-0.16498	-0.152447	-0.136219	-0.156001	0.480238	-0.148197	-0.101415	-0.114182	-0.133506	-0.0319039	-0.141155	-0.145446	-0.129497	-0.0794749	-0.104769	-0.144403	-0.164862
BINDING_AND_UPTAKE_OF_LIGANDS_BY_SCAVENGER_RECEPTORS	-0.092758	-0.12924	-0.109014	-0.144246	-0.131196	-0.128514	-0.110477	-0.0702196	-0.241858	-0.0266146	-0.159459	-0.108861	-0.0797849	-0.146019	-0.123595	-0.175258	-0.179642	-0.0583214	-0.171429	-0.0695919	-0.174321	-0.0681648	-0.223457	-0.123693	-0.0624979	-0.24623	0.00316313	-0.121253	-0.105175	-0.0784471	-0.0347523	0.546012	-0.117252	-0.181649	-0.153371	-0.102041	0.0120815	-0.157673	-0.146765	-0.157052	-0.072035	-0.132352	-0.0603362	-0.0377731
PLASMA_LIPOPROTEIN_ASSEMBLY	-0.0247477	-0.0622781	0.0138504	0.0048241	0.00657825	-0.0326533	-0.0122343	-0.00662615	-0.00159901	0.0460808	0.0145957	-0.0254525	0.0222044	-0.0731508	-0.00639762	-0.00100659	-0.0465531	-0.0288065	-0.0147163	-0.0370783	-0.061611	-0.0868698	0.000179011	-0.0357986	-0.0722579	-0.0178647	-0.072826	-0.0531869	-0.0265642	0.00303485	0.00705801	0.53655	-0.000995199	-0.0513191	-0.0617953	0.0264407	0.00301661	-0.038583	-0.00611329	-0.053267	0.0430155	-0.0847611	0.0139051	-0.00955135
INTERLEUKIN_2_FAMILY_SIGNALING	0.127409	0.0862087	0.0993952	0.105862	0.31291	0.247366	0.266226	0.132709	0.145003	0.0850836	0.27298	0.133725	0.317199	0.160865	0.16749	0.273463	0.168748	0.170971	0.186273	0.145962	0.108166	0.269864	0.287212	0.13879	0.191401	0.0643494	0.0743265	0.105393	0.0990828	0.13774	0.153919	0.13587	0.160048	0.0961868	0.0698936	0.137032	0.379721	0.233009	0.270163	0.258134	0.363364	0.141037	0.150112	0.137418
SYNTHESIS_OF_BILE_ACIDS_AND_BILE_SALTS	-0.0868469	-0.0239189	-0.0285915	-0.0984414	-0.0626647	-0.0587141	-0.0743108	-0.090792	-0.0767386	-0.067612	-0.090514	-0.10291	-0.0780918	-0.102568	-0.122643	-0.109189	-0.145976	-0.114017	-0.0617478	-0.0134551	-0.119295	-0.0520404	-0.0929849	-0.0609484	-0.0213538	-0.101473	-0.0703771	-0.108016	-0.037928	-0.0605848	-0.0546636	0.420592	-0.094163	-0.0698033	-0.0715299	-0.0528343	0.043617	-0.11814	-0.0757292	-0.115264	-0.0528035	-0.0645578	-0.0784453	0.0138735
RA_BIOSYNTHESIS_PATHWAY	-0.0700982	0.0374327	0.0223731	-0.0436764	0.0245322	0.0104101	-0.00982514	-0.0720402	0.000575668	0.0479635	-0.0162827	0.0268979	0.0135764	0.0185309	0.00887267	0.0241344	0.0507366	-0.00602074	0.0486481	-0.0483294	-0.0289513	-0.00582507	0.0264327	-0.0447065	-0.0376709	0.0197501	0.0142218	0.0587109	-0.0267535	0.0733235	0.0409744	0.563706	0.0223965	0.0365231	0.0432491	-0.0208402	0.102969	0.0392216	0.0325299	0.0041455	0.0932592	0.0254578	0.0321711	-0.0431001
GLUCURONIDATION	-0.23034	-0.270166	-0.265824	-0.221743	-0.224127	-0.254999	-0.213316	-0.22796	-0.2284	-0.21458	-0.248576	-0.205326	-0.21587	-0.228292	-0.262399	-0.233863	-0.199668	-0.238274	-0.243013	-0.275029	-0.235177	-0.283582	-0.251893	-0.253033	-0.270172	-0.183928	-0.261585	-0.22826	-0.260952	-0.236736	-0.235268	0.53421	-0.261065	-0.242747	-0.267437	-0.236204	-0.244417	-0.225648	-0.247154	-0.221132	-0.22579	-0.266573	-0.265484	-0.260968
FDR-corrected Welch t-test of ssGSEA pathway scores between responder and non-responder (P<0.05)
	Welch_ttest(Lee et al.)	FDR(Lee et al.)
COMPLEMENT CASCADE	0.189136	0.389684
REGULATION OF INSULIN LIKE GROWTH FACTOR IGF TRANSPORT AND UPTAKE BY INSULIN LIKE GROWTH FACTOR BINDING PROTEINS IGFBPS	0.226029	0.389684
FORMATION OF FIBRIN CLOT CLOTTING CASCADE	0.328256	0.492384
INTRINSIC PATHWAY OF FIBRIN CLOT FORMATION	0.437816	0.520711
PHASE I FUNCTIONALIZATION OF COMPOUNDS	0.220487	0.389684
RESPONSE TO ELEVATED PLATELET CYTOSOLIC CA2	0.181092	0.389684
BILE ACID AND BILE SALT METABOLISM	0.23381	0.389684
PLASMA LIPOPROTEIN REMODELING	0.595	0.637501
BIOLOGICAL OXIDATIONS	0.217476	0.389684
BINDING AND UPTAKE OF LIGANDS BY SCAVENGER RECEPTORS	0.225673	0.389684
PLASMA LIPOPROTEIN ASSEMBLY	0.451283	0.520711
INTERLEUKIN 2 FAMILY SIGNALING	0.718239	0.718239
SYNTHESIS OF BILE ACIDS AND BILE SALTS	0.125613	0.389684
RA BIOSYNTHESIS PATHWAY	0.0992395	0.389684
GLUCURONIDATION	0.451056	0.520711

## Sheet: 3d
Supplementary Data 3d. PASS-PRE signature scores of pre-treatment samples in Lee et al. dataset.
Patient.ID	irRC	Overall.survival..months.	Vital.status	ID	Pt_ID	Resp_NoResp	SS	Samples_Resp
Patient 01	CR	57.9	Alive	1	Pt_1_PRE	Response	0.504672	R
Patient 02	CR	43	Alive	2	Pt_2_PRE	Response	0.476871	R
Patient 03	CR	35.5	Alive	3	Pt_3_PRE	Response	0.502292	R
Patient 04	CR	57.7	Alive	4	Pt_4_PRE	Response	0.480135	R
Patient 05	CR	37.4	Alive	5	Pt_5_PRE	Response	0.561079	R
Patient 06	CR	44.2	Alive	6	Pt_6_PRE	Response	0.530112	R
Patient 07	CR	35.6	Alive	7	Pt_7_PRE	Response	0.548978	R
Patient 08	CR	34.6	Alive	8	Pt_8_PRE	Response	0.487176	R
Patient 11	PR	42.7	Alive	11	Pt_11_PRE	Response	0.485023	R
Patient 12	PR	44.1	Alive	12	Pt_12_PRE	Response	0.495792	R
Patient 13	PR	40.7	Alive	13	Pt_13_PRE	Response	0.540218	R
Patient 14	PR	28.9	Dead	14	Pt_14_PRE	Response	0.491925	R
Patient 15	PR	44.5	Alive	15	Pt_15_PRE	Response	0.565307	R
Patient 16	PR	65.6	Alive	16	Pt_16_PRE	Response	0.500223	R
Patient 17	PR	35.2	Alive	17	Pt_17_PRE	Response	0.504019	R
Patient 18	PR	59.1	Alive	18	Pt_18_PRE	Response	0.544029	R
Patient 19	PR	51.7	Alive	19	Pt_19_PRE	Response	0.507501	R
Patient 20	PR	34.9	Alive	20	Pt_20_PRE	Response	0.518408	R
Patient 21	PR	50.8	Alive	21	Pt_21_PRE	Response	0.519698	R
Patient 22	PR	35.1	Dead	22	Pt_22_PRE	Response	0.50401	R
Patient 23	PR	41.4	Alive	23	Pt_23_PRE	Response	0.478842	R
Patient 24	PR	71.8	Alive	24	Pt_24_PRE	Response	0.564383	R
Patient 27	SD	16.7	Alive	27	Pt_27_PRE	No_Response	0.537746	NR
Patient 28	SD	32.9	Alive	28	Pt_28_PRE	No_Response	0.508539	NR
Patient 29	SD	29.5	Dead	29	Pt_29_PRE	No_Response	0.519002	NR
Patient 31	SD	27.1	Dead	31	Pt_31_PRE	No_Response	0.444179	NR
Patient 32	PD	4	Dead	32	Pt_32_PRE	No_Response	0.495416	NR
Patient 33	PD	21.5	Dead	33	Pt_33_PRE	No_Response	0.485467	NR
Patient 34	PD	6.5	Dead	34	Pt_34_PRE	No_Response	0.499394	NR
Patient 35	PD	18.1	Dead	35	Pt_35_PRE	No_Response	0.526127	NR
Patient 36	PD	7.5	Dead	36	Pt_36_PRE	No_Response	0.535584	NR
Patient 37	PD	Dead	Dead	37	Pt_37_PRE	No_Response	0.711682	NR
Patient 38	PD	16.7	Dead	38	Pt_38_PRE	No_Response	0.516247	NR
Patient 39	PD	1.9	Dead	39	Pt_39_PRE	No_Response	0.479503	NR
Patient 40	PD	3.2	Dead	40	Pt_40_PRE	No_Response	0.472487	NR
Patient 41	PD	5.6	Dead	41	Pt_41_PRE	No_Response	0.513453	NR
Patient 42	PD	5.1	Dead	42	Pt_42_PRE	No_Response	0.612736	NR
Patient 43	PD	1.2	Dead	43	Pt_43_PRE	No_Response	0.523998	NR
Patient 44	PD	40.3	Alive	44	Pt_44_PRE	No_Response	0.544234	NR
Patient 45	PD	9.2	Dead	45	Pt_45_PRE	No_Response	0.533687	NR
Patient 46	PD	26	Alive	46	Pt_46_PRE	No_Response	0.58519	NR
Patient 47	PD	5.5	Dead	47	Pt_47_PRE	No_Response	0.498124	NR
Patient 48	PD	23.4	Alive	48	Pt_48_PRE	No_Response	0.517566	NR
Patient 49	PD	44.5	Alive	49	Pt_49_PRE	No_Response	0.506028	NR

## Sheet: 3e
Supplementary Data 3e. ssGSEA pathway scores based on responder vs non-responder analysis in pre-treatment samples in MGH dataset.(FDR-corrected two-sided Welch t-test between R and NR)
	Pt_1_PRE	Pt_2_PRE	Pt_3_PRE	Pt_4_PRE	Pt_5_PRE	Pt_6_PRE	Pt_7_PRE	Pt_8_PRE	Pt_11_PRE	Pt_12_PRE	Pt_13_PRE	Pt_14_PRE	Pt_15_PRE	Pt_16_PRE	Pt_17_PRE	Pt_18_PRE	Pt_19_PRE	Pt_20_PRE	Pt_21_PRE	Pt_22_PRE	Pt_23_PRE	Pt_24_PRE	Pt_27_PRE	Pt_28_PRE	Pt_29_PRE	Pt_31_PRE	Pt_32_PRE	Pt_33_PRE	Pt_34_PRE	Pt_35_PRE	Pt_36_PRE	Pt_37_PRE	Pt_38_PRE	Pt_39_PRE	Pt_40_PRE	Pt_41_PRE	Pt_42_PRE	Pt_43_PRE	Pt_44_PRE	Pt_45_PRE	Pt_46_PRE	Pt_47_PRE	Pt_48_PRE	Pt_49_PRE
COMPLEMENT_CASCADE	-0.125229	-0.103457	-0.0389821	-0.131939	-0.0587032	-0.10212	-0.0310132	-0.135579	-0.129876	-0.0659634	-0.115481	-0.0932453	-0.0270479	-0.110739	-0.0954076	-0.0454181	-0.114954	-0.0401059	-0.0013101	-0.117846	-0.131913	0.0478485	-0.0563955	-0.103865	-0.0661542	-0.191307	-0.0411481	-0.152918	-0.0845432	-0.0939903	-0.114911	0.546411	-0.00908724	-0.0963466	-0.0862016	-0.0571152	0.0684439	-0.106512	-0.0266726	0.0279747	0.00139135	-0.0354697	-0.0125913	-0.118117
REGULATION_OF_INSULIN_LIKE_GROWTH_FACTOR_IGF_TRANSPORT_AND_UPTAKE_BY_INSULIN_LIKE_GROWTH_FACTOR_BINDING_PROTEINS_IGFBPS	-0.0299798	-0.130236	-0.0489304	-0.108663	-0.0734113	-0.107838	-0.0618237	-0.118517	-0.1374	-0.0772929	-0.0811649	-0.132501	-0.0739222	-0.11806	-0.116397	-0.0901407	-0.0998627	-0.075905	-0.096609	-0.0721097	-0.115216	-0.0219275	-0.127052	-0.0353628	-0.0838594	-0.201115	-0.0614635	-0.115778	-0.0350047	-0.0047559	0.022236	0.462956	-0.0758548	-0.1237	-0.128324	-0.0346847	-0.00819625	-0.118059	-0.0969863	-0.12811	-0.0812708	-0.12138	-0.0697247	-0.0594294
FORMATION_OF_FIBRIN_CLOT_CLOTTING_CASCADE	-0.121364	-0.155084	-0.151319	-0.154071	-0.118648	-0.152159	-0.0751274	-0.146777	-0.140116	-0.0898607	-0.153174	-0.145201	-0.0821372	-0.153833	-0.1083	-0.105684	-0.15061	-0.167364	-0.10726	-0.181774	-0.164238	-0.0910085	-0.146839	-0.10563	-0.107703	-0.177312	-0.144892	-0.165202	-0.0877092	-0.130938	-0.111103	0.469427	-0.115928	-0.162442	-0.179697	-0.147665	-0.055686	-0.159796	-0.140991	-0.120842	-0.100539	-0.150775	-0.107623	-0.132306
INTRINSIC_PATHWAY_OF_FIBRIN_CLOT_FORMATION	-0.0762936	-0.128936	-0.0733344	-0.0998895	-0.0830811	-0.117622	-0.0591776	-0.162697	-0.140474	-0.0768539	-0.10087	-0.106802	-0.0410589	-0.138024	-0.0880495	-0.054193	-0.113723	-0.131946	-0.106965	-0.126398	-0.115599	-0.0616325	-0.115836	-0.0863126	-0.0774828	-0.174239	-0.125499	-0.12593	-0.0893654	-0.133583	-0.0908844	0.453	-0.105201	-0.107816	-0.130408	-0.128656	-0.0401353	-0.116361	-0.115127	-0.0655428	-0.0611942	-0.108986	-0.0910053	-0.0993933
PHASE_I_FUNCTIONALIZATION_OF_COMPOUNDS	-0.186795	-0.0894083	-0.111756	-0.108457	-0.142621	-0.16387	-0.125996	-0.148768	-0.164459	-0.1274	-0.176512	-0.146525	-0.133821	-0.169149	-0.098824	-0.140919	-0.139472	-0.184173	-0.120476	-0.147583	-0.155113	-0.154041	-0.184376	-0.189416	-0.111272	-0.189789	-0.0952781	-0.157823	-0.166684	-0.139857	-0.160827	0.447704	-0.139694	-0.0865199	-0.0919565	-0.125429	-0.000513502	-0.161126	-0.143545	-0.150414	-0.0724919	-0.122246	-0.120811	-0.179998
RESPONSE_TO_ELEVATED_PLATELET_CYTOSOLIC_CA2	-0.0477545	-0.0669715	-0.0102587	-0.0835396	0.00530024	-0.0446447	0.0143084	-0.0349751	-0.0859049	-0.00955509	-0.0596536	-0.0634992	0.00209654	-0.0515406	-0.0218474	-0.0237338	-0.0244217	-0.0905898	-0.000752202	-0.074373	-0.0441519	0.0225905	-0.0347556	-0.0345459	-0.00129497	-0.146421	-0.0181535	-0.0677978	-0.0070858	-0.013379	0.00942977	0.471784	-0.00759396	-0.0149277	-0.0654099	-0.0119462	0.113636	-0.0573639	-0.0261373	-0.0324493	0.0410219	-0.0565075	-0.0218568	-0.0340465
BILE_ACID_AND_BILE_SALT_METABOLISM	-0.09009	-0.119361	-0.110758	-0.170823	-0.148731	-0.126496	-0.158516	-0.173214	-0.160559	-0.131324	-0.174697	-0.172418	-0.14461	-0.153335	-0.172941	-0.170831	-0.184256	-0.178649	-0.11914	-0.124421	-0.180536	-0.10805	-0.179752	-0.130421	-0.116673	-0.165243	-0.1448	-0.166668	-0.129214	-0.143607	-0.12646	0.470914	-0.165257	-0.150755	-0.151023	-0.134814	-0.041981	-0.18885	-0.157883	-0.157104	-0.123316	-0.141316	-0.163757	-0.0782976
PLASMA_LIPOPROTEIN_REMODELING	-0.332505	-0.399429	-0.385852	-0.427621	-0.410503	-0.386257	-0.405467	-0.345668	-0.397644	-0.125345	-0.408488	-0.357748	-0.378796	-0.396282	-0.389894	-0.385369	-0.382367	-0.378571	-0.406341	-0.387528	-0.373481	-0.354896	-0.378634	-0.372178	-0.436294	-0.39957	-0.390887	-0.362469	-0.367759	-0.423068	-0.357518	0.558866	-0.399126	-0.402346	-0.435576	-0.396181	-0.406196	-0.40693	-0.388842	-0.347316	-0.361701	-0.405713	-0.416465	-0.382511
BIOLOGICAL_OXIDATIONS	-0.148639	-0.115033	-0.114202	-0.135437	-0.134189	-0.158639	-0.126715	-0.153268	-0.173774	-0.128813	-0.154076	-0.150958	-0.12642	-0.162816	-0.119054	-0.150268	-0.130628	-0.147583	-0.123491	-0.15431	-0.140877	-0.134237	-0.183098	-0.155098	-0.119138	-0.167959	-0.0796641	-0.16498	-0.152447	-0.136219	-0.156001	0.480238	-0.148197	-0.101415	-0.114182	-0.133506	-0.0319039	-0.141155	-0.145446	-0.129497	-0.0794749	-0.104769	-0.144403	-0.164862
BINDING_AND_UPTAKE_OF_LIGANDS_BY_SCAVENGER_RECEPTORS	-0.092758	-0.12924	-0.109014	-0.144246	-0.131196	-0.128514	-0.110477	-0.0702196	-0.241858	-0.0266146	-0.159459	-0.108861	-0.0797849	-0.146019	-0.123595	-0.175258	-0.179642	-0.0583214	-0.171429	-0.0695919	-0.174321	-0.0681648	-0.223457	-0.123693	-0.0624979	-0.24623	0.00316313	-0.121253	-0.105175	-0.0784471	-0.0347523	0.546012	-0.117252	-0.181649	-0.153371	-0.102041	0.0120815	-0.157673	-0.146765	-0.157052	-0.072035	-0.132352	-0.0603362	-0.0377731
PLASMA_LIPOPROTEIN_ASSEMBLY	-0.0247477	-0.0622781	0.0138504	0.0048241	0.00657825	-0.0326533	-0.0122343	-0.00662615	-0.00159901	0.0460808	0.0145957	-0.0254525	0.0222044	-0.0731508	-0.00639762	-0.00100659	-0.0465531	-0.0288065	-0.0147163	-0.0370783	-0.061611	-0.0868698	0.000179011	-0.0357986	-0.0722579	-0.0178647	-0.072826	-0.0531869	-0.0265642	0.00303485	0.00705801	0.53655	-0.000995199	-0.0513191	-0.0617953	0.0264407	0.00301661	-0.038583	-0.00611329	-0.053267	0.0430155	-0.0847611	0.0139051	-0.00955135
INTERLEUKIN_2_FAMILY_SIGNALING	0.127409	0.0862087	0.0993952	0.105862	0.31291	0.247366	0.266226	0.132709	0.145003	0.0850836	0.27298	0.133725	0.317199	0.160865	0.16749	0.273463	0.168748	0.170971	0.186273	0.145962	0.108166	0.269864	0.287212	0.13879	0.191401	0.0643494	0.0743265	0.105393	0.0990828	0.13774	0.153919	0.13587	0.160048	0.0961868	0.0698936	0.137032	0.379721	0.233009	0.270163	0.258134	0.363364	0.141037	0.150112	0.137418
SYNTHESIS_OF_BILE_ACIDS_AND_BILE_SALTS	-0.0868469	-0.0239189	-0.0285915	-0.0984414	-0.0626647	-0.0587141	-0.0743108	-0.090792	-0.0767386	-0.067612	-0.090514	-0.10291	-0.0780918	-0.102568	-0.122643	-0.109189	-0.145976	-0.114017	-0.0617478	-0.0134551	-0.119295	-0.0520404	-0.0929849	-0.0609484	-0.0213538	-0.101473	-0.0703771	-0.108016	-0.037928	-0.0605848	-0.0546636	0.420592	-0.094163	-0.0698033	-0.0715299	-0.0528343	0.043617	-0.11814	-0.0757292	-0.115264	-0.0528035	-0.0645578	-0.0784453	0.0138735
RA_BIOSYNTHESIS_PATHWAY	-0.0700982	0.0374327	0.0223731	-0.0436764	0.0245322	0.0104101	-0.00982514	-0.0720402	0.000575668	0.0479635	-0.0162827	0.0268979	0.0135764	0.0185309	0.00887267	0.0241344	0.0507366	-0.00602074	0.0486481	-0.0483294	-0.0289513	-0.00582507	0.0264327	-0.0447065	-0.0376709	0.0197501	0.0142218	0.0587109	-0.0267535	0.0733235	0.0409744	0.563706	0.0223965	0.0365231	0.0432491	-0.0208402	0.102969	0.0392216	0.0325299	0.0041455	0.0932592	0.0254578	0.0321711	-0.0431001
GLUCURONIDATION	-0.23034	-0.270166	-0.265824	-0.221743	-0.224127	-0.254999	-0.213316	-0.22796	-0.2284	-0.21458	-0.248576	-0.205326	-0.21587	-0.228292	-0.262399	-0.233863	-0.199668	-0.238274	-0.243013	-0.275029	-0.235177	-0.283582	-0.251893	-0.253033	-0.270172	-0.183928	-0.261585	-0.22826	-0.260952	-0.236736	-0.235268	0.53421	-0.261065	-0.242747	-0.267437	-0.236204	-0.244417	-0.225648	-0.247154	-0.221132	-0.22579	-0.266573	-0.265484	-0.260968
FDR-corrected Welch t-test of ssGSEA pathway scores between responder and non-responder (P<0.05)
	Welch_ttest(Lee et al.)	FDR(Lee et al.)
COMPLEMENT CASCADE	0.189136	0.389684
REGULATION OF INSULIN LIKE GROWTH FACTOR IGF TRANSPORT AND UPTAKE BY INSULIN LIKE GROWTH FACTOR BINDING PROTEINS IGFBPS	0.226029	0.389684
FORMATION OF FIBRIN CLOT CLOTTING CASCADE	0.328256	0.492384
INTRINSIC PATHWAY OF FIBRIN CLOT FORMATION	0.437816	0.520711
PHASE I FUNCTIONALIZATION OF COMPOUNDS	0.220487	0.389684
RESPONSE TO ELEVATED PLATELET CYTOSOLIC CA2	0.181092	0.389684
BILE ACID AND BILE SALT METABOLISM	0.23381	0.389684
PLASMA LIPOPROTEIN REMODELING	0.595	0.637501
BIOLOGICAL OXIDATIONS	0.217476	0.389684
BINDING AND UPTAKE OF LIGANDS BY SCAVENGER RECEPTORS	0.225673	0.389684
PLASMA LIPOPROTEIN ASSEMBLY	0.451283	0.520711
INTERLEUKIN 2 FAMILY SIGNALING	0.718239	0.718239
SYNTHESIS OF BILE ACIDS AND BILE SALTS	0.125613	0.389684
RA BIOSYNTHESIS PATHWAY	0.0992395	0.389684
GLUCURONIDATION	0.451056	0.520711

## Sheet: 3f
Supplementary Data 3f. PASS-PRE signature scores of pre-treatment samples in MGH dataset.
Patient.ID	irRC	Overall.survival..months.	Vital.status	ID	Pt_ID	Resp_NoResp	SS	Samples_Resp
Patient 01	CR	57.9	Alive	1	Pt_1_PRE	Response	0.504672	R
Patient 02	CR	43	Alive	2	Pt_2_PRE	Response	0.476871	R
Patient 03	CR	35.5	Alive	3	Pt_3_PRE	Response	0.502292	R
Patient 04	CR	57.7	Alive	4	Pt_4_PRE	Response	0.480135	R
Patient 05	CR	37.4	Alive	5	Pt_5_PRE	Response	0.561079	R
Patient 06	CR	44.2	Alive	6	Pt_6_PRE	Response	0.530112	R
Patient 07	CR	35.6	Alive	7	Pt_7_PRE	Response	0.548978	R
Patient 08	CR	34.6	Alive	8	Pt_8_PRE	Response	0.487176	R
Patient 11	PR	42.7	Alive	11	Pt_11_PRE	Response	0.485023	R
Patient 12	PR	44.1	Alive	12	Pt_12_PRE	Response	0.495792	R
Patient 13	PR	40.7	Alive	13	Pt_13_PRE	Response	0.540218	R
Patient 14	PR	28.9	Dead	14	Pt_14_PRE	Response	0.491925	R
Patient 15	PR	44.5	Alive	15	Pt_15_PRE	Response	0.565307	R
Patient 16	PR	65.6	Alive	16	Pt_16_PRE	Response	0.500223	R
Patient 17	PR	35.2	Alive	17	Pt_17_PRE	Response	0.504019	R
Patient 18	PR	59.1	Alive	18	Pt_18_PRE	Response	0.544029	R
Patient 19	PR	51.7	Alive	19	Pt_19_PRE	Response	0.507501	R
Patient 20	PR	34.9	Alive	20	Pt_20_PRE	Response	0.518408	R
Patient 21	PR	50.8	Alive	21	Pt_21_PRE	Response	0.519698	R
Patient 22	PR	35.1	Dead	22	Pt_22_PRE	Response	0.50401	R
Patient 23	PR	41.4	Alive	23	Pt_23_PRE	Response	0.478842	R
Patient 24	PR	71.8	Alive	24	Pt_24_PRE	Response	0.564383	R
Patient 27	SD	16.7	Alive	27	Pt_27_PRE	No_Response	0.537746	NR
Patient 28	SD	32.9	Alive	28	Pt_28_PRE	No_Response	0.508539	NR
Patient 29	SD	29.5	Dead	29	Pt_29_PRE	No_Response	0.519002	NR
Patient 31	SD	27.1	Dead	31	Pt_31_PRE	No_Response	0.444179	NR
Patient 32	PD	4	Dead	32	Pt_32_PRE	No_Response	0.495416	NR
Patient 33	PD	21.5	Dead	33	Pt_33_PRE	No_Response	0.485467	NR
Patient 34	PD	6.5	Dead	34	Pt_34_PRE	No_Response	0.499394	NR
Patient 35	PD	18.1	Dead	35	Pt_35_PRE	No_Response	0.526127	NR
Patient 36	PD	7.5	Dead	36	Pt_36_PRE	No_Response	0.535584	NR
Patient 37	PD	Dead	Dead	37	Pt_37_PRE	No_Response	0.711682	NR
Patient 38	PD	16.7	Dead	38	Pt_38_PRE	No_Response	0.516247	NR
Patient 39	PD	1.9	Dead	39	Pt_39_PRE	No_Response	0.479503	NR
Patient 40	PD	3.2	Dead	40	Pt_40_PRE	No_Response	0.472487	NR
Patient 41	PD	5.6	Dead	41	Pt_41_PRE	No_Response	0.513453	NR
Patient 42	PD	5.1	Dead	42	Pt_42_PRE	No_Response	0.612736	NR
Patient 43	PD	1.2	Dead	43	Pt_43_PRE	No_Response	0.523998	NR
Patient 44	PD	40.3	Alive	44	Pt_44_PRE	No_Response	0.544234	NR
Patient 45	PD	9.2	Dead	45	Pt_45_PRE	No_Response	0.533687	NR
Patient 46	PD	26	Alive	46	Pt_46_PRE	No_Response	0.58519	NR
Patient 47	PD	5.5	Dead	47	Pt_47_PRE	No_Response	0.498124	NR
Patient 48	PD	23.4	Alive	48	Pt_48_PRE	No_Response	0.517566	NR
Patient 49	PD	44.5	Alive	49	Pt_49_PRE	No_Response	0.506028	NR
