# Supplementary material for: Pathway signatures derived from on-treatment tumor specimens predict response to anti-PD1 blockade in metastatic melanoma
Source: Nat Commun. 2021 Oct 15;12:6023. doi: 10.1038/s41467-021-26299-4 (PMC8519947; doi:10.1038/s41467-021-26299-4)
Supplement: Supplementary file 6 — Supplementary Data 4 [file 41467_2021_26299_MOESM6_ESM.xlsx]

## Sheet: 4a
Supplementary Data 4a. Differential gene expression between responder and non-responder at on-treatment time point in Riaz et al. dataset.The two-sided Wald-test statistics are computed to exam the differential expression across the two sample groups. And the p-values are corrected by multiple testing using FDR/Benjamini-Hochberg (BH) method.
symbol	baseMean	log2FoldChange	lfcSE	stat	pvalue	padj
PGA3	4530.68	9.38289	0.853062	10.9991	3.86075e-28	5.10372e-24
PGA4	4505.99	9.32875	0.853567	10.9291	8.36358e-28	5.31087e-24
PGA5	2881.14	8.88384	0.823687	10.7855	4.03239e-27	1.92042e-23
ITIH2	890.244	7.19799	0.695922	10.3431	4.49812e-25	1.71378e-21
PGC	6404.44	10.9967	1.09495	10.0431	9.85487e-24	3.12892e-20
HPD	301.984	6.30371	0.666897	9.4523	3.31453e-21	9.02024e-18
CRP	617.043	9.72288	1.12735	8.62454	6.43523e-18	1.53239e-14
LIPF	2076.34	11.2133	1.33653	8.38989	4.86608e-17	1.02999e-13
UGT2B15	394.243	9.50523	1.1864	8.0118	1.13038e-15	1.95761e-12
FGL1	819.722	7.72645	1.027	7.52334	5.33947e-14	8.47641e-11
RDH16	331.244	5.35114	0.716842	7.46488	8.33737e-14	1.22174e-10
CFB	3943.39	3.29855	0.469362	7.02774	2.09912e-12	2.8563e-09
ITIH3	994.991	4.97181	0.714622	6.95726	3.4695e-12	4.40627e-09
ADH1C	428.82	4.8101	0.705791	6.81518	9.41426e-12	1.12089e-08
GKN1	1784.06	11.3012	1.66194	6.80004	1.04594e-11	1.17206e-08
CREB3L3	128.624	7.25958	1.07719	6.73937	1.59077e-11	1.68356e-08
SERPINA6	283.534	11.0663	1.65816	6.67385	2.49179e-11	2.49835e-08
CDHR5	87.5558	4.9051	0.746215	6.5733	4.92115e-11	4.46418e-08
TFR2	650.883	4.21236	0.645297	6.52778	6.67502e-11	5.77996e-08
HGD	194.216	5.20755	0.802342	6.49043	8.55896e-11	7.08905e-08
ITIH4	2204.62	4.17294	0.643807	6.48167	9.07119e-11	7.20025e-08
SLC22A1	129.694	3.70316	0.580349	6.38092	1.76029e-10	1.34134e-07
F11	87.4311	8.02515	1.27667	6.28599	3.25778e-10	2.38695e-07
LGALS4	45.9215	3.55395	0.570639	6.22801	4.72403e-10	3.33307e-07
C4BPB	160.329	4.50049	0.738407	6.09487	1.09529e-09	7.19495e-07
ALDH8A1	177.423	3.80852	0.628443	6.06025	1.35907e-09	8.63007e-07
CHIT1	4297.53	4.19824	0.69907	6.00547	1.90777e-09	1.17236e-06
FBP1	2062.37	2.8516	0.475569	5.99618	2.02009e-09	1.20259e-06
CYP2A6	228.817	6.11899	1.02418	5.97453	2.30761e-09	1.29294e-06
CP	2218.68	3.58959	0.605376	5.92953	3.03812e-09	1.60767e-06
NR1H4	68.3441	6.7679	1.15305	5.86956	4.36966e-09	2.19058e-06
HAAO	482.501	2.46958	0.422299	5.84793	4.97728e-09	2.43121e-06
HPX	2484.01	5.47657	0.938664	5.83443	5.39757e-09	2.57059e-06
LSR	801.399	2.20207	0.381564	5.77117	7.87237e-09	3.57068e-06
LPA	89.9096	6.78126	1.18496	5.72277	1.048e-08	4.64287e-06
LDHD	267.633	2.53303	0.442941	5.71865	1.07372e-08	4.64874e-06
PROZ	36.8907	3.49347	0.611521	5.71276	1.11158e-08	4.70571e-06
LINC01018	114.386	5.08804	0.892999	5.6977	1.21434e-08	5.02895e-06
PRAP1	27.8928	4.30085	0.761509	5.6478	1.62513e-08	6.44972e-06
SDS	1042.36	2.67912	0.476425	5.62338	1.87254e-08	7.27996e-06
SERPINF2	435.073	2.91542	0.524432	5.5592	2.7101e-08	1.03255e-05
FCN3	172.603	2.59686	0.471619	5.50626	3.66531e-08	1.3691e-05
GCHFR	621.546	2.2311	0.406443	5.48934	4.03439e-08	1.47798e-05
C5	982.743	2.57548	0.469737	5.48281	4.18615e-08	1.50464e-05
SLC9A3R2	1013.52	1.76413	0.322863	5.46401	4.65488e-08	1.64214e-05
STARD10	1099.62	2.0181	0.372145	5.42289	5.86423e-08	1.99489e-05
SERPINA1	20673.4	3.04098	0.562683	5.40443	6.50152e-08	2.13541e-05
PRR15L	35.8582	4.85826	0.904189	5.37306	7.74135e-08	2.45788e-05
CLU	12666.4	3.02722	0.564379	5.36381	8.14847e-08	2.51521e-05
UGT2B17	77.4177	5.64375	1.05235	5.36298	8.186e-08	2.51521e-05
C8G	95.2268	3.21602	0.600568	5.35496	8.55742e-08	2.5876e-05
TREM2	1191.39	2.3094	0.432454	5.34022	9.28318e-08	2.7632e-05
MBL2	73.493	5.87568	1.10157	5.33392	9.61166e-08	2.81696e-05
C8B	213.377	12.2288	2.2955	5.3273	9.96858e-08	2.8773e-05
PSCA	385.233	3.93275	0.741735	5.3021	1.14481e-07	3.25501e-05
AKR7A3	149.894	2.9292	0.556863	5.26019	1.43908e-07	4.03153e-05
OIT3	92.5289	3.58313	0.681779	5.25555	1.4758e-07	4.07449e-05
ASGR1	258.389	2.83237	0.539375	5.25122	1.51095e-07	4.11195e-05
INHBE	40.7615	3.08842	0.59018	5.23301	1.6677e-07	4.38928e-05
LBP	319.088	4.16991	0.797087	5.23144	1.68198e-07	4.38928e-05
HS3ST2	1128.21	2.9915	0.574369	5.20831	1.90565e-07	4.84036e-05
MN1	253.794	2.11164	0.406994	5.18839	2.12118e-07	5.31689e-05
ABCC3	886.274	2.20481	0.425372	5.18324	2.18058e-07	5.39482e-05
TRIM8	2152.98	0.72645	0.140589	5.16717	2.37664e-07	5.74973e-05
NUDT16L2P	136.628	1.92931	0.374411	5.15293	2.5645e-07	6.05787e-05
CFHR1	1196.53	2.75815	0.535344	5.1521	2.57579e-07	6.05787e-05
SERPINA10	209.32	9.06299	1.76725	5.1283	2.92368e-07	6.76551e-05
CYP3A4	372.593	5.24225	1.02296	5.12459	2.9819e-07	6.76551e-05
CYP2C8	321.463	5.41922	1.05751	5.1245	2.98322e-07	6.76551e-05
RGN	114.322	3.28093	0.64284	5.10381	3.32885e-07	7.37378e-05
PIGR	115.164	3.95418	0.776853	5.09	3.58071e-07	7.84052e-05
OTC	44.4085	6.16735	1.21547	5.07407	3.89405e-07	8.42974e-05
PCK2	2193.62	1.49555	0.294941	5.07069	3.96386e-07	8.48443e-05
AMDHD1	209.925	2.74346	0.542803	5.05424	4.32097e-07	9.14605e-05
FTL	249126	1.62289	0.321308	5.05089	4.39757e-07	9.20591e-05
HSD17B6	246.144	2.80241	0.555815	5.04198	4.60738e-07	9.39644e-05
SLC16A13	99.536	1.71092	0.339417	5.04077	4.63656e-07	9.39644e-05
CHDH	255.949	2.78931	0.553971	5.03512	4.77558e-07	9.57629e-05
CA9	87.165	3.61795	0.720863	5.01892	5.19635e-07	0.000102564
MYO1A	32.6647	2.40645	0.479605	5.01757	5.23293e-07	0.000102564
AOX1	2022.73	2.99873	0.598205	5.01288	5.36212e-07	0.000102564
ALDOB	1878.56	4.90592	0.979021	5.01105	5.41342e-07	0.000102564
GIPC2	127.059	2.21206	0.441704	5.00801	5.49969e-07	0.000102564
ADH6	161.784	3.7717	0.753374	5.00641	5.54546e-07	0.000102564
ANGPTL3	618.683	5.2814	1.05638	4.99953	5.747e-07	0.00010527
C6	702.578	4.57848	0.917887	4.98806	6.09877e-07	0.000110649
LLGL2	397.782	1.83109	0.367281	4.98553	6.17922e-07	0.000111051
IGFBP1	265.063	8.60802	1.73128	4.97207	6.62434e-07	0.000116846
PROC	74.9083	3.51461	0.708989	4.95722	7.15097e-07	0.000122445
ABAT	1046.36	2.10251	0.42439	4.95419	7.26317e-07	0.000122445
OXER1	84.1959	2.25714	0.456585	4.94352	7.6723e-07	0.000128208
BCAR3-AS1	13.2302	3.30222	0.671101	4.92061	8.62765e-07	0.000136438
DPYS	111.839	3.03603	0.617113	4.91974	8.66612e-07	0.000136438
ATP6V0D2	327.481	2.69923	0.549852	4.90902	9.15346e-07	0.000142929
AKR1C3	846.616	2.3251	0.473877	4.90656	9.26882e-07	0.000143554
CFHR2	438.291	11.7457	2.39483	4.9046	9.36183e-07	0.000143825
CGNL1	784.293	2.18669	0.44731	4.88853	1.01593e-06	0.000153599
SLC38A4	320.356	4.17535	0.854817	4.8845	1.03691e-06	0.000155536
ATP2B2	61.5882	3.59502	0.744088	4.83144	1.3555e-06	0.000199702
CREB3L1	446.093	2.19508	0.454433	4.83037	1.3628e-06	0.000199702
HMGCS2	791.815	6.90502	1.43828	4.80087	1.57975e-06	0.000229727
CFHR5	160.082	10.8264	2.25762	4.7955	1.62268e-06	0.000231754
GCKR	65.4181	4.33646	0.904582	4.79389	1.63581e-06	0.000231754
SLC39A5	25.4874	3.52586	0.735614	4.79309	1.64235e-06	0.000231754
SLC27A2	218.393	2.45274	0.511941	4.79106	1.65901e-06	0.000232383
RBP4	1371.81	4.06655	0.851967	4.77313	1.81386e-06	0.000250391
POU2AF1	656.487	2.7325	0.573296	4.7663	1.8764e-06	0.000257161
TBC1D22A	1473.49	0.62095	0.130643	4.75304	2.00377e-06	0.000272655
LOC100130872	89.8221	1.7852	0.377311	4.73137	2.23015e-06	0.000297009
TJP3	43.8342	2.88371	0.609663	4.73001	2.24511e-06	0.000297009
MAOA	926.605	2.29235	0.484874	4.72771	2.27061e-06	0.000298311
METTL7A	4056.11	1.82107	0.385315	4.72619	2.28777e-06	0.000298506
GHRL	59.9992	2.86914	0.607591	4.72216	2.33352e-06	0.000302406
ACE	1068.92	1.57071	0.332875	4.71862	2.37447e-06	0.000305633
SIGLEC8	483.939	2.21339	0.469939	4.70994	2.47785e-06	0.000314687
LHPP	411.843	0.966792	0.206096	4.69098	2.71893e-06	0.000343018
PIPOX	158.123	2.26521	0.483314	4.68683	2.77472e-06	0.00034548
HYAL1	512.005	2.31743	0.495402	4.67788	2.89861e-06	0.000358562
FTCD	85.6498	3.79507	0.812697	4.66972	3.01609e-06	0.000365237
PLEKHA7	232.663	1.44592	0.309696	4.66883	3.02927e-06	0.000365237
UICLM	16.1965	3.49987	0.750905	4.66087	3.14878e-06	0.000372573
CCDC68	124.016	2.564	0.550423	4.65824	3.18925e-06	0.000375032
KRT36	11.8426	2.14359	0.46247	4.6351	3.56769e-06	0.000414417
RNASE4	1737.58	1.83753	0.397065	4.62778	3.69613e-06	0.000424214
COLCA1	31.3172	2.95107	0.637691	4.62775	3.69656e-06	0.000424214
NEU4	23.2516	3.63083	0.786684	4.61537	3.92402e-06	0.000447621
HGFAC	81.5221	4.56164	0.989167	4.6116	3.99582e-06	0.000453097
MSLN	12.4842	3.36545	0.7308	4.60515	4.12162e-06	0.000464597
FCN2	47.5586	4.55005	0.989241	4.59953	4.23439e-06	0.0004745
PLEKHF1	291.277	1.03659	0.225808	4.59056	4.42061e-06	0.000492472
HP	25365.3	4.82033	1.05121	4.58552	4.52868e-06	0.000498679
UGT2B10	106.604	7.31911	1.60152	4.57009	4.87503e-06	0.000533179
MASP1	310.946	2.98699	0.653764	4.56892	4.90243e-06	0.000533179
VTN	1238.5	3.69972	0.809937	4.56792	4.92595e-06	0.000533179
HOMEZ	706.355	0.57613	0.126194	4.56543	4.98462e-06	0.00053648
ERICH5	31.2363	3.35418	0.736057	4.55695	5.1902e-06	0.000554855
POLD4	1732.02	0.808025	0.177354	4.556	5.2136e-06	0.000554855
SEZ6L	16.9605	2.31886	0.510422	4.54302	5.54533e-06	0.000583638
DPP9	1968.22	0.619541	0.136565	4.5366	5.71693e-06	0.000598393
AKR1C1	933.072	2.48686	0.550085	4.52087	6.15849e-06	0.000637605
IGFALS	12.9507	3.69157	0.817611	4.51508	6.32938e-06	0.000647082
SLC27A5	308.191	1.89374	0.419442	4.51491	6.3343e-06	0.000647082
TMPRSS2	161.723	2.96546	0.658151	4.50575	6.61389e-06	0.00066313
RDH10	1213.18	1.36267	0.302589	4.50338	6.68798e-06	0.000664012
SLC41A2	771.654	1.6018	0.3557	4.50324	6.6924e-06	0.000664012
ALOX15B	355.093	2.69023	0.599918	4.48432	7.31454e-06	0.000710928
HSD17B13	179.586	2.87969	0.645019	4.4645	8.02562e-06	0.000773889
TMPRSS6	47.7117	3.32784	0.74548	4.46402	8.04357e-06	0.000773889
SH3BGRL2	1082.61	1.77735	0.398451	4.46065	8.17111e-06	0.000778298
COLCA2	22.0633	2.33113	0.523256	4.45504	8.38762e-06	0.000794946
ARHGAP44	108.776	1.35297	0.303887	4.4522	8.49934e-06	0.000801546
ABCC6	85.2412	2.27605	0.512841	4.43813	9.07435e-06	0.000847384
SERPING1	19888.4	1.602	0.361847	4.42729	9.54227e-06	0.000886733
P4HA3	357.251	2.2583	0.510893	4.42029	9.85678e-06	0.00090711
SERPINA11	158.287	6.88857	1.56153	4.41143	1.0269e-05	0.000936002
IQSEC3	81.899	1.26336	0.287113	4.40022	1.08139e-05	0.000971719
PRPH2	40.5001	1.92071	0.436761	4.39762	1.09443e-05	0.000974247
C1R	14540.1	1.75469	0.399165	4.3959	1.10314e-05	0.000977437
MAGIX	44.339	1.37413	0.313222	4.38708	1.14884e-05	0.00100854
APOF	234.631	5.95856	1.36114	4.37763	1.19977e-05	0.00104843
KCNJ5	602.687	1.99767	0.456621	4.37489	1.21491e-05	0.00105681
TTR	610.859	3.88642	0.889843	4.36753	1.25658e-05	0.00108808
F12	171.97	2.56104	0.587084	4.3623	1.28701e-05	0.00110939
FAM3B	34.9353	2.02757	0.46625	4.34867	1.36968e-05	0.00116484
APCS	333.848	12.954	2.98061	4.34608	1.38594e-05	0.00117343
ALDH2	6909.89	1.97097	0.453721	4.34401	1.39905e-05	0.00117929
TMEM220-AS1	29.676	1.86627	0.429941	4.34075	1.41996e-05	0.00119164
FMO3	633.279	2.37193	0.546788	4.33793	1.43832e-05	0.00120175
SMLR1	42.9936	4.82292	1.11269	4.33445	1.46122e-05	0.00121556
TMEM37	771.991	1.51562	0.350514	4.32401	1.5322e-05	0.00126357
STEAP3	1531.51	1.82866	0.424226	4.31058	1.62828e-05	0.00133128
SLC35C1	1050.2	0.842731	0.195843	4.3031	1.68423e-05	0.00136839
FAAH2	73.3378	2.12032	0.493465	4.29681	1.73277e-05	0.0013987
TICAM1	493.119	0.622029	0.145194	4.28413	1.83454e-05	0.00146045
SSTR1	33.3508	3.60028	0.840398	4.28401	1.83552e-05	0.00146045
CYP2D6	112.321	1.80772	0.422021	4.28348	1.83994e-05	0.00146045
VIPR1	156.631	2.42204	0.566066	4.27872	1.87973e-05	0.00148584
HS3ST3B1	108.128	1.81159	0.424445	4.26814	1.97106e-05	0.00154093
BPIFB1	66.3487	4.76256	1.11593	4.26779	1.97419e-05	0.00154093
RBM47	1739.68	1.41095	0.330715	4.26635	1.98693e-05	0.00154093
SLC25A42	485.512	1.24881	0.293453	4.25558	2.08507e-05	0.0015952
CYTH1	2934.46	0.805778	0.1894	4.25437	2.0964e-05	0.00159746
AKR1C2	941.293	2.29967	0.541471	4.24709	2.16567e-05	0.00163714
CEBPA	1853.44	1.66537	0.392805	4.23967	2.23844e-05	0.00167883
KRT8	1419.21	2.69956	0.638035	4.23106	2.32596e-05	0.00171742
SLC29A3	845.243	1.47791	0.349588	4.22756	2.36235e-05	0.00173113
PAOX	149.572	0.977973	0.231577	4.2231	2.40962e-05	0.00175056
FAM107B	4058.49	1.27863	0.302819	4.22243	2.41678e-05	0.00175056
PTPRN2	488.702	1.73604	0.412199	4.21165	2.53513e-05	0.00182243
CYP3A5	227.252	2.36038	0.560838	4.20866	2.56891e-05	0.00183305
DNMBP	831.115	1.00219	0.238851	4.19588	2.71819e-05	0.00191167
HAR1A	31.2864	2.28305	0.544132	4.19577	2.71949e-05	0.00191167
PRDM16-DT	23.6709	2.9753	0.709517	4.19341	2.74795e-05	0.00192429
CYP8B1	257.32	4.58362	1.09326	4.19261	2.75765e-05	0.00192429
DHRS3	1744.4	1.39186	0.332171	4.1902	2.7871e-05	0.00193774
TGM2	5242.55	1.37814	0.329344	4.18448	2.85816e-05	0.00195856
A1BG	534.992	1.82771	0.436891	4.18345	2.87124e-05	0.00196047
FMOD	2788.18	1.87221	0.447841	4.18053	2.90834e-05	0.00197773
B3GNT8	98.4235	1.50322	0.359724	4.17882	2.93019e-05	0.00197944
ALKAL2	28.1459	2.49011	0.596144	4.17703	2.9534e-05	0.00198671
GRAMD4	1902.68	0.817797	0.195881	4.17497	2.9803e-05	0.0019921
TMEM86B	158.511	0.999074	0.239643	4.16901	3.05924e-05	0.00203254
ASL	1339.49	1.11264	0.267158	4.16471	3.11744e-05	0.00205492
TTC38	1430.58	1.0259	0.246548	4.16105	3.16793e-05	0.002081
SPINK1	151.109	4.37518	1.05214	4.15834	3.20565e-05	0.00209854
ITIH1	585.593	4.42546	1.06509	4.15502	3.25256e-05	0.00211472
SCN10A	4.12502	4.46001	1.07525	4.14789	3.35558e-05	0.00216741
SCP2	6920.25	0.909979	0.219387	4.14783	3.35635e-05	0.00216741
PLGLA	87.0771	2.32548	0.561034	4.14499	3.39835e-05	0.00218711
AOC4P	66.5878	1.96983	0.475528	4.14241	3.43674e-05	0.00220438
PKIB	265.2	1.69514	0.409328	4.14127	3.45381e-05	0.00220789
LINC00242	12.9188	2.08927	0.505455	4.13343	3.57382e-05	0.00227697
APOB	3923.95	5.61262	1.35928	4.12911	3.64176e-05	0.00230425
KLB	81.0083	2.58784	0.626839	4.1284	3.65294e-05	0.00230425
HNF1A	76.7821	1.34628	0.326391	4.12474	3.71147e-05	0.00233345
FOXF1	101.699	2.15564	0.522741	4.12373	3.72788e-05	0.00233606
DMGDH	113.127	2.53848	0.616876	4.11506	3.87076e-05	0.00240189
PROB1	41.1525	1.22467	0.298536	4.10226	4.09136e-05	0.00250612
COLEC10	40.5798	3.88138	0.946473	4.10089	4.11568e-05	0.00251294
OCEL1	428.5	0.660638	0.161203	4.09817	4.16431e-05	0.00252958
TMEM176A	3071.11	1.67166	0.408315	4.09406	4.23886e-05	0.0025635
SLC26A9	18.6594	3.11901	0.762008	4.09315	4.25544e-05	0.00256539
ALDH3B1	1026.42	1.00755	0.24665	4.08493	4.40903e-05	0.0026289
ADAMTSL3	256.597	1.56852	0.384066	4.08399	4.42696e-05	0.0026289
COL6A2	13201.1	1.54328	0.3779	4.08384	4.4298e-05	0.0026289
TAPBPL	1233.83	0.932226	0.228408	4.0814	4.47645e-05	0.0026447
SLC45A3	278.896	1.37034	0.336119	4.07694	4.56319e-05	0.00268299
GPR160	695.318	1.44403	0.354626	4.07199	4.66138e-05	0.00272683
SLC13A5	317.855	5.69249	1.39889	4.06928	4.71586e-05	0.00274731
MUC4	9.29592	2.51788	0.619129	4.06681	4.76619e-05	0.00276257
SERPINC1	820.578	4.67192	1.14916	4.06551	4.7927e-05	0.00276257
ORM1	5779.32	4.82782	1.18765	4.06503	4.80258e-05	0.00276257
ZBTB7A	1151.36	0.467425	0.115003	4.06445	4.81456e-05	0.00276257
TCF21	66.7597	3.75963	0.925986	4.06014	4.90424e-05	0.00278883
SMIM24	51.0999	3.05241	0.752207	4.05795	4.9506e-05	0.00279848
ACMSD	31.8317	3.04135	0.750104	4.05457	5.02268e-05	0.00282248
HSD3B7	1071	1.03046	0.254202	4.05372	5.04088e-05	0.00282438
TMEM220	608.791	1.27458	0.314649	4.0508	5.10422e-05	0.00285148
GAS6	1666.23	1.03342	0.255297	4.04792	5.1674e-05	0.00287006
AKR1D1	69.0787	4.69711	1.16038	4.04791	5.16762e-05	0.00287006
ACOX2	306.091	2.05516	0.50791	4.0463	5.20338e-05	0.00288152
H6PD	4855.78	0.995242	0.246128	4.04359	5.26383e-05	0.00290655
GLYATL1	77.8205	3.56872	0.883222	4.04057	5.33205e-05	0.00293571
C1S	26120.4	1.73243	0.429023	4.0381	5.3887e-05	0.00295835
HPR	3006.81	4.72894	1.1727	4.03252	5.51815e-05	0.00302071
CYB561A3	4300.78	1.14823	0.284881	4.03057	5.56423e-05	0.00303721
ORM2	1672.17	4.9634	1.23419	4.02158	5.78083e-05	0.00314413
CPT2	1324.42	0.753455	0.187447	4.01956	5.8307e-05	0.0031466
ABCC6P1	24.4121	2.87169	0.714696	4.01806	5.868e-05	0.00315778
NWD1	9.1104	3.24601	0.808004	4.01732	5.88648e-05	0.0031588
MGC12916	32.8363	1.62201	0.404208	4.01281	6.00007e-05	0.00319303
FOXA1	52.6494	3.41453	0.850966	4.01254	6.00693e-05	0.00319303
SERPIND1	248.656	4.05834	1.01152	4.01213	6.01732e-05	0.00319303
KCNMB1	139.09	1.30317	0.32575	4.00052	6.32025e-05	0.00334446
MAT1A	882.355	2.90657	0.726801	3.99913	6.35751e-05	0.00335486
ANG	338.778	1.80022	0.450315	3.99769	6.39626e-05	0.00336199
IDH2	3345	1.03062	0.257828	3.99732	6.40631e-05	0.00336199
GLUD1	7655.04	0.724894	0.181478	3.99439	6.48607e-05	0.0033852
AQP7	70.7235	2.03619	0.510457	3.98896	6.63641e-05	0.0034542
RAB8A	2828.1	0.451135	0.113139	3.98743	6.67921e-05	0.003467
CCL16	46.1255	3.57219	0.896423	3.98494	6.74983e-05	0.00348467
FLT3	102.108	1.7475	0.438707	3.98329	6.79684e-05	0.00349344
A4GALT	255.319	1.46811	0.368681	3.98205	6.83242e-05	0.00349344
ZBED1	4950.32	0.556534	0.139778	3.98156	6.84631e-05	0.00349344
BACH2	295.473	1.32223	0.332292	3.97912	6.91714e-05	0.00350799
GPR35	52.0514	1.32344	0.332716	3.97767	6.95927e-05	0.00351656
PGLYRP2	42.3069	5.38038	1.35403	3.97361	7.07911e-05	0.0035618
ASGR2	165.923	2.26929	0.571203	3.97282	7.1027e-05	0.0035618
CYP4A11	252.388	6.13816	1.54507	3.97275	7.1049e-05	0.0035618
PEG3	131.438	1.73029	0.436692	3.96227	7.42403e-05	0.003694
HPS6	655.106	0.507899	0.128267	3.9597	7.50448e-05	0.00371242
ACAA1	2270.37	0.692518	0.174923	3.95898	7.527e-05	0.00371242
PCK1	764.277	3.83922	0.969864	3.95851	7.54177e-05	0.00371242
PLG	939.17	3.81625	0.965489	3.95266	7.72874e-05	0.0037849
CHST13	61.2224	2.29804	0.581965	3.94875	7.8559e-05	0.00383436
LINC00261	219.745	9.41202	2.38389	3.94817	7.87496e-05	0.00383436
MPND	605.937	0.595379	0.15104	3.94187	8.08491e-05	0.00390907
MYH11	1356.17	1.7846	0.452851	3.9408	8.12108e-05	0.00391662
EYA2	155.767	1.64105	0.416527	3.93984	8.15373e-05	0.00392244
SLC37A2	2023.53	1.36995	0.348155	3.93488	8.32383e-05	0.00399418
C9	1130.63	4.88411	1.24166	3.93353	8.37059e-05	0.00400652
MFSD4A	65.3391	1.48517	0.3779	3.93006	8.49251e-05	0.00404456
SUCLG2	4355.35	0.813111	0.207206	3.92417	8.70276e-05	0.00410365
MDS2	7.51495	2.658	0.678058	3.92002	8.85415e-05	0.00416473
ACADS	901.469	1.12605	0.28731	3.9193	8.8807e-05	0.00416693
CTH	560.768	1.52731	0.389786	3.91834	8.9162e-05	0.00417331
MAP7	433.964	1.64556	0.420256	3.91562	9.01728e-05	0.00419998
SLC47A1	894.398	1.76984	0.452341	3.91262	9.13006e-05	0.00423763
ALDH16A1	630.075	0.69095	0.176648	3.91145	9.17424e-05	0.00424197
DNASE1L3	405.217	2.19204	0.561188	3.90607	9.38099e-05	0.00432706
GOLT1A	33.2118	3.68813	0.945467	3.90086	9.58522e-05	0.00439064
CXCL16	3038.16	1.23722	0.317171	3.90079	9.58795e-05	0.00439064
SLC9A4	39.7471	4.64737	1.19198	3.89886	9.66461e-05	0.00441513
CD74	135494	1.40395	0.360276	3.89688	9.74409e-05	0.00441964
TNFAIP8L1	831.759	0.800047	0.205595	3.89137	9.96802e-05	0.00448553
CLEC4M	82.5754	3.48349	0.895974	3.88794	0.000101097	0.00450871
FBXW4	1165.51	0.607477	0.156255	3.88773	0.000101187	0.00450871
TSPAN1	99.8027	2.16917	0.557992	3.88746	0.000101298	0.00450871
ABHD15	901.154	0.611339	0.157377	3.88455	0.00010252	0.00454186
AADAC	262.196	4.13093	1.06432	3.8813	0.000103901	0.00459238
ANKS4B	24.5006	4.83957	1.24779	3.87851	0.000105098	0.00462382
APOBR	583.637	1.40806	0.363412	3.87455	0.00010682	0.00468876
TCIM	498.457	1.46878	0.379925	3.86598	0.000110645	0.0048233
ZBTB42	333.447	0.726561	0.188069	3.86327	0.000111878	0.00486043
CD1C	146.622	1.81133	0.468892	3.86299	0.000112007	0.00486043
ST6GAL2	99.2391	1.65879	0.429748	3.8599	0.000113432	0.00491108
AKNA	2517.23	1.20172	0.311685	3.85555	0.000115471	0.00498804
FBXL15	190.181	0.724586	0.188315	3.84773	0.000119215	0.00512652
SPATA41	28.0586	1.28416	0.33394	3.84548	0.000120317	0.00516223
TNIP1	3927.36	0.530482	0.137982	3.84459	0.000120757	0.00516685
CCL11	104.181	2.65355	0.690281	3.84416	0.000120967	0.00516685
CUX2	69.9499	2.34852	0.611612	3.83989	0.000123091	0.00524584
SMIM14	1632.95	0.977322	0.254908	3.83402	0.000126068	0.00532774
LSP1	3814.97	1.4675	0.382774	3.83386	0.000126146	0.00532774
AGTR1	160.902	2.06188	0.53788	3.83335	0.000126411	0.00532774
ST6GALNAC1	27.2542	1.72099	0.449564	3.82813	0.000129122	0.00542996
GLIS3	248.113	1.4477	0.378547	3.82436	0.000131113	0.00550156
C4BPA	1324.52	4.95682	1.29667	3.82273	0.00013198	0.00552576
NAT2	29.3836	4.62805	1.21173	3.81937	0.000133793	0.00558936
SGK2	94.14	2.34633	0.615377	3.81284	0.000137377	0.00572655
CRAT	1130.21	0.947467	0.248626	3.81081	0.00013851	0.00574908
KCNQ1	294.037	1.1771	0.308977	3.80969	0.000139143	0.00576232
UBE2QL1	52.1088	1.55531	0.408369	3.80859	0.000139764	0.00577549
LINC01588	89.9117	1.66633	0.437673	3.80725	0.00014052	0.00579296
ST14	943.995	1.43487	0.376925	3.80677	0.000140795	0.00579296
LOC283710	35.2977	1.84143	0.484284	3.80237	0.000143316	0.00586838
TMEM102	223.865	0.714527	0.187944	3.80181	0.000143646	0.00586838
SIDT2	2053.19	0.74712	0.196549	3.8012	0.000143997	0.00586838
NR5A2	271.433	1.54583	0.406702	3.80091	0.000144168	0.00586838
EXOSC1	735.657	0.367665	0.0967647	3.79958	0.000144941	0.00588726
APLNR	1240.03	1.3816	0.36392	3.79644	0.000146788	0.00593782
PINK1	2395.62	0.644096	0.169674	3.79609	0.000146997	0.00593782
EGFR	516.139	1.75652	0.462743	3.79588	0.000147121	0.00593782
APOA1	1222.94	4.65043	1.22574	3.79398	0.000148254	0.0059709
SPARCL1	11718	1.57642	0.415738	3.79186	0.000149522	0.00600926
SLC25A28	1028.85	0.491304	0.13007	3.77722	0.000158591	0.00633366
SERPINA7	159.549	11.2523	2.98064	3.77512	0.000159928	0.00636039
EPN3	31.5378	2.64381	0.700893	3.77206	0.000161907	0.00641233
AP1B1	5131.41	0.662306	0.175634	3.77095	0.000162628	0.0064275
PNPLA7	245.324	1.17186	0.310939	3.76879	0.000164041	0.00644589
GLTPD2	23.8934	1.71651	0.455528	3.76817	0.000164446	0.00644589
PCBD1	1657.84	0.789274	0.209487	3.76765	0.000164792	0.00644617
THPO	18.5567	1.88576	0.500798	3.7655	0.000166214	0.00648848
TTC7A	1130.59	0.909772	0.241727	3.76363	0.000167467	0.0065107
SLCO2B1	6424.08	1.1869	0.315448	3.76259	0.000168163	0.0065112
AMBP	1619.69	4.44557	1.18282	3.75844	0.000170974	0.0066066
RARRES2	2268.51	1.66329	0.444012	3.74605	0.000179641	0.00684431
PAPSS2	2067.29	1.42346	0.380566	3.74038	0.000183744	0.00697798
RAB20	1009.61	1.13126	0.302562	3.73893	0.000184804	0.00699527
HHIP	31.1276	2.85327	0.7632	3.73857	0.000185072	0.00699527
ALAD	2510.69	0.785814	0.210493	3.7332	0.000189061	0.00711782
GALNT12	550.556	1.45346	0.389427	3.73229	0.000189745	0.00712947
KIAA1671-AS1	17.5371	2.09791	0.562302	3.73094	0.000190768	0.00715379
LTBP4	1390.17	0.99759	0.267744	3.7259	0.000194618	0.00726957
HAMP	308.236	2.19554	0.589572	3.72395	0.000196129	0.00731168
TSPAN18	698.366	1.3732	0.369453	3.71685	0.000201726	0.00745209
LRIG1	1014.63	1.29868	0.349438	3.71647	0.000202024	0.00745209
CHRNA1	330.614	2.43608	0.655531	3.7162	0.000202243	0.00745209
MARVELD3	34.0764	2.13214	0.57443	3.71175	0.00020583	0.00756961
CFHR3	152.077	3.337	0.899216	3.71101	0.000206435	0.00757723
SLC25A10	344.391	1.30717	0.352494	3.70833	0.000208627	0.00764296
P4HTM	442.248	1.07106	0.289031	3.70571	0.000210801	0.00769302
ARHGEF10L	1325.37	0.872903	0.235597	3.70507	0.000211334	0.00769773
ZFPM1	87.8723	1.07765	0.29111	3.70187	0.000214019	0.00778067
RBP5	476.66	1.96893	0.531974	3.70118	0.000214598	0.00778685
SPINT2	1203.11	1.40291	0.379395	3.69775	0.000217517	0.00785668
FAAH	210.371	1.3451	0.363907	3.69626	0.000218795	0.00786585
KNG1	832.059	4.06293	1.09921	3.69621	0.00021884	0.00786585
LGALS9C	109.668	1.41439	0.382709	3.69573	0.000219254	0.00786589
ORMDL3	2764.11	0.730184	0.197671	3.69394	0.000220809	0.00789916
CYP4F11	78.5013	2.93161	0.793843	3.69294	0.000221679	0.0079082
PTK2B	1866.31	1.12489	0.305062	3.68741	0.000226544	0.00803663
FAM151A	29.2366	2.2716	0.616181	3.68659	0.000227283	0.00804784
IL4R	2184.62	0.969799	0.263115	3.68584	0.000227947	0.00805638
KIF19	23.9744	1.43656	0.390125	3.68232	0.000231122	0.00813189
CAMK1D	267.229	1.12995	0.306878	3.68208	0.00023134	0.00813189
MXRA8	1746.6	1.53357	0.416498	3.68205	0.000231364	0.00813189
HERPUD1	5948.02	0.684196	0.185886	3.68074	0.000232559	0.00815883
TXNDC11	2476.37	0.474819	0.129073	3.6787	0.000234428	0.0082093
GMIP	1033.53	0.820893	0.223311	3.67601	0.000236912	0.00828107
FNDC5	94.2591	1.96131	0.534291	3.67086	0.000241737	0.00841982
FDX1	1129.31	0.593988	0.161813	3.67083	0.000241766	0.00841982
DUSP2	440.552	1.22812	0.334738	3.66891	0.000243584	0.00846765
PARP15	306.526	1.61695	0.441301	3.66406	0.000248252	0.00858405
SLC1A2	319.766	2.43372	0.664711	3.66132	0.000250915	0.00863882
ABI3	666.349	1.19817	0.327304	3.66074	0.000251489	0.00863882
LINC00857	26.424	1.65463	0.452019	3.66054	0.000251682	0.00863882
PLAAT2	9.83318	2.14001	0.585544	3.65473	0.000257448	0.0088158
LEAP2	75.983	2.05201	0.562989	3.64485	0.000267548	0.00904771
PBLD	532.662	1.33935	0.367575	3.64376	0.000268683	0.00904771
FAM153A	24.4651	1.98468	0.545073	3.64114	0.000271438	0.00907865
PEAK3	16.5989	1.27241	0.349481	3.64087	0.000271723	0.00907865
TOR4A	450.991	0.942462	0.258892	3.64036	0.000272253	0.00907865
FPGS	1094.73	0.5426	0.149064	3.64004	0.000272598	0.00907865
SOWAHB	21.7757	3.59217	0.987524	3.63755	0.000275243	0.00915076
PCSK7	2210.76	0.553228	0.152145	3.63618	0.000276714	0.00915973
CD82	1994.61	1.0185	0.28012	3.63595	0.000276956	0.00915973
HS3ST3A1	108.117	1.69844	0.467534	3.63277	0.000280396	0.00920572
LTA4H	5479.06	0.866038	0.238481	3.63148	0.0002818	0.00922387
SLC16A11	10.4137	1.9498	0.537045	3.63061	0.00028275	0.00923908
ALOX5	1387.62	1.39039	0.383408	3.62642	0.000287383	0.00937439
PEX11G	67.6046	0.867629	0.239302	3.62567	0.000288212	0.00937974
CRACR2B	77.0399	1.41236	0.389622	3.62494	0.000289024	0.00937974
CACNA2D4	235.844	1.22963	0.339584	3.62098	0.000293494	0.00949247
GPT	103.758	1.8002	0.497448	3.61887	0.000295893	0.00953767
LINC00861	261.874	1.69611	0.469267	3.61439	0.000301057	0.00968773
NUGGC	203.691	2.41577	0.668463	3.61391	0.00030161	0.00968914
GPT2	899.335	1.43034	0.395861	3.61323	0.000302402	0.00969727
ZC3H4	1199.83	0.37999	0.105178	3.61282	0.000302881	0.00969727
BHMT2	200.306	2.0741	0.57497	3.60732	0.000309379	0.00984687
AGMAT	152.828	1.41447	0.392456	3.60416	0.000313166	0.00992648
INHBC	65.1324	4.19177	1.16524	3.59735	0.000321475	0.0101392
NGEF	99.6893	2.21809	0.617181	3.5939	0.000325759	0.0102281
ANXA10	97.8206	4.11319	1.14453	3.59379	0.000325904	0.0102281
TMEM176B	6505.42	1.39371	0.388489	3.58751	0.000333851	0.0104603
SREBF1	2551.17	0.628225	0.175156	3.58667	0.000334933	0.010477
HS6ST1	1068.32	0.676405	0.188702	3.58451	0.000337712	0.0105293
TMEM30B	221.652	1.48814	0.41563	3.58044	0.000343014	0.0106597
FUOM	367.118	1.09435	0.305867	3.57785	0.000346432	0.0107309
PAFAH2	1003	0.499245	0.139613	3.57591	0.000349009	0.0107512
DNMBP-AS1	9.99813	2.89196	0.808766	3.57576	0.000349207	0.0107512
SLC43A2	779.345	0.94175	0.263394	3.57544	0.000349644	0.0107512
ADAM28	1145.35	1.59521	0.446194	3.57514	0.000350035	0.0107512
RELA	2642.73	0.329177	0.0920821	3.57482	0.000350473	0.0107512
ICOSLG	518.408	0.89999	0.251907	3.57271	0.000353304	0.0108206
FENDRR	37.1111	3.2119	0.89945	3.57096	0.00035568	0.0108462
PLEKHM1	1175.66	0.439807	0.123166	3.57083	0.000355847	0.0108462
FLT3LG	182.555	1.05535	0.295715	3.56881	0.000358608	0.0108781
TMEM38A	97.312	1.57579	0.442635	3.56002	0.000370823	0.0111775
SLC10A1	77.7629	3.94897	1.11061	3.55566	0.000377025	0.0113196
IYD	69.4111	5.74969	1.61713	3.55548	0.000377283	0.0113196
SLC6A12	333.066	1.64999	0.464114	3.55513	0.000377787	0.0113196
RASGEF1B	778.465	1.03022	0.28979	3.55504	0.000377915	0.0113196
TFCP2L1	446.265	1.6903	0.475799	3.55256	0.0003815	0.0114091
283070	474.162	1.27893	0.360078	3.55183	0.000382567	0.011423
PACSIN1	61.0833	1.70785	0.480911	3.55129	0.000383347	0.0114284
ADAMTSL2	243.605	1.76703	0.49808	3.54768	0.00038864	0.0115485
ECHS1	3716.95	0.796353	0.224495	3.54731	0.000389193	0.0115485
MYH9	23047.4	0.575205	0.162256	3.54505	0.000392542	0.0116297
DOK3	838.17	1.1498	0.324379	3.54463	0.000393161	0.01163
NR0B2	20.649	5.27045	1.48802	3.54192	0.000397231	0.0117098
CPB2	253.249	2.78687	0.786859	3.54176	0.000397468	0.0117098
MIA2	1789.82	0.714322	0.201694	3.5416	0.000397702	0.0117098
PLGLB2	339.71	1.67964	0.474501	3.53981	0.00040042	0.0117535
ARHGAP27P2	6.30558	2.08856	0.590233	3.53854	0.000402343	0.0117567
LPAR5	338.582	1.04269	0.294732	3.53774	0.000403563	0.0117732
GRM8	31.7401	2.09836	0.593579	3.5351	0.000407621	0.0118372
RORC	458.895	2.26904	0.64197	3.53449	0.000408561	0.0118464
MAN2B2	2642.51	0.519456	0.14702	3.53324	0.000410506	0.0118847
WBP1L	3140.73	0.492393	0.139438	3.53128	0.00041356	0.0118853
MCF2	74.8085	2.39623	0.678718	3.53052	0.000414747	0.0118872
MACC1	189.084	1.37694	0.39031	3.52781	0.000419005	0.0119313
IKBKG	895.986	0.394892	0.111963	3.52699	0.00042031	0.0119487
GRIA3	62.1564	1.94643	0.552392	3.52363	0.00042568	0.0120299
PRDM16	56.4418	1.70724	0.484562	3.52327	0.000426255	0.0120299
TRABD2A	147.99	1.62437	0.461278	3.52146	0.000429178	0.0120944
CRIP3	10.7913	2.12735	0.604676	3.51816	0.000434547	0.0122096
SUSD6	2992.66	0.571896	0.162598	3.51723	0.00043608	0.0122346
TOM1	2059.4	0.662582	0.188604	3.51309	0.000442921	0.0124083
CARD11	683.759	1.52093	0.433051	3.51213	0.000444535	0.0124352
DHRS4	728.036	0.637012	0.181585	3.50806	0.000451385	0.0125857
RASGRP2	298.567	1.26838	0.361669	3.50701	0.000453166	0.0125916
SDC1	2692.36	1.61942	0.461786	3.50686	0.000453431	0.0125916
CMIP	1626.08	0.676432	0.193006	3.50471	0.000457104	0.0126752
ICAM2	244.519	1.10137	0.31435	3.50363	0.000458961	0.0127082
HMGCL	1764.93	0.727504	0.207718	3.50236	0.000461157	0.0127202
HABP2	168.228	4.32438	1.23475	3.50222	0.000461401	0.0127202
BMPER	156.082	1.90606	0.544633	3.49971	0.000465768	0.0128216
MTTP	139.906	2.35679	0.673545	3.49909	0.00046685	0.0128216
AKR1A1	4417.86	0.583869	0.16687	3.49895	0.000467095	0.0128216
ACP2	2740.09	0.67416	0.192703	3.49844	0.000467984	0.0128275
IL32	5501.72	1.36851	0.391301	3.49735	0.000469906	0.0128452
TNFSF11	73.8967	2.01428	0.576353	3.49488	0.000474283	0.0129257
GSDMB	368.133	1.27217	0.364181	3.49323	0.000477213	0.012962
ARHGEF18	1905.56	0.572803	0.163995	3.49281	0.000477973	0.012962
ST6GALNAC4	370.261	0.94103	0.269724	3.48886	0.000485091	0.0130564
CDHR2	46.4083	2.02549	0.580571	3.48879	0.000485216	0.0130564
ABHD8	245.06	0.7222	0.207035	3.4883	0.000486094	0.0130608
ADTRP	247.768	1.64547	0.471871	3.48711	0.000488268	0.0131007
HDHD3	557.687	0.909701	0.260936	3.4863	0.000489757	0.0131222
CD7	390.902	1.65574	0.475041	3.48546	0.000491285	0.0131299
MAST3	683.685	0.681887	0.195664	3.48499	0.000492152	0.0131299
MEI1	228.514	1.32128	0.379173	3.48464	0.000492803	0.0131299
AGT	915.791	2.49179	0.715156	3.48425	0.000493513	0.0131305
EDAR	17.1886	3.1296	0.899254	3.48022	0.000501009	0.0132743
RFTN1	1975.76	1.06055	0.304881	3.47857	0.000504088	0.0133016
P2RX1	120.338	1.56613	0.450224	3.47855	0.000504134	0.0133016
ARAP1	5084.08	0.637474	0.183396	3.47594	0.000509072	0.0133948
APOC1P1	320.897	1.88122	0.541389	3.4748	0.000511234	0.0134331
PLD4	88.4959	1.22326	0.352517	3.47009	0.000520292	0.0136335
COL18A1	6715.98	1.16786	0.336615	3.46941	0.000521598	0.013649
CPS1	1555.7	2.04679	0.590357	3.46704	0.000526224	0.0137511
HSD3B2	3.36554	2.41756	0.697571	3.46567	0.000528904	0.0138022
PKDREJ	16.783	1.05215	0.303722	3.4642	0.000531816	0.0138592
CRISPLD2	1547.49	1.15096	0.332281	3.46381	0.000532582	0.0138602
GSTA2	136.648	4.92053	1.42135	3.46187	0.000536437	0.0139415
GRTP1	151.331	1.54191	0.445831	3.45851	0.000543164	0.0140779
MRGPRF	193.489	1.41283	0.408559	3.45808	0.000544049	0.0140817
BLNK	619.694	1.28886	0.372915	3.45618	0.000547894	0.014162
UNC93B1	1398.69	0.798315	0.231087	3.45461	0.000551094	0.0142254
CYP2A7	34.1144	5.09925	1.47638	3.45388	0.000552591	0.0142447
NCOA4	12964.8	0.539795	0.156394	3.45152	0.000557444	0.0143504
FAM30A	263.71	2.13859	0.620691	3.44549	0.000570016	0.0146061
DCXR	1803.69	1.11942	0.324914	3.44529	0.000570451	0.0146061
SH2D2A	313.825	1.08959	0.316329	3.44448	0.000572163	0.0146061
ACAA2	3468.83	1.03798	0.301388	3.44401	0.000573163	0.0146061
PLEKHG7	15.0721	2.46798	0.716681	3.44362	0.00057398	0.0146061
CPTP	502.54	0.612364	0.177833	3.44348	0.000574277	0.0146061
LYL1	194.991	1.06039	0.308066	3.44209	0.000577231	0.0146422
DCAF11	3650.98	0.598767	0.174191	3.43741	0.000587308	0.0148385
CYB5R3	7724	0.55855	0.162524	3.43673	0.000588776	0.0148508
OTUD5	1911.61	0.275117	0.0800659	3.43613	0.00059008	0.0148508
AQP11	101.372	1.0401	0.302721	3.43583	0.000590746	0.0148508
CYP2S1	176.579	1.45882	0.4253	3.4301	0.000603368	0.0150934
NUDT18	271.288	0.710033	0.207032	3.42958	0.000604526	0.0150934
PEPD	3517.48	0.638459	0.186187	3.42913	0.000605513	0.0150982
CES1P1	140.435	3.00614	0.876885	3.4282	0.000607597	0.0151304
SIPA1	1635.3	0.662717	0.193352	3.42751	0.000609139	0.015149
FA2H	29.2522	2.88138	0.840772	3.42706	0.000610149	0.0151543
CACNA1H	279.474	1.57005	0.458452	3.42467	0.000615554	0.0152488
RNF152	83.5558	1.25558	0.366689	3.42411	0.000616815	0.0152602
RBKS	137.647	1.08527	0.317134	3.42213	0.000621326	0.0153518
FGG	8605.82	4.96068	1.45144	3.41775	0.000631408	0.0155508
MMRN2	820.089	0.944682	0.276464	3.41702	0.000633102	0.0155508
HIC1	199.371	1.09548	0.32068	3.41611	0.000635222	0.015554
SCN3A	42.0047	1.82975	0.536321	3.41168	0.000645649	0.0157687
BANP	559.867	0.538158	0.157763	3.41118	0.000646812	0.0157769
CD79B	650.662	1.67246	0.490569	3.40922	0.000651499	0.0158709
GPR20	4.16214	2.07275	0.60827	3.40762	0.000655314	0.0159435
NUTM2A	171.29	0.689414	0.202402	3.40616	0.000658834	0.0160087
NLRP6	21.0837	1.43088	0.42021	3.40516	0.000661243	0.0160415
CHRDL2	37.9429	2.23117	0.655506	3.40373	0.000664722	0.0160789
DMRTC1	8.71798	3.08056	0.905143	3.4034	0.00066554	0.0160789
ITGB4	390.514	1.2392	0.364125	3.40323	0.000665944	0.0160789
CDH23	219.164	1.40797	0.41391	3.40162	0.000669865	0.0161219
REC8	349.097	0.977719	0.287441	3.40146	0.000670266	0.0161219
LINC00319	9.45493	2.47448	0.727656	3.40062	0.000672342	0.0161515
ST18	29.8938	1.57437	0.463531	3.39647	0.000682614	0.0162885
SRGAP3	319.078	0.925027	0.272393	3.39593	0.000683965	0.0162885
GADD45B	1084.55	0.840941	0.247686	3.39519	0.000685815	0.0162919
MFAP4	2117.96	1.78042	0.524399	3.39516	0.000685885	0.0162919
NCF1C	1196.91	1.369	0.403293	3.39456	0.00068739	0.0163073
CLIC6	164.956	1.4846	0.437553	3.39297	0.000691402	0.0163821
GALNT2	4859.16	0.626831	0.184809	3.39178	0.000694412	0.016416
MAGI1	567.678	1.27203	0.375047	3.39166	0.000694703	0.016416
NUAK1	724.595	1.0197	0.300674	3.39138	0.000695419	0.016416
CTSD	63339.3	1.22857	0.362842	3.38598	0.000709247	0.0166804
MYCL	346.662	1.01867	0.301217	3.38186	0.000719968	0.0168909
C4B_2	11453	1.69787	0.502288	3.38028	0.000724116	0.0169651
ACY3	61.2702	2.30917	0.683249	3.37969	0.000725664	0.0169651
CCBE1	116.073	1.58634	0.469427	3.3793	0.000726694	0.0169651
ZNF444	349.624	0.521206	0.154322	3.37739	0.000731772	0.0170003
CYBC1	3310.24	0.553541	0.16392	3.3769	0.000733079	0.0170099
ENPEP	670.803	1.25637	0.372451	3.37324	0.000742887	0.0171956
MYD88	3458.82	0.558394	0.165673	3.37046	0.000750437	0.0172937
RANBP3L	57.2061	1.87031	0.554939	3.3703	0.000750857	0.0172937
GATM	3372.06	1.39888	0.415099	3.37001	0.000751665	0.0172937
GJD3	265.739	0.727931	0.216099	3.36851	0.000755767	0.0173462
MYO1F	2002.84	1.11443	0.330989	3.36698	0.000759961	0.0174215
PHYH	1592.27	1.07914	0.320774	3.36419	0.000767681	0.0175518
PDZK1	119.162	1.50837	0.448436	3.36362	0.000769266	0.0175518
PDILT	10.2496	5.92897	1.76268	3.3636	0.000769329	0.0175518
PRKAG2	1088.73	0.75177	0.223654	3.36131	0.000775732	0.0176556
CD37	1825.91	1.34515	0.400368	3.35979	0.000780009	0.0177317
DPP4	661.767	1.17955	0.351198	3.35865	0.000783229	0.0177837
CORO1B	2546.71	0.509551	0.152036	3.3515	0.000803737	0.0181843
SLC6A1	115.614	1.56966	0.468509	3.35034	0.000807133	0.0182179
CYP2C9	317.913	4.69435	1.40146	3.3496	0.000809273	0.0182446
NFAM1	1160.13	1.17924	0.352237	3.34787	0.000814357	0.0183158
LINC02532	20.9772	4.77	1.425	3.34736	0.000815845	0.0183277
CNN1	250.296	1.43129	0.427761	3.34601	0.000819832	0.0183632
SLC46A3	1451.76	1.12445	0.336193	3.34466	0.000823823	0.018411
GYS2	60.9261	2.92954	0.876643	3.34177	0.000832458	0.0185695
SPI1	1307.25	1.12614	0.337268	3.33899	0.000840827	0.0186905
CYP2B7P	25.5478	1.73634	0.520377	3.33669	0.000847822	0.0187839
ADAMTS2	2779.25	1.31251	0.393363	3.33664	0.000847986	0.0187839
DEDD2	768.989	0.516421	0.154814	3.33575	0.000850683	0.0188164
117153	26.7459	4.58562	1.37484	3.33538	0.000851821	0.0188164
DBH-AS1	118.127	1.63899	0.491607	3.33395	0.000856228	0.0188768
IL1A	38.6176	2.46567	0.739639	3.33362	0.000857247	0.0188768
HSD17B2	132.94	3.2498	0.975244	3.33229	0.000861343	0.0189039
NADK	3792.17	0.493048	0.148041	3.33048	0.000866961	0.0189835
SLC38A10	3082.44	0.490346	0.147372	3.32726	0.000877044	0.0191822
MLXIPL	140.587	2.18551	0.656982	3.3266	0.000879138	0.0192059
DNAJC5B	203.448	1.45989	0.438901	3.32624	0.000880249	0.0192082
FCRL5	311.182	2.08059	0.626015	3.32355	0.000888785	0.0193543
ILDR1	19.5874	1.65139	0.496884	3.32349	0.000888976	0.0193543
PDLIM1	2255.74	0.946883	0.284977	3.32267	0.000891605	0.0193893
COL6A1	14185.5	1.22729	0.369437	3.32205	0.000893591	0.0194104
LENG1	237.22	0.390526	0.117608	3.32059	0.00089828	0.01949
SH2D3C	530.784	1.01529	0.305855	3.31951	0.000901764	0.0195211
ATF5	1555.19	0.863195	0.260525	3.31329	0.000922037	0.0198472
DHRS4L1	128.098	0.638305	0.192823	3.31032	0.000931885	0.019987
VAT1L	55.0004	1.61577	0.488546	3.3073	0.000942009	0.0200823
RMDN3	2261.16	0.70256	0.212471	3.30662	0.000944292	0.0200823
AKR1C4	61.7874	3.52764	1.06692	3.30639	0.000945059	0.0200823
HSPB2-C11orf52	66.3359	1.84857	0.559164	3.30596	0.000946509	0.0200823
SLC49A3	203.942	1.06664	0.322656	3.30582	0.000946985	0.0200823
HLA-DPA1	39150.1	1.18191	0.35769	3.30427	0.000952234	0.0201556
GSTO2	101.726	1.59162	0.481957	3.30241	0.00095858	0.0202225
NDUFA6-DT	473.368	0.740664	0.224321	3.3018	0.000960663	0.0202441
LINC02593	13.0159	2.11572	0.641111	3.30009	0.000966544	0.0203455
SCARA5	380.993	1.81352	0.549717	3.299	0.000970299	0.0203795
PTGER2	317.007	1.40335	0.42544	3.29858	0.000971739	0.0203873
LRRC27	272.571	0.485524	0.147367	3.29466	0.000985402	0.0205811
LRRC32	1259.79	1.12886	0.342681	3.29421	0.000986998	0.0205811
DAO	16.3416	3.60006	1.09311	3.2934	0.000989844	0.0206082
RABAC1	1231.25	0.603979	0.183417	3.29294	0.000991464	0.0206194
GATA4	382.112	2.75169	0.835748	3.29248	0.000993072	0.0206303
GZMH	476.505	1.4849	0.451132	3.2915	0.000996557	0.0206802
GZMM	109.573	1.58218	0.480811	3.29064	0.000999583	0.0206979
B3GALT5	8.56961	2.9757	0.904782	3.28886	0.00100594	0.0208013
GPA33	23.71	1.60663	0.488575	3.28841	0.00100757	0.0208013
MUC6	4.74933	2.89832	0.88153	3.28783	0.00100963	0.0208013
FYB2	15.11	3.96076	1.20472	3.28772	0.00101004	0.0208013
CD5	544.168	1.50668	0.458667	3.28491	0.00102015	0.0209643
ACADM	3787.65	0.623751	0.189908	3.2845	0.00102165	0.0209725
FRAT2	573.151	0.498035	0.151791	3.28105	0.0010342	0.0211844
PTGS1	1305.26	1.13962	0.347625	3.2783	0.00104433	0.0213004
ZBTB32	36.6287	1.32693	0.404821	3.27783	0.00104609	0.0213134
KHK	245.222	1.24146	0.379191	3.27397	0.00106048	0.0215374
JDP2	604.112	0.816505	0.249637	3.27077	0.00107256	0.0216837
TMEM255B	109.647	1.06788	0.326544	3.27025	0.00107451	0.0216837
ABO	14.278	1.39297	0.426007	3.26982	0.00107616	0.021694
FGB	10460.3	5.00848	1.53294	3.26724	0.001086	0.0218415
CYFIP2	2430.04	1.26751	0.387974	3.26701	0.00108692	0.0218415
FOXA3	67.4829	3.68183	1.12772	3.26485	0.00109523	0.0219622
DEGS2	22.2616	1.6782	0.514111	3.26427	0.00109748	0.0219842
TWF2	864.699	0.699416	0.214389	3.26236	0.00110487	0.0220858
TOX2	184.62	1.19768	0.367252	3.26118	0.00110948	0.0221548
PTPRCAP	714.24	1.53085	0.46957	3.26011	0.00111369	0.0222155
TEK	525.043	0.99752	0.306027	3.25958	0.00111578	0.0222339
IGLL3P	5.15013	2.20399	0.67631	3.25884	0.00111869	0.0222686
IL17RB	256.889	0.837688	0.257363	3.25489	0.00113437	0.0224867
NCF1	1427.29	1.31299	0.403502	3.25398	0.00113801	0.0224886
CTDP1	661.782	0.3245	0.0997604	3.25279	0.00114279	0.0225597
SMPD3	269.172	1.1767	0.361834	3.25204	0.0011458	0.0225958
CPAMD8	63.0561	1.11637	0.343414	3.25079	0.00115085	0.022672
EPB41L4B	628.941	2.27833	0.701223	3.24908	0.00115781	0.0226912
MUSK	7.6291	2.6869	0.827005	3.24896	0.00115829	0.0226912
PLCG2	1257.53	1.09358	0.336604	3.24886	0.00115869	0.0226912
BCL2L14	82.8845	1.8177	0.559502	3.24879	0.00115898	0.0226912
HPN	433.054	1.93041	0.594853	3.24518	0.00117375	0.0228912
VWA7	48.3364	1.2812	0.394895	3.2444	0.00117697	0.0229022
CIITA	1589.74	1.21439	0.374647	3.24143	0.00118933	0.0231192
ANGPTL6	33.243	1.2655	0.390479	3.24089	0.00119158	0.0231393
ELL	678.268	0.372893	0.115248	3.23558	0.00121397	0.0235022
P2RY8	1427.12	1.31698	0.407356	3.23299	0.00122501	0.0236678
RASSF7	280.239	0.95387	0.295134	3.23199	0.00122932	0.023727
TNFAIP3	2528.65	0.936006	0.289813	3.22969	0.00123925	0.0238944
SOX17	59.7233	0.916538	0.283865	3.22878	0.00124321	0.0238954
NBEAL2	1761.86	0.782953	0.242547	3.22804	0.00124641	0.0239114
NCF1B	1250.56	1.31612	0.407764	3.22764	0.00124816	0.0239209
CD300LB	112.154	1.23217	0.38188	3.2266	0.0012527	0.0239597
CARD9	128.774	1.02239	0.316925	3.22596	0.00125549	0.023989
SOWAHD	102.512	1.34973	0.418477	3.22534	0.00125824	0.0239934
MT1M	328.386	2.05649	0.637669	3.22502	0.00125966	0.0239965
CNGA1	53.8335	1.93268	0.599826	3.22207	0.00127268	0.0241429
TNFSF13	282.483	0.883526	0.274236	3.22177	0.00127401	0.0241429
LILRA4	206.972	1.82367	0.566083	3.22156	0.00127495	0.0241429
MT1DP	16.0806	2.24515	0.697264	3.21994	0.00128217	0.0242075
ARHGAP27	963.006	0.90282	0.280604	3.21741	0.00129353	0.0243737
STK40	2482.98	0.434401	0.135048	3.21664	0.00129703	0.0244155
MMP23A	63.21	1.39366	0.433426	3.21545	0.00130241	0.0244563
CLMP	510.659	1.32218	0.411261	3.21494	0.00130473	0.0244563
DENND1C	673.852	1.16448	0.362218	3.21487	0.00130503	0.0244563
TAFA5	204.165	1.74831	0.543842	3.21474	0.00130562	0.0244563
ATP1A3	114.789	1.68009	0.523328	3.2104	0.00132553	0.0247319
FFAR4	62.2914	1.41609	0.441512	3.20736	0.00133957	0.0249193
FCHO1	242.522	1.23406	0.384916	3.20605	0.00134568	0.0249857
SLC1A7	39.7586	1.69274	0.52819	3.2048	0.00135157	0.0250461
TPPP3	519.471	1.34579	0.420459	3.20076	0.00137064	0.0252766
SPOCK2	1836.65	1.28612	0.402023	3.19911	0.00137852	0.0253768
TMEM86A	933.164	0.833514	0.260549	3.19906	0.00137874	0.0253768
AMN	22.1646	2.33123	0.72891	3.19824	0.00138268	0.0254248
PCBP1	11820.5	0.282062	0.0882065	3.19775	0.00138503	0.0254435
GABARAPL1	3801.32	0.994933	0.311166	3.19744	0.00138655	0.0254469
TSPAN12	417.295	1.18226	0.37017	3.19383	0.00140399	0.0257173
FMNL1	1720.18	0.985956	0.308776	3.19311	0.00140749	0.0257389
PPP6R1	3745.58	0.457432	0.14326	3.19303	0.0014079	0.0257389
ZDHHC3	2614.84	0.374869	0.117432	3.19223	0.00141177	0.0257389
FGA	11465	5.3373	1.67322	3.18983	0.00142355	0.0258229
RHOG	1919.89	0.607763	0.190549	3.18953	0.00142505	0.0258229
HLA-DPB1	18611.1	1.17093	0.367162	3.18914	0.00142698	0.0258229
MT1E	1297.04	1.51318	0.474492	3.18906	0.00142738	0.0258229
FIBIN	299.668	1.42908	0.448661	3.18521	0.00144647	0.0260599
GZMB	819.686	1.48026	0.464754	3.18504	0.00144732	0.0260599
SAMD11	27.772	1.30628	0.410524	3.18199	0.00146267	0.0262138
ACSM5	403.525	1.76582	0.554946	3.18197	0.00146279	0.0262138
PRKD2	1098.55	0.508478	0.15981	3.18176	0.00146384	0.0262138
XPNPEP2	170.235	1.72835	0.543215	3.1817	0.00146412	0.0262138
COL2A1	32.2589	1.97702	0.621576	3.18065	0.00146944	0.0262555
PDGFB	716.214	0.904524	0.284417	3.18028	0.00147134	0.0262555
FMO5	427.016	1.37146	0.431297	3.17985	0.00147354	0.0262555
PEX16	556.441	0.471455	0.148283	3.17942	0.00147568	0.0262555
CRB3	24.6629	2.15832	0.679188	3.17779	0.00148404	0.0263475
SNX29	1830.68	0.659042	0.20774	3.17244	0.00151165	0.0266638
SARDH	251.247	1.42903	0.45067	3.1709	0.00151966	0.0267235
MPC1	1960.29	0.814944	0.25702	3.17075	0.00152048	0.0267235
GGT5	718.341	1.06821	0.336927	3.17045	0.00152205	0.0267235
SLC30A10	64.5382	3.03895	0.959054	3.1687	0.00153123	0.02686
ALPK2	212.555	1.62379	0.512547	3.16808	0.00153452	0.0268646
CD27	332.001	1.39732	0.441133	3.16758	0.00153714	0.0268646
ALDH1L1	171.667	2.19937	0.694397	3.16731	0.00153855	0.0268646
SLC28A2	15.8937	2.35082	0.742379	3.1666	0.0015423	0.0268809
ABCG1	1673.12	1.04102	0.328908	3.16507	0.00155044	0.0269254
UROC1	11.9275	2.5957	0.820107	3.16507	0.00155044	0.0269254
ALAS1	2557.43	0.492422	0.15559	3.16486	0.00155157	0.0269254
DBH	51.3726	1.76522	0.558017	3.16337	0.00155952	0.0269835
HLA-DQA1	20212.4	1.3474	0.426315	3.16058	0.00157456	0.0271607
CD6	781.821	1.3944	0.441329	3.15954	0.00158016	0.027217
SLC46A1	417.377	0.734862	0.232706	3.15789	0.00158913	0.0273469
SMIM6	13.539	2.86338	0.906826	3.15758	0.00159085	0.0273517
IL27	31.8554	1.56996	0.497425	3.15617	0.00159857	0.0274268
VWA1	984.365	0.939313	0.297629	3.15599	0.00159954	0.0274268
CD79A	228.387	1.59411	0.50549	3.1536	0.00161272	0.0276032
CD180	879.957	1.19619	0.379352	3.15325	0.00161465	0.0276114
IGFBP4	10010.1	1.06491	0.337813	3.15237	0.00161949	0.0276693
IFITM10	259.347	1.10396	0.350333	3.15117	0.00162619	0.0277588
HLA-DRA	97650.5	1.18719	0.377159	3.14771	0.00164556	0.0279393
ASPDH	13.9938	1.85648	0.590607	3.14335	0.00167026	0.0281313
DNPEP	1867.39	0.351446	0.111822	3.1429	0.00167284	0.0281313
MANSC4	22.5346	2.45868	0.782564	3.14183	0.00167894	0.028191
BCKDHA	1285.66	0.511087	0.162678	3.14171	0.00167962	0.028191
DNMT3L	3.94609	3.02891	0.964712	3.1397	0.00169121	0.0283584
DNAH5	19.1298	1.64616	0.524344	3.13946	0.00169257	0.0283584
F10	181.477	1.53471	0.4891	3.13782	0.00170208	0.0283787
SYNGR2	3985.57	0.742669	0.236704	3.13754	0.0017037	0.0283787
HECA	2311.34	0.647613	0.206413	3.13746	0.00170421	0.0283787
ABCB11	69.21	3.37831	1.07708	3.13653	0.0017096	0.0284435
LRP5	1265.01	1.10637	0.352817	3.13582	0.00171374	0.0284876
GAA	3757.35	0.755749	0.241031	3.13548	0.00171571	0.0284955
SCARF1	424.918	0.77964	0.248724	3.13456	0.00172114	0.028526
RAB42	330.623	1.26023	0.402054	3.13448	0.0017216	0.028526
ITPRIP	1180.31	0.625805	0.199685	3.13397	0.00172461	0.0285437
NT5E	2083.16	1.21227	0.387048	3.1321	0.0017356	0.0286705
TPSD1	33.7337	2.09886	0.670154	3.1319	0.00173678	0.0286705
GNAI2	12492.7	0.576218	0.184037	3.13099	0.00174217	0.0287293
CCR7	281.042	1.37085	0.438704	3.12477	0.00177946	0.0291673
IGFLR1	703.569	0.953349	0.30511	3.1246	0.00178045	0.0291673
PITPNM3	128.542	1.26486	0.404947	3.12352	0.00178703	0.029169
GADD45G	112.695	1.27818	0.409709	3.11972	0.00181024	0.029399
PRF1	1170.91	1.45776	0.467348	3.11922	0.00181333	0.0294242
SYNPO	2433.74	0.729117	0.233836	3.11807	0.00182039	0.0295136
MAN2A1	2117.19	0.667238	0.21412	3.11619	0.00183204	0.0296772
LY9	410.579	1.48937	0.478083	3.11529	0.00183764	0.0297426
CTDSP1	3646.7	0.407171	0.130718	3.11489	0.00184015	0.029758
NDST1	5333.79	0.534078	0.171527	3.11366	0.00184781	0.0298311
HSPA12B	215.814	1.02875	0.330563	3.11211	0.00185753	0.0299374
NFKBIB	585.285	0.377393	0.121389	3.10895	0.00187753	0.0302086
CRIP1	1115.47	1.08282	0.34842	3.1078	0.00188485	0.0302242
SELENOP	6884.13	1.18905	0.382711	3.10691	0.00189053	0.0302899
SYNE4	19.1258	1.34531	0.433046	3.10664	0.0018923	0.0302927
POR	2871.6	0.775211	0.249622	3.10554	0.00189935	0.0303291
MMP23B	64.0718	1.36266	0.438867	3.10495	0.00190311	0.0303638
LRP1	11665.9	0.939919	0.302865	3.10342	0.00191296	0.0304707
GP5	13.9712	1.51712	0.489327	3.10041	0.00193251	0.0307298
THEMIS2	1882.69	0.812249	0.262113	3.09886	0.00194269	0.0308402
TMEM200A	303.485	1.13051	0.364905	3.09808	0.00194776	0.0308854
PSMB10	2088.09	0.749823	0.242044	3.09789	0.00194906	0.0308854
PIK3C2B	956.278	0.874658	0.282365	3.09761	0.00195085	0.0308854
C16orf54	374.5	1.27202	0.410731	3.09695	0.00195522	0.0308854
CLDN2	20.9947	2.4246	0.782918	3.09688	0.00195572	0.0308854
PIK3R5	1200.92	1.03842	0.335782	3.09255	0.00198443	0.0311909
ENG	4395.25	0.612341	0.198161	3.09012	0.00200078	0.0313762
GBGT1	285.323	0.852869	0.276035	3.08972	0.00200348	0.0313762
F11R	2871.05	0.835283	0.270356	3.08957	0.00200445	0.0313762
MOB3A	2172.84	0.639767	0.207173	3.08808	0.00201457	0.031457
PFKFB1	38.6409	1.55566	0.504093	3.08605	0.00202835	0.0316462
CPEB3	335.561	0.705854	0.228787	3.0852	0.00203413	0.0316845
CES1P2	217.974	2.48196	0.805137	3.08265	0.00205167	0.0318796
PTPRN2-AS1	228.556	1.17373	0.380796	3.08231	0.00205402	0.0318901
SEMA4A	833.477	0.851361	0.276333	3.08093	0.00206359	0.0319864
NBPF13P	4.77252	2.3975	0.778442	3.07987	0.00207093	0.0320106
CDH5	1499.75	0.902349	0.292992	3.07977	0.00207159	0.0320106
MKNK2	3216.3	0.537458	0.174514	3.07973	0.00207187	0.0320106
KIAA2012	5.87524	2.09272	0.679709	3.07885	0.00207803	0.0320798
DDAH1	983.987	1.23181	0.400185	3.07811	0.00208321	0.0321054
LAT	557.63	0.995332	0.323389	3.07782	0.00208523	0.0321054
SYT15	175.487	1.0259	0.33334	3.07765	0.00208643	0.0321054
GBA3	24.3885	3.58853	1.16617	3.0772	0.00208956	0.0321277
TEF	1042.44	0.654585	0.212785	3.07628	0.00209604	0.0321619
CCM2	1731.77	0.493622	0.160466	3.07618	0.00209672	0.0321619
DPEP2	390.831	1.33206	0.433028	3.07616	0.00209686	0.0321619
ADORA3	1150.02	1.29076	0.419705	3.07539	0.00210225	0.0321928
ADAM8	816.011	1.20795	0.39307	3.07313	0.00211829	0.0323604
NFASC	367.568	1.36886	0.445498	3.07266	0.00212158	0.0323611
PGPEP1	1837.26	0.492569	0.160332	3.07219	0.00212497	0.0323846
GPAT2	175.005	1.26817	0.412835	3.07185	0.00212739	0.0323954
PGAP3	743.321	0.515403	0.167964	3.06854	0.00215111	0.032658
DOK2	794.432	1.00408	0.327409	3.06674	0.00216405	0.0327965
LAT2	887.427	0.996768	0.325075	3.06627	0.00216748	0.0328223
TNFSF12	707.298	0.711323	0.232039	3.06553	0.00217287	0.0328778
TNFRSF1B	3912.19	0.919452	0.300109	3.06373	0.00218599	0.0329821
PCDH20	28.1088	2.24208	0.731823	3.06369	0.00218624	0.0329821
EHD1	2099.63	0.569476	0.18602	3.06137	0.00220327	0.0331534
GAS2L1	524.807	0.616626	0.201455	3.06086	0.002207	0.0331834
FOXL1	41.4699	1.18044	0.385938	3.05862	0.00222359	0.0334065
GLYAT	63.9785	3.30688	1.08234	3.0553	0.00224835	0.0336821
FAM177B	10.4796	2.11923	0.693662	3.05514	0.00224956	0.0336821
SEMA4G	298.358	1.17981	0.386194	3.05498	0.00225078	0.0336821
P2RX5	73.1798	1.51194	0.495035	3.0542	0.0022566	0.0337084
RNF166	756.384	0.745712	0.244161	3.05419	0.0022567	0.0337084
CAPN1	3962.28	0.398318	0.130424	3.05404	0.00225785	0.0337084
HLA-DRB5	12308.3	1.12968	0.370028	3.05295	0.00226603	0.0338042
HLA-DMA	8037.55	1.03922	0.340581	3.05132	0.0022784	0.0339355
HLA-DOA	4324.14	1.23179	0.404127	3.04803	0.00230343	0.0342439
WAS	929.195	1.02813	0.33736	3.04756	0.00230705	0.0342439
EPHA1	139.358	1.57744	0.517785	3.04651	0.00231511	0.0342946
PLPP3	3300.7	0.926634	0.304232	3.04582	0.00232049	0.0343209
C3AR1	2447.68	1.00646	0.330518	3.04511	0.00232594	0.0343632
LCAT	256.539	0.961575	0.315844	3.04446	0.00233096	0.0343694
ZCCHC2	1240.27	0.562136	0.184642	3.04446	0.00233099	0.0343694
ACSL5	2036.98	1.08076	0.355147	3.04313	0.00234128	0.0344679
HSH2D	364.057	1.36469	0.448656	3.04174	0.00235217	0.0345747
APOE	34853.8	1.17551	0.386615	3.04051	0.00236179	0.0346634
SH3TC1	950.75	0.831931	0.273656	3.04006	0.0023653	0.0346874
ERMAP	694.145	0.535766	0.176349	3.0381	0.00238076	0.0348063
CPN2	85.2004	3.27799	1.07901	3.03797	0.00238174	0.0348063
OLFML2A	931.684	1.10474	0.363657	3.03787	0.00238254	0.0348063
CAMK2G	886.349	0.42475	0.139874	3.03666	0.00239216	0.0348932
SLC25A47	61.5818	5.11527	1.68481	3.03612	0.00239646	0.0349292
RIPOR3	142.269	1.27721	0.420987	3.03384	0.00241462	0.0350865
CLEC4G	59.9213	1.91891	0.632595	3.0334	0.00241817	0.0351114
PID1	390.721	1.37759	0.454184	3.03311	0.00242045	0.0351177
CYP2C19	49.6718	6.603	2.17817	3.03145	0.00243383	0.0352614
PNPO	1436.11	0.569735	0.187958	3.03119	0.00243591	0.0352614
BOK	1343.5	1.13309	0.374067	3.02911	0.00245277	0.0354785
ARRB2	2759.41	0.815271	0.269201	3.02848	0.00245786	0.0354983
SLC16A2	555.141	1.21175	0.400237	3.02758	0.0024652	0.0355503
PLVAP	2213.08	0.808636	0.267141	3.027	0.00246995	0.0355819
TMEM52B	77.8585	1.89172	0.62522	3.02568	0.00248073	0.0356932
TSPAN13	1383.26	1.23942	0.409835	3.02419	0.00249302	0.035789
SPP2	52.2468	8.9421	2.95735	3.02368	0.00249718	0.0358003
PXMP2	57.0119	1.167	0.386287	3.02106	0.0025189	0.0360519
ZNF710	905.789	0.547384	0.181268	3.01975	0.00252982	0.0361538
TAT	217.491	3.51608	1.16526	3.01742	0.00254932	0.036378
KDM8	189.388	0.672608	0.222959	3.01673	0.00255515	0.0364339
SLC25A20	966.509	0.640521	0.21265	3.01209	0.00259457	0.0368855
ESAM	736.744	0.750895	0.249399	3.01082	0.00260539	0.0369566
SFXN5	558.095	0.714324	0.237284	3.01042	0.0026089	0.0369789
HLA-DQB1	15294.1	1.32395	0.440357	3.00654	0.0026424	0.037398
DTX1	319.5	1.45605	0.484539	3.00501	0.00265568	0.0374941
KIAA1671	1490.57	0.809092	0.269362	3.00374	0.00266684	0.0375486
SAA1	734.014	2.34037	0.779384	3.00285	0.00267467	0.037631
PNOC	50.6972	1.89632	0.631864	3.00115	0.00268964	0.0378137
MT1G	476.682	1.89732	0.632343	3.00047	0.00269568	0.0378428
FGD3	702.215	1.07538	0.358501	2.99966	0.00270278	0.0379146
KCNK6	286.164	0.871405	0.290635	2.99828	0.00271505	0.0380028
ADRA1A	34.0468	2.53784	0.846532	2.99793	0.00271822	0.0380191
LY86	880.162	1.16834	0.390025	2.99555	0.0027395	0.0381767
SYTL1	299.965	1.30935	0.437453	2.99312	0.00276141	0.0383417
HGF	357.148	1.03248	0.34499	2.99279	0.00276438	0.0383551
APOC1	20070.9	1.62382	0.542637	2.99245	0.00276748	0.03837
STXBP2	1530.66	0.783077	0.261726	2.99197	0.0027718	0.038372
MYRIP	244.237	1.60392	0.536086	2.9919	0.00277249	0.038372
GRK5	1100.51	0.649058	0.216973	2.99142	0.0027768	0.0383876
TMEM35A	23.2598	1.94643	0.650925	2.99025	0.00278751	0.0384798
TFEB	681.38	0.887177	0.297044	2.98669	0.0028202	0.0388451
SPNS3	36.8388	1.36988	0.458694	2.98648	0.00282213	0.0388451
SGPL1	3066.91	0.464118	0.155494	2.9848	0.00283764	0.0390218
SMAP2	3620.76	0.621453	0.208232	2.98443	0.00284111	0.0390218
DNM2	4559.84	0.347316	0.116386	2.98417	0.00284348	0.0390262
PTPRK	1444.83	0.951711	0.319051	2.98294	0.00285495	0.0390979
TM4SF4	235.343	4.06236	1.36196	2.98273	0.00285692	0.0390979
SOX18	133.837	0.877263	0.294225	2.98161	0.0028674	0.0391569
MCEE	374.854	0.600569	0.201633	2.97853	0.00289636	0.0394456
CYP4F24P	10.4028	2.43625	0.817978	2.97838	0.00289779	0.0394456
PLA2G5	77.7893	1.43465	0.481932	2.97687	0.00291203	0.0395364
GSTA1	229.921	3.33594	1.12069	2.97668	0.00291386	0.0395364
MAST4	725.663	0.967208	0.324968	2.97631	0.00291736	0.0395557
SH3RF2	111.763	1.8354	0.61692	2.97511	0.00292885	0.0396161
SLC12A8	337.242	1.19635	0.402136	2.97499	0.00292998	0.0396161
BCL3	793.284	0.701653	0.235852	2.97497	0.00293013	0.0396161
RPS6KA1	2262.14	0.716302	0.240852	2.97403	0.00293918	0.039682
TOB2	2390.53	0.497199	0.167234	2.97308	0.00294825	0.0397481
ICAM3	1075.68	0.726367	0.244388	2.97219	0.00295683	0.0398075
DNASE2	3981.4	0.635504	0.21385	2.97173	0.00296126	0.0398389
ADA2	8285.02	1.17001	0.393816	2.97096	0.00296869	0.0399108
PLEKHA6	417.277	1.6185	0.545157	2.96887	0.00298901	0.040099
BORCS6	294.639	0.583359	0.196529	2.96831	0.00299439	0.040143
CLEC14A	609.333	0.79718	0.268741	2.96635	0.00301355	0.0403714
ID1	413.171	0.971716	0.327652	2.96569	0.00302002	0.0404296
FCGRT	6703.58	0.753356	0.254052	2.96536	0.00302326	0.0404331
TDRD10	45.7821	1.01402	0.342083	2.96424	0.00303428	0.0405351
ST6GALNAC6	1753.05	0.67442	0.227675	2.96221	0.00305442	0.040747
NUTM2D	212.87	0.648036	0.218819	2.96152	0.00306128	0.0408099
TKFC	843.356	0.621296	0.209822	2.96106	0.0030658	0.0408416
MOGAT2	16.4709	4.00415	1.35265	2.96024	0.003074	0.0409185
NOP53	6538.48	0.531053	0.179407	2.96005	0.00307587	0.0409185
ZGPAT	649.068	0.535629	0.180966	2.95983	0.0030781	0.0409196
SLC22A23	952.692	0.910137	0.307562	2.9592	0.00308441	0.0409749
HERC6	1213.17	1.07642	0.363809	2.95875	0.00308895	0.040978
SEPTIN1	715.942	1.26628	0.428029	2.9584	0.00309243	0.0409956
FOSL2	2700.7	0.792515	0.267983	2.95733	0.00310315	0.0410521
KIAA0513	1033.14	0.706717	0.239011	2.95683	0.00310815	0.0410612
GRHPR	3054.63	0.683698	0.23133	2.95551	0.0031215	0.0411805
CCNI2	18.1407	1.23474	0.417822	2.95517	0.00312493	0.0411972
HVCN1	785.303	1.087	0.368074	2.9532	0.00314493	0.041375
EXOC3L4	59.6599	1.85414	0.627945	2.95271	0.00314998	0.0414128
SEC16A	3768.7	0.455534	0.154297	2.95232	0.00315396	0.0414366
PDGFRB	4513	1.03738	0.35144	2.95179	0.00315942	0.0414785
TSPAN15	724.515	0.887316	0.300702	2.95081	0.00316937	0.041553
CEBPE	12.3713	1.62247	0.55028	2.94844	0.00319383	0.0417874
ANKRD24	41.5009	1.06081	0.360176	2.94524	0.00322703	0.042135
SOCS1	154.03	0.998019	0.339064	2.94345	0.00324577	0.0423097
CSDC2	18.3627	2.29423	0.779621	2.94275	0.00325313	0.0423376
FKBP2	1503.94	0.483858	0.164473	2.94188	0.00326231	0.0424212
LRRC55	35.4266	1.60171	0.544497	2.94163	0.00326488	0.0424257
LINC02881	5.33127	1.91577	0.651502	2.94054	0.00327638	0.0425461
NR1H3	2035.29	0.846771	0.288058	2.93958	0.00328657	0.0426203
LIMK1	2195.57	0.638554	0.217312	2.93842	0.00329895	0.0427433
AMT	329.168	0.857577	0.292026	2.93664	0.00331787	0.0429094
TRIM68	675.052	0.463358	0.157836	2.93569	0.00332811	0.0430126
XDH	38.1628	3.1442	1.07116	2.93533	0.00333193	0.0430327
SPTBN5	105.594	0.858946	0.292738	2.93418	0.00334428	0.0431338
LRRC31	10.0737	4.17407	1.42375	2.93175	0.00337061	0.0433625
MCRIP2	387.962	0.782469	0.266899	2.9317	0.00337112	0.0433625
VASP	2996.1	0.440155	0.15022	2.93007	0.00338881	0.0434816
IL18R1	255.817	1.06558	0.363685	2.92996	0.00339	0.0434816
TMEM132E	20.2231	1.55042	0.529209	2.9297	0.0033929	0.0434816
LPAR2	281.345	0.736713	0.251509	2.92917	0.00339864	0.0435108
NTN1	258.742	1.45552	0.497064	2.92824	0.00340892	0.0435838
ADGRG5	183.023	1.41684	0.484068	2.92694	0.0034231	0.0437065
RAC2	2968.36	1.11022	0.379448	2.92587	0.0034349	0.0438278
TBC1D10C	611.947	1.34369	0.459366	2.92509	0.00344358	0.0438797
HAO2	52.2323	2.47777	0.847573	2.92337	0.0034627	0.0440644
PNRC1	4146.59	0.499803	0.171054	2.92189	0.00347911	0.0442141
ISLR	1697.37	1.35924	0.465228	2.92167	0.0034816	0.0442161
HLA-DMB	8765.89	1.09453	0.374693	2.92114	0.00348755	0.044233
SHANK2	64.7331	1.9358	0.663633	2.91698	0.0035344	0.0446488
ARL4C	2680.24	0.82579	0.283126	2.91669	0.00353767	0.0446605
NUBP1	423.631	0.3771	0.129343	2.9155	0.00355114	0.0447621
LFNG	686.443	0.89654	0.307561	2.915	0.00355691	0.0447621
RAB26	51.0256	1.36315	0.467668	2.91479	0.00355929	0.0447621
ANK3	348.309	1.37404	0.471412	2.91474	0.00355982	0.0447621
HLA-DQB2	1064.61	1.32586	0.45511	2.91327	0.00357667	0.0449361
EVL	3053.72	0.865463	0.297181	2.91225	0.00358841	0.0450167
DUS2	381.159	0.50691	0.17408	2.91194	0.00359188	0.0450167
FUCA1	10993.7	1.26599	0.434804	2.91163	0.00359543	0.0450315
RELT	600.105	0.775314	0.266344	2.91096	0.00360325	0.0450998
GRK6	1750.15	0.591293	0.203245	2.90926	0.00362291	0.0452566
C16orf70	996.098	0.502258	0.172708	2.90814	0.00363582	0.0453585
S1PR1	1037.29	0.883589	0.304028	2.90628	0.00365759	0.0455112
GATA5	9.98455	3.16501	1.08959	2.90478	0.00367516	0.04564
ABCG8	38.6593	4.3522	1.49927	2.90288	0.00369743	0.045827
KLF13	5769.93	0.529101	0.182399	2.90079	0.00372228	0.0460152
GPX2	49.6708	1.94409	0.670418	2.89982	0.00373381	0.0461278
CAPG	10526.5	1.43033	0.493419	2.89882	0.00374564	0.0461543
MYOCD	34.0649	1.75189	0.604839	2.89646	0.00377396	0.0463343
PDE6G	135.361	1.10525	0.381594	2.8964	0.00377471	0.0463343
MAP4K1	747.959	1.17415	0.405398	2.89628	0.0037762	0.0463343
GRB14	45.1274	2.06725	0.713782	2.89619	0.00377728	0.0463343
DPPA4	7.31998	1.89282	0.653643	2.8958	0.00378195	0.0463617
CYP4F2	51.7854	3.7471	1.29464	2.89432	0.00379982	0.046521
PEX14	603.358	0.417237	0.144177	2.89392	0.00380466	0.0465502
NAA60	1454.93	0.398618	0.137759	2.89358	0.00380876	0.0465705
SLC15A3	2739.41	1.11276	0.384691	2.89261	0.0038206	0.0466554
CHRD	167.006	0.985322	0.34075	2.89163	0.00383251	0.0467175
CYTIP	1136.35	1.13935	0.394191	2.89035	0.0038481	0.0468126
ATP8B1	616.122	0.94808	0.328017	2.89034	0.00384821	0.0468126
ARID5A	993.271	0.720042	0.249315	2.88808	0.00387598	0.0470629
CCL4L1	1077.15	1.08154	0.374596	2.8872	0.00388682	0.0471617
SFXN2	398.353	0.66376	0.229931	2.88678	0.00389208	0.0471955
FAT4	437.277	1.03301	0.35798	2.88566	0.00390592	0.0473139
MT1F	402.043	1.25333	0.434382	2.88531	0.00391027	0.0473139
FZD10-AS1	27.0643	1.50157	0.520511	2.8848	0.00391662	0.0473139
RASAL3	695.179	1.20758	0.418954	2.88238	0.00394684	0.047617
MED18	609.974	0.298534	0.103588	2.88194	0.00395232	0.0476397
COL10A1	651.23	1.67415	0.581022	2.88139	0.0039592	0.0476397
CAPN6	134.719	2.20353	0.764873	2.8809	0.00396536	0.0476397
ARRDC5	16.9191	1.56709	0.54413	2.88	0.00397675	0.0476825
CARMIL2	288.258	1.37621	0.478041	2.87885	0.0039913	0.0477813
HLA-DRB1	29614.1	1.08066	0.375396	2.87871	0.00399306	0.0477813
ADIRF	369.402	1.25757	0.437012	2.87766	0.00400632	0.0478612
MUC20	137.043	1.1994	0.417251	2.87453	0.0040463	0.0482969
ANTXR1	5999.57	0.950915	0.331174	2.87134	0.00408731	0.0486038
PBX3	998.188	0.69026	0.240476	2.87039	0.00409968	0.0487205
HID1	178.649	1.07161	0.373462	2.86939	0.00411263	0.0488135
GRAP	412.164	1.03594	0.361291	2.86733	0.00413946	0.0490639
TRPM4	477.23	0.669939	0.233658	2.86718	0.00414146	0.0490639
PODN	1353.94	1.41445	0.493398	2.86676	0.00414697	0.0490981
SLC38A3	100.178	2.4668	0.860543	2.86657	0.0041495	0.0490981
ELL2	3153.29	0.865145	0.301993	2.86478	0.00417295	0.0492885
RIPK3	419.253	0.907683	0.316865	2.86457	0.00417576	0.0492885
SULT1A2	142.012	1.08528	0.378899	2.86429	0.00417942	0.0492885
C5AR2	51.9762	0.942671	0.329126	2.86416	0.00418111	0.0492885
FGD2	1031.96	1.02689	0.358612	2.86351	0.0041897	0.0493287
PLD3	12587.8	0.851226	0.29729	2.86329	0.00419268	0.0493332
SLC6A6	2649.13	0.719142	0.251236	2.86242	0.00420421	0.0494384
GJA4	329.957	0.737411	0.257675	2.86179	0.00421259	0.0494758
ZNF524	221.839	0.587513	0.205357	2.86093	0.00422401	0.0495489
OLFML1	537.87	1.12818	0.394864	2.85714	0.00427483	0.0499912
DHX58	791.528	0.579782	0.202951	2.85676	0.00427984	0.050019
RFFL	126.763	0.579447	0.20291	2.85569	0.00429436	0.0501239
RET	60.1191	1.30304	0.456545	2.85415	0.00431527	0.0502572
MECOM	413.272	0.915627	0.320813	2.85409	0.00431605	0.0502572
AGXT	307.013	4.99036	1.75047	2.85086	0.0043601	0.0506772
SULT1B1	46.0953	1.73304	0.608085	2.85	0.00437189	0.0507523
PPP1R3G	31.8158	1.10703	0.388524	2.84933	0.00438117	0.050829
ESR1	290.711	1.16261	0.408087	2.84894	0.00438651	0.0508467
FBXO2	151.057	1.27588	0.447862	2.84883	0.00438803	0.0508467
CCL5	4405.18	1.29671	0.455217	2.84855	0.00439187	0.0508603
BICDL1	384.789	0.944864	0.331955	2.84636	0.00442222	0.0510597
ACTG2	537.76	1.33271	0.468621	2.84389	0.00445667	0.051392
CEBPA-DT	50.3086	1.08842	0.382926	2.84237	0.0044779	0.0515744
VAC14	1891.72	0.511461	0.179966	2.84199	0.00448326	0.0516049
IRF2	2095.13	0.536059	0.188776	2.83965	0.00451634	0.0517819
LAMA2	1062.39	1.29215	0.455048	2.83958	0.00451731	0.0517819
GPRC5D-AS1	51.5362	1.05293	0.370806	2.83958	0.00451731	0.0517819
LYZ	48482.9	1.32792	0.467666	2.83946	0.00451894	0.0517819
FILIP1L	1311.28	0.89908	0.316806	2.83795	0.00454037	0.0519796
LAPTM5	24161.4	1.02619	0.361784	2.83648	0.00456135	0.0520575
CTAGE1	8.15126	1.0199	0.359583	2.83633	0.00456357	0.0520575
EPN1	2281.42	0.44742	0.15776	2.83608	0.00456713	0.052067
TAGLN	4755.73	0.915022	0.322768	2.83492	0.00458371	0.0521601
PAH	266.752	3.78976	1.33681	2.83492	0.00458377	0.0521601
CXCL13	2362.9	1.7027	0.600653	2.83474	0.00458626	0.0521601
GLIPR2	1576.51	0.780804	0.275519	2.83393	0.00459787	0.0522448
VWA2	47.4156	1.52337	0.537563	2.83384	0.00459918	0.0522448
TMEM127	4365.38	0.34908	0.123243	2.83245	0.00461925	0.0524415
SLC9A2	40.1727	2.33763	0.825594	2.83145	0.00463372	0.052543
PLA2G1B	8.09468	2.09108	0.738668	2.83088	0.00464195	0.0525738
KLF2	629.356	0.807634	0.285503	2.82882	0.00467207	0.0526985
PLAU	1980.12	1.06153	0.375345	2.82815	0.00468177	0.0527294
REG4	2.90855	2.31767	0.819533	2.82804	0.00468337	0.0527294
CDK9	1438.59	0.328502	0.116218	2.82661	0.00470442	0.0528453
CAPN13	16.0903	3.56765	1.26218	2.82658	0.00470476	0.0528453
GCGR	38.6151	5.30802	1.87823	2.82608	0.00471216	0.0528973
LGALS9	3983.89	0.884598	0.313085	2.82542	0.00472182	0.0529745
EFHD2	2942.9	0.547269	0.193743	2.82471	0.00473229	0.0530607
STX4	1576.97	0.377991	0.134012	2.82057	0.00479388	0.0535935
CXCR3	266.236	1.37048	0.486095	2.81936	0.00481188	0.0537211
USHBP1	62.562	0.849577	0.30137	2.81905	0.00481657	0.0537211
SH3BP5	421.088	0.866405	0.307478	2.81778	0.00483574	0.0538089
IGSF6	1708.71	0.995319	0.353259	2.81753	0.00483944	0.0538187
SLC16A3	2090.81	1.01385	0.359916	2.8169	0.00484896	0.053893
LINC01119	22.0906	1.08365	0.38478	2.81629	0.00485821	0.0539643
RAI2	234.718	1.18074	0.419443	2.81501	0.00487759	0.0541324
KCNC3	135.637	0.862567	0.3065	2.81425	0.00488911	0.0541435
RHOH	516.673	1.36223	0.484073	2.8141	0.00489139	0.0541435
GIMAP1	530.605	0.911929	0.324098	2.81374	0.00489683	0.0541722
PPP1R16B	1573.06	1.06681	0.379456	2.81141	0.00493248	0.0544402
KLHDC7A	25.1363	2.80968	1.00002	2.80963	0.00495985	0.0546157
STK17B	3072.31	0.986685	0.351353	2.80825	0.00498121	0.0547876
APOL5	3.74268	2.01341	0.717141	2.80755	0.00499195	0.0548424
ALDH1A1	10144.7	1.29659	0.46194	2.80684	0.00500307	0.0548528
OTOF	50.4373	1.53952	0.548873	2.80488	0.00503357	0.0551089
ELMO3	136.663	0.980026	0.349447	2.80451	0.00503932	0.0551402
MARVELD2	86.6706	1.72684	0.615782	2.8043	0.00504262	0.0551446
LINC01554	38.0232	1.76392	0.629279	2.80309	0.00506158	0.0552885
ACVRL1	1059.15	0.752889	0.26864	2.80259	0.00506939	0.0553421
TMEM184A	66.9353	2.11885	0.756271	2.80171	0.00508322	0.0554144
IVD	2720.65	0.634121	0.226502	2.79963	0.00511607	0.0556921
HPSE	715.048	0.860735	0.307469	2.79942	0.00511946	0.0556926
RPS6KA4	1463.23	0.380734	0.136058	2.79832	0.00513689	0.0557457
LRRC20	353.257	0.728377	0.260386	2.7973	0.00515321	0.055863
TRIM14	2776.75	0.682658	0.24406	2.79709	0.00515654	0.055863
DIAPH1	5824.36	0.434326	0.155327	2.7962	0.00517071	0.055967
RNASE6	1754.76	0.926335	0.331441	2.79487	0.005192	0.0561337
SUSD4	72.8692	1.58596	0.567645	2.79393	0.0052071	0.0562651
TMEM140	2067.71	0.571656	0.204684	2.79286	0.00522436	0.0563237
MTO1	991.609	0.420137	0.150444	2.79265	0.00522784	0.0563294
GBP7	25.0891	1.90808	0.683522	2.79154	0.00524576	0.0563949
MPEG1	8001.41	0.938678	0.336412	2.79027	0.00526647	0.0564748
SHBG	21.4768	1.40563	0.503764	2.79026	0.00526652	0.0564748
FER1L6	54.2956	2.80086	1.00383	2.79017	0.00526801	0.0564748
GPR68	353.873	1.0495	0.376225	2.78955	0.00527811	0.0564876
GPR88	30.6585	1.65776	0.594385	2.78904	0.00528649	0.0565206
SPDYC	4.52386	3.40908	1.22233	2.789	0.00528713	0.0565206
HHEX	690.606	0.876999	0.314682	2.78693	0.00532094	0.0568184
GZMK	1351.24	1.39659	0.501348	2.78567	0.00534172	0.0569811
CLN8	1410.95	0.61683	0.221563	2.78399	0.00536947	0.0572403
C12orf42	5.24823	1.71457	0.615938	2.78367	0.00537474	0.0572574
NAGA	3187.22	0.431794	0.155129	2.78344	0.00537855	0.0572574
TLR5	451.758	0.820254	0.29472	2.78317	0.0053831	0.0572574
PIP5K1C	1519.95	0.398235	0.143105	2.78282	0.00538887	0.0572868
GATA6-AS1	22.9909	1.68616	0.606596	2.7797	0.00544089	0.0577205
OXNAD1	763.058	0.445671	0.160372	2.77898	0.00545304	0.0577205
ADORA2A	8.26813	1.37238	0.493848	2.77895	0.00545344	0.0577205
CASP7	1460.41	0.534769	0.192458	2.77863	0.00545889	0.0577412
TBC1D2	790.792	0.978223	0.352264	2.77696	0.00548701	0.0579743
BMP8A	226.708	0.891754	0.321204	2.77629	0.00549831	0.0580614
B3GNT3	56.7456	2.05871	0.741595	2.77605	0.00550232	0.0580716
CNN2	3436.72	0.734864	0.264754	2.77565	0.00550916	0.0580794
LINC00869	41.7248	0.88378	0.318626	2.77372	0.00554195	0.0583283
EPHX1	4297.89	0.933952	0.336874	2.77241	0.00556435	0.0585316
CDC37L1	659.149	0.521379	0.188093	2.77192	0.00557271	0.0585873
PRSS36	81.45	0.66522	0.240056	2.7711	0.00558668	0.0586694
BLOC1S3	538.316	0.325411	0.117504	2.76935	0.00561675	0.0588878
ANGPTL8	20.0465	2.1027	0.759351	2.76907	0.00562162	0.0589064
PHYHD1	227.879	1.0429	0.376697	2.76854	0.00563081	0.0589703
GPX1	9405.44	0.756701	0.273375	2.768	0.00564017	0.0590358
UGT1A1	13.9625	8.24546	2.9811	2.76591	0.00567641	0.0592848
KEAP1	1925.52	0.324905	0.117477	2.76569	0.00568017	0.0592917
PRG4	300.118	1.86255	0.673827	2.76414	0.00570732	0.0594757
MST1	448.371	1.14551	0.414493	2.76364	0.00571603	0.0594757
SLC25A38	1019.52	0.671645	0.243035	2.76358	0.00571719	0.0594757
ROS1	4.16326	3.38638	1.22542	2.76343	0.00571966	0.0594757
ZNF385A	1665.7	0.957364	0.346528	2.76273	0.00573206	0.0595722
ERGIC1	6077.35	0.512976	0.185725	2.76203	0.00574437	0.0596676
VMO1	80.6655	1.01068	0.366144	2.76034	0.00577418	0.0598792
NUAK2	277.019	0.823684	0.298726	2.75733	0.00582763	0.0601751
ANXA2R	148.618	0.966006	0.350531	2.75584	0.00585425	0.0604135
TENT5C	1850.6	1.32846	0.482427	2.7537	0.00589258	0.0607146
AKR7L	49.5582	1.26346	0.458825	2.75368	0.00589298	0.0607146
GLS2	139.104	1.03356	0.375791	2.75036	0.00595293	0.061103
LILRB3	211.046	1.0639	0.386825	2.75035	0.00595313	0.061103
RAB11B-AS1	98.6238	0.682159	0.248101	2.74952	0.0059683	0.0612257
CTIF	1112.09	0.550789	0.200414	2.74825	0.00599144	0.0613309
BEX5	39.9359	1.60407	0.58376	2.74783	0.00599915	0.0613769
SLC2A6	339.315	0.80566	0.293255	2.7473	0.00600876	0.0613901
COL13A1	126.773	1.07333	0.3909	2.74578	0.00603668	0.0615104
FAM78A	1420.74	0.820551	0.29898	2.7445	0.00606032	0.0615508
LRRC17	193.011	1.0617	0.386899	2.74413	0.00606715	0.0615508
HHIP-AS1	11.8486	1.45658	0.53087	2.74376	0.00607392	0.0615508
GALNT10	2197.27	0.5917	0.215654	2.74375	0.00607426	0.0615508
NPC1L1	24.9899	2.14022	0.780486	2.74216	0.00610364	0.0617167
WNT2	198.676	1.66879	0.608655	2.74176	0.00611112	0.0617596
MFNG	607.012	0.914528	0.33376	2.74007	0.00614258	0.0620117
ABCC9	989.375	1.00394	0.366444	2.73968	0.00614989	0.0620527
NELL2	485.122	1.12556	0.411172	2.73744	0.00619191	0.0623051
GPRC5C	359.744	1.40044	0.511711	2.73679	0.00620428	0.0623654
RHEX	38.2479	1.51378	0.553155	2.73664	0.00620708	0.0623654
MIR650	611.529	1.84678	0.674938	2.73622	0.00621499	0.0623824
FZD5	601.17	0.770278	0.281588	2.73548	0.00622893	0.062408
OSCAR	301.922	1.03687	0.379065	2.73533	0.00623184	0.062408
SLC28A1	24.0033	1.91197	0.699006	2.73528	0.00623276	0.062408
GCDH	843.173	0.549207	0.200813	2.73491	0.00623967	0.062408
ERLIN1	2610.79	0.454897	0.166342	2.73471	0.00624345	0.062408
LEXM	2.55837	2.27829	0.833148	2.73456	0.00624635	0.062408
ACOT12	44.115	3.18202	1.16364	2.73455	0.00624665	0.062408
COL8A2	848.476	1.07154	0.391898	2.73424	0.00625242	0.062408
PCDHGB7	124.025	0.920978	0.336914	2.73357	0.0062652	0.062408
MAFB	3801.53	0.872963	0.319364	2.73344	0.00626756	0.062408
PPA1	5250.58	0.57089	0.208904	2.73278	0.00628015	0.062408
RAB11FIP4	908.04	0.743785	0.272182	2.73268	0.00628221	0.062408
TTC39C	1095.54	0.691882	0.253195	2.7326	0.00628369	0.062408
CALHM2	962.202	0.693854	0.254007	2.73164	0.00630203	0.0624304
MIDEAS	1935.94	0.369804	0.135394	2.73132	0.00630812	0.0624583
ALDH6A1	804.464	0.943885	0.345747	2.72999	0.00633369	0.0625783
C2	2112.72	0.972282	0.356219	2.72945	0.00634404	0.0625783
TOX	577.818	1.23868	0.453841	2.72932	0.00634652	0.0625783
ITGB7	902.185	0.945912	0.346745	2.72798	0.00637237	0.0627358
DENND2D	1949.71	1.02373	0.375349	2.7274	0.00638359	0.0628137
SEPTIN6	2989.63	0.942404	0.345607	2.72681	0.00639505	0.0628616
PLS1	416.775	1.46291	0.536695	2.72577	0.0064152	0.0629711
STN1	961.716	0.422035	0.154842	2.72559	0.00641872	0.0629711
SEMA4D	1747.6	0.863419	0.316934	2.72428	0.00644409	0.0630943
KCNK12	3.06317	2.44767	0.898482	2.72423	0.00644522	0.0630943
CPT1A	2999.35	0.687419	0.2524	2.72353	0.0064589	0.0631771
KRT18	1368.78	1.622	0.596142	2.72083	0.00651174	0.063517
CMBL	1151.2	1.32112	0.485654	2.72029	0.0065224	0.063538
AIG1	1332.3	0.935206	0.344138	2.71753	0.00657706	0.063925
CRB2	10.5301	1.48647	0.547049	2.71724	0.00658284	0.0639485
ODF3B	273.981	0.763266	0.280995	2.71629	0.00660175	0.0640669
HIVEP2	1806.94	0.571932	0.210606	2.71565	0.00661449	0.0640708
LRRC25	757.585	0.888864	0.327333	2.71547	0.00661813	0.0640708
TMEM238	13.7239	1.19315	0.439396	2.71543	0.00661896	0.0640708
ZNF385B	108.78	2.02805	0.747	2.71493	0.00662901	0.0641354
RNPEPL1	2536.2	0.462252	0.170309	2.71419	0.00664383	0.0642461
DOCK2	2942.32	0.959182	0.353423	2.71398	0.00664803	0.0642508
CFP	265.231	1.14244	0.421041	2.71337	0.00666035	0.064308
KCNMA1	2054.28	1.13441	0.418537	2.71041	0.00672006	0.0646551
ZBTB16	60.2868	1.44197	0.532118	2.70986	0.00673107	0.0647284
PLLP	89.107	1.03916	0.383633	2.70873	0.00675421	0.0648094
PLCD1	484.608	0.545878	0.20154	2.70854	0.00675804	0.0648094
NAPSA	45.2979	0.885212	0.326871	2.70814	0.00676624	0.0648235
LIPA	23498	0.983604	0.363239	2.70787	0.00677159	0.0648235
NFKBIA	3253.86	0.571237	0.211013	2.70712	0.00678692	0.0649325
B3GNT9	220.244	0.772267	0.285334	2.70653	0.00679895	0.0649549
CAPN15	724.165	0.487271	0.180054	2.70625	0.00680485	0.0649786
HLA-DQA2	4390.79	1.247	0.460857	2.70582	0.0068136	0.0650192
CFAP46	18.2621	1.68907	0.624264	2.70571	0.00681592	0.0650192
ENHO	48.8622	1.37129	0.507012	2.70465	0.00683765	0.0651938
SDK1	434.333	1.2963	0.479363	2.70421	0.0068467	0.0652256
RASSF5	1962.38	0.953307	0.35256	2.70395	0.00685198	0.0652325
VPS51	1803.73	0.478739	0.177086	2.70343	0.00686285	0.0652581
NAGK	4019.19	0.567916	0.210089	2.70321	0.00686728	0.0652581
NR1I2	38.7429	1.79589	0.664367	2.70316	0.00686837	0.0652581
XAB2	1348.12	0.334122	0.123672	2.70169	0.00689886	0.0654552
ZNF668	225.584	0.434321	0.160767	2.70155	0.00690171	0.0654552
DERL3	362.514	1.21216	0.448699	2.70149	0.00690286	0.0654552
ANXA7	4350.13	0.405357	0.150195	2.69887	0.00695749	0.065776
MGAT3	388.038	1.26548	0.468894	2.69886	0.00695778	0.065776
B3GAT1	145.641	1.47742	0.547622	2.69789	0.00697806	0.0658406
ACADL	45.5777	2.04481	0.758077	2.69737	0.00698896	0.0659107
SIT1	372.249	1.32683	0.491939	2.69715	0.00699355	0.0659214
ITLN1	37.9942	1.89069	0.70127	2.69609	0.0070158	0.0660984
CRTAM	268.546	1.12027	0.415617	2.69544	0.00702964	0.0661961
CYP2C18	80.2487	3.85875	1.43173	2.69516	0.00703556	0.0662191
ANKRD29	313.254	1.09947	0.407968	2.69499	0.00703905	0.0662193
CRY2	1144.01	0.567517	0.210603	2.69473	0.00704467	0.0662393
TEX21P	10.9769	1.09453	0.406255	2.6942	0.00705578	0.0662572
EHHADH	1006.99	0.978942	0.363359	2.69414	0.007057	0.0662572
SUOX	942.4	0.45601	0.169299	2.69351	0.0070704	0.0663177
CD101	141.873	0.775768	0.288045	2.69322	0.00707662	0.0663433
FRK	86.134	1.02152	0.379399	2.69248	0.00709232	0.0664578
TMC4	66.8545	1.07842	0.400634	2.69177	0.00710734	0.0665331
CTSH	7782.78	0.742241	0.275766	2.69157	0.00711175	0.0665416
MSR1	6854.76	1.01813	0.378368	2.69083	0.00712742	0.0666556
LINC01915	8.26835	1.78261	0.662722	2.68983	0.00714878	0.0668225
ACSM2B	132.495	4.11427	1.52973	2.68954	0.00715501	0.0668479
GOT1	1690.32	0.62668	0.233087	2.68861	0.00717507	0.0669696
TOX3	63.1179	2.30349	0.857161	2.68735	0.00720215	0.0670909
RASA4B	1493.36	0.60482	0.225134	2.68648	0.00722083	0.0672202
MFSD13A	246.181	0.537459	0.200127	2.6856	0.00724006	0.0673453
GLT8D2	469.695	1.13925	0.424542	2.68348	0.00728612	0.0675339
HCK	2128.52	0.900308	0.335513	2.68337	0.00728838	0.0675339
MT1JP	10.1674	1.91058	0.712141	2.68287	0.00729939	0.0675502
CD3E	1696.13	1.24861	0.465414	2.68279	0.0073011	0.0675502
MST1R	155.782	1.32817	0.495283	2.68163	0.00732648	0.0677374
CLDN5	206.109	1.00445	0.37458	2.68154	0.00732844	0.0677374
ACOT2	387.549	0.551552	0.20581	2.67991	0.00736431	0.0679974
SLC4A4	513.55	1.37811	0.51434	2.67937	0.00737615	0.0679974
CCL24	38.6437	1.39414	0.520337	2.67931	0.00737739	0.0679974
NAPA	3452.37	0.308951	0.115311	2.67928	0.00737799	0.0679974
MACO1	1490.73	0.359168	0.134068	2.679	0.00738432	0.0680078
TBXAS1	1463.31	0.854195	0.318883	2.67871	0.00739058	0.0680078
BCL6B	396.927	0.712194	0.2659	2.67842	0.00739696	0.0680078
COBLL1	1550.43	1.05501	0.393988	2.67777	0.00741132	0.0681069
ATG7	1309.11	0.432711	0.16164	2.677	0.0074284	0.0682051
PON1	159.619	3.96126	1.47976	2.67697	0.00742916	0.0682051
NR3C2	301.437	1.0537	0.39376	2.67599	0.00745078	0.0683706
PWWP2B	265.552	0.649613	0.242828	2.6752	0.00746845	0.0684997
CD248	1118.54	1.22102	0.456505	2.6747	0.00747952	0.0685683
TC2N	1220.87	1.03039	0.385328	2.67405	0.00749419	0.0686446
SLC2A4RG	1010.27	0.652017	0.243872	2.67361	0.00750406	0.068694
LTF	625.02	1.74788	0.654428	2.67085	0.00756603	0.0691284
ARFGAP2	2917.8	0.275398	0.103136	2.67025	0.00757941	0.0691824
BAAT	305.453	2.3467	0.879149	2.66928	0.00760131	0.0692022
GALNT4	11.1193	0.916883	0.343588	2.66856	0.0076178	0.0692585
TNFAIP8L3	187.393	1.143	0.428354	2.66835	0.00762247	0.0692585
LOC440311	132.917	0.610516	0.228804	2.66829	0.00762389	0.0692585
F7	137.709	2.42817	0.9102	2.66774	0.00763635	0.0693056
TNKS1BP1	2574.98	0.594893	0.223067	2.66687	0.00765603	0.0693976
CYRIA	990.064	0.791371	0.296983	2.6647	0.00770569	0.0697355
PIM2	1249.22	0.842744	0.316286	2.6645	0.00771029	0.0697441
LILRB4	3706.47	1.15087	0.432459	2.66122	0.00778571	0.0703261
SAR1B	2901.21	0.468539	0.176078	2.66098	0.00779146	0.0703447
SEMA3F	452.425	0.61558	0.231542	2.6586	0.00784652	0.0706144
CCL19	634.719	1.4009	0.526939	2.65857	0.00784729	0.0706144
ATP2A3	1945.7	1.16381	0.437999	2.6571	0.00788166	0.0708568
ACSM2A	117.418	4.11682	1.54958	2.65673	0.00789029	0.0708711
UNC5B	1000.75	0.792555	0.298392	2.65609	0.0079053	0.0708711
MPC2	2056.85	0.617177	0.232364	2.65608	0.00790557	0.0708711
DNAJC5	3838.59	0.346981	0.130712	2.65455	0.00794132	0.0710674
FGR	1341.21	1.14515	0.431549	2.65358	0.00796434	0.0711636
RNF126P1	3.15593	1.86563	0.703424	2.65221	0.00799658	0.0713857
NAAA	1299.26	0.547898	0.206582	2.65221	0.0079967	0.0713857
PTPRT	30.1284	1.86361	0.702755	2.65186	0.00800505	0.0714268
OVGP1	63.3917	0.759065	0.28635	2.65083	0.00802935	0.0715887
EZR	6944.81	0.724152	0.273555	2.64719	0.00811628	0.0721561
CCDC6	2521.73	0.330653	0.125006	2.6451	0.00816674	0.0724622
CHST1	126.877	0.871934	0.329754	2.6442	0.0081885	0.0724865
LOC100507334	16.9157	1.39113	0.526249	2.64349	0.00820568	0.0725711
DPP6	16.1773	1.97225	0.746384	2.6424	0.00823206	0.0727707
PLAC8	481.428	1.36648	0.517326	2.64142	0.00825597	0.0729144
KIF12	38.3503	2.33469	0.884204	2.64044	0.00827975	0.0730566
ENTPD8	13.085	2.6965	1.02179	2.63899	0.00831526	0.073302
HCLS1	4395.76	0.907107	0.343847	2.63811	0.00833696	0.0734238
SHKBP1	1670.98	0.382954	0.145163	2.63809	0.00833749	0.0734238
CHST4	9.78055	2.67728	1.01504	2.63761	0.00834936	0.0734536
PCED1B	450.357	1.00635	0.381555	2.63751	0.00835173	0.0734536
SHLD2P3	932.11	0.33626	0.127501	2.63731	0.00835668	0.0734552
PLPP6	538.012	0.527187	0.199905	2.63719	0.00835962	0.0734552
MKRN2OS	15.0967	1.2301	0.466527	2.63671	0.00837152	0.0734922
LONRF3	145.305	0.909935	0.345123	2.63655	0.00837541	0.0734922
PIK3IP1	2056.28	0.822259	0.311945	2.63591	0.00839127	0.0735636
CCDC88C	898.802	0.907946	0.344645	2.63444	0.00842766	0.073713
DSCAM	3.32112	2.06919	0.785848	2.63307	0.00846173	0.073977
CDK2AP2	1065.57	0.483169	0.183595	2.63171	0.00849559	0.0742049
IHH	5.53966	2.19597	0.834674	2.63093	0.00851509	0.0743072
100506499	38.3933	0.906947	0.34485	2.62998	0.00853909	0.0744355
TRAPPC12	1056	0.25479	0.0968828	2.62988	0.00854152	0.0744355
IFIT3	4801.36	0.913859	0.347526	2.62961	0.00854824	0.07446
CATSPERB	13.8281	1.50745	0.573436	2.62881	0.00856851	0.0746025
AOC1	51.7089	1.68408	0.640723	2.6284	0.00857874	0.0746525
ANKRD65	135.542	1.13304	0.431166	2.62784	0.00859288	0.0746525
AGFG2	593.345	0.629487	0.239549	2.6278	0.00859386	0.0746525
PTGIR	88.5122	0.861533	0.328112	2.62573	0.00864632	0.0750057
HNF1A-AS1	6.70028	3.08424	1.17479	2.62535	0.00865599	0.0750212
FAM3D	6.44527	1.22213	0.46562	2.62473	0.00867184	0.0750903
EHBP1L1	2929.63	0.439383	0.167419	2.62446	0.00867873	0.0751158
FBXL16	53.579	1.04352	0.397736	2.62365	0.00869927	0.0751911
ZHX2	1418.97	0.758992	0.289478	2.62193	0.00874329	0.075377
B4GALT1	5047.03	0.561105	0.214134	2.62035	0.00878403	0.0756833
MRO	153.272	1.02706	0.392019	2.61993	0.00879487	0.0757424
GRN	20125.8	0.683389	0.261105	2.6173	0.00886297	0.0760763
CNDP2	7578.11	0.390349	0.149148	2.61719	0.00886559	0.0760763
EVI2B	3306.9	0.930627	0.35566	2.61662	0.00888049	0.0761356
SLC9A7	1064.25	1.02342	0.391279	2.61557	0.00890782	0.0762392
GCSAM	192.474	1.23152	0.471001	2.61469	0.0089308	0.0763394
ROR2	264.988	1.12499	0.430347	2.61414	0.00894528	0.0763394
BCL6	1883.79	0.477521	0.182687	2.61388	0.00895202	0.0763394
CTSW	446.03	1.09454	0.418743	2.61387	0.00895234	0.0763394
PRR15	10.8161	1.3749	0.52604	2.61368	0.00895721	0.0763467
ZFP36	1672.06	0.576496	0.220708	2.61203	0.00900053	0.0765656
ID2	2626.63	0.763495	0.292653	2.60887	0.0090841	0.077049
DLGAP2	10.1582	1.28991	0.494618	2.6079	0.00910996	0.0771996
SLA2	387.278	1.15225	0.442	2.60691	0.00913635	0.0773544
PRUNE2	2426.53	1.31993	0.506785	2.60452	0.00920043	0.0776305
ARHGEF28	388.924	1.13373	0.435378	2.60401	0.00921409	0.0777018
OCIAD2	599.507	1.07889	0.414462	2.60311	0.00923828	0.0778369
ZC3H12D	306.439	1.08536	0.417206	2.60149	0.0092821	0.078068
APOBEC3D	450.19	0.71728	0.275748	2.60122	0.00928939	0.0780948
HES2	88.1045	1.57745	0.60662	2.6004	0.0093116	0.0782125
SKAP1	546.275	1.09805	0.422386	2.59964	0.00933226	0.0782959
VSIR	1971.82	0.78408	0.301776	2.59822	0.0093708	0.0785021
UPB1	75.4286	1.64868	0.634619	2.59791	0.0093792	0.0785034
USP30-AS1	64.3271	1.10597	0.425777	2.59753	0.00938965	0.0785564
NSMCE4A	1058.25	0.435708	0.167756	2.59727	0.00939667	0.0785806
CSTF2T	2013.4	0.256242	0.0986732	2.59687	0.0094077	0.0786383
TRIM25	3851.53	0.337779	0.130179	2.59473	0.00946642	0.0790944
FBXO6	734.147	0.587641	0.226553	2.59384	0.00949119	0.0792667
GPR18	192.763	1.37426	0.530276	2.59159	0.00955339	0.0795767
COL5A3	1162.07	1.04407	0.402895	2.59143	0.00955782	0.0795789
PM20D1	10.8328	1.54641	0.597042	2.59012	0.00959423	0.0797695
PI4K2A	2561.79	0.523755	0.202222	2.59	0.00959746	0.0797695
ZSCAN5A	121.713	0.466239	0.180071	2.5892	0.00961989	0.0798166
FETUB	42.1769	3.91319	1.51263	2.58702	0.00968101	0.0801143
HEXD	466.977	0.503226	0.194617	2.58573	0.00971733	0.0803102
VAV1	1240.34	0.954292	0.369113	2.58537	0.00972754	0.0803165
114299	112.643	1.30462	0.504734	2.58476	0.00974474	0.0803165
A1CF	169.944	4.36916	1.69036	2.58476	0.00974478	0.0803165
CLDN7	121.057	0.951095	0.367966	2.58474	0.00974525	0.0803165
PIK3R6	204.62	0.857184	0.331785	2.58355	0.00977894	0.0805051
PATL2	182.23	1.03164	0.39947	2.58251	0.00980832	0.0807098
TIMD4	132.207	1.50299	0.582038	2.58229	0.00981458	0.0807098
APBB1IP	1541.33	0.918899	0.355862	2.58218	0.00981783	0.0807098
ACVR1B	1525.8	0.35814	0.138811	2.58006	0.00987836	0.0810434
CAPS	256.008	0.824392	0.319623	2.57926	0.00990119	0.0811608
RPS6KA2	1976.5	0.874981	0.339335	2.57852	0.00992255	0.0812694
LTBP2	2025.21	0.808803	0.313671	2.5785	0.00992297	0.0812694
RASA4	1415.71	0.614622	0.23885	2.57326	0.0100747	0.0822607
SCIMP	751.655	0.960413	0.373242	2.57316	0.0100774	0.0822607
FURIN	4510	0.643321	0.250135	2.5719	0.0101143	0.0823716
NAGS	99.7072	0.779002	0.302932	2.57154	0.0101246	0.0823897
CYTH4	2008.69	0.838911	0.326302	2.57096	0.0101416	0.082455
ADHFE1	427.96	0.83705	0.325593	2.57085	0.010145	0.082455
ADGRE4P	72.4121	1.17486	0.456998	2.57083	0.0101456	0.082455
BCAM	725.384	0.791158	0.307773	2.57059	0.0101526	0.0824767
CST3	14223	0.703142	0.273554	2.5704	0.0101581	0.0824861
IGHMBP2	771.517	0.517603	0.201389	2.57016	0.0101651	0.0825075
ZYX	4965.02	0.519413	0.202217	2.56859	0.0102113	0.0826604
KDM4B	981.135	0.35599	0.138608	2.56833	0.0102191	0.0826604
ECH1	1507.68	0.456153	0.177626	2.56805	0.0102273	0.0826604
FAM183BP	3.59554	1.90755	0.742887	2.56775	0.0102361	0.0826686
LCK	1266.76	1.23956	0.482749	2.56772	0.010237	0.0826686
DDX60	3154.86	0.790094	0.307796	2.56694	0.0102601	0.082813
CCDC69	1874.5	0.999536	0.389436	2.56662	0.0102694	0.0828165
C1orf115	848.694	1.10776	0.431778	2.56558	0.0103004	0.0829344
LGMN	17616.6	0.750438	0.292535	2.56529	0.010309	0.0829387
GZMA	1379.4	1.1671	0.454964	2.56527	0.0103097	0.0829387
CD84	4307.89	0.958918	0.373835	2.56508	0.0103151	0.0829474
VNN1	543.157	1.20851	0.47123	2.56459	0.0103298	0.0829921
SOWAHA	23.3132	1.74377	0.680543	2.56232	0.0103976	0.0833643
LY6H	11.7165	1.41479	0.552261	2.56181	0.0104128	0.0834164
AMPD3	969.848	0.851686	0.33259	2.56077	0.010444	0.083526
SLA	2484.99	0.905557	0.353778	2.55968	0.0104769	0.0837298
MYO16	48.486	1.13781	0.444525	2.5596	0.0104793	0.0837298
CATSPER3	23.9107	0.725144	0.283427	2.55848	0.010513	0.0839013
MIR659	3.09563	1.38261	0.540461	2.55821	0.0105212	0.0839126
IQGAP2	3876.25	0.899679	0.351692	2.55815	0.0105232	0.0839126
CHRNA3	25.0326	1.2251	0.478943	2.55792	0.0105299	0.0839308
CYP4F12	69.7349	1.84122	0.720227	2.55645	0.0105746	0.0841815
SH2D3A	66.343	0.941994	0.368842	2.55392	0.0106518	0.0847252
KCNT1	5.89306	1.19471	0.467932	2.55318	0.0106746	0.0848406
NLRP1	971.655	0.905576	0.354812	2.55227	0.0107023	0.0849476
CFHR4	104.321	3.00706	1.17825	2.55213	0.0107065	0.0849476
WNT5B	111.134	1.02188	0.400719	2.55011	0.010769	0.0852444
CES1	1942.31	1.7396	0.682229	2.54988	0.0107761	0.0852444
S1PR4	159.263	1.18264	0.463813	2.54982	0.0107777	0.0852444
SPRYD3	1766.52	0.276189	0.108326	2.54961	0.0107842	0.0852444
C12orf75	624.118	0.874179	0.342902	2.54936	0.0107922	0.0852722
EML1	632.375	0.857221	0.336458	2.54778	0.0108412	0.085612
SYTL4	254.423	0.880444	0.345586	2.54768	0.0108442	0.085612
LINC00671	6.39768	1.82875	0.717969	2.54711	0.010862	0.0857168
ARHGAP9	977.302	0.971869	0.381671	2.54635	0.0108855	0.0858568
TCN2	3178.74	0.759928	0.298533	2.54554	0.010911	0.0859256
SLC19A3	173.918	1.30145	0.511411	2.54482	0.0109334	0.0859574
SSR4	6073.12	0.496833	0.195233	2.54482	0.0109335	0.0859574
SYT12	87.9296	1.65942	0.652092	2.54477	0.0109351	0.0859574
ZBP1	201.531	1.13902	0.447656	2.54441	0.0109463	0.0859903
FAM110D	51.1791	0.730996	0.287338	2.54403	0.0109581	0.0860466
SURF4	10287.4	0.437364	0.171954	2.5435	0.0109748	0.0860773
GRM2	7.97476	1.05878	0.416331	2.54313	0.0109865	0.0860956
LYSMD4	265.149	0.522318	0.205431	2.54255	0.0110047	0.086165
SLAMF6	912.909	1.15562	0.454571	2.54222	0.0110152	0.0862118
SLC4A8	208.24	0.947052	0.37257	2.54194	0.0110238	0.0862438
SCG5	98.4362	1.01055	0.397591	2.54168	0.0110323	0.0862745
CD8A	2637.07	1.25081	0.492317	2.54066	0.0110644	0.0864904
HPCAL4	38.7691	1.35855	0.535154	2.53861	0.0111294	0.0868532
ZDHHC12	581.978	0.551962	0.217435	2.53851	0.0111324	0.0868532
CYP4X1	92.9235	1.17015	0.460967	2.53848	0.0111336	0.0868532
CSK	3291.89	0.523652	0.206307	2.53822	0.0111419	0.0868822
SYNGR3	62.3579	1.12212	0.442818	2.53405	0.0112752	0.0877019
FILIP1	157.355	0.866523	0.341965	2.53396	0.0112783	0.0877019
IRF8	3283.15	1.02273	0.403614	2.53393	0.0112793	0.0877019
NAPSB	998.962	1.21458	0.479712	2.5319	0.0113447	0.0880315
DHCR24	5178.46	1.10246	0.43555	2.53118	0.0113681	0.0881407
RND1	84.3488	1.04949	0.414808	2.53005	0.0114047	0.0883324
TMCO4	736.848	0.503667	0.199079	2.52999	0.0114067	0.0883324
LINC00884	23.6806	0.896979	0.354654	2.52917	0.0114333	0.0883478
AFP	5.12931	4.09983	1.62109	2.52906	0.0114369	0.0883478
ECE1	3041.1	0.708785	0.280339	2.52831	0.0114613	0.0884314
PLPP1	1062.19	0.642589	0.254191	2.52798	0.0114721	0.0884794
RILPL2	693.45	0.653603	0.258597	2.52749	0.011488	0.0885656
CIDEB	1782.51	0.501949	0.198621	2.52717	0.0114986	0.0885834
HEPH	536.165	0.873474	0.345637	2.52714	0.0114996	0.0885834
ANAPC2	832.49	0.326015	0.12903	2.52666	0.0115152	0.0886683
EFCAB1	16.4971	1.68152	0.66555	2.52651	0.0115201	0.0886697
BEND4	27.4309	1.68133	0.665566	2.52616	0.0115316	0.0886773
IGSF10	186.379	1.28579	0.509189	2.52517	0.0115642	0.0888298
SDSL	495.752	0.604968	0.239636	2.52453	0.0115854	0.0889213
DLEC1	28.8677	0.7669	0.303847	2.52397	0.0116039	0.0889914
HAGH	1350.63	0.564761	0.223801	2.52349	0.0116195	0.0890613
CYB561	1453.84	0.566671	0.224566	2.52341	0.0116224	0.0890613
AGRP	4.67888	1.56787	0.621417	2.52305	0.0116342	0.0891159
OTUD7A	32.1979	0.758172	0.300775	2.52073	0.0117111	0.0895329
SERPINA4	156.064	5.67366	2.25083	2.5207	0.0117121	0.0895329
CDO1	241.887	1.58175	0.627657	2.52008	0.0117327	0.0896539
STBD1	29.334	1.06503	0.423129	2.51704	0.0118345	0.0901852
PVALB	11.7697	1.59357	0.633118	2.51702	0.0118353	0.0901852
SLC22A9	19.9443	3.98249	1.58355	2.51492	0.0119061	0.0905669
MGMT	540.695	0.816075	0.324506	2.51482	0.0119092	0.0905669
ELK2AP	28309.8	1.60192	0.637213	2.51394	0.0119389	0.0906933
FUT6	10.0015	2.1855	0.869368	2.51389	0.0119406	0.0906933
SLC34A2	26.2015	2.47103	0.982976	2.51383	0.0119429	0.0906933
CAMKK1	355.883	0.536117	0.213311	2.51331	0.0119604	0.0906945
DNASE1L1	648.735	0.373399	0.148654	2.51187	0.0120094	0.0909662
F2	389.141	4.43507	1.76706	2.50985	0.0120782	0.091279
INO80	1797.2	0.253431	0.100976	2.50981	0.0120795	0.091279
NCEH1	1610.92	0.771834	0.307576	2.50941	0.0120934	0.0913479
KCNN3	199.218	0.752415	0.29987	2.50914	0.0121026	0.0913808
GABARAPL3	18.6987	1.08521	0.432773	2.50758	0.0121559	0.0916386
HSPG2	3889.31	0.634942	0.253234	2.50733	0.0121647	0.091668
FSCN2	8.44301	0.959733	0.383053	2.50548	0.0122285	0.0919824
PRND	122.458	1.41117	0.563313	2.50512	0.0122409	0.0920242
BCL11B	547.286	1.11282	0.444344	2.50442	0.0122653	0.0921176
AMER2	3.63363	3.41512	1.36422	2.50335	0.0123024	0.092232
HTRA4	408.953	1.40434	0.561081	2.50292	0.0123172	0.0923062
OCLNP1	91.2822	1.35564	0.541841	2.50192	0.0123523	0.0924562
SHB	401.236	0.748765	0.299291	2.50179	0.0123566	0.0924562
ARHGAP25	1758.09	0.880664	0.352079	2.50133	0.012373	0.0925421
MIF4GD	660.929	0.379775	0.151849	2.501	0.0123842	0.0925901
WWC2-AS2	15.4749	0.820314	0.328067	2.50045	0.0124036	0.0925975
PTN	304.443	1.16288	0.465227	2.4996	0.0124335	0.0927423
CUTALP	919.647	0.561702	0.22473	2.49945	0.0124386	0.0927423
SQOR	2794.11	0.731151	0.292531	2.4994	0.0124406	0.0927423
DRAIC	13.9853	1.66928	0.667941	2.49915	0.0124492	0.0927423
ZER1	1461.89	0.275311	0.110165	2.49907	0.0124521	0.0927423
EIF3G	3814.32	0.284637	0.11391	2.49879	0.0124619	0.0927423
ARL11	247.994	0.907912	0.363459	2.49797	0.0124905	0.0928384
LURAP1L	311.042	0.713072	0.285728	2.49563	0.0125734	0.0931763
RGS7BP	29.6702	1.41625	0.567528	2.49548	0.0125788	0.0931763
XCL2	116.072	1.20076	0.481226	2.4952	0.0125885	0.0931763
TDO2	576.967	1.33629	0.535559	2.49513	0.0125912	0.0931763
DAZAP2	12543.6	0.283253	0.113584	2.49376	0.0126396	0.0933807
RHOD	130.494	1.17052	0.469528	2.49297	0.0126678	0.0934914
SLC8B1	1317.26	0.570652	0.228917	2.49283	0.0126729	0.0934914
LINC01993	4.49197	1.5513	0.622333	2.49272	0.0126767	0.0934914
CYS1	74.3401	1.26291	0.506792	2.49198	0.0127035	0.0935499
SYBU	268.572	1.26294	0.506866	2.49167	0.0127145	0.09359
PROM1	228.862	1.37472	0.55176	2.49153	0.0127195	0.093591
SHH	7.50765	3.67552	1.47556	2.49093	0.0127409	0.093646
IL17RA	1894.15	0.461097	0.185112	2.49091	0.0127417	0.093646
IL18BP	1441.43	0.88632	0.355842	2.49077	0.0127467	0.0936464
LOC728743	351.202	0.448766	0.18026	2.48955	0.0127905	0.0938879
MTUS2	12.5054	1.3727	0.55144	2.4893	0.0127993	0.0938879
WSCD1	141.177	0.961352	0.386468	2.48753	0.0128632	0.0942117
FBXO31	1106.07	0.323535	0.130113	2.48657	0.012898	0.0943573
JAM2	505.865	0.844514	0.339779	2.48548	0.0129376	0.0945748
ZDHHC24	264.227	0.454453	0.182962	2.48387	0.0129964	0.0948953
SP100	5092.82	0.4143	0.166891	2.48245	0.0130481	0.0950179
COLEC11	199.915	1.35197	0.544676	2.48215	0.0130591	0.0950618
NLRC3	740.365	0.99799	0.402121	2.48182	0.0130714	0.0950836
KCNJ8	547.456	0.805298	0.324501	2.48165	0.0130776	0.0950836
COLQ	170.932	0.827013	0.333308	2.48123	0.0130929	0.0951034
EML4	4216.85	0.436	0.175723	2.48118	0.0130948	0.0951034
BRSK2	59.9459	1.41083	0.568718	2.48072	0.0131118	0.0951546
CCDC28A	982.368	0.518178	0.208945	2.47997	0.0131392	0.0953169
SIRPD	15.9029	1.25641	0.50692	2.47852	0.0131929	0.0955973
SH3BP2	2913.36	0.356265	0.143766	2.4781	0.0132085	0.0956738
SHISA5	5396.69	0.344611	0.139121	2.47706	0.0132469	0.0959153
SLC22A25	12.3617	4.46554	1.80376	2.47568	0.0132981	0.0962313
TLE5	7707.72	0.438718	0.17736	2.47361	0.0133757	0.0967007
FLT4	322.746	0.793802	0.322012	2.46513	0.0136964	0.0986079
PRR13	2293.82	0.300952	0.122092	2.46497	0.0137026	0.0986153
NRL	53.4827	0.527376	0.213993	2.46445	0.0137224	0.0986829
ARMH3	1385.08	0.302257	0.122654	2.46431	0.0137279	0.0986851
TST	584.825	0.914696	0.37125	2.46383	0.0137462	0.0987423
100996634	5.22835	1.93396	0.785559	2.46189	0.0138208	0.0991663
ST6GAL1	8111.54	0.896599	0.364271	2.46135	0.0138416	0.0992209
MASP2	305.768	0.988842	0.401994	2.45984	0.0138999	0.0994712
GNLY	388.756	1.20181	0.48861	2.45964	0.0139075	0.0994886
PTPN18	3090.77	0.393601	0.160059	2.4591	0.0139287	0.0995651
GLIS2	515.391	0.808406	0.329041	2.45685	0.014016	0.10005
PRODH2	17.3808	7.32263	2.981	2.45643	0.0140324	0.10005
PCED1B-AS1	299.195	1.04726	0.426358	2.45629	0.0140378	0.10005
ARHGEF33	22.5348	0.951047	0.387235	2.45599	0.0140495	0.100091
MYO1G	897.307	0.94543	0.384973	2.45584	0.0140557	0.100098
CCDC12	871.811	0.335102	0.136498	2.455	0.0140886	0.100257
SST	19.1795	7.07438	2.88354	2.45336	0.0141527	0.10045
CD53	6160.92	0.893281	0.364205	2.45269	0.0141793	0.100529
VASN	385.116	0.788942	0.321669	2.45265	0.0141809	0.100529
RGL4	97.7512	0.795448	0.324389	2.45215	0.0142007	0.100529
PC	804.765	0.788783	0.321703	2.4519	0.0142104	0.10056
FAM20C	2048.91	0.752552	0.307023	2.45113	0.0142409	0.100701
TLR7	1124.07	0.909164	0.370958	2.45085	0.0142518	0.100706
NXF3	17.4145	1.22634	0.500565	2.44991	0.0142893	0.100856
TNFRSF17	110.149	1.62102	0.662148	2.44813	0.0143601	0.101206
SIRPG	468.665	1.22765	0.501553	2.44771	0.0143769	0.101212
SLC6A3	16.4288	2.112	0.863988	2.44448	0.0145063	0.101855
CBX7	1580.74	0.612095	0.250412	2.44435	0.0145112	0.101855
SYNDIG1L	8.20633	1.37214	0.5615	2.44371	0.0145371	0.101963
IL15RA	452.779	0.713917	0.292222	2.44306	0.0145631	0.102015
GLYCTK	448.187	0.870506	0.356551	2.44146	0.0146279	0.102336
PILRA	1138.63	0.909886	0.372789	2.44076	0.0146565	0.102461
SMOC2	1208.27	0.986685	0.404357	2.44013	0.0146818	0.102572
CCDC115	1653.81	0.297533	0.121965	2.4395	0.0147078	0.102679
CISD3	718.986	0.432349	0.177231	2.43946	0.0147092	0.102679
KLHL6	1768.65	1.04289	0.427596	2.43897	0.0147294	0.102782
JAML	1600.17	0.94053	0.385767	2.43808	0.0147655	0.102996
PSMG2	2051.51	0.264103	0.108372	2.43701	0.0148094	0.103152
RAMP3	519.697	0.76477	0.313982	2.43571	0.0148625	0.103408
F8A1	2165.25	0.335567	0.137795	2.43526	0.014881	0.103466
RABGGTA	920.15	0.304915	0.125216	2.43511	0.0148872	0.103466
CRIM1	2779.52	0.834293	0.342788	2.43384	0.0149394	0.10374
LOC100499489	83.6714	0.660311	0.271516	2.43194	0.0150182	0.104111
TMEM156	170.806	1.17379	0.483044	2.42999	0.0150992	0.104445
TBC1D9B	5419.4	0.319309	0.131426	2.42957	0.0151167	0.104449
TNFSF8	685.15	0.990935	0.407867	2.42955	0.0151175	0.104449
IRF7	782.099	0.670795	0.276125	2.42932	0.0151273	0.104449
POU2F2	702.795	0.993794	0.409111	2.42916	0.0151339	0.104457
LYVE1	817.52	1.0375	0.427197	2.42862	0.0151565	0.104575
ASPG	23.9666	1.92758	0.793857	2.42812	0.0151771	0.104641
TMEM82	4.58823	3.65284	1.50455	2.42787	0.0151879	0.104678
TM4SF5	35.3926	6.36734	2.62285	2.42764	0.0151975	0.104706
KDM4C	1148.34	0.380265	0.156649	2.42749	0.0152037	0.104711
RASSF9	47.945	0.990889	0.408253	2.42715	0.0152181	0.104772
LILRA6	526.504	1.13852	0.469344	2.42576	0.0152762	0.105031
RXRA	3096.53	0.652086	0.268825	2.42569	0.0152794	0.105031
LPCAT3	2184.23	0.493318	0.20338	2.4256	0.0152832	0.105031
SYNJ2	861.256	0.588008	0.242546	2.42432	0.0153372	0.105364
INSR	1688.68	0.595253	0.245565	2.42402	0.0153498	0.105376
SERTAD4	89.7491	1.16322	0.4799	2.42388	0.0153556	0.105376
SLC22A10	15.3639	4.18657	1.72757	2.42339	0.0153763	0.10548
TNFAIP2	4497.4	0.814564	0.336176	2.42303	0.0153916	0.105496
CST2	40.586	1.69078	0.697851	2.42284	0.0153999	0.105496
MXRA5	3896.72	1.14423	0.472272	2.42282	0.0154007	0.105496
EAF2	186.494	0.845833	0.349213	2.42211	0.0154307	0.105625
CASR	2.93169	1.7196	0.710359	2.42074	0.0154889	0.105746
IL2RG	3183.35	1.0417	0.430344	2.42062	0.0154942	0.105746
GAPT	302.825	1.06273	0.439039	2.42059	0.0154953	0.105746
AFMID	957.248	0.5758	0.23788	2.42054	0.0154973	0.105746
KCNK1	141.147	1.44464	0.597045	2.41966	0.0155352	0.105884
ABCG2	242.22	0.867139	0.358436	2.41923	0.0155533	0.105892
PHKB	3181.62	0.426131	0.176156	2.41906	0.0155606	0.105892
MPST	1135.12	0.783802	0.324081	2.41854	0.0155831	0.105945
BHLHA15	10.8604	1.58707	0.656295	2.41823	0.0155964	0.105998
C18orf32	7.59621	0.96923	0.400862	2.41786	0.0156119	0.106027
DOCK8	3741.57	0.781659	0.323375	2.41719	0.0156409	0.106187
PALD1	558.389	0.746286	0.30918	2.41376	0.0157891	0.1069
LAIR1	3136.03	0.885131	0.366839	2.41286	0.0158279	0.107092
ACTA2	6202.9	0.777151	0.32233	2.41104	0.015907	0.107402
LGALS2	169.749	1.15715	0.480006	2.4107	0.0159218	0.107442
MRC2	2970.73	1.03363	0.428812	2.41044	0.0159334	0.107483
VASH1	2467.76	0.592761	0.246073	2.40888	0.0160016	0.107867
ITK	927.542	1.09987	0.456638	2.40863	0.0160127	0.107867
SRP14-AS1	215.392	0.454161	0.188658	2.40732	0.01607	0.108053
RNLS	293.746	0.568966	0.236352	2.40728	0.0160719	0.108053
MYCT1	370.982	0.72677	0.301913	2.40722	0.0160746	0.108053
ZBTB4	3508.45	0.428494	0.178048	2.40662	0.0161011	0.108154
GRAPL	105.557	0.866155	0.360051	2.40564	0.016144	0.108404
CD3D	900.924	1.1525	0.479121	2.40544	0.0161529	0.108426
HNF1B	15.2893	2.97378	1.2364	2.4052	0.0161636	0.108459
GUCY1A1	1474.58	0.811033	0.337272	2.40469	0.0161863	0.108574
SHFL	1183.42	0.491125	0.204263	2.40438	0.0162001	0.108628
CYSTM1	2629.99	0.6699	0.278677	2.40386	0.0162232	0.108742
PNPLA3	186.92	1.0271	0.427294	2.40373	0.0162285	0.108742
WDFY4	1548.75	1.07013	0.445442	2.4024	0.0162879	0.109063
SLC9A8	1137.03	0.283469	0.118011	2.40206	0.0163031	0.109072
TMIGD2	17.8825	1.32151	0.550202	2.40185	0.0163122	0.109072
NTNG2	37.2216	0.958982	0.399452	2.40074	0.0163619	0.109328
GRB2	9332.56	0.41872	0.174443	2.40033	0.0163803	0.109333
FABP1	717.819	4.68243	1.95079	2.40028	0.0163827	0.109333
DPP9-AS1	35.8903	0.798123	0.332522	2.40021	0.0163856	0.109333
SLC13A2	4.54454	3.68262	1.53459	2.39974	0.0164066	0.109435
SLC43A1	586.291	0.613305	0.255668	2.39884	0.0164472	0.109563
KLC4	999.431	0.573244	0.238971	2.3988	0.0164488	0.109563
KHNYN	3287.29	0.430329	0.179468	2.3978	0.0164938	0.109786
MVP	5421.23	0.481517	0.201073	2.39473	0.0166324	0.110418
DOK1	695.677	0.674582	0.281765	2.39413	0.01666	0.110522
WNT2B	49.6591	0.808975	0.337908	2.39407	0.0166625	0.110522
SYN1	37.7059	0.899668	0.375823	2.39386	0.0166721	0.110548
SLC18A2	549.567	0.636722	0.266161	2.39225	0.0167455	0.110916
GDA	77.6752	2.20356	0.921171	2.39213	0.0167509	0.110916
ZFYVE28	326.788	0.530446	0.221875	2.39074	0.0168144	0.111104
BTG2	3031.24	0.680431	0.284631	2.39057	0.0168221	0.111117
SART1	1875.56	0.297233	0.124349	2.39031	0.0168341	0.111158
HLA-DOB	136.209	1.20662	0.504894	2.38985	0.0168552	0.111248
RGS6	12.7885	1.25248	0.524131	2.38963	0.0168653	0.111248
DDC	18.6974	2.50548	1.04868	2.38916	0.0168868	0.111335
NECAP2	3550.47	0.37659	0.157629	2.38909	0.0168902	0.111335
CGN	294.762	1.32052	0.552929	2.38822	0.0169302	0.111483
VILL	405.56	0.512186	0.214568	2.38706	0.0169837	0.111624
CCNY	3841.58	0.311187	0.130368	2.38699	0.0169868	0.111624
NFKB2	1688.27	0.51698	0.216615	2.38664	0.0170032	0.111694
RSPO3	191.662	1.07307	0.449802	2.38566	0.0170486	0.111923
FBLN5	1263.74	0.939602	0.394283	2.38306	0.0171693	0.112287
CYB5A	1888.72	0.732765	0.30749	2.38305	0.0171699	0.112287
REPS2	564.905	0.71899	0.30182	2.38218	0.0172103	0.112492
POLL	733.764	0.331717	0.139254	2.3821	0.017214	0.112492
ADAMTS12	294.039	0.868874	0.36481	2.38172	0.017232	0.112492
VENTX	61.5803	0.933453	0.39193	2.38168	0.0172338	0.112492
DLL1	218.792	0.715762	0.300561	2.38142	0.0172459	0.112512
C17orf64	2.87022	1.71271	0.719287	2.38112	0.0172601	0.112566
ERN1	461.345	0.536589	0.225406	2.38054	0.0172871	0.112665
UNC5CL	153.731	0.933764	0.392444	2.37936	0.0173428	0.112911
PKD2L1	139.322	1.33884	0.562937	2.37832	0.0173919	0.113089
LINC01625	3.90994	2.31	0.971343	2.37815	0.0173997	0.113089
GPR39	11.1523	1.82111	0.765858	2.37787	0.0174131	0.113129
KRT20	4.84453	3.63876	1.53079	2.37705	0.0174518	0.113259
NSMCE1-DT	7.68168	1.02923	0.433001	2.37697	0.0174555	0.113259
FCRL3	457.79	1.39285	0.585977	2.37697	0.0174555	0.113259
ABHD6	1122.82	0.530118	0.223162	2.37548	0.0175262	0.11364
MZB1	556.511	1.41765	0.59693	2.3749	0.0175537	0.113779
TESPA1	314.513	1.14226	0.481065	2.37444	0.0175756	0.113805
MMRN1	869.514	1.19051	0.501425	2.37425	0.0175845	0.113824
NR1H2	1916.45	0.3278	0.13809	2.37381	0.0176055	0.113883
NDRG2	2288.83	0.854	0.359966	2.37244	0.0176708	0.114189
RNF213	12299.2	0.512296	0.215962	2.37216	0.0176846	0.114235
CACNA2D3	66.2207	1.0856	0.457665	2.37205	0.0176899	0.114235
STARD5	289.92	0.669168	0.282211	2.37116	0.0177322	0.11443
ACTR1A	4359.01	0.262441	0.110701	2.37072	0.0177534	0.114454
BSDC1	2829.74	0.267996	0.113053	2.37054	0.0177621	0.114456
CD244	296.098	0.968299	0.408707	2.36917	0.0178279	0.114698
ARMC5	343.974	0.364026	0.153663	2.36899	0.0178369	0.114717
MMAA	595.808	0.405994	0.171561	2.36648	0.0179582	0.115194
PTGDS	2943.09	1.28278	0.542098	2.36633	0.0179654	0.115194
APOBEC3F	460.016	0.560754	0.237051	2.36554	0.0180036	0.1154
TPST2	1277.26	0.520996	0.220338	2.36453	0.0180528	0.115599
CD48	2394.78	0.927073	0.392246	2.3635	0.0181034	0.115884
DHRS1	909.037	0.544437	0.23037	2.36332	0.018112	0.1159
DPP3	1092.49	0.332095	0.140593	2.36211	0.0181714	0.116127
NKG7	1443.46	1.1116	0.470599	2.3621	0.0181719	0.116127
SLC7A9	11.2101	1.25039	0.529422	2.36181	0.018186	0.116178
MARCHF9	496.92	0.446883	0.189237	2.3615	0.018201	0.116235
CRELD2	1149.52	0.384985	0.163133	2.35995	0.0182773	0.116527
FKBP15	3196.62	0.446671	0.189308	2.35949	0.0183001	0.116633
PECR	603.174	0.867833	0.367865	2.35911	0.018319	0.116715
DNAJB12	1784.09	0.309145	0.131087	2.35832	0.0183578	0.11691
CES3	85.418	1.05851	0.449062	2.35716	0.0184151	0.11704
BGN	9014.2	0.819861	0.34782	2.35715	0.018416	0.11704
PRKCQ	361.382	0.992792	0.421196	2.35708	0.0184192	0.11704
PRR5L	553.523	0.687153	0.291556	2.35685	0.0184308	0.117075
EDF1	4260.92	0.319962	0.135768	2.35668	0.0184394	0.11709
OASL	637.397	0.853434	0.362336	2.35536	0.0185045	0.117347
SCTR	10.5012	1.31801	0.559703	2.35484	0.0185308	0.117414
CD83	2167.57	0.792305	0.336499	2.35455	0.0185451	0.117414
SIK3	1568.32	0.323101	0.137225	2.35453	0.0185459	0.117414
REM1	77.5088	1.03783	0.440818	2.35432	0.0185567	0.117444
LOC646938	20.4586	0.622916	0.264618	2.35402	0.0185714	0.117498
HTR2A	18.8348	1.48973	0.632917	2.35375	0.0185852	0.117507
ARID3B	319.34	0.601826	0.255818	2.35256	0.0186448	0.117741
ZDHHC16	1028.22	0.260069	0.110549	2.35251	0.018647	0.117741
CMPK1	7251.85	0.334698	0.142372	2.35088	0.0187292	0.118059
ATG4A	738.296	0.354373	0.150748	2.35077	0.0187346	0.118059
ELFN2	16.8195	1.44634	0.61563	2.34937	0.0188051	0.118308
GPR108	1982.84	0.322793	0.137432	2.34876	0.0188362	0.118358
SV2C	6.68367	1.60502	0.683357	2.34872	0.0188379	0.118358
JCHAIN	7676.79	1.37551	0.585679	2.34857	0.0188454	0.118366
MAN1C1	832.061	0.612099	0.260684	2.34805	0.0188722	0.118456
ATPAF2	495.521	0.274609	0.11706	2.34589	0.0189819	0.119066
CDH11	2718.86	0.985723	0.420238	2.34563	0.018995	0.11911
TRIM31	8.56797	1.59156	0.678678	2.34509	0.0190226	0.119204
TNFRSF10A	169.862	0.763759	0.325734	2.34473	0.0190408	0.119279
LOC283194	5.99958	1.45535	0.620808	2.34428	0.0190638	0.119335
FAM20A	1228.87	0.799805	0.341175	2.34426	0.0190647	0.119335
DCSTAMP	148.93	1.25978	0.537614	2.34328	0.0191148	0.119483
CYP2B6	33.9386	5.0531	2.15646	2.34324	0.0191173	0.119483
PKHD1L1	52.0328	1.44568	0.617201	2.34231	0.0191647	0.119583
SP140	647.345	0.99472	0.424818	2.34152	0.0192055	0.119681
ARL4D	243.314	0.698053	0.298161	2.3412	0.0192219	0.119686
SHE	565.204	0.702351	0.300182	2.33975	0.0192965	0.120026
ARHGEF15	310.673	0.644715	0.275553	2.33971	0.0192987	0.120026
ABTB1	867.825	0.392049	0.167572	2.33959	0.0193051	0.120027
KBTBD8	360.052	0.940252	0.401934	2.33932	0.0193188	0.120047
TRABD2B	75.2193	1.0208	0.436371	2.33928	0.0193209	0.120047
JAK3	1421.87	0.869022	0.37153	2.33903	0.0193337	0.120087
KLHDC4	451.884	0.301984	0.129174	2.33781	0.0193972	0.120394
KIRREL3	35.8876	1.22106	0.522364	2.33756	0.0194099	0.120394
UBASH3A	240.047	1.10588	0.473109	2.33747	0.0194148	0.120394
SYNE1	3055.7	0.633479	0.271109	2.33662	0.0194587	0.120627
SIRT7	641.219	0.349686	0.149695	2.33599	0.0194919	0.120755
AHSG	1010.93	4.97522	2.13011	2.33566	0.0195089	0.120814
HDAC6	1972.64	0.316516	0.135536	2.3353	0.0195277	0.120859
ANKRD36BP2	90.689	1.06513	0.456215	2.33471	0.0195586	0.12101
SPIB	98.1098	0.985851	0.422361	2.33414	0.0195884	0.121095
SEL1L3	3733.4	0.949047	0.406718	2.33343	0.0196257	0.121118
PTGR1	1983.59	0.696204	0.298362	2.33342	0.0196262	0.121118
GNGT2	137.246	0.858158	0.367771	2.3334	0.0196269	0.121118
TMEM273	236.152	0.723023	0.310031	2.3321	0.0196955	0.121365
RAB19	5.51448	1.49434	0.640788	2.33204	0.0196987	0.121365
LRRK1	1075.92	0.575385	0.246761	2.33175	0.0197139	0.121386
SLC38A11	40.7793	1.46765	0.629459	2.33161	0.0197212	0.121386
WSCD2	19.4762	1.17332	0.50331	2.3312	0.019743	0.121447
ACSM1	9.1224	1.65396	0.709545	2.33102	0.0197525	0.121447
EIF4EBP2	7307.58	0.375886	0.161262	2.3309	0.0197588	0.121447
CHMP4C	71.8576	1.41625	0.608091	2.32901	0.0198588	0.121734
DHRS4-AS1	1038.63	0.42405	0.182086	2.32885	0.0198672	0.121734
KCNK3	28.2761	1.29368	0.555515	2.32879	0.0198704	0.121734
TTC22	36.9649	1.32792	0.570229	2.32875	0.0198725	0.121734
SELP	347.395	1.0255	0.440407	2.32852	0.0198846	0.121734
CFH	6719.76	0.952907	0.40926	2.32837	0.0198926	0.121734
CD70	67.4257	1.16243	0.499275	2.32825	0.019899	0.121734
PDGFRA	2255.28	0.883583	0.379532	2.32809	0.0199075	0.121746
ZC3H12A	352.79	0.645825	0.277723	2.32543	0.0200492	0.122349
SLC40A1	10046.8	0.783111	0.336881	2.32459	0.0200938	0.122501
RUNX1T1	215.06	0.896887	0.385841	2.3245	0.0200985	0.122501
ACO1	2224.47	0.631471	0.271661	2.32448	0.0201	0.122501
SMAP1	1306.12	0.378795	0.163059	2.32306	0.020176	0.122835
HSD17B4	5295.58	0.515825	0.222076	2.32274	0.0201933	0.122902
LRG1	545.389	1.51521	0.652435	2.32239	0.0202119	0.122934
CDH17	10.8555	1.12872	0.486052	2.32222	0.0202212	0.122934
SLC10A3	680.401	0.387889	0.16704	2.32213	0.0202261	0.122934
CLPTM1L	4517.41	0.373837	0.161046	2.3213	0.0202706	0.123019
C10orf143	79.6295	0.712267	0.306923	2.32067	0.0203045	0.123146
CLDN23	228.871	0.923617	0.398146	2.31979	0.020352	0.123355
SHISAL2A	40.1326	1.17103	0.504849	2.31956	0.0203649	0.123355
338809	2.83854	3.09942	1.33759	2.31717	0.0204943	0.123981
SIGIRR	834.7	0.527131	0.227505	2.31701	0.0205034	0.123996
LTB	387.302	1.05186	0.454144	2.31613	0.0205512	0.124128
HIF1AN	2517.28	0.274525	0.118553	2.31563	0.0205784	0.124177
SLC26A1	91.2888	0.852716	0.368358	2.31491	0.0206179	0.124294
C14orf28	288.442	0.326963	0.141301	2.31394	0.0206711	0.12454
CTSS	23039.1	0.877798	0.379354	2.31393	0.0206717	0.12454
YPEL3	1118.9	0.373632	0.161485	2.31372	0.0206832	0.12457
USP3	1226.47	0.320366	0.138593	2.31156	0.0208018	0.125135
SPHK2	380.009	0.370564	0.160311	2.31154	0.0208033	0.125135
ADAMTS7P1	21.8507	0.827513	0.358023	2.31134	0.0208141	0.125141
GCNA	118.407	0.630481	0.272877	2.3105	0.0208606	0.125282
MAF	4591.35	0.557765	0.241487	2.30971	0.0209043	0.125434
AKR1C8P	3.97915	2.60423	1.12761	2.30952	0.0209145	0.125434
TMEM143	230.741	0.433393	0.187656	2.30951	0.0209152	0.125434
ABI3BP	1780.32	1.10276	0.477525	2.30933	0.0209254	0.125434
SORBS3	2525.81	0.423684	0.183528	2.30855	0.0209683	0.125652
FLII	5121.97	0.290382	0.125804	2.30822	0.0209871	0.125702
TSPYL1	2697.11	0.375526	0.162701	2.30808	0.0209948	0.125702
UCP2	3505.59	0.743112	0.321966	2.30805	0.0209965	0.125702
CD8B	772.879	1.15647	0.501226	2.30728	0.0210392	0.125879
CTSZ	35519.6	0.672099	0.291372	2.30667	0.021073	0.126041
IRAG1	504.915	0.721634	0.312952	2.3059	0.0211164	0.126221
MXD4	2037.12	0.404041	0.175255	2.30545	0.0211415	0.126332
GPIHBP1	107.477	0.981898	0.425963	2.30513	0.0211594	0.126399
GALNT17	37.3367	1.45413	0.631113	2.30407	0.0212186	0.126694
LINGO3	7.27042	1.43861	0.624443	2.30384	0.0212318	0.126712
SEC23IP	2675.37	0.258081	0.112066	2.30295	0.0212818	0.126919
SLC16A12	18.7651	1.05269	0.457166	2.30264	0.021299	0.126919
AHNAK	35043.7	0.596324	0.258976	2.30262	0.0213	0.126919
DEPTOR	937.111	0.8029	0.348755	2.30219	0.0213247	0.126988
ZNF101	443.599	0.533303	0.231674	2.30196	0.0213374	0.127024
AR	361.394	1.12106	0.487072	2.30162	0.0213566	0.12704
COL4A2	9473.8	0.697863	0.303226	2.30146	0.0213655	0.12704
OSBPL2	1902.74	0.378895	0.164731	2.30009	0.0214433	0.127425
ANKRD55	32.7301	1.17483	0.510781	2.30006	0.0214448	0.127425
PCYT2	1226.16	0.453222	0.197231	2.29793	0.0215658	0.128064
CD3G	400.21	1.12898	0.491493	2.29703	0.0216169	0.128236
SLC25A25-AS1	171.721	0.723801	0.31513	2.29683	0.0216283	0.128236
OCLN	596.3	1.13923	0.496041	2.29664	0.0216393	0.128236
ALPK1	1169.2	0.408404	0.177888	2.29585	0.0216842	0.128327
KDM2A	5070.7	0.354135	0.154299	2.29512	0.0217261	0.128521
TAGAP	938.777	0.847066	0.369096	2.29497	0.0217347	0.128521
SECTM1	907.608	0.764643	0.333312	2.29407	0.0217863	0.128715
TINF2	2338.34	0.325242	0.141779	2.294	0.0217903	0.128715
NLRP9	8.10607	1.12654	0.491157	2.29365	0.0218106	0.128795
SASH3	2225.28	0.970267	0.423399	2.29162	0.0219279	0.129287
TSPAN2	143.933	0.872605	0.38101	2.29024	0.0220075	0.129636
ZMYND15	192.575	0.796224	0.347726	2.2898	0.0220327	0.129704
C3orf80	79.1728	1.16206	0.507745	2.28867	0.0220984	0.12997
SELENOM	648.144	0.808671	0.353462	2.28786	0.0221456	0.130128
FATE1	9.26512	1.00925	0.441179	2.28762	0.0221597	0.130171
ZBTB14	1014.39	0.264596	0.115685	2.28721	0.0221835	0.13027
BDKRB2	308.141	0.908495	0.397374	2.28625	0.0222396	0.130399
NCF4	1037	0.81226	0.3553	2.28612	0.0222471	0.130402
PTPN3	771.842	1.13838	0.498112	2.28539	0.0222901	0.130534
JAKMIP1	126.188	1.09604	0.47985	2.28413	0.0223639	0.130852
PGM1	2688.26	0.622603	0.272647	2.28355	0.0223983	0.130966
KLHL2	1197.87	0.353765	0.154966	2.28285	0.0224391	0.131154
LOC100506178	24.0419	1.11889	0.490148	2.28277	0.0224442	0.131154
SAMM50	2415.57	0.450268	0.197288	2.28228	0.0224727	0.13124
KMO	579.643	0.932412	0.408811	2.28079	0.022561	0.131621
RAB43	25.6967	0.618855	0.271528	2.27916	0.0226577	0.132078
CATIP	12.154	0.777196	0.341086	2.27859	0.0226913	0.132193
SLC25A45	345.095	0.498061	0.21864	2.278	0.0227267	0.132284
ITGAM	1532.15	0.872156	0.383002	2.27716	0.0227768	0.132488
RRAS	890.567	0.456879	0.200778	2.27555	0.0228731	0.132943
PHGR1	2.43759	3.20458	1.40842	2.27531	0.0228876	0.13297
GFI1	224.098	0.933809	0.410501	2.2748	0.0229177	0.133104
SLC22A3	386.358	1.43191	0.629616	2.27426	0.0229506	0.133174
PHETA1	379.449	0.475761	0.209209	2.27409	0.0229606	0.133191
TNS1	7346.31	0.678319	0.298446	2.27284	0.023036	0.133398
IFNGR1	5442.2	0.50182	0.220865	2.27206	0.0230827	0.133614
SEPSECS	940.584	0.44935	0.197795	2.2718	0.0230989	0.133667
CDC42SE2	4062.75	0.533462	0.234909	2.27093	0.0231511	0.133929
IL12RB1	538.759	0.90313	0.397784	2.2704	0.0231831	0.134023
HSD17B1	678.972	0.487718	0.214824	2.27032	0.0231884	0.134023
EPHB2	484.153	0.785124	0.345936	2.26956	0.0232341	0.134209
MCU	938.838	0.430524	0.189703	2.26946	0.0232403	0.134209
LMAN2	4719.54	0.350975	0.154653	2.26944	0.0232417	0.134209
ADAMTSL1	271.984	0.84154	0.370995	2.26833	0.0233088	0.134433
JSRP1	11.736	1.53241	0.675724	2.26781	0.023341	0.134537
SUSD3	220.212	0.910972	0.401809	2.26718	0.0233793	0.134718
NUDT7	197.575	0.772098	0.340626	2.2667	0.0234085	0.134804
MYO18B	7.61884	1.68779	0.744703	2.26639	0.0234274	0.134838
TPPP2	4.20989	3.72741	1.64466	2.26637	0.0234286	0.134838
NCR3	47.0712	1.16106	0.51269	2.26464	0.0235345	0.135162
KLKB1	111.766	1.47792	0.652646	2.2645	0.0235431	0.13517
PMM1	1237.14	0.432967	0.191245	2.26394	0.0235781	0.135251
LARP1B	825.67	0.421429	0.186212	2.26317	0.0236253	0.135396
RHOXF1	2.32579	1.51623	0.670029	2.26293	0.02364	0.135396
CD14	6406.58	0.813733	0.35962	2.26276	0.0236507	0.135396
PER2	491.223	0.481094	0.212646	2.26242	0.0236713	0.135396
IRF5	857.988	0.785868	0.347368	2.26235	0.0236757	0.135396
TUT7	1877.58	0.3707	0.163863	2.26225	0.0236819	0.135396
NDUFC2	763.383	0.440815	0.19495	2.26117	0.0237488	0.135657
ADK	1036.57	0.407479	0.180268	2.26041	0.0237958	0.135844
LINC02245	6.24063	1.5284	0.676568	2.25905	0.02388	0.13614
COL8A1	680.243	1.08163	0.478833	2.25889	0.0238899	0.13614
CLYBL	387.758	0.547971	0.242596	2.25878	0.0238973	0.13614
RETREG3	2643.93	0.213107	0.0943562	2.25854	0.0239121	0.13614
PARP10	2130.58	0.514323	0.228036	2.25545	0.0241051	0.136716
GALK1	594.241	0.48429	0.214741	2.25523	0.0241187	0.136716
LUM	21567.6	1.0618	0.470825	2.2552	0.0241209	0.136716
FAM163B	14.3517	1.94792	0.864113	2.25424	0.0241809	0.136831
LOC100652768	59.2039	0.64735	0.287299	2.25322	0.024245	0.137012
BIN1	1084.35	0.619907	0.275188	2.25267	0.0242801	0.137052
LINC00933	15.9442	0.707422	0.314039	2.25266	0.0242808	0.137052
RNF165	29.88	1.07349	0.47675	2.25168	0.0243425	0.137289
CMYA5	123.958	0.938177	0.416662	2.25165	0.0243444	0.137289
LILRB2	1336.47	0.766008	0.340286	2.25107	0.0243809	0.137454
CXCR6	959.695	1.06645	0.473811	2.25079	0.0243989	0.137473
SMAD6	139.783	0.616069	0.273801	2.25006	0.0244454	0.137654
DENND3	1198.78	0.592744	0.263456	2.24988	0.0244566	0.137677
FAM9B	2.53268	2.47463	1.10034	2.24898	0.0245138	0.137845
THY1	4590.25	0.819298	0.364447	2.24806	0.0245724	0.138124
PTAFR	2008.02	0.771715	0.343311	2.24786	0.0245853	0.138156
PDE4A	745.281	0.546636	0.243235	2.24735	0.0246174	0.138256
C3	24397.4	1.21295	0.539897	2.24663	0.0246638	0.138256
ANPEP	1437.85	0.890112	0.3962	2.24662	0.0246641	0.138256
NFKBID	170.777	0.579352	0.257916	2.24628	0.0246859	0.138273
GMPPB	527.453	0.328319	0.146177	2.24603	0.0247021	0.138323
SIK1	1495.45	0.56601	0.252058	2.24555	0.0247328	0.138414
MEP1B	3.50213	1.56748	0.698144	2.24521	0.0247544	0.138494
ARMH1	79.9123	0.815179	0.363131	2.24486	0.0247771	0.138499
MST1L	190.228	0.906276	0.403845	2.24412	0.0248247	0.138684
GPR4	138.695	0.54103	0.241106	2.24395	0.0248359	0.138705
SNCAIP	105.666	1.10394	0.492161	2.24304	0.0248944	0.138951
DYSF	1393.23	0.610347	0.272194	2.24232	0.0249408	0.139047
CORO1A	3914.56	0.986769	0.440067	2.24232	0.0249409	0.139047
CHST15	1561.17	0.644084	0.287305	2.24181	0.0249735	0.139188
EXOC3L2	100.233	0.698382	0.311643	2.24096	0.0250285	0.139368
DBP	396.89	0.441484	0.197017	2.24084	0.0250366	0.139368
CERNA1	8.84198	1.02254	0.456535	2.23979	0.0251047	0.139511
SPN	1347.08	0.973983	0.435072	2.23867	0.0251773	0.139752
KAZALD1	151.419	0.797619	0.35639	2.23805	0.0252175	0.139867
ACSF3	657.658	0.279975	0.125107	2.23788	0.0252289	0.139875
PNKD	2751.73	0.394333	0.176267	2.23713	0.0252776	0.139927
XBP1	9246.54	0.592381	0.264861	2.23658	0.025314	0.139944
OAF	2098.19	0.773852	0.346064	2.23615	0.0253418	0.139944
CD96	909.231	1.01167	0.452421	2.23612	0.0253441	0.139944
APBA3	348.753	0.344328	0.153996	2.23595	0.025355	0.139963
RAB37	456.817	0.958663	0.42911	2.23407	0.0254782	0.140521
DENND11	2110.21	0.597495	0.267484	2.23376	0.0254986	0.140593
ACP5	9334	0.854813	0.383121	2.23119	0.0256688	0.141317
SLC9A3R1	1757.9	0.569529	0.255289	2.23092	0.0256866	0.141317
TAB2	3870.22	0.308826	0.138434	2.23085	0.0256912	0.141317
PTPRC	11339.9	0.876901	0.3931	2.23073	0.025699	0.141317
PTGDR2	13.3804	1.01599	0.455486	2.23056	0.0257106	0.141317
LCP1	17492.4	0.824286	0.369556	2.23048	0.0257157	0.141317
PDLIM2	763.868	0.517893	0.232254	2.22986	0.0257571	0.141425
CHRNA4	17.4516	3.48497	1.56298	2.22969	0.0257682	0.141425
BAIAP2	1414.83	0.572554	0.256881	2.22887	0.0258226	0.141682
PDLIM7	967.079	0.482171	0.216398	2.22817	0.0258689	0.141855
EFEMP2	1310.49	0.70632	0.317024	2.22797	0.0258824	0.141888
BIN2	1289.48	0.814119	0.365583	2.22691	0.0259536	0.142147
HACL1	901.625	0.362658	0.162873	2.22663	0.0259721	0.142172
CD24	1220.97	1.44148	0.647466	2.22633	0.0259919	0.142172
NDST2	1308.32	0.298523	0.134089	2.2263	0.025994	0.142172
GPR82	117.39	0.944815	0.42441	2.22619	0.0260018	0.142174
CRLF2	11.1536	2.00141	0.89925	2.22564	0.0260383	0.142333
NYNRIN	668.347	0.702975	0.315921	2.22516	0.0260704	0.142427
AOPEP	831.203	0.651024	0.292641	2.22465	0.0261046	0.14256
LPAR1	1000.06	0.986524	0.443469	2.22456	0.0261107	0.14256
DDT	341.453	0.61962	0.278576	2.22424	0.0261323	0.14256
NIPSNAP1	2221.7	0.505859	0.227514	2.22342	0.0261878	0.14274
SIRPB2	451.715	0.880153	0.396016	2.22252	0.0262484	0.142948
EFCAB14	7265.56	0.308385	0.138775	2.22219	0.0262702	0.142985
SMPDL3A	1521.23	0.590667	0.26595	2.22097	0.026353	0.143272
ASCL2	69.2043	0.745945	0.335903	2.22072	0.0263702	0.143288
HEPACAM	8.30517	1.77166	0.798206	2.21955	0.026449	0.143548
LOC100505622	11.6501	1.30245	0.586845	2.21941	0.0264586	0.143559
TBC1D17	848.369	0.264082	0.119048	2.21828	0.0265358	0.143853
RALGAPA2	1500.07	0.52257	0.235616	2.21788	0.0265627	0.143853
ATP6V0C	65.507	0.682986	0.307962	2.21777	0.0265708	0.143853
PKHD1	95.1148	1.62355	0.732115	2.21761	0.0265811	0.143855
MFSD4A-AS1	2.62529	2.0867	0.941155	2.21717	0.0266117	0.143939
PECAM1	3674.66	0.677245	0.305529	2.21663	0.0266483	0.144014
MAN1A1	5305.43	0.815741	0.36827	2.21506	0.0267557	0.14439
IDH3G	1398.55	0.222946	0.100657	2.2149	0.0267668	0.144409
OXT	3.06048	1.82797	0.825387	2.21468	0.026782	0.144444
ARHGAP22	201.263	0.849618	0.38376	2.21393	0.0268333	0.144563
RCL1	601.529	0.403369	0.182198	2.2139	0.0268355	0.144563
ESRRA	1288.01	0.490801	0.221695	2.21386	0.0268384	0.144563
GCNT1	1242.53	0.813831	0.367632	2.21371	0.0268485	0.144563
ARHGAP45	1807.86	0.805076	0.36394	2.21211	0.0269588	0.145007
PLIN5	84.6545	1.31222	0.593344	2.21157	0.0269967	0.145149
NTRK1	20.8036	0.950791	0.429955	2.21137	0.02701	0.145149
TDGF1	12.2555	1.90677	0.862319	2.21121	0.0270213	0.145165
MAPK13	963.229	0.768696	0.347686	2.21089	0.0270436	0.145244
PLA2G12B	31.8822	4.68677	2.12121	2.20948	0.0271411	0.145726
ITGB2	11642.6	0.933227	0.42244	2.20914	0.0271651	0.145815
EPHX2	1107.82	0.991008	0.448934	2.20747	0.0272813	0.146218
ALDH5A1	1399.4	0.824218	0.373494	2.20678	0.0273297	0.146245
QRFP	2.42464	1.46639	0.664586	2.20647	0.0273511	0.146272
IL2RB	1797.2	0.945481	0.428515	2.20641	0.0273551	0.146272
ACOX3	530.816	0.249149	0.11293	2.20623	0.0273682	0.146286
HSD17B11	4673.36	0.395594	0.179321	2.20607	0.0273789	0.146297
P2RX3	4.75013	1.93067	0.875275	2.20579	0.0273987	0.146297
ZBTB7C	152.77	1.2273	0.556418	2.20571	0.0274044	0.146297
KIF26A	113.173	0.748624	0.339412	2.20565	0.0274087	0.146297
STK33	41.2965	1.32904	0.602655	2.20531	0.0274325	0.146383
DGKZ	2100.66	0.370309	0.167941	2.20499	0.0274546	0.14646
HPS1	3047.22	0.380413	0.172628	2.20366	0.0275483	0.146856
CCDC152	82.9824	0.830568	0.376913	2.20361	0.0275519	0.146856
CETP	424.282	1.12859	0.512623	2.20159	0.0276941	0.147394
PIWIL2	28.4938	0.966489	0.43901	2.20152	0.0276992	0.147394
CD300A	1151.72	0.6972	0.316725	2.20128	0.0277164	0.147444
H1-10	1432.07	0.397555	0.180626	2.20099	0.027737	0.147513
APBA1	281.755	0.738876	0.335756	2.20063	0.0277622	0.147564
PKP2	259.13	1.43501	0.652189	2.2003	0.0277856	0.147606
RASSF6	46.9121	1.42568	0.648174	2.19954	0.0278398	0.147853
ARG1	226.589	1.84304	0.838014	2.1993	0.0278568	0.147902
TESC	189.729	0.950127	0.432106	2.19883	0.02789	0.147982
KLHDC7B	133.408	0.911392	0.414504	2.19876	0.0278953	0.147982
FAM201A	6.03494	2.02272	0.920099	2.19837	0.0279229	0.148088
CXCR4	3558.33	0.812082	0.369575	2.19734	0.0279961	0.148435
DCAF6	3171.22	0.306288	0.139398	2.19722	0.0280046	0.148438
GPR183	765.626	0.866623	0.394459	2.19699	0.028021	0.148484
SLCO2A1	664.632	0.71233	0.324438	2.19558	0.0281221	0.148905
PSAP	152286	0.630075	0.286992	2.19545	0.0281315	0.148905
BCKDHB	982.088	0.534453	0.243444	2.19538	0.0281362	0.148905
ZG16	6.46473	4.57274	2.08306	2.19521	0.0281486	0.148905
SORD	2706.29	0.651261	0.296686	2.19512	0.0281552	0.148905
SERTAD3	648.267	0.236286	0.107679	2.19435	0.0282103	0.149073
TMEM53	273.491	0.470595	0.214509	2.19382	0.0282481	0.149189
VSIG4	4313.65	0.886363	0.404056	2.19366	0.0282595	0.149208
NT5C2	3309.88	0.254513	0.11603	2.19352	0.0282703	0.149224
MAPKAPK2	4549.1	0.25136	0.114616	2.19306	0.0283029	0.149354
SHLD2	2059.66	0.298926	0.136312	2.19295	0.0283107	0.149354
TDRD1	6.41147	1.52024	0.693301	2.19276	0.0283247	0.149373
PDE4D	1478.91	0.729806	0.332957	2.19189	0.0283873	0.149593
RAB11B	1553.43	0.294208	0.134266	2.19123	0.0284354	0.149745
PRR5	238.903	0.545897	0.249184	2.19074	0.0284706	0.149824
SLC17A9	506.544	0.870145	0.397257	2.19038	0.0284965	0.14992
LINC01550	45.8008	1.19672	0.546443	2.19002	0.0285226	0.150015
MLYCD	594.17	0.476988	0.217879	2.18923	0.02858	0.150235
ADI1	5861.83	0.548233	0.250688	2.18691	0.0287492	0.150965
COL15A1	4463.72	0.771502	0.352934	2.18597	0.0288182	0.151111
PDCD1	360.459	1.17109	0.53596	2.18503	0.0288868	0.151324
NEXN	394.576	0.701445	0.32147	2.18199	0.0291104	0.152266
CD300LF	601.248	0.896122	0.410923	2.18075	0.0292018	0.152404
APOC4-APOC2	62.8015	1.37288	0.629836	2.17975	0.0292761	0.152605
YIPF1	1356.85	0.260415	0.119482	2.17954	0.0292913	0.152605
NOS3	168.681	0.617918	0.283712	2.17798	0.0294075	0.152938
NELFB	1566.47	0.244375	0.112237	2.17731	0.0294578	0.153074
MT1H	114.334	1.71756	0.789298	2.17606	0.029551	0.15335
RCN3	900.474	0.756695	0.348188	2.17324	0.0297625	0.154153
SPATA6L	79.5902	0.814376	0.374825	2.17269	0.029804	0.154242
FAM110A	182.874	0.50681	0.233334	2.17204	0.0298527	0.15441
PVRIG	296.889	0.642927	0.296039	2.17177	0.0298733	0.154455
CNKSR1	52.0465	1.00275	0.46173	2.17171	0.0298774	0.154455
TRPV1	248.521	0.519203	0.239144	2.17109	0.0299243	0.154613
STYK1	38.5417	1.25863	0.579794	2.17082	0.0299449	0.154677
ALDH3A2	3868.55	0.48907	0.225358	2.1702	0.029992	0.154769
DPYSL3	4456.11	0.766452	0.353178	2.17016	0.0299951	0.154769
C1QC	15510.6	0.804694	0.370866	2.16977	0.0300243	0.15485
FXYD2	4.35971	1.59272	0.734064	2.16973	0.0300271	0.15485
RNH1	4028.51	0.427851	0.197209	2.16953	0.0300424	0.154887
SPSB2	205.859	0.422765	0.194944	2.16865	0.0301091	0.155186
TMC8	1476.43	0.917205	0.423369	2.16644	0.0302775	0.155847
CXCL9	17792.1	1.12548	0.519507	2.16644	0.0302776	0.155847
PRPF19	4443.16	0.298989	0.13814	2.16439	0.0304346	0.156351
SNX20	443.575	0.863522	0.399022	2.1641	0.0304567	0.156351
KIF21B	792.459	0.787125	0.363855	2.16329	0.0305187	0.15658
GAK	2349.31	0.400663	0.185229	2.16307	0.0305358	0.15658
IKZF3	2510.19	1.10942	0.512903	2.16302	0.0305393	0.15658
[truncated: 17,052 more rows]

## Sheet: 4b
Supplementary Data 4b. Gene set enrichment analysis between responder and non-responder at on-treatment time point in Riaz et al. dataset. Normalized Enrichment Score (NES) and the size of leading-edge gene set are calculated. The permutation based P-value shows the statistical significance of the enrichment score. The number of permutation is 10,000. False discovery rate (FDR) is the estimated p…
pathway	pval	padj	ES	NES	nMoreExtreme	size	leadingEdge
REACTOME_COMPLEMENT_CASCADE	0.000173943	0.00203493	0.792595	3.10842	0	57	CRP|CFB|C4BPB|FCN3|C5|CLU|C8G|MBL2|C8B|CFHR1|C6|CFHR2|CFHR5|FCN2|MASP1|VTN|SERPING1|C1R|COLEC10|C1S|C9|C4BPA|CFHR3|CPB2|C4B_2|GZMM|C3AR1|CPN2|C5AR2|C2|CFP|CFHR4|F2|COLEC11|MASP2|CFH|C3|C1QC|C8A|C1QA|CD81|C4A|C1QB|CR1
REACTOME_IMMUNOREGULATORY_INTERACTIONS_BETWEEN_A_LYMPHOID_AND_A_NON_LYMPHOID_CELL	0.000163747	0.00203493	0.601988	2.71504	0	126	TREM2|SIGLEC8|CD1C|ICAM2|CD300LB|LILRA4|COL2A1|CLEC4G|ICAM3|LILRB3|OSCAR|ITGB7|CRTAM|CD3E|LILRB4|SLAMF6|CD8A|PILRA|JAML|LILRA6|LAIR1|CD3D|CD8B|CD3G|NCR3|LILRB2|C3|CD96|ITGB2|CD300A|CD300LF|CD40LG|KLRD1|HLA-F|CD81|KLRB1|LILRA1|SH2D1A|ITGAL|CD1D|SIGLEC1|CD226|CD40|CD99|SIGLEC6|COL3A1|VCAM1|B2M|SIGLEC11|NECTIN2|HLA-C|LILRB5|HCST|COL1A1|HLA-A|TREML1|TYROBP|COLEC12|SIGLEC10|SIGLEC7|IFITM1|CD1B|SIGLEC1…
REACTOME_INITIAL_TRIGGERING_OF_COMPLEMENT	0.0001844	0.00203493	0.841413	2.65673	0	22	CRP|CFB|FCN3|MBL2|FCN2|MASP1|C1R|COLEC10|C1S|C4B_2|GZMM|C2|CFP|COLEC11|MASP2|C3|C1QC|C1QA|C4A|C1QB
REACTOME_PHASE_I_FUNCTIONALIZATION_OF_COMPOUNDS	0.000167785	0.00203493	0.592105	2.5636	0	98	ADH1C|CYP2A6|NR1H4|CYP3A4|CYP2C8|ADH6|MAOA|ALDH2|FMO3|CYP2D6|PAOX|CYP3A5|CYP8B1|CYP4A11|AADAC|CYP4F11|FDX1|CYP2A7|CYB5R3|CYP2S1|CYP2C9|PTGS1|POR|CYP2C19|CYP4F2|ALDH1A1|EPHX1|CMBL|CYP2C18|TBXAS1|AOC1|CYP4F12|CES1|RXRA|CES3|CYP2B6|AIP|CES2|ALDH3A1|CYP1A2|CYP26A1|MAOB|CYP2E1|AOC2|FMO1|ADH7|AOC3|CYP3A43|PTGIS|ADH1B|CYP46A1|CYP27A1
REACTOME_PEROXISOMAL_LIPID_METABOLISM	0.000181752	0.00203493	0.755057	2.56341	0	29	SLC27A2|SCP2|ACOX2|ACAA1|CRAT|PHYH|HAO2|EHHADH|PECR|HSD17B4|NUDT7|HACL1|ACOX3|MLYCD|ALDH3A2|AMACR|ACBD4|ACOT4|ABCD1|DECR2|ACOT6|ECI2|ACBD5
REACTOME_SYNTHESIS_OF_BILE_ACIDS_AND_BILE_SALTS_VIA_7ALPHA_HYDROXYCHOLESTEROL	0.000182183	0.00203493	0.792033	2.56084	0	24	NR1H4|AKR1C3|SLC27A2|AKR1C1|SLC27A5|AKR1C2|CYP8B1|SCP2|HSD3B7|AKR1D1|ACOX2|AKR1C4|ABCB11|BAAT|RXRA|HSD17B4|AMACR
REACTOME_GENERATION_OF_SECOND_MESSENGER_MOLECULES	0.00018352	0.00203493	0.738243	2.55679	0	32	HLA-DPA1|PLCG2|HLA-DPB1|HLA-DQA1|HLA-DRA|LAT|HLA-DRB5|WAS|HLA-DQB1|VASP|HLA-DQB2|EVL|HLA-DRB1|HLA-DQA2|CD101|CD3E|LCK|ITK|CD3D|CD3G|CD4|LCP2|CD247|ZAP70|FYB1|GRAP2
REACTOME_FATTY_ACID_METABOLISM	0.000159312	0.00203493	0.53557	2.52549	0	169	CYP2C8|AKR1C3|SLC27A2|ALOX15B|FAAH2|CYP8B1|SCP2|ACOX2|CPT2|CYP4A11|ACAA1|ACADS|CRAT|FAAH|CYP4F11|LTA4H|ALOX5|ECHS1|ACAA2|PHYH|PRKAG2|CYP2C9|ACADM|PTGS1|GGT5|DPEP2|ACSL5|CYP2C19|SLC25A20|MCEE|HAO2|GPX2|CYP4F2|GPX1|ACOT12|CPT1A|ACADL|EHHADH|ACOT2|TBXAS1|PON1|RXRA|MMAA|PTGDS|PECR|PTGR1|HSD17B4|NUDT7|ACSF3|HACL1|EPHX2|ACOX3|MAPKAPK2|MLYCD|ALDH3A2|AMACR|ACBD4|ACOT4|ACOT1|ABCD1|HPGD|DECR2|CYP1A2|ACOT6|…
REACTOME_PEROXISOMAL_PROTEIN_IMPORT	0.000175039	0.00203493	0.631116	2.51843	0	63	SLC27A2|PIPOX|PAOX|SCP2|ACOX2|ACAA1|CRAT|DHRS4|HMGCL|PHYH|DAO|HAO2|PEX14|AGXT|EHHADH|ACOT2|BAAT|ECH1|PECR|HSD17B4|NUDT7|HACL1|EPHX2|ACOX3|MLYCD|AMACR|ACOT4|GSTK1|DECR2|PEX13|CAT|IDH1
REACTOME_BIOLOGICAL_OXIDATIONS	0.000156887	0.00203493	0.520051	2.51244	0	202	UGT2B15|ADH1C|CYP2A6|NR1H4|UGT2B17|AKR7A3|CYP3A4|CYP2C8|ADH6|MAOA|UGT2B10|ALDH2|FMO3|CYP2D6|PAOX|CYP3A5|CYP8B1|GLYATL1|MAT1A|CYP4A11|AADAC|NAT2|PAPSS2|CYP4F11|FDX1|AKR1A1|GSTA2|CYP2A7|CYB5R3|CYP2S1|ACY3|CYP2C9|GSTO2|PTGS1|ACSM5|GGT5|POR|DPEP2|GLYAT|CYP2C19|GSTA1|CYP4F2|SULT1A2|SULT1B1|ALDH1A1|EPHX1|UGT1A1|AKR7L|CMBL|CYP2C18|ACSM2B|TBXAS1|ACSM2A|AOC1|CNDP2|CYP4F12|CES1|RXRA|TPST2|CES3|CYP2B6|ACSM1…
REACTOME_BILE_ACID_AND_BILE_SALT_METABOLISM	0.000178763	0.00203493	0.683628	2.507	0	41	NR1H4|ABCC3|AKR1C3|SLC27A2|AKR1C1|SLC27A5|AKR1C2|CYP8B1|SCP2|HSD3B7|AKR1D1|ACOX2|SLC10A1|AKR1C4|ABCB11|BAAT|RXRA|STARD5|HSD17B4|OSBPL2|AMACR|OSBPL7
REACTOME_ARACHIDONIC_ACID_METABOLISM	0.000173491	0.00203493	0.641245	2.50115	0	55	CYP2C8|AKR1C3|ALOX15B|FAAH2|CYP8B1|CYP4A11|FAAH|CYP4F11|LTA4H|ALOX5|CYP2C9|PTGS1|GGT5|DPEP2|CYP2C19|GPX2|CYP4F2|GPX1|TBXAS1|PON1|PTGDS|PTGR1|EPHX2|MAPKAPK2|HPGD|CYP1A2|ALOX5AP|GGT1|HPGDS|GPX4|DPEP1|PTGIS|ALOX15
REACTOME_SYNTHESIS_OF_BILE_ACIDS_AND_BILE_SALTS	0.000182515	0.00203493	0.699216	2.45498	0	34	NR1H4|AKR1C3|SLC27A2|AKR1C1|SLC27A5|AKR1C2|CYP8B1|SCP2|HSD3B7|AKR1D1|ACOX2|AKR1C4|ABCB11|BAAT|RXRA|HSD17B4|OSBPL2|AMACR|OSBPL7
REACTOME_PD_1_SIGNALING	0.000185082	0.00203493	0.765704	2.39147	0	21	HLA-DPA1|HLA-DPB1|HLA-DQA1|HLA-DRA|HLA-DRB5|HLA-DQB1|HLA-DQB2|HLA-DRB1|HLA-DQA2|CD3E|LCK|CSK|CD3D|CD3G|PDCD1|CD4|CD274|CD247
REACTOME_CYTOCHROME_P450_ARRANGED_BY_SUBSTRATE_TYPE	0.000175654	0.00203493	0.590268	2.33455	0	60	CYP2A6|NR1H4|CYP3A4|CYP2C8|CYP2D6|CYP3A5|CYP8B1|CYP4A11|CYP4F11|FDX1|CYP2A7|CYP2S1|CYP2C9|POR|CYP2C19|CYP4F2|CYP2C18|TBXAS1|CYP4F12|RXRA|CYP2B6
REACTOME_ZBP1_DAI_MEDIATED_INDUCTION_OF_TYPE_I_IFNS	0.000185082	0.00203493	0.728716	2.27595	0	21	TICAM1|RELA|IKBKG|MYD88|NFKBIB|RIPK3|NFKBIA|ZBP1|NFKB2|IRF3|NFKB1|CHUK
REACTOME_BINDING_AND_UPTAKE_OF_LIGANDS_BY_SCAVENGER_RECEPTORS	0.000178763	0.00203493	0.614063	2.25189	0	41	HPX|FTL|HP|MASP1|APOB|HPR|APOA1|AMBP|SCARA5|SCARF1|LRP1|APOE|SAA1|MSR1|COLEC11|JCHAIN|COL4A2|COL3A1|COL4A1|COL1A1|COLEC12|APOL1|MARCO
REACTOME_SCAVENGING_BY_CLASS_A_RECEPTORS	0.000186463	0.00203493	0.748622	2.24758	0	18	FTL|MASP1|APOB|APOA1|SCARA5|APOE|MSR1|COLEC11|COL4A2|COL3A1|COL4A1|COL1A1|COLEC12|MARCO
REACTOME_FORMATION_OF_FIBRIN_CLOT_CLOTTING_CASCADE	0.000180603	0.00203493	0.619506	2.21831	0	37	F11|PROC|SERPING1|F12|SERPINC1|SERPIND1|KNG1|FGG|FGB|FGA|F10|GP5|F7|F2|KLKB1|TFPI|VWF|A2M|F5
REACTOME_INTERFERON_GAMMA_SIGNALING	0.000171086	0.00203493	0.520991	2.2131	0	89	TRIM8|HLA-DPA1|CIITA|HLA-DPB1|HLA-DQA1|HLA-DRA|HLA-DRB5|CAMK2G|HLA-DQB1|SOCS1|TRIM68|HLA-DQB2|HLA-DRB1|IRF2|TRIM14|GBP7|HLA-DQA2|TRIM25|IRF8|SP100|IRF7|OASL|TRIM31|IFNGR1|IRF5|PTAFR|IRF3|JAK1|PRKCD|HLA-F|HLA-H|OAS1|FCGR1B|OAS3|VCAM1|IRF1|B2M|HLA-C|TRIM22|GBP3|HLA-A|TRIM62|OAS2|TRIM34
REACTOME_SYNTHESIS_OF_BILE_ACIDS_AND_BILE_SALTS_VIA_27_HYDROXYCHOLESTEROL	0.000191095	0.00203493	0.768034	2.17757	0	15	NR1H4|AKR1C3|AKR1C1|AKR1C2|CYP8B1|HSD3B7|AKR1D1|AKR1C4|RXRA
REACTOME_XENOBIOTICS	0.000183419	0.00203493	0.681064	2.17391	0	23	CYP2A6|CYP3A4|CYP2C8|CYP2D6|CYP3A5|CYP2A7|CYP2S1|CYP2C9|CYP2C19|CYP2C18|CYP2B6|CYP1A2|CYP2E1|CYP3A43
REACTOME_RIP_MEDIATED_NFKB_ACTIVATION_VIA_ZBP1	0.000374953	0.00246997	0.733505	2.16547	1	17	TICAM1|RELA|IKBKG|MYD88|NFKBIB|RIPK3|NFKBIA|ZBP1|NFKB2|NFKB1|CHUK
REACTOME_INTRINSIC_PATHWAY_OF_FIBRIN_CLOT_FORMATION	0.000185082	0.00203493	0.693215	2.16507	0	21	F11|PROC|SERPING1|F12|SERPINC1|SERPIND1|KNG1|F10|GP5|F2|KLKB1|VWF|A2M
REACTOME_BIOSYNTHESIS_OF_SPECIALIZED_PRORESOLVING_MEDIATORS_SPMS	0.000372926	0.00246997	0.716597	2.15143	1	18	CYP3A4|CYP2C8|CYP2D6|LTA4H|ALOX5|CYP2C9|PTGR1|EPHX2|HPGD|CYP1A2|ALOX5AP|CYP2E1|GPX4|ALOX15
REACTOME_SULFUR_AMINO_ACID_METABOLISM	0.000181488	0.00203493	0.638508	2.12656	0	27	MAT1A|CTH|SLC25A10|BHMT2|SUOX|GOT1|CDO1|SQOR|TST|MPST|ADI1|GOT2
REACTOME_REGULATION_OF_INSULIN_LIKE_GROWTH_FACTOR_IGF_TRANSPORT_AND_UPTAKE_BY_INSULIN_LIKE_GROWTH_FACTOR_BINDING_PROTEINS_IGFBPS	0.00016518	0.00203493	0.474868	2.11344	0	116	ITIH2|CP|SERPINA1|SERPINA10|IGFBP1|PROC|MSLN|IGFALS|APOB|SERPINC1|GAS6|SERPIND1|PLG|APOA1|SPARCL1|KNG1|MXRA8|FGG|GZMH|FGA|VWA1|IGFBP4|APOE|SPP2|CST3|AFP|F2|SHISA5|FAM20C|FAM20A|AHSG|C3|NOTUM|LTBP1|CSF1|C4A|F5|TNC|SCG2|WFS1|APOL1
REACTOME_PLASMA_LIPOPROTEIN_ASSEMBLY_REMODELING_AND_CLEARANCE	0.000174095	0.00203493	0.515659	2.09495	0	69	CREB3L3|LSR|LPA|ANGPTL3|APOF|APOB|APOBR|APOA1|MTTP|AMN|ABCG1|LCAT|APOE|APOC1|NR1H3|ANGPTL8|LIPA|SAR1B|FURIN|NCEH1|NR1H2|CES3|GPIHBP1|CETP|ABCA1|APOC3|A2M|PRKACA|LIPC|P4HB|PCSK9|LIPG|PRKACB
REACTOME_COSTIMULATION_BY_THE_CD28_FAMILY	0.000174734	0.00203493	0.517439	2.09021	0	67	ICOSLG|HLA-DPA1|HLA-DPB1|HLA-DQA1|HLA-DRA|HLA-DRB5|HLA-DQB1|HLA-DQB2|HLA-DRB1|HLA-DQA2|CD3E|VAV1|LCK|CSK|CD3D|GRB2|CD3G|PRR5|PDCD1|CD4|CD28|MAPKAP1|CD86|MAP3K14|AKT1|PPP2R1B|CD274|LYN|FYN|CD247|ICOS|PDPK1|GRAP2|PIK3R1|MAP3K8|PTPN6|CD80
REACTOME_TCR_SIGNALING	0.00016518	0.00203493	0.469544	2.08974	0	116	RELA|IKBKG|CARD11|HLA-DPA1|PLCG2|HLA-DPB1|HLA-DQA1|HLA-DRA|PSMB10|LAT|HLA-DRB5|WAS|HLA-DQB1|VASP|HLA-DQB2|EVL|HLA-DRB1|NFKBIA|HLA-DQA2|CD101|CD3E|LCK|CSK|ITK|CD3D|PRKCQ|CD3G|TAB2|PTPRC|CD4|PTEN|PSME2|NFKB1|CHUK|PTPN22|LCP2|PSMD5|INPP5D|CD247|ZAP70|PDPK1|FYB1|BCL10|GRAP2|PSMC4|PSME1|TRAT1|PIK3R1
REACTOME_SURFACTANT_METABOLISM	0.000181488	0.00203493	0.616911	2.05463	0	27	PGA3|PGA4|PGA5|ADA2|ADORA2A|NAPSA|CTSH|SLC34A2|SFTPA2|GATA6
REACTOME_INTERFERON_ALPHA_BETA_SIGNALING	0.000173491	0.00203493	0.525401	2.0493	0	55	SOCS1|IRF2|IFIT3|IRF8|IRF7|OASL|IRF5|MX1|IFI35|IRF3|JAK1|IFI27|HLA-F|HLA-H|OAS1|OAS3|IRF1|IFIT2|USP18|IFIT1|HLA-C|HLA-A|IFITM1|SAMHD1|OAS2
REACTOME_SYNTHESIS_OF_LEUKOTRIENES_LT_AND_EOXINS_EX	0.000372926	0.00246997	0.680184	2.04211	1	18	CYP4A11|CYP4F11|LTA4H|ALOX5|GGT5|DPEP2|CYP4F2|PTGR1|MAPKAPK2|ALOX5AP|GGT1|DPEP1|ALOX15|CYP4F22
REACTOME_INTERLEUKIN_2_FAMILY_SIGNALING	0.000178763	0.00203493	0.556006	2.03899	0	41	PTK2B|LGALS9|LCK|IL15RA|IL2RG|GRB2|JAK3|IL2RB|JAK1|HAVCR2|STAT5B|STAT4|IL21R|IL3RA|INPP5D|SYK|INPPL1|IL9R|PIK3R1|IL2RA|IL2|CSF2RB|IL5RA|STAT3|PTPN6|IL15
REACTOME_METABOLISM_OF_STEROIDS	0.000161708	0.00203493	0.439637	2.02597	0	145	SERPINA6|NR1H4|ABCC3|AKR1C3|SLC27A2|AKR1C1|SLC27A5|AKR1C2|CYP8B1|SCP2|HSD3B7|AKR1D1|ACOX2|FDX1|SREBF1|SLC10A1|HSD3B2|HSD17B2|AKR1C4|ABCB11|BAAT|SAR1B|PLPP6|LGMN|DHCR24|RXRA|STARD5|HSD17B4|OSBPL2|HSD17B1|HSD17B11|AMACR|GC|AKR1B1|OSBPL7|TBL1X|CGA|HSD11B1|HSD11B2|MVK|INSIG1|EBP|MTF1|OSBP|ACACB|SCD|SCAP|TSPO|NFYB|PPARA|STAR|VDR|SEC24C|PTGIS|CYP46A1|SRD5A1|CYP27A1
REACTOME_RESPONSE_TO_ELEVATED_PLATELET_CYTOSOLIC_CA2	0.000163532	0.00203493	0.443001	2.00408	0	129	ITIH3|ITIH4|SERPINF2|SERPINA1|CLU|SERPING1|A1BG|ORM1|GAS6|ORM2|PLG|APOA1|RARRES2|KNG1|TOR4A|FGG|FGB|FGA|PDGFB|SELENOP|SPP2|HGF|STXBP2|ISLR|STX4|CDC37L1|CTSW|SYTL4|SERPINA4|MMRN1|AHSG|SELP|PECAM1|PSAP|RAB27B|TUBA4A|TGFB3|HRG|APOH|PFN1|VWF|CFL1|A2M|F5|SOD1|FERMT3|CAP1|PRKCB|F8
REACTOME_RA_BIOSYNTHESIS_PATHWAY	0.0003688	0.00246997	0.626544	1.97829	1	22	RDH16|ADH1C|ALDH8A1|AKR1C3|RDH10|DHRS3|DHRS4|ALDH1A1|ALDH1A2|CYP26A1|DHRS9
REACTOME_PLATELET_ACTIVATION_SIGNALING_AND_AGGREGATION	0.000152999	0.00203493	0.396936	1.9681	0	252	ITIH3|ITIH4|SERPINF2|SERPINA1|CLU|SERPING1|A1BG|ORM1|GAS6|ORM2|PLG|APOA1|THPO|RARRES2|KNG1|TOR4A|RASGRP2|FGG|FGB|PLCG2|FGA|RHOG|PDGFB|GNAI2|SELENOP|GP5|PIK3R5|LAT|ARRB2|SPP2|HGF|STXBP2|RAC2|ISLR|STX4|CDC37L1|CTSW|VAV1|PIK3R6|APBB1IP|LCK|SYTL4|CSK|SERPINA4|F2|GRB2|ABHD6|MMRN1|PRKCQ|AHSG|GNGT2|SELP|PECAM1|DGKZ|PSAP|DGKD|RAB27B|TUBA4A|TGFB3|PDPN|HRG|PRKCD|APOH|CLEC1B|F2RL3|PFN1|VWF|CFL1|COL1A1|A2M|A…
REACTOME_METABOLISM_OF_ANGIOTENSINOGEN_TO_ANGIOTENSINS	0.00111878	0.00592624	0.654409	1.96473	5	18	ACE|CPB2|AGT|CTSD|ENPEP|GZMH|CES1|CTSZ|ANPEP|AOPEP|CPB1|ACE2|CPA3
REACTOME_METABOLISM_OF_AMINO_ACIDS_AND_DERIVATIVES	0.00014721	0.00203493	0.378927	1.95028	0	363	HPD|HGD|HAAO|SDS|OTC|AMDHD1|CHDH|PIPOX|FTCD|PAOX|ASL|DMGDH|ACMSD|MAT1A|GLUD1|CTH|PCBD1|PAPSS2|SLC25A10|GPT|GPT2|BHMT2|AGMAT|IYD|SLC6A12|ECHS1|CPS1|GATM|DAO|SARDH|UROC1|DBH|BCKDHA|PSMB10|PXMP2|TAT|GRHPR|AMT|AGXT|PAH|IVD|GLS2|GCDH|ALDH6A1|SUOX|GOT1|NAGS|SDSL|CDO1|SQOR|TDO2|TST|PRODH2|ASPG|AFMID|MPST|DDC|KMO|SEPSECS|ARG1|BCKDHB|ADI1|OAZ1|RIDA|GOT2|IL4I1|SEPHS2|CGA|GLUL|SLC6A7|RPL10|GLDC|ACAD8|ACAT1|…
REACTOME_GPVI_MEDIATED_ACTIVATION_CASCADE	0.000362319	0.00245543	0.548344	1.94111	1	35	PLCG2|RHOG|PIK3R5|LAT|RAC2|VAV1|PIK3R6|LCK|PDPN|CLEC1B|COL1A1|RHOA|LCP2|SYK|LYN|FYN|PDPK1|PIK3R1|VAV2|PTPN6|COL1A2|FCER1G
REACTOME_SUMOYLATION_OF_INTRACELLULAR_RECEPTORS	0.00090876	0.00497705	0.569633	1.9339	4	29	NR1H4|NR5A2|NR1H3|ESR1|NR1I2|NR3C2|RXRA|NR1H2|AR|THRB|PPARG|PPARA|RORA|VDR|NR3C1
REACTOME_TNFS_BIND_THEIR_PHYSIOLOGICAL_RECEPTORS	0.00127574	0.0066395	0.575454	1.93274	6	28	TNFSF11|EDAR|TNFSF13|CD27|TNFRSF1B|TNFRSF17|TNFSF8|CD70|LTA|TNFRSF4|FASLG|TNFRSF9|TNFSF14|TNFRSF18|TNFRSF25
REACTOME_INTEGRIN_CELL_SURFACE_INTERACTIONS	0.000170765	0.00203493	0.457739	1.92982	0	85	VTN|COL6A2|ICAM2|COL18A1|FGG|COL6A1|FGB|FGA|COL2A1|F11R|ICAM3|COL10A1|COL13A1|COL8A2|ITGB7|COL5A3|HSPG2|JAM2|COL4A2|ITGAM|COL8A1|LUM|PECAM1|ITGB2|COL4A4|KDR|ITGAL|COL3A1|VCAM1|VWF|COL4A1|COL1A1|ITGAD|TNC|ITGA8|COL4A3|ICAM4|ITGAX|COL6A3|ITGB6|ITGA11|COL5A1|COL1A2|COL23A1|ICAM5|COL4A6
REACTOME_PLASMA_LIPOPROTEIN_REMODELING	0.00073408	0.00411609	0.557039	1.92922	3	32	CREB3L3|LPA|ANGPTL3|APOF|APOB|APOA1|ABCG1|LCAT|APOE|ANGPTL8|FURIN|GPIHBP1|CETP
REACTOME_DECTIN_2_FAMILY	0.000553199	0.00317752	0.609835	1.92553	2	22	MUC4|MUC6|PLCG2|MUC20|CLEC10A|MUC1|SYK|LYN|FYN|CLEC4A|MUC5B|MUC16|FCER1G|CLEC4E
REACTOME_OTHER_INTERLEUKIN_SIGNALING	0.000553199	0.00317752	0.607567	1.91837	2	22	SDC1|IL32|STXBP2|STX4|CD4|JAK1|IL34|CSF1|IL16|CSF1R|IL10RB|IFNLR1
REACTOME_NUCLEOBASE_CATABOLISM	0.000543478	0.00317752	0.540964	1.91498	2	35	DPYS|NUDT18|NT5E|XDH|GPX1|ENTPD8|UPB1|GDA|NT5C2|TYMP|ENTPD5|AGXT2|ADPRM|ENTPD2|SAMHD1
REACTOME_AFLATOXIN_ACTIVATION_AND_DETOXIFICATION	0.00130915	0.00673888	0.626979	1.90538	6	19	AKR7A3|CYP3A4|CYP3A5|ACY3|GGT5|DPEP2|AKR7L|CYP1A2|GGT6|MGST1|GGT1|DPEP1
REACTOME_PLASMA_LIPOPROTEIN_CLEARANCE	0.0009176	0.00498852	0.549318	1.90247	4	32	LSR|APOB|APOBR|APOA1|AMN|APOE|APOC1|NR1H3|LIPA|NCEH1|NR1H2|CES3
REACTOME_METABOLISM_OF_VITAMINS_AND_COFACTORS	0.000159261	0.00203493	0.39913	1.8987	0	180	GCHFR|AOX1|AKR1C3|RBP4|AKR1C1|TTR|CYP8B1|APOB|APOA1|FPGS|SDC1|CYB5R3|NADK|AKR1C4|GSTO2|AMN|ALDH1L1|SLC46A1|NT5E|LRP1|APOE|PNPO|VNN1|TCN2|SLC19A3|HSPG2|PC|RNLS|CYB5A|MMAA|GPIHBP1|PARP10|ACP5|NOS3|PDSS2|SLC52A3|PPCS|SLC23A1|GPC6|APOC3|LRP10|ABCD4|BTD|TTPA|AKT1|RFK|IDH1|ACACB|MCCC2|BCO2|LMBRD1|SLC25A19|NMNAT2|MTHFD1|BCO1|NMRK1|VNN2|PTGIS|MTHFD1L|SPR|PARP14|NADK2|MOCS1|MTHFS|CD38|NMNAT3|ENPP1|MTHFR|P…
REACTOME_CLASS_A_1_RHODOPSIN_LIKE_RECEPTORS	0.000152858	0.00203493	0.380646	1.88619	0	250	C5|OXER1|GHRL|SSTR1|CCL16|GPR35|CXCL16|CCL11|AGTR1|APLNR|KNG1|LPAR5|AGT|PTGER2|FFAR4|CCR7|ADORA3|C3AR1|SAA1|PNOC|ADRA1A|LPAR2|S1PR1|C5AR2|CCL5|CXCL13|CXCR3|GPR68|ADORA2A|CCL19|PTGIR|GPR18|S1PR4|ECE1|F2|XCL2|SST|GPR39|HTR2A|BDKRB2|CXCR6|PTAFR|C3|GPR4|PTGDR2|LPAR1|OXT|QRFP|CXCR4|GPR183|PSAP|CXCL9|FPR3|CXCL12|P2RY13|P2RY6|CCL23|CGA|CCRL2|CMKLR1|ACKR1|BDKRB1|F2RL3|XCR1|HTR7|CCL4|CCR5|P2RY10|P2RY14|ED…
REACTOME_SIGNALING_BY_RETINOIC_ACID	0.000536289	0.0031574	0.509817	1.8696	2	41	RDH16|ADH1C|ALDH8A1|AKR1C3|RDH10|DHRS3|DHRS4|ALDH1A1|CPT1A|RXRA|PDK2|ALDH1A2|CYP26A1|DHRS9
REACTOME_BRANCHED_CHAIN_AMINO_ACID_CATABOLISM	0.00185082	0.0089409	0.594926	1.85809	9	21	ECHS1|BCKDHA|IVD|ALDH6A1|BCKDHB|ACAD8|ACAT1|BCAT2|ACADSB|DBT|MCCC2
REACTOME_PHASE_II_CONJUGATION_OF_COMPOUNDS	0.000168634	0.00203493	0.429823	1.85704	0	97	UGT2B15|UGT2B17|UGT2B10|GLYATL1|MAT1A|NAT2|PAPSS2|AKR1A1|GSTA2|GSTO2|ACSM5|GGT5|GLYAT|GSTA1|SULT1A2|SULT1B1|UGT1A1|ACSM2B|ACSM2A|CNDP2|TPST2|ACSM1|SLC26A1|GCLC|SULT2A1|GSTZ1|SULT1E1|GSTK1|CYP1A2|GSTT1|GGT6|MAT2B|MGST1|GGT1|HPGDS|UGP2|UGT2B11|UGT2A3|UGT1A9|NAT1|ABHD14B|COMT|UGT2B4
REACTOME_DISEASES_OF_IMMUNE_SYSTEM	0.00146735	0.00727497	0.580946	1.85434	7	23	TICAM1|RELA|IKBKG|UNC93B1|MYD88|TLR5|NFKBIA|NFKB2|CD14|BTK|NFKB1|CHUK|TLR4|TLR10
REACTOME_TNF_RECEPTOR_SUPERFAMILY_TNFSF_MEMBERS_MEDIATING_NON_CANONICAL_NF_KB_PATHWAY	0.00337458	0.0149946	0.623435	1.84052	17	17	TNFSF11|TNFSF12|LTB|LTA|CD40LG|CD40|MAP3K14|BIRC3|TRAF2|TNFSF14|TNFRSF11A|TNFRSF13C|TNFSF13B|TRAF3
REACTOME_NUCLEAR_RECEPTOR_TRANSCRIPTION_PATHWAY	0.00157978	0.00779137	0.477424	1.83893	8	52	NR1H4|NR5A2|NR0B2|RORC|NR1H3|ESR1|NR1I2|NR3C2|RXRA|NR1H2|AR|ESRRA|THRB|NR1I3|PPARG|HNF4G|NCOR1|PPARA|RORA|VDR|NR3C1
REACTOME_ANTIGEN_ACTIVATES_B_CELL_RECEPTOR_BCR_LEADING_TO_GENERATION_OF_SECOND_MESSENGERS	0.0010917	0.00584309	0.536336	1.83641	5	30	BLNK|CD79B|PLCG2|CD79A|VAV1|GRB2|PIK3AP1|DAPP1|BTK|SYK|LYN|FYN|STIM1|PIK3R1|BLK|CD19|PTPN6|ORAI1
REACTOME_METABOLISM_OF_STEROID_HORMONES	0.00200657	0.00959485	0.529882	1.82831	10	31	SERPINA6|FDX1|HSD3B2|HSD17B2|HSD17B1|HSD17B11|AKR1B1|CGA|HSD11B1|HSD11B2|TSPO|STAR|SRD5A1|CYP21A2|CYP11A1
REACTOME_NEUROTRANSMITTER_RELEASE_CYCLE	0.00159688	0.00783468	0.487134	1.82438	8	45	SLC22A1|ABAT|MAOA|SLC1A2|SLC6A12|SLC6A1|SLC1A7|GLS2|DNAJC5|NAAA|SYN1|SLC18A2|ALDH5A1|APBA1
REACTOME_P75NTR_SIGNALS_VIA_NF_KB	0.00511461	0.0217951	0.62409	1.80619	26	16	RELA|MYD88|NFKBIA|NFKB1|IRAK1|NGFR|SQSTM1|UBC
REACTOME_GLYOXYLATE_METABOLISM_AND_GLYCINE_DEGRADATION	0.0014556	0.00725492	0.526993	1.80442	7	30	DAO|BCKDHA|PXMP2|GRHPR|AMT|AGXT|PRODH2|BCKDHB|GOT2|GLDC|AGXT2|DBT|HAO1|HOGA1|DDO
REACTOME_EICOSANOID_LIGAND_BINDING_RECEPTORS	0.00515956	0.0217951	0.634525	1.79904	26	15	OXER1|PTGER2|PTGIR|PTGDR2|CYSLTR1|GPR17|PTGDR
REACTOME_PLASMA_LIPOPROTEIN_ASSEMBLY	0.00581177	0.0240118	0.608754	1.79718	30	17	APOB|APOA1|MTTP|APOE|APOC1|SAR1B|ABCA1|APOC3|A2M|PRKACA|P4HB|PRKACB
REACTOME_COLLAGEN_CHAIN_TRIMERIZATION	0.00177683	0.0086277	0.481422	1.79343	9	44	COL6A2|COL18A1|COL6A1|COL2A1|COL10A1|COL13A1|COL8A2|COL5A3|COL4A2|COL8A1|COL15A1|COL4A4|COL22A1|COL27A1|COL3A1|COL4A1|COL1A1|COL14A1|COL4A3|COL20A1|COL6A3|COL5A1|COL12A1|COL1A2|COL23A1|COL4A6|COL21A1
REACTOME_TOLL_LIKE_RECEPTOR_CASCADES	0.000161838	0.00203493	0.381297	1.76635	0	151	LBP|TICAM1|APOB|RELA|IKBKG|UNC93B1|FGG|MYD88|FGB|PLCG2|FGA|CD180|NFKBIB|SAA1|LY86|DNM2|RPS6KA1|SOCS1|RIPK3|TLR5|NFKBIA|RPS6KA2|LGMN|TLR7|IRF7|NFKB2|SIGIRR|CTSS|ITGAM|CD14|TAB2|ITGB2|MAPKAPK2|IRF3|SFTPA2|IRAK3|BTK|TAB1|ECSIT|NFKB1|TICAM2|CHUK|PPP2R1B|BIRC3|IRAK1|TLR9|MAPKAPK3|MAP2K3|IKBKE|NOD2|TLR8|TLR4|SFTPD|TLR10|DUSP7|MAP3K8|ATF1|NOD1|BTRC|CTSK|CTSB|TANK|SARM1|TNIP2|CTSL|UBE2D1|UBC|TLR2|MAPK9|V…
REACTOME_METABOLISM_OF_WATER_SOLUBLE_VITAMINS_AND_COFACTORS	0.00033036	0.00225507	0.396381	1.76412	1	116	AOX1|CYP8B1|FPGS|CYB5R3|NADK|GSTO2|AMN|ALDH1L1|SLC46A1|NT5E|PNPO|VNN1|TCN2|SLC19A3|PC|RNLS|CYB5A|MMAA|PARP10|ACP5|SLC52A3|PPCS|SLC23A1|ABCD4|BTD|RFK|ACACB|MCCC2|LMBRD1|SLC25A19|NMNAT2|MTHFD1|NMRK1|VNN2|PTGIS|MTHFD1L|PARP14|NADK2|MOCS1|MTHFS|CD38|NMNAT3|ENPP1|MTHFR|PARP16|PARP4|MMUT|NAXD|MOCOS
REACTOME_PEPTIDE_LIGAND_BINDING_RECEPTORS	0.000322945	0.00222054	0.381362	1.76287	1	149	C5|GHRL|SSTR1|CCL16|CXCL16|CCL11|AGTR1|APLNR|KNG1|AGT|CCR7|C3AR1|SAA1|PNOC|C5AR2|CCL5|CXCL13|CXCR3|CCL19|ECE1|F2|XCL2|SST|BDKRB2|CXCR6|C3|OXT|QRFP|CXCR4|PSAP|CXCL9|FPR3|CXCL12|CCL23|CCRL2|ACKR1|BDKRB1|F2RL3|XCR1|CCL4|CCR5|EDNRA|CXCR5|CCKBR|CCL21|CCL3L3|ACKR3|TACR1|XCL1|UTS2|NPB|AVPR1A|CCL3|CCR6|CCR4|CCR3|NTS|CCL22|ACKR4|NPFFR1
REACTOME_MITOCHONDRIAL_FATTY_ACID_BETA_OXIDATION	0.00253302	0.0116966	0.492626	1.7542	13	36	ACADS|ECHS1|ACAA2|ACADM|MCEE|ACOT12|ACADL|ACOT2|MMAA|ACOT1|HADHA|ACSF2|PCTP|ACOT11|ECI1|DECR1|ACAD11|MMUT|ACADVL|HADHB|ACSM3|ACOT9|ACOT13
REACTOME_COMMON_PATHWAY_OF_FIBRIN_CLOT_FORMATION	0.00700719	0.0273891	0.554701	1.75145	37	22	PROC|SERPINC1|SERPIND1|FGG|FGB|FGA|F10|F2
REACTOME_THE_CANONICAL_RETINOID_CYCLE_IN_RODS_TWILIGHT_VISION	0.00666297	0.0264832	0.560435	1.75037	35	21	RDH16|HSD17B6|RBP4|RDH10|TTR|HSD17B1|DHRS9|MYO7A
REACTOME_PEPTIDE_HORMONE_METABOLISM	0.00121507	0.00635885	0.419901	1.73624	6	77	INHBE|GHRL|ACE|INHBC|CPB2|AGT|CTSD|ENPEP|DPP4|GATA4|GZMH|FFAR4|MYRIP|CES1|CTSZ|ANPEP|AOPEP|CGA|CPB1|ACE2|CLTRN|PLA2G7
REACTOME_GLUCURONIDATION	0.00916402	0.0349494	0.569102	1.7295	48	19	UGT2B15|UGT2B17|UGT2B10|UGT1A1|UGP2|UGT2B11|UGT2A3|UGT1A9|UGT2B4|UGT1A3|SLC35D1
REACTOME_GPCR_LIGAND_BINDING	0.000148302	0.00203493	0.336612	1.72478	0	348	C5|OXER1|GHRL|SSTR1|VIPR1|CCL16|GPR35|CXCL16|CCL11|AGTR1|APLNR|KNG1|LPAR5|GRM8|AGT|PTGER2|FFAR4|CCR7|ADORA3|C3AR1|SAA1|PNOC|ADRA1A|LPAR2|S1PR1|C5AR2|CCL5|CXCL13|CXCR3|GPR68|ADORA2A|WNT2|FZD5|CCL19|IHH|PTGIR|GPR18|S1PR4|GRM2|ECE1|F2|XCL2|SHH|SST|RAMP3|CASR|WNT2B|GPR39|SCTR|HTR2A|GNGT2|BDKRB2|CXCR6|PTAFR|C3|GPR4|PTGDR2|LPAR1|OXT|QRFP|CXCR4|GPR183|PSAP|CXCL9|FPR3|CXCL12|ADGRE5|P2RY13|P2RY6|CCL23|CGA…
REACTOME_NEUTROPHIL_DEGRANULATION	0.000141924	0.00203493	0.325511	1.71795	0	470	CHIT1|SERPINA1|PIGR|FTL|SLC27A2|METTL7A|HP|TTR|PTPRN2|A1BG|ALDH3B1|ORM1|ORM2|ACAA1|ALAD|ORMDL3|LTA4H|ALOX5|DOK3|TOM1|P2RX1|CRISPLD2|CYB5R3|CTSD|NFAM1|NBEAL2|RHOG|GAA|ADAM8|NFASC|TNFRSF1B|CAPN1|C3AR1|ADA2|HVCN1|TBC1D10C|FUCA1|LYZ|PLAU|HPSE|DIAPH1|CNN2|LILRB3|OSCAR|DOCK2|CFP|FRK|CTSH|ATG7|LTF|DNAJC5|FGR|PLAC8|AOC1|B4GALT1|GRN|CST3|VNN1|AMPD3|IQGAP2|ARHGAP9|SURF4|STBD1|DNASE1L1|CD53|LAIR1|CYSTM1|MVP…
REACTOME_SEMA4D_INDUCED_CELL_MIGRATION_AND_GROWTH_CONE_COLLAPSE	0.0104322	0.0386895	0.55192	1.70165	55	20	MYH11|MYH9|LIMK1|SEMA4D|RND1|RHOA|MYL9|ARHGEF12|ERBB2|MYL12B|MYH14
REACTOME_INTERLEUKIN_3_INTERLEUKIN_5_AND_GM_CSF_SIGNALING	0.00426136	0.0184986	0.451034	1.69515	23	46	BLNK|HCK|VAV1|IL2RG|GRB2|JAK3|IL2RB|JAK1|STAT5B|RAPGEF1|PRKACA|IL3RA|INPP5D|SYK|LYN|FYN|INPPL1|PIK3R1|IL2RA|IL2|CSF2RB|IL5RA|PTPN6
REACTOME_G_ALPHA_I_SIGNALLING_EVENTS	0.000148258	0.00203493	0.331636	1.69424	0	334	RDH16|C5|HSD17B6|OXER1|AKR1C3|RBP4|AKR1C1|RDH10|TTR|SSTR1|DHRS3|APOB|CCL16|CXCL16|APLNR|APOA1|KNG1|LPAR5|GRM8|SDC1|AGT|AKR1C4|CNGA1|GNAI2|CCR7|LRP1|ADORA3|C3AR1|APOE|CAMK2G|SAA1|PNOC|LPAR2|S1PR1|PDE6G|CCL5|CXCL13|CXCR3|CCL19|GPR18|S1PR4|GRM2|CAMKK1|HSPG2|SST|CASR|RGS6|PRKCQ|GNGT2|GPIHBP1|BDKRB2|HSD17B1|CXCR6|PDE4A|C3|PTGDR2|LPAR1|CXCR4|GPR183|PSAP|PDE4D|CXCL9|FPR3|CXCL12|P2RY13|CCL23|PRKCD|BDKRB1…
REACTOME_VISUAL_PHOTOTRANSDUCTION	0.00205233	0.00976414	0.400516	1.69093	11	86	RDH16|HSD17B6|AKR1C3|RBP4|AKR1C1|RDH10|TTR|DHRS3|APOB|APOA1|SDC1|AKR1C4|CNGA1|LRP1|APOE|PDE6G|HSPG2|PRKCQ|GPIHBP1|HSD17B1|PDE6B|GPC6|APOC3|LRP10|DHRS9|GUCA1A|MYO7A|GUCA1B|BCO2
REACTOME_EXTRACELLULAR_MATRIX_ORGANIZATION	0.000151126	0.00203493	0.335597	1.68938	0	290	VTN|TMPRSS6|P4HA3|TTR|FMOD|COL6A2|PLG|LTBP4|SDC1|ICAM2|COL18A1|FGG|ITGB4|MFAP4|CTSD|ADAMTS2|COL6A1|FGB|MUSK|FGA|COL2A1|PDGFB|F11R|ADAM8|CAPN1|ICAM3|COL10A1|CAPN6|LAMA2|CAPN13|COL13A1|COL8A2|ITGB7|CAPN15|COL5A3|LTBP2|FURIN|HSPG2|JAM2|FBLN5|BGN|CTSS|COL4A2|ITGAM|KLKB1|COL8A1|LUM|EFEMP2|PECAM1|ITGB2|COL15A1|COL4A4|LOXL1|TGFB3|LTBP3|DCN|NID2|COL22A1|KDR|COL27A1|TPSAB1|LTBP1|SH3PXD2A|ITGAL|MMP9|NTN4|C…
REACTOME_NA_CL_DEPENDENT_NEUROTRANSMITTER_TRANSPORTERS	0.0140178	0.0489066	0.578809	1.67514	73	16	SLC22A1|SLC6A12|SLC6A1|SLC6A6|SLC6A3|SLC18A2|SLC6A7|SLC6A9|SLC6A13
REACTOME_GAMMA_CARBOXYLATION_HYPUSINE_FORMATION_AND_ARYLSULFATASE_ACTIVATION	0.0053986	0.0226021	0.463651	1.6718	29	38	PROZ|PROC|GAS6|F10|F7|FURIN|F2|ARSD|ARSA|SUMF1|ARSL|F9|STS|EEF2|ARSF|DOHH
REACTOME_ASSEMBLY_OF_COLLAGEN_FIBRILS_AND_OTHER_MULTIMERIC_STRUCTURES	0.00351309	0.0154641	0.421619	1.66753	19	60	COL6A2|COL18A1|ITGB4|COL6A1|COL2A1|COL10A1|COL8A2|COL5A3|CTSS|COL4A2|COL8A1|COL15A1|COL4A4|LOXL1|COL27A1|MMP9|COL3A1|COL4A1|COL1A1|COL14A1|LAMA3|COL4A3|PXDN|COL6A3|LAMC2|LOXL2|COL5A1|COL12A1|TLL1|COL1A2|PLEC|CTSB|CTSL|COL4A6
REACTOME_SYNTHESIS_OF_PROSTAGLANDINS_PG_AND_THROMBOXANES_TX	0.0162431	0.0550395	0.587434	1.66553	84	15	AKR1C3|CYP8B1|PTGS1|TBXAS1|PTGDS|HPGD|HPGDS|PTGIS
REACTOME_METABOLISM_OF_FAT_SOLUBLE_VITAMINS	0.00603693	0.0246181	0.443062	1.66519	33	46	AKR1C3|RBP4|AKR1C1|TTR|APOB|APOA1|SDC1|AKR1C4|LRP1|APOE|HSPG2|GPIHBP1|GPC6|APOC3|LRP10|TTPA
REACTOME_PROTEIN_LOCALIZATION	0.000482548	0.00289529	0.353255	1.65518	2	163	LDHD|OTC|SLC27A2|PIPOX|PAOX|SCP2|ACOX2|ACAA1|CRAT|DHRS4|HMGCL|PHYH|DAO|PEX16|PXMP2|HAO2|PEX14|AGXT|OTOF|EHHADH|ACOT2|BAAT|ECH1|CYB5A|PECR|HSD17B4|SAMM50|NUDT7|HACL1|IDH3G|EPHX2|ACOX3|MLYCD|ALDH3A2|AMACR|CHCHD10|ACOT4|ABCD1|GSTK1|DECR2|PEX13|CAT|IDH1|SGTA|ECI2|ACBD5|SEC61B|HAO1|STX5|ACO2|DDO
REACTOME_COLLAGEN_BIOSYNTHESIS_AND_MODIFYING_ENZYMES	0.00297047	0.0135834	0.408555	1.65037	16	67	P4HA3|COL6A2|COL18A1|ADAMTS2|COL6A1|COL2A1|COL10A1|COL13A1|COL8A2|COL5A3|COL4A2|COL8A1|COL15A1|COL4A4|COL22A1|COL27A1|COL3A1|COL4A1|COL1A1|ADAMTS14|COL14A1|COL4A3|P4HB|COL20A1|COL6A3|COL5A1|COL12A1|TLL1|COL1A2|COL23A1|COL4A6|COL21A1
REACTOME_TOLL_LIKE_RECEPTOR_4_TLR4_CASCADE	0.0016372	0.00799088	0.365035	1.64532	9	125	LBP|TICAM1|RELA|IKBKG|MYD88|PLCG2|CD180|NFKBIB|SAA1|LY86|DNM2|RPS6KA1|SOCS1|RIPK3|NFKBIA|RPS6KA2|IRF7|NFKB2|SIGIRR|ITGAM|CD14|TAB2|ITGB2|MAPKAPK2|IRF3|SFTPA2|IRAK3|BTK|TAB1|ECSIT|NFKB1|TICAM2|CHUK|PPP2R1B|BIRC3|IRAK1|MAPKAPK3|MAP2K3|IKBKE|NOD2|TLR4|SFTPD|DUSP7|MAP3K8|ATF1|NOD1|BTRC|TANK|SARM1|TNIP2|UBE2D1|UBC|TLR2|MAPK9|VRK3|JUN
REACTOME_LDL_CLEARANCE	0.018141	0.0587245	0.540604	1.64289	96	19	LSR|APOB|LIPA|NCEH1|CES3|PCSK9|AP2A2|AP2A1|NPC2
REACTOME_DDX58_IFIH1_MEDIATED_INDUCTION_OF_INTERFERON_ALPHA_BETA	0.00351309	0.0154641	0.410458	1.64216	19	64	RELA|IKBKG|OTUD5|TNFAIP3|NFKBIB|SAA1|TKFC|DHX58|NFKBIA|TRIM25|IRF7|NFKB2|IRF3|ATG5|NFKB1|RNF125|CHUK|CASP10|UBA7|TRAF2|CYLD|IKBKE|HERC5|RNF135
REACTOME_TIGHT_JUNCTION_INTERACTIONS	0.0134668	0.047512	0.497331	1.64213	73	26	CRB3|CLDN2|F11R|CLDN5|CLDN7|CLDN23|CLDN3|PATJ|CLDN10|PARD6B
REACTOME_O_LINKED_GLYCOSYLATION_OF_MUCINS	0.00575414	0.0238784	0.418847	1.63525	32	56	B3GNT8|MUC4|GALNT12|ST6GALNAC4|GALNT2|MUC6|MUC20|B3GNT3|GALNT10|B3GNT9|GALNT4|CHST4|ST6GAL1|GALNT17|GCNT1|GCNT4|MUC1|GALNT6|B3GNT2|GALNT15|A4GNT|B3GNT7|MUC5B|GALNT5|MUC16
REACTOME_SEMA4D_IN_SEMAPHORIN_SIGNALING	0.0173073	0.0568067	0.502427	1.62447	94	24	MYH11|MYH9|LIMK1|SEMA4D|RND1|RRAS|RHOA|MYL9|ARHGAP35|ARHGEF12|ERBB2|MYL12B|MYH14
REACTOME_DETOXIFICATION_OF_REACTIVE_OXYGEN_SPECIES	0.012046	0.0434763	0.461977	1.62202	65	34	NCF1|GPX2|GPX1|NCF4|CCS|PRDX3|TXNRD2|CYBA|ATOX1|PRDX5|CAT|SOD1|P4HB|NCF2|NOX5|SOD2|GPX3|NUDT2|GSTP1|CYBB
REACTOME_COLLAGEN_FORMATION	0.00273738	0.0125786	0.380958	1.61826	15	89	P4HA3|COL6A2|COL18A1|ITGB4|ADAMTS2|COL6A1|COL2A1|COL10A1|COL13A1|COL8A2|COL5A3|CTSS|COL4A2|COL8A1|COL15A1|COL4A4|LOXL1|COL22A1|COL27A1|MMP9|COL3A1|COL4A1|COL1A1|ADAMTS14|COL14A1|LAMA3|COL4A3|P4HB|PXDN|COL20A1|COL6A3|LAMC2|LOXL2|COL5A1|COL12A1|TLL1|COL1A2|PLEC|CTSB|COL23A1|CTSL|COL4A6|COL21A1
REACTOME_DAP12_INTERACTIONS	0.0096463	0.0363473	0.438036	1.61629	53	42	TREM2|PLCG2|CD300LB|LAT|LCK|GRB2|SIRPB1|KLRD1|BTK|B2M|HLA-C|TYROBP|SIGLEC15|CLEC5A|LCP2|SYK|FYN|GRAP2|PIK3R1|SIGLEC14|VAV2
REACTOME_DISEASES_OF_METABOLISM	0.000464396	0.00282233	0.328735	1.61484	2	231	ALDOB|MAOA|HYAL1|FMO3|FMOD|ADAMTSL3|MUC4|MAT1A|PAPSS2|GALNT12|FDX1|ADAMTSL2|SDC1|DCXR|GYS2|ADAMTS2|MUC6|KHK|AMN|GAA|LFNG|MUC20|PAH|UGT1A1|CFP|TBXAS1|B4GALT1|TCN2|SLC34A2|HSPG2|PC|ADAMTS12|MMAA|BGN|PGM1|ADAMTSL1|GALK1|LUM|GCLC|SFTPA2|NAGLU|NOTCH1|NOTCH3|DCN|MOGS|NOTCH4|SLC37A4|ADAMTSL4|GALT|GPC6|MUC1|ABCD4|BTD|IDH1|ADAMTS14|ADAMTS15|MCCC2|GGT1|LMBRD1|B4GALT7|ALG12|GUSB|MPDU1|GLB1|TALDO1|CYP27A1|EP…
REACTOME_CD209_DC_SIGN_SIGNALING	0.0206781	0.065365	0.523085	1.61275	110	20	RELA|ICAM2|ICAM3|NFKB1|PRKACA|LYN|FYN|PRKACB
REACTOME_GLUCONEOGENESIS	0.0167003	0.0553933	0.462434	1.60157	90	32	FBP1|PCK2|ALDOB|PCK1|SLC37A2|SLC25A10|GOT1|PC|GOT2|SLC37A4|ENO3|SLC25A1|SLC37A1|FBP2
REACTOME_PLATELET_AGGREGATION_PLUG_FORMATION	0.0133646	0.0473289	0.44694	1.60039	73	37	THPO|RASGRP2|FGG|FGB|FGA|GP5|APBB1IP|CSK|F2|GRB2|VWF|COL1A1|AKT1|RAP1A|ADRA2B|SYK|RASGRP1|PDPK1|COL1A2|ADRA2A|BCAR1
REACTOME_SLC_MEDIATED_TRANSMEMBRANE_TRANSPORT	0.000464396	0.00282233	0.32473	1.59516	2	231	SLC22A1|CP|SLC38A4|SLC39A5|SLC41A2|SLC35C1|SLC29A3|SLC26A9|SLC45A3|SLC13A5|SLC47A1|SLC9A4|SLCO2B1|SLC25A10|SLC1A2|SLC43A2|SLC6A12|SLC6A1|SLC1A7|SLC30A10|SLC28A2|SLC16A2|SLC15A3|SLC38A3|SLC6A6|SLC9A2|SLC16A3|SLC2A6|SLC28A1|SLC4A4|SLC9A7|SLC4A8|HEPH|SLC34A2|SLC8B1|SLC6A3|SLC9A8|SLC13A2|SLC43A1|SLC18A2|SLC7A9|SLC40A1|SLC26A1|SLC22A3|SLCO2A1|SLC2A9|SLC6A7|SLC31A1|SLC12A6|SLC7A7|SLC1A4|SLC17A8|SLC6A9|…
REACTOME_COLLAGEN_DEGRADATION	0.00613712	0.0249188	0.400709	1.59352	34	62	TMPRSS6|COL6A2|COL18A1|CTSD|COL6A1|COL2A1|COL10A1|COL13A1|COL8A2|COL5A3|FURIN|COL4A2|COL8A1|COL15A1|COL4A4|MMP9|COL3A1|COL4A1|COL1A1|MMP11|COL14A1|MMP8|COL4A3|PHYKPL|COL6A3|COL5A1|COL12A1|COL1A2|CTSK|CTSB|COL23A1|CTSL|COL4A6
REACTOME_FOXO_MEDIATED_TRANSCRIPTION_OF_OXIDATIVE_STRESS_METABOLIC_AND_NEURONAL_GENES	0.0215971	0.0678149	0.473871	1.57823	118	27	IGFBP1|PCK1|SREBF1|AGRP|FOXO3|CAT|NR3C1|SOD2|SIRT3
REACTOME_SIGNAL_REGULATORY_PROTEIN_FAMILY_INTERACTIONS	0.0334416	0.0946006	0.555236	1.57424	174	15	PTK2B|SIRPG|GRB2|SIRPB1|SFTPA2|TYROBP|FYB1|SFTPD|PTPN6
REACTOME_SIGNALING_BY_INTERLEUKINS	0.000144175	0.00203493	0.29984	1.56866	0	427	LBP|MAOA|CCL11|PTK2B|IL4R|ALOX5|RELA|RORC|IKBKG|SDC1|IL32|GSTA2|BLNK|MYD88|IL1A|IL17RB|IL27|NFKBIB|PSMB10|TNFRSF1B|SAA1|HGF|STXBP2|RPS6KA1|SOCS1|IL18R1|S1PR1|CCL5|LGALS9|STX4|CNN2|NFKBIA|HCK|CCL19|BCL6|VAV1|RPS6KA2|LCK|IL17RA|IL18BP|PTPN18|IL15RA|IL2RG|GRB2|NFKB2|JAK3|SIGIRR|ITGAM|IL12RB1|PTAFR|TAB2|LCP1|CRLF2|ITGB2|IL2RB|MAPKAPK2|CD4|JUNB|CISH|CTF1|AIP|PTPN7|JAK1|IRAK3|IL33|IL23A|RHOU|IL34|HAVCR…
REACTOME_PURINE_CATABOLISM	0.0344957	0.0972902	0.530504	1.56616	183	17	NUDT18|NT5E|XDH|GPX1|GDA|NT5C2|ADPRM|NT5C|PNP
REACTOME_OVARIAN_TUMOR_DOMAIN_PROTEASES	0.019255	0.0610714	0.432064	1.5579	106	38	TNIP1|IKBKG|OTUD5|TNFAIP3|ESR1|TRIM25|OTUD7A|PTEN|RNF128|RHOA|NOD2|RNF135|NOD1|TNIP2|TNIP3|UBE2D1|UBC
REACTOME_CHEMOKINE_RECEPTORS_BIND_CHEMOKINES	0.0106105	0.0390435	0.397075	1.55726	60	57	CCL16|CXCL16|CCL11|CCR7|CCL5|CXCL13|CXCR3|CCL19|XCL2|CXCR6|CXCR4|CXCL9|CXCL12|CCRL2|XCR1|CCL4|CCR5|CXCR5|CCL21|CCL3L3|ACKR3|XCL1|CCL3|CCR6|CCR4|CCR3|CCL22|ACKR4
REACTOME_INTERFERON_SIGNALING	0.00143175	0.007174	0.327002	1.55705	8	181	TRIM8|HLA-DPA1|CIITA|HLA-DPB1|HLA-DQA1|HLA-DRA|HLA-DRB5|CAMK2G|HLA-DQB1|SOCS1|TRIM68|HLA-DQB2|HLA-DRB1|IRF2|TRIM14|GBP7|HLA-DQA2|IFIT3|TRIM25|IRF8|SP100|IRF7|OASL|TRIM31|IFNGR1|IRF5|PTAFR|MX1|IFI35|IRF3|JAK1|IFI27|PRKCD|HLA-F|HLA-H|OAS1|FCGR1B|OAS3|VCAM1|IRF1|IFIT2|B2M|USP18|IFIT1|HLA-C|TRIM22|GBP3|HLA-A|UBA7|EIF4E2|IFITM1|SAMHD1|TRIM62|OAS2|TRIM34|EIF4E3|HERC5
REACTOME_NICOTINATE_METABOLISM	0.0243548	0.0732978	0.458211	1.55562	133	29	CYP8B1|NADK|NT5E|RNLS|PARP10|NMNAT2|NMRK1|PTGIS|PARP14|NADK2|CD38|NMNAT3|PARP16|PARP4|NAXD
REACTOME_NR1H2_AND_NR1H3_MEDIATED_SIGNALING	0.017223	0.0567275	0.412071	1.54872	96	46	ANGPTL3|PCK1|SREBF1|ABCG1|APOE|APOC1|NR1H3|ARL4C|ABCG8|RXRA|NR1H2|CETP|ABCA1|TBL1X|ABCG5|EEPD1|SCD|NCOR1|AGO4
REACTOME_DISEASES_OF_CARBOHYDRATE_METABOLISM	0.0240411	0.0731118	0.446583	1.54667	130	32	ALDOB|HYAL1|DCXR|GYS2|KHK|GAA|NAGLU|SLC37A4|GUSB|GLB1|TALDO1|EPM2A
REACTOME_TRANSPORT_OF_INORGANIC_CATIONS_ANIONS_AND_AMINO_ACIDS_OLIGOPEPTIDES	0.00588334	0.0241796	0.355232	1.54368	34	101	SLC38A4|SLC26A9|SLC9A4|SLC25A10|SLC1A2|SLC43A2|SLC6A12|SLC1A7|SLC15A3|SLC38A3|SLC6A6|SLC9A2|SLC4A4|SLC9A7|SLC4A8|SLC34A2|SLC8B1|SLC9A8|SLC43A1|SLC7A9|SLC26A1|SLC12A6|SLC7A7|SLC1A4|SLC17A8|SLC4A10|SLC12A3|SLC25A18|SLC9A9|SLC12A7|SLC34A1|SLC1A1|SLC25A22|SLC7A2|SLC38A1|SLC1A3|SLC15A2|SLC9A5|SLC17A5|SLC17A1|SLC3A1|SLC38A5|SLC26A7
REACTOME_NUCLEOTIDE_LIKE_PURINERGIC_RECEPTORS	0.0401591	0.109652	0.533275	1.54336	211	16	ADORA3|ADORA2A|P2RY13|P2RY6|P2RY10|P2RY14|GPR17|P2RY12|P2RY11|ADORA1
REACTOME_FCERI_MEDIATED_CA_2_MOBILIZATION	0.0233491	0.0717587	0.447027	1.54242	127	31	PLCG2|LAT|VAV1|ITK|GRB2|BTK|TXK|PPP3CB|LCP2|SYK|LYN|PPP3CA|GRAP2|VAV2|NFATC1|FCER1G
REACTOME_GLUTATHIONE_CONJUGATION	0.023727	0.0725675	0.4368	1.53362	129	34	AKR1A1|GSTA2|GSTO2|GGT5|GSTA1|CNDP2|GCLC|GSTZ1|GSTK1|GSTT1|GGT6|MGST1|GGT1|HPGDS
REACTOME_C_TYPE_LECTIN_RECEPTORS_CLRS	0.00622237	0.0251565	0.335641	1.52712	37	134	MUC4|RELA|IKBKG|CARD11|ICAM2|MUC6|PLCG2|CARD9|PSMB10|ICAM3|MUC20|NFKBIA|NFKB2|TAB2|PRKCD|CLEC10A|PSME2|TAB1|MUC1|NFKB1|PYCARD|MAP3K14|CHUK|PPP3CB|PRKACA|PSMD5|SYK|LYN|FYN|PPP3CA|PRKACB|PDPK1|CCL22|BCL10|PSMC4|PSME1|CLEC4A|CLEC7A|MUC5B|NFATC1|BTRC|MUC16|FCER1G|UBE2D1|UBC|PSMB9|CLEC4E
REACTOME_ANTIGEN_PRESENTATION_FOLDING_ASSEMBLY_AND_PEPTIDE_LOADING_OF_CLASS_I_MHC	0.0347462	0.0977043	0.464281	1.51876	190	25	SAR1B|HLA-F|B2M|HLA-C|HLA-A|ERAP1|SEC24C|TAPBP|ERAP2|TAP1|SEC31A|SEC24A|HLA-E|HLA-B|TAP2|SEC13|SEC23A
REACTOME_ANCHORING_FIBRIL_FORMATION	0.0472005	0.124896	0.535083	1.5171	246	15	COL4A2|COL4A4|COL4A1|COL1A1|LAMA3|COL4A3|LAMC2|TLL1|COL1A2|COL4A6|TLL2|LAMB3|BMP1
REACTOME_INTERLEUKIN_RECEPTOR_SHC_SIGNALING	0.0372931	0.10242	0.462487	1.51289	204	25	IL2RG|GRB2|JAK3|IL2RB|JAK1|IL3RA|INPP5D|INPPL1|PIK3R1|IL2RA|IL2|CSF2RB|IL5RA|PTPN6
REACTOME_TRIGLYCERIDE_METABOLISM	0.0306457	0.0882823	0.437836	1.51071	167	31	GPAT2|MOGAT2|FABP1|LIPE|PPP1CA|PRKACA|MOGAT1|GK3P|MGLL|LPIN2|PRKACB|AGMO|GK
REACTOME_PRE_NOTCH_PROCESSING_IN_GOLGI	0.0488533	0.127126	0.501439	1.50547	261	18	LFNG|MFNG|ATP2A3|B4GALT1|FURIN|NOTCH1|NOTCH3|NOTCH4
REACTOME_THE_ROLE_OF_NEF_IN_HIV_1_REPLICATION_AND_DISEASE_PATHOGENESIS	0.035903	0.100358	0.447414	1.5027	196	28	AP1B1|DOCK2|HCK|LCK|CD8B|CD4|CD28|B2M|HLA-A|ELMO1|FYN|CD247|AP1S3|AP2A2|AP2A1|PACS1|AP1M1
REACTOME_CASPASE_ACTIVATION_VIA_DEATH_RECEPTORS_IN_THE_PRESENCE_OF_LIGAND	0.0536086	0.135387	0.518839	1.50158	282	16	TICAM1|TNFRSF10A|CD14|FASLG|CFLAR|TICAM2|TRADD|TRAF2|TLR4|TNFSF10
REACTOME_CELL_SURFACE_INTERACTIONS_AT_THE_VASCULAR_WALL	0.00933202	0.0353043	0.332722	1.49968	56	125	PROC|APOB|GAS6|CD74|SDC1|TEK|F11R|DOK2|ESAM|GRB14|SLC16A3|LCK|CD84|F2|JAM2|SIRPG|JAML|GRB2|CD244|CD48|SLC7A9|JCHAIN|TNFRSF10A|SELP|ITGAM|SPN|PECAM1|ITGB2|CD2|SELPLG|ITGAL|CD99|MERTK|FCAMR|SLC7A7|COL1A1|GRB7|INPP5D|LYN|FYN
REACTOME_IKK_COMPLEX_RECRUITMENT_MEDIATED_BY_RIP1	0.0438371	0.117648	0.469775	1.49949	238	23	TICAM1|IKBKG|RIPK3|CD14|TICAM2|CHUK|BIRC3|TLR4|SARM1|UBE2D1|UBC
REACTOME_SPHINGOLIPID_METABOLISM	0.0122972	0.0442135	0.353836	1.49784	71	87	NEU4|ALDH3B1|ORMDL3|CPTP|FA2H|DEGS2|SMPD3|PRKD2|PLPP3|SGPL1|PLPP1|SPHK2|PSAP|ALDH3A2|ENPP7|SGMS2|GM2A|OSBP|SGPP1|ARSD|SMPD2|SMPD1|SGMS1|GLB1|ARSA|GLA|SUMF1|ARSL|PPM1L|STS|CERK
REACTOME_TRANSPORT_OF_BILE_SALTS_AND_ORGANIC_ACIDS_METAL_IONS_AND_AMINE_COMPOUNDS	0.0142336	0.0492944	0.361482	1.49469	81	77	SLC22A1|CP|SLC39A5|SLC41A2|SLC13A5|SLC47A1|SLC6A12|SLC6A1|SLC30A10|SLC6A6|SLC16A3|HEPH|SLC6A3|SLC13A2|SLC18A2|SLC40A1|SLC22A3|SLC6A7|SLC31A1|SLC6A9|SLC22A18|SLC30A1|SLC22A7|SLC6A13
REACTOME_DISEASES_ASSOCIATED_WITH_O_GLYCOSYLATION_OF_PROTEINS	0.0182041	0.0587269	0.374217	1.49329	103	63	ADAMTSL3|MUC4|GALNT12|ADAMTSL2|ADAMTS2|MUC6|LFNG|MUC20|CFP|ADAMTS12|ADAMTSL1|NOTCH1|NOTCH3|NOTCH4|ADAMTSL4|MUC1|ADAMTS14|ADAMTS15|SEMA5B|ADAMTS10|ADAMTS16|MUC5B|MUC16|C1GALT1C1|THSD1|THSD7B|ADAMTS13
REACTOME_REGULATION_OF_SIGNALING_BY_CBL	0.0457311	0.122036	0.471601	1.48906	247	22	BLNK|HCK|VAV1|GRB2|RAPGEF1|SYK|LYN|FYN|PIK3R1|UBC
REACTOME_SMOOTH_MUSCLE_CONTRACTION	0.0351449	0.0985313	0.42042	1.48826	193	35	MYH11|ACTG2|ACTA2|GUCY1A1|SORBS3|DYSF|LMOD1|GUCY1B1|ANXA6|GUCY1A2|MYL9|MYL12A|TPM1|MYL12B|CALD1|MYLK|ITGA1|ANXA2|MYL5|PAK1
REACTOME_O_LINKED_GLYCOSYLATION	0.0113655	0.0413372	0.340212	1.48696	67	104	B3GNT8|ADAMTSL3|MUC4|GALNT12|ADAMTSL2|ST6GALNAC4|GALNT2|ADAMTS2|MUC6|MUC20|B3GNT3|GALNT10|CFP|B3GNT9|GALNT4|CHST4|ST6GAL1|ADAMTS12|GALNT17|ADAMTSL1|GCNT1|LARGE2|GCNT4|ADAMTSL4|MUC1|GALNT6|ADAMTS14|ADAMTS15|B3GNT2|GALNT15|SEMA5B|A4GNT|ADAMTS10|ADAMTS16|B3GNT7|MUC5B|GALNT5
REACTOME_METABOLISM_OF_CARBOHYDRATES	0.00211961	0.00993368	0.295952	1.48513	13	281	FBP1|HS3ST2|PCK2|ALDOB|GCKR|HYAL1|HS3ST3B1|FMOD|PCK1|CHST13|SLC37A2|PAPSS2|SLC25A10|HS3ST3A1|HS6ST1|MAN2B2|SDC1|AKR1A1|DCXR|RBKS|GYS2|B3GALT5|KHK|GAA|NDST1|PFKFB1|ST6GALNAC6|TKFC|ALDH1A1|HPSE|B3GNT3|B3GAT1|GOT1|CHST1|B4GALT1|FUT6|HSPG2|PC|GLYCTK|LYVE1|PHKB|BGN|SLC26A1|PGM1|GALK1|LUM|CHST15|NDST2|SORD|GOT2|NAGLU|AKR1B1|DCN|MAN2B1|CRYL1|CHST12|SLC37A4|HK3|GALT|GPC6|ENO3|PPP2R1B|PKLR|DSE|PRKACA|CHST…
REACTOME_G_ALPHA_Q_SIGNALLING_EVENTS	0.00429868	0.018575	0.311143	1.47937	26	179	GHRL|AGTR1|EGFR|KNG1|LPAR5|RASGRP2|AGT|FFAR4|SAA1|ADRA1A|GRK5|RPS6KA1|LPAR2|GPR68|RPS6KA2|F2|XCL2|CASR|GRB2|GPR39|ABHD6|PRKCQ|HTR2A|GNGT2|BDKRB2|PTAFR|GPR4|LPAR1|OXT|QRFP|DGKZ|DGKD|P2RY6|CCL23|PRKCD|BDKRB1|F2RL3|XCR1|RGS13|P2RY10|BTK|EDNRA|CCKBR|GRK2|CYSLTR1|PRKCH|TACR1|XCL1|GPR17|UTS2|DGKE|AVPR1A|HRH1|GNA14|MGLL|RASGRP1
REACTOME_HS_GAG_BIOSYNTHESIS	0.044651	0.119492	0.440128	1.47823	244	28	HS3ST2|HS3ST3B1|HS3ST3A1|HS6ST1|SDC1|NDST1|HSPG2|NDST2|GPC6
REACTOME_PURINERGIC_SIGNALING_IN_LEISHMANIASIS_INFECTION	0.047914	0.126075	0.454839	1.47061	262	24	RELA|IL1A|NT5E|C3AR1|NFKB2|C3|NLRP3|ENTPD5|NFKB1|PYCARD
REACTOME_METABOLISM_OF_AMINE_DERIVED_HORMONES	0.0674565	0.163619	0.518398	1.46979	352	15	IYD|DBH|DDC|CGA|AANAT|TPO|DIO1|TPH1|DUOX1|TH|DUOX2
REACTOME_DEGRADATION_OF_THE_EXTRACELLULAR_MATRIX	0.0110107	0.0402018	0.323391	1.46921	66	133	TMPRSS6|COL6A2|PLG|COL18A1|CTSD|COL6A1|COL2A1|ADAM8|CAPN1|COL10A1|CAPN6|CAPN13|COL13A1|COL8A2|CAPN15|COL5A3|FURIN|HSPG2|CTSS|COL4A2|KLKB1|COL8A1|COL15A1|COL4A4|DCN|TPSAB1|MMP9|COL3A1|COL4A1|CAPN12|COL1A1|A2M|HTRA1|MMP11|COL14A1|MMP8|LAMA3|COL4A3|MMP25|PHYKPL|COL6A3|CAPN9|LAMC2|ADAMTS16|COL5A1|COL12A1|CAPNS1|TLL1|COL1A2|CTSK|CTSB|COL23A1|CTSL|CAPN10|ELN|COL4A6
REACTOME_TICAM1_RIP1_MEDIATED_IKK_COMPLEX_RECRUITMENT	0.0596596	0.147893	0.480719	1.4609	318	19	TICAM1|IKBKG|RIPK3|CHUK|BIRC3|UBE2D1|UBC
REACTOME_RHO_GTPASES_ACTIVATE_ROCKS	0.0598466	0.147967	0.480147	1.45916	319	19	MYH11|MYH9|LIMK1|CFL1|RHOA|MYL9|MYL12B|MYH14|MYH10
REACTOME_INTERLEUKIN_4_AND_INTERLEUKIN_13_SIGNALING	0.0165414	0.0552552	0.3334	1.45529	98	103	LBP|MAOA|CCL11|IL4R|ALOX5|RORC|IL1A|TNFRSF1B|SAA1|HGF|SOCS1|S1PR1|BCL6|IL2RG|JAK3|ITGAM|ITGB2|JUNB|JAK1|IL23A|RHOU|MMP9|FASLG|VCAM1|MUC1|FOXO3|AKT1|TNF|GATA3|PIM1|RORA|BATF|CCL22|ITGAX|PIK3R1|ALOX15|STAT3|COL1A2|BCL2|FCER2
REACTOME_ELASTIC_FIBRE_FORMATION	0.0366027	0.10171	0.390648	1.45527	205	44	VTN|LTBP4|MFAP4|LTBP2|FURIN|FBLN5|EFEMP2|LOXL1|TGFB3|LTBP3|LTBP1|BMP2|ITGA8|BMP10|EMILIN2|LOXL2|EMILIN1|ITGB6
REACTOME_TRAF6_MEDIATED_IRF7_ACTIVATION	0.0720428	0.1696	0.51276	1.4538	376	15	TRIM25|IRF7|IRF3|TRAF2|IKBKE|RNF135|TANK|DDX58
REACTOME_TNFR1_INDUCED_NFKAPPAB_SIGNALING_PATHWAY	0.0522198	0.133309	0.422936	1.44813	286	30	IKBKG|TNFAIP3|TAB2|TAB1|CHUK|BIRC3|TNF|TRADD|TRAF2|CYLD|RNF31
REACTOME_SIGNALING_BY_THE_B_CELL_RECEPTOR_BCR	0.0166639	0.0553933	0.328492	1.44746	99	109	RELA|IKBKG|CARD11|BLNK|CD79B|PLCG2|CD79A|NFKBIB|PSMB10|NFKBIA|VAV1|GRB2|PIK3AP1|DAPP1|PSME2|BTK|NFKB1|CHUK|PPP3CB|REL|PSMD5|SYK|LYN|FYN|PRKCB|PPP3CA|RASGRP1|STIM1|BCL10|PSMC4|PSME1|PIK3R1|BLK|CD19|NFATC1|PTPN6|BTRC
REACTOME_RHO_GTPASE_CYCLE	0.0137188	0.0481495	0.316213	1.44415	83	137	ARHGAP44|ARHGEF10L|GMIP|NGEF|MCF2|ARHGEF18|ARAP1|SRGAP3|ARHGAP27|RHOG|FGD3|RAC2|FGD2|RHOH|VAV1|ARHGAP9|ARHGAP25|RHOD|ARHGEF33|ARHGEF15|TAGAP|ARHGAP22|ARHGAP15|PREX1|RHOU|ARHGAP17|ARHGDIB|BCR|ARHGEF1|ARHGEF37|ARHGAP4|RASGRF2|ARHGAP10|ARHGAP30|A2M|RHOA
REACTOME_CD28_CO_STIMULATION	0.0499453	0.12961	0.411454	1.4357	273	33	VAV1|LCK|GRB2|PRR5|CD28|MAPKAP1|CD86|MAP3K14|AKT1|LYN|FYN|PDPK1|GRAP2|PIK3R1|MAP3K8|CD80
REACTOME_ASSEMBLY_OF_ACTIVE_LPL_AND_LIPC_LIPASE_COMPLEXES	0.0703198	0.167588	0.47179	1.43377	375	19	CREB3L3|ANGPTL3|ANGPTL8|FURIN|GPIHBP1
REACTOME_NITRIC_OXIDE_STIMULATES_GUANYLATE_CYCLASE	0.0677401	0.163619	0.458433	1.43179	365	21	KCNMB1|KCNMA1|GUCY1A1|NOS3|GUCY1B1|PDE2A|PRKG1|GUCY1A2
REACTOME_OTHER_SEMAPHORIN_INTERACTIONS	0.072377	0.1696	0.469745	1.42755	386	19	TREM2|SEMA4A|SEMA4D|PTPRC|PLXND1|CD72|TYROBP
REACTOME_IRON_UPTAKE_AND_TRANSPORT	0.0362685	0.10108	0.36513	1.42553	207	56	TFR2|CP|FTL|ATP6V0D2|STEAP3|SLC46A1|HEPH|ABCG2|SLC40A1|ACO1|ATP6V0C
REACTOME_DEATH_RECEPTOR_SIGNALLING	0.0164968	0.0552552	0.310073	1.42417	101	141	ARHGEF10L|NGEF|RELA|MCF2|IKBKG|ARHGEF18|MYD88|SMPD3|TNFAIP3|FGD3|FGD2|NFKBIA|VAV1|ARHGEF33|TNFRSF10A|ARHGEF15|TAB2|PREX1|MADD|RTN4R|ARHGEF1|FASLG|ARHGEF37|TAB1|CFLAR|RASGRF2|NFKB1|CHUK|RHOA|BIRC3|IRAK1|CASP10|TNF|TRADD|TRAF2|CYLD|SMPD2|BCL2L11
REACTOME_TERMINATION_OF_O_GLYCAN_BIOSYNTHESIS	0.0736862	0.171813	0.468191	1.42283	393	19	MUC4|ST6GALNAC4|MUC6|MUC20|ST6GAL1|MUC1|MUC5B|MUC16
REACTOME_RIPK1_MEDIATED_REGULATED_NECROSIS	0.0743294	0.172459	0.460212	1.4189	398	20	RIPK3|TNFRSF10A|MLKL|FASLG|CFLAR|BIRC3|TRADD|TRAF2|TNFSF10|UBC
REACTOME_MOLECULES_ASSOCIATED_WITH_ELASTIC_FIBRES	0.0532779	0.135277	0.395573	1.41646	294	37	VTN|LTBP4|MFAP4|LTBP2|FBLN5|EFEMP2|TGFB3|LTBP3|LTBP1|BMP2|ITGA8|BMP10|EMILIN2|EMILIN1|ITGB6|ELN|FN1|TGFB1|FBLN2|EFEMP1
REACTOME_ACTIVATION_OF_IRF3_IRF7_MEDIATED_BY_TBK1_IKK_EPSILON	0.0845519	0.189187	0.479199	1.4147	450	17	TICAM1|IRF7|CD14|IRF3|TICAM2|IKBKE|TLR4|TANK|SARM1|UBC
REACTOME_TNFR2_NON_CANONICAL_NF_KB_PATHWAY	0.0291751	0.0850864	0.325374	1.41121	173	99	TNFSF11|EDAR|TNFSF13|CD27|PSMB10|TNFSF12|TNFRSF1B|TNFRSF17|TNFSF8|NFKB2|CD70|LTB|LTA|CD40LG|PSME2|TNFRSF4|FASLG|CD40|TNFRSF9|MAP3K14|CHUK|BIRC3|TNF|TRAF2|PSMD5|TNFSF14|TNFRSF18|TNFRSF25|PSMC4|PSME1|TNFRSF11A|BTRC|TNFRSF13C|TNFRSF13B|UBC|PSMB9|EDA|PSMC3
REACTOME_ROLE_OF_PHOSPHOLIPIDS_IN_PHAGOCYTOSIS	0.0718574	0.1696	0.431305	1.41089	394	25	PLD4|PLCG2|PLD3|CD3G|PRKCD|PLPP4|PLPP5|SYK|CD247|PIK3R1
REACTOME_EFFECTS_OF_PIP2_HYDROLYSIS	0.0722212	0.1696	0.431111	1.41025	396	25	RASGRP2|ABHD6|PRKCQ|DGKZ|DGKD|PRKCD|PRKCH|DGKE|MGLL|RASGRP1|ABHD12|DGKA|DAGLB|DGKQ
REACTOME_MAP2K_AND_MAPK_ACTIVATION	0.0553863	0.13876	0.386898	1.40961	308	40	FGG|FGB|FGA|ARRB2|APBB1IP|CSK|CNKSR1|PEBP1|WDR83|VWF|ACTB|RAP1A
REACTOME_TRAF6_MEDIATED_NF_KB_ACTIVATION	0.0732374	0.17119	0.435715	1.40878	401	24	RELA|IKBKG|NFKBIB|SAA1|NFKBIA|TRIM25|NFKB2|NFKB1|CHUK|TRAF2|RNF135
REACTOME_HEPARAN_SULFATE_HEPARIN_HS_GAG_METABOLISM	0.0483389	0.126487	0.368692	1.40871	274	50	HS3ST2|HS3ST3B1|HS3ST3A1|HS6ST1|SDC1|NDST1|HPSE|B3GAT1|HSPG2|BGN|NDST2|NAGLU|DCN|GPC6|HPSE2|B4GALT7|GUSB|GLB1
REACTOME_GLYCOSPHINGOLIPID_METABOLISM	0.0535301	0.135387	0.379627	1.40825	300	43	NEU4|CPTP|SMPD3|PSAP|ENPP7|GM2A|ARSD|SMPD2|SMPD1|GLB1|ARSA|GLA|SUMF1|ARSL|STS|CERK|ESYT1|ARSF
REACTOME_SEMAPHORIN_INTERACTIONS	0.0372387	0.10242	0.351625	1.40678	211	64	TREM2|MYH11|MYH9|SEMA4A|LIMK1|PIP5K1C|SEMA4D|RND1|RRAS|PTPRC|DPYSL3|NRP1|PLXND1|CD72|CFL1|RHOA|TYROBP|MYL9|ARHGAP35|FYN|ARHGEF12|FES|ERBB2
REACTOME_INTERLEUKIN_12_FAMILY_SIGNALING	0.047016	0.124758	0.35827	1.39741	270	55	GSTA2|IL27|CNN2|IL12RB1|LCP1|AIP|JAK1|IL23A|PSME2|CFL1|STAT4|SOD1|EBI3|P4HB|TALDO1|HNRNPF|SOD2|PDCD4
REACTOME_SIGNALING_BY_MODERATE_KINASE_ACTIVITY_BRAF_MUTANTS	0.0560681	0.140096	0.373051	1.39712	315	45	FGG|FGB|FGA|CAMK2G|ARRB2|APBB1IP|CSK|CNKSR1|PEBP1|VWF|ACTB|RAP1A
REACTOME_INCRETIN_SYNTHESIS_SECRETION_AND_INACTIVATION	0.0999427	0.213	0.490754	1.39141	522	15	DPP4|GATA4|FFAR4|TCF7L2|PAX6|ISL1
REACTOME_RHO_GTPASES_ACTIVATE_PAKS	0.0840274	0.188461	0.445473	1.39131	453	21	MYH11|MYH9|LIMK1|MYL9|MYL12B|FLNA|MYH14|MYLK|MYH10|NF2|CDC42|PAK1|CTTN
REACTOME_CASPASE_ACTIVATION_VIA_EXTRINSIC_APOPTOTIC_SIGNALLING_PATHWAY	0.0784349	0.179356	0.420577	1.38869	430	26	TICAM1|UNC5B|TNFRSF10A|CD14|UNC5A|FASLG|CFLAR|TICAM2|TRADD|TRAF2|TLR4|TNFSF10|DAPK1|DAPK2
REACTOME_SIGNALING_BY_SCF_KIT	0.0629557	0.15474	0.373604	1.3859	353	43	SOCS1|GRAP|VAV1|LCK|GRB2|PTPRU|MMP9|STAT5B|GRB7|KITLG|LYN|FYN|GRAP2|FES|PIK3R1|SH2B2|STAT3|PTPN6
REACTOME_NEGATIVE_REGULATORS_OF_DDX58_IFIH1_SIGNALING	0.0704508	0.167588	0.394617	1.38552	385	34	OTUD5|TNFAIP3|TRIM25|IRF3|ATG5|RNF125|UBA7|CYLD|IKBKE|HERC5|RNF135|UBE2D1|UBC|UBE2L6|DDX58|TRAF3|ATG12|ISG15
REACTOME_DAP12_SIGNALING	0.0821943	0.186123	0.412489	1.3854	450	28	TREM2|PLCG2|LAT|LCK|GRB2|KLRD1|BTK|B2M|TYROBP|LCP2|SYK|FYN|GRAP2|PIK3R1|VAV2
REACTOME_NUCLEOTIDE_BINDING_DOMAIN_LEUCINE_RICH_REPEAT_CONTAINING_RECEPTOR_NLR_SIGNALING_PATHWAYS	0.0529146	0.134718	0.354664	1.38335	304	55	RELA|IKBKG|TNFAIP3|CARD9|NLRP1|NFKB2|TAB2|MAPK13|NLRP3|TAB1|NFKB1|PYCARD|CHUK|BIRC3|IRAK1|CYLD|NOD2|NLRC4|NOD1|BCL2|PSTPIP1|UBC
REACTOME_PI3K_AKT_SIGNALING_IN_CANCER	0.0369805	0.102157	0.322689	1.3832	217	93	KLB|EGFR|RHOG|PDGFB|HGF|PDGFRB|RAC2|ESR1|VAV1|LCK|GRB2|PDGFRA|PRR5|PIK3AP1|CDKN1B|PTEN|FGFR4|CD28|MAPKAP1|CD86|FOXO3|FGFR2|CHUK|AKT1|KITLG|FYN|BAD|ICOS|PDPK1|KL|ERBB2|TRAT1|PIK3R1|NRG4
REACTOME_METABOLIC_DISORDERS_OF_BIOLOGICAL_OXIDATION_ENZYMES	0.0752825	0.173814	0.396404	1.38319	412	33	MAOA|FMO3|MAT1A|FDX1|UGT1A1|TBXAS1|GCLC|GGT1|CYP27A1|CYP4F22|CYP21A2|CYP11A1|SLC35D1|CYP26C1
REACTOME_FOXO_MEDIATED_TRANSCRIPTION_OF_CELL_DEATH_GENES	0.101345	0.215016	0.477636	1.38234	534	16	PINK1|BCL6|STK11|FASLG|FOXO3|NFYB|BCL2L11|CITED2|NFYC
REACTOME_PHASE_4_RESTING_MEMBRANE_POTENTIAL	0.101724	0.215334	0.477235	1.38117	536	16	KCNK6|KCNK12|KCNK1|KCNK3|KCNK10|KCNK13
REACTOME_REGULATION_OF_TLR_BY_ENDOGENOUS_LIGAND	0.0990117	0.211494	0.459683	1.3801	530	18	LBP|APOB|FGG|FGB|FGA|CD14|SFTPA2
REACTOME_INTERLEUKIN_10_SIGNALING	0.0652097	0.159459	0.369486	1.37644	366	44	IL1A|TNFRSF1B|CCL5|CCL19|PTAFR|JAK1|CCL4|CCR5|CSF1|CD86|CCL3L3|IL10RB|TNF|IL10RA|CCL3|CCL22|CXCL10|STAT3|IL1R1|CD80|FCER2|CCR1|IL18|CCL2
REACTOME_ENDOGENOUS_STEROLS	0.0865927	0.19148	0.420702	1.3762	475	25	NR1H4|CYP8B1|FDX1|RXRA|PTGIS|CYP46A1|CYP27A1|CYP39A1|NCOA1|CYP21A2|CYP11A1
REACTOME_TAK1_ACTIVATES_NFKB_BY_PHOSPHORYLATION_AND_ACTIVATION_OF_IKKS_COMPLEX	0.0800147	0.182503	0.396727	1.374	435	32	RELA|IKBKG|NFKBIB|SAA1|NFKBIA|NFKB2|TAB2|TAB1|NFKB1|CHUK|IRAK1
REACTOME_SYNTHESIS_OF_SUBSTRATES_IN_N_GLYCAN_BIOSYTHESIS	0.0546285	0.137227	0.34702	1.37249	310	60	NEU4|SLC35C1|ST6GAL2|ST6GALNAC1|FUOM|ST6GALNAC4|ST6GALNAC6|NAGK|ST6GAL1|PMM1|GMPPB|GMPPA|NANS|GMDS|GNPNAT1
REACTOME_SIGNALING_BY_PDGF	0.0545962	0.137227	0.348667	1.37217	312	58	COL6A2|PLG|COL6A1|COL2A1|PDGFB|PDGFRB|COL5A3|FURIN|GRB2|PDGFRA|COL4A2|COL4A4|STAT5B|COL3A1|COL4A1|RAPGEF1|PDGFC|GRB7|COL4A3|COL6A3|PIK3R1|STAT3|COL5A1
REACTOME_SPHINGOLIPID_DE_NOVO_BIOSYNTHESIS	0.0685856	0.165237	0.367739	1.36993	385	44	ALDH3B1|ORMDL3|FA2H|DEGS2|PRKD2|PLPP3|SGPL1|PLPP1|SPHK2|ALDH3A2|SGMS2|OSBP|SGPP1|SGMS1
REACTOME_GABA_SYNTHESIS_RELEASE_REUPTAKE_AND_DEGRADATION	0.108361	0.226334	0.462733	1.36609	577	17	ABAT|SLC6A12|SLC6A1|DNAJC5|ALDH5A1|SLC6A13|CPLX1
REACTOME_INTERLEUKIN_7_SIGNALING	0.0937841	0.202625	0.400991	1.36136	515	29	HGF|SOCS1|IL2RG|JAK3|CRLF2|CISH|JAK1|STAT5B|IL7R|IL7|TSLP|PIK3R1|STAT3|IRS1
REACTOME_INTEGRIN_SIGNALING	0.092196	0.200817	0.4085	1.36052	507	27	RASGRP2|FGG|FGB|FGA|APBB1IP|CSK|GRB2|VWF|AKT1|RAP1A|SYK|RASGRP1|PDPK1
REACTOME_ACTIVATED_TAK1_MEDIATES_P38_MAPK_ACTIVATION	0.0983125	0.210958	0.424693	1.35559	535	23	IKBKG|TAB2|MAPKAPK2|TAB1|IRAK1|MAPKAPK3|MAP2K3|NOD2|NOD1|UBC
REACTOME_NR1H3_NR1H2_REGULATE_GENE_EXPRESSION_LINKED_TO_CHOLESTEROL_TRANSPORT_AND_EFFLUX	0.0819613	0.186042	0.380086	1.35346	452	36	ABCG1|APOE|APOC1|NR1H3|ARL4C|ABCG8|RXRA|NR1H2|CETP|ABCA1|TBL1X|ABCG5|EEPD1|NCOR1|AGO4
REACTOME_REGULATION_OF_GENE_EXPRESSION_IN_BETA_CELLS	0.11631	0.238182	0.467655	1.35345	613	16	HNF1A|FOXA3|FOXA2|AKT1|PKLR|SLC2A2|HNF4G|PAX6|HNF4A
REACTOME_DIGESTION_AND_ABSORPTION	0.118962	0.240477	0.465569	1.34741	627	16	LIPF|CHIT1|NPC1L1|TREH|SLC2A2
REACTOME_GRB2_SOS_PROVIDES_LINKAGE_TO_MAPK_SIGNALING_FOR_INTEGRINS	0.129562	0.25533	0.472706	1.34024	677	15	FGG|FGB|FGA|APBB1IP|GRB2|VWF|RAP1A
REACTOME_CONSTITUTIVE_SIGNALING_BY_ABERRANT_PI3K_IN_CANCER	0.0630788	0.15474	0.331461	1.33895	360	67	KLB|EGFR|RHOG|PDGFB|HGF|PDGFRB|RAC2|ESR1|VAV1|LCK|GRB2|PDGFRA|PIK3AP1|FGFR4|CD28|CD86|FGFR2|KITLG|FYN|ICOS|KL|ERBB2|TRAT1|PIK3R1|NRG4|CD19|CD80|IRS1|NRG1|FGF1
REACTOME_FCGAMMA_RECEPTOR_FCGR_DEPENDENT_PHAGOCYTOSIS	0.0569523	0.141554	0.314647	1.3284	332	86	MYH9|PLD4|CYFIP2|PLCG2|WAS|LIMK1|PLD3|HCK|FGR|VAV1|GRB2|CD3G|BAIAP2|PRKCD|BTK|NCKAP1L|PLPP4|CFL1|ACTB|PLPP5|ELMO1|SYK|LYN|FYN|CD247|ARPC3
REACTOME_EPHA_MEDIATED_GROWTH_CONE_COLLAPSE	0.113959	0.234899	0.390552	1.32592	626	29	MYH11|NGEF|MYH9|EPHA1|RHOA|MYL9|LYN|FYN|EFNA1|MYL12B|MYH14
REACTOME_INTERLEUKIN_12_SIGNALING	0.0892477	0.195774	0.353317	1.32322	502	45	GSTA2|CNN2|IL12RB1|LCP1|AIP|JAK1|PSME2|CFL1|STAT4|SOD1|P4HB|TALDO1|HNRNPF|SOD2|PDCD4
REACTOME_PHOSPHOLIPID_METABOLISM	0.0305547	0.0882823	0.27248	1.31935	194	205	STARD10|TMEM86B|TNFAIP8L1|PNPLA7|PLAAT2|PLD4|PITPNM3|PIK3C2B|PIK3R5|GPAT2|PLA2G5|PLEKHA6|PLD3|VAC14|PLA2G1B|PIP5K1C|TNFAIP8L3|PI4K2A|PIK3R6|LPCAT3|SYNJ2|PNPLA3|PCYT2|ENPP6|AGPAT2|ETNPPL|OSBPL5|PTEN|PLA2G2D|PLAAT4|TNFAIP8L2|PITPNM2|PLA2G15|LPCAT4|AGPAT4|PIK3C2G|INPP5J|MIGA2|PI4K2B|PEMT|AGPAT3|HADHA|PLA2R1|INPP5D|PCTP|GPD1|MGLL|INPPL1|PIP4P1|PLBD1|LPIN2|SBF1|LIPH|RAB4A|PITPNM1
REACTOME_LEISHMANIA_INFECTION	0.029476	0.0856987	0.270978	1.31762	188	211	VIPR1|RELA|MYH9|GPR20|IL1A|PTGER2|CYFIP2|PLCG2|GGT5|NT5E|GNAI2|DPEP2|WAS|C3AR1|ADORA2A|HCK|FGR|PTGIR|VAV1|FURIN|RAMP3|GRB2|NFKB2|GPR39|SCTR|GNGT2|CD3G|C3|BAIAP2|NLRP3|CGA|HTR7|BTK|ENTPD5|NCKAP1L|CYBA|ADCY7|ACTB|NFKB1|PYCARD|CYSLTR1|ELMO1|WNT5A|PRKACA|NOXA1|GGT1|GPBAR1|SYK|LYN|FYN|CD247|ARPC3|PRKX|DPEP1|PRKACB
REACTOME_ANTI_INFLAMMATORY_RESPONSE_FAVOURING_LEISHMANIA_PARASITE_INFECTION	0.0519608	0.133008	0.291274	1.3171	317	128	VIPR1|MYH9|GPR20|PTGER2|PLCG2|GGT5|GNAI2|DPEP2|ADORA2A|HCK|FGR|PTGIR|FURIN|RAMP3|GPR39|SCTR|GNGT2|CD3G|CGA|HTR7|ADCY7|CYSLTR1|PRKACA|GGT1|GPBAR1|SYK|LYN|FYN|CD247|PRKX|DPEP1|PRKACB|SCT|ADRB2|PTGDR|GLP2R|ADCY2|RAMP1
REACTOME_NON_INTEGRIN_MEMBRANE_ECM_INTERACTIONS	0.0807356	0.183703	0.333739	1.31673	460	59	VTN|TTR|SDC1|ITGB4|COL2A1|PDGFB|COL10A1|LAMA2|COL5A3|HSPG2|COL4A2|COL4A4|NTN4|COL3A1|COL4A1|COL1A1|TNC|LAMA3|COL4A3
REACTOME_CROSSLINKING_OF_COLLAGEN_FIBRILS	0.140966	0.272669	0.435606	1.30782	755	18	COL4A2|COL4A4|LOXL1|COL4A1|COL1A1|COL4A3|PXDN|LOXL2|TLL1|COL1A2|COL4A6
REACTOME_LAMININ_INTERACTIONS	0.12682	0.251503	0.381784	1.30723	696	30	COL18A1|ITGB4|LAMA2|HSPG2|COL4A2|COL4A4|NID2|COL4A1|LAMA3|COL4A3|LAMC2|LAMB2|COL4A6
REACTOME_MYD88_INDEPENDENT_TLR4_CASCADE	0.072344	0.1696	0.302094	1.30519	428	97	TICAM1|RELA|IKBKG|NFKBIB|SAA1|RPS6KA1|RIPK3|NFKBIA|RPS6KA2|IRF7|NFKB2|CD14|TAB2|MAPKAPK2|IRF3|TAB1|NFKB1|TICAM2|CHUK|PPP2R1B|BIRC3|IRAK1|MAPKAPK3|MAP2K3|IKBKE|NOD2|TLR4|DUSP7|MAP3K8|ATF1|NOD1|BTRC|TANK|SARM1|TNIP2|UBE2D1|UBC|MAPK9|VRK3|JUN
REACTOME_AMINO_ACID_TRANSPORT_ACROSS_THE_PLASMA_MEMBRANE	0.124954	0.248852	0.37788	1.30384	684	31	SLC38A4|SLC43A2|SLC6A12|SLC38A3|SLC6A6|SLC43A1|SLC7A9|SLC7A7|SLC1A4
REACTOME_TNF_SIGNALING	0.107772	0.225602	0.350008	1.29837	605	43	IKBKG|SMPD3|TNFAIP3|TAB2|MADD|TAB1|CHUK|BIRC3|TNF|TRADD|TRAF2|CYLD|SMPD2
REACTOME_REGULATION_OF_KIT_SIGNALING	0.150976	0.28558	0.448269	1.29734	796	16	SOCS1|LCK|GRB2|KITLG|LYN|FYN|SH2B2|PTPN6
REACTOME_CARGO_CONCENTRATION_IN_THE_ER	0.12461	0.248852	0.374354	1.29652	678	32	SERPINA1|MIA2|SAR1B|CTSZ|LMAN2|PREB|F5|F8|STX5|SEC24C|MCFD2
REACTOME_MAP3K8_TPL2_DEPENDENT_MAPK1_3_ACTIVATION	0.152302	0.287511	0.447799	1.29598	803	16	IKBKG|NFKB1|CHUK|MAP3K8|BTRC|TNIP2|UBC
REACTOME_CD28_DEPENDENT_PI3K_AKT_SIGNALING	0.137747	0.267541	0.409723	1.29369	746	22	LCK|PRR5|CD28|MAPKAP1|CD86|MAP3K14|AKT1|FYN|PDPK1|PIK3R1|MAP3K8|CD80
REACTOME_NRAGE_SIGNALS_DEATH_THROUGH_JNK	0.0985989	0.211091	0.326319	1.28746	562	59	ARHGEF10L|NGEF|MCF2|ARHGEF18|FGD3|FGD2|VAV1|ARHGEF33|ARHGEF15|PREX1|ARHGEF1|ARHGEF37|RASGRF2|BCL2L11|BAD|ARHGEF12|VAV2|ARHGEF3|ARHGEF17|ARHGEF19|NGFR
REACTOME_SYNTHESIS_OF_PA	0.129493	0.25533	0.358025	1.282	716	37	GPAT2|PLA2G5|PLA2G1B|AGPAT2|PLA2G2D|LPCAT4|AGPAT4|MIGA2|AGPAT3|PLA2R1|GPD1|LIPH
REACTOME_CELL_CELL_JUNCTION_ORGANIZATION	0.104339	0.219391	0.323603	1.27987	593	60	ANG|CRB3|CLDN2|F11R|CDH5|SDK1|CLDN5|CLDN7|CDH11|CDH17|CLDN23|CLDN3|NECTIN2|ACTB|PATJ|CLDN10|JUP|PARD6B|CADM2
REACTOME_SIGNALING_BY_RECEPTOR_TYROSINE_KINASES	0.0158574	0.0544474	0.241388	1.27822	112	490	ATP6V0D2|HGFAC|KLB|COL6A2|FLT3|PLG|EGFR|LRIG1|SPINT2|PTK2B|FLT3LG|SH2D2A|LYL1|COL6A1|CYFIP2|NCF1|HPN|COL2A1|PDGFB|CDH5|APOE|HGF|DNM2|PTPRK|RPS6KA1|ID1|PDGFRB|SOCS1|MUC20|GRAP|ESR1|LAMA2|EPN1|DIAPH1|ADORA2A|MST1|MST1R|ID2|COL5A3|VAV1|RPS6KA2|FURIN|LCK|CSK|SHB|FLT4|PTPN18|INSR|GRB2|PDGFRA|MXD4|COL4A2|NCF4|PTPN3|TAB2|BAIAP2|ATP6V0C|NTRK1|MAPK13|MAPKAPK2|PRR5|NOS3|NELFB|JUNB|CXCL12|COL4A4|AXL|PTK6|PR…
REACTOME_GROWTH_HORMONE_RECEPTOR_SIGNALING	0.149361	0.284815	0.409165	1.27792	806	21	SOCS1|CISH|PRLR|STAT5B|LYN|GHR|STAT3|PTPN6|IRS1|SOCS3|PTPN1|STAT5A
REACTOME_DISEASES_OF_GLYCOSYLATION	0.0703903	0.167588	0.279707	1.27743	430	137	FMOD|ADAMTSL3|MUC4|PAPSS2|GALNT12|ADAMTSL2|SDC1|ADAMTS2|MUC6|LFNG|MUC20|CFP|B4GALT1|HSPG2|ADAMTS12|BGN|PGM1|ADAMTSL1|GALK1|LUM|NOTCH1|NOTCH3|DCN|MOGS|NOTCH4|ADAMTSL4|GALT|GPC6|MUC1|ADAMTS14|ADAMTS15|B4GALT7|ALG12|MPDU1|GLB1|SEMA5B|MGAT2|ADAMTS10|ADAMTS16
REACTOME_PYRUVATE_METABOLISM_AND_CITRIC_ACID_TCA_CYCLE	0.111363	0.230558	0.327894	1.27413	638	54	IDH2|SUCLG2|MPC1|SLC16A3|MPC2|ADHFE1|HAGH|RXRA|IDH3G|PDK2|GSTZ1|SDHD|ACO2|D2HGDH|ME1|ME3
REACTOME_G_ALPHA_S_SIGNALLING_EVENTS	0.074056	0.172249	0.278699	1.27213	454	136	VIPR1|GPR20|PTGER2|GNAI2|ARRB2|GRK5|GRK6|ADORA2A|PTGIR|RAMP3|GPR39|SCTR|GNGT2|PDE4A|PDE4D|CGA|PDE8B|HTR7|PDE2A|ADCY7|GRK2|REEP5|OR13A1|RTP3|REEP4|GPBAR1|OR1L8|SCT|OR51E1|ADRB2|PTGDR|REEP6|RTP5|GLP2R|ADCY2|RAMP1|OR52N4|ADCY5|GIPR|CALCRL|OR51E2|DRD1|ADM2|INSL3|OR2A7|ARRB1|OR2A4|ADCY4|VIP|PDE7B|P2RY11|GNB2|CRHR2|GPR150|GPR45|GNAL|ADCY3|GNG10|CYSLTR2|REEP1|ADCYAP1|OR7A5|TSHR|RLN2|GPR176|RAMP2|ADCY9|G…
REACTOME_MHC_CLASS_II_ANTIGEN_PRESENTATION	0.0826583	0.186278	0.285071	1.27192	499	118	CD74|AP1B1|CTSD|HLA-DPA1|HLA-DPB1|HLA-DQA1|HLA-DRA|HLA-DRB5|HLA-DMA|HLA-DOA|HLA-DQB1|DNM2|HLA-DMB|HLA-DQB2|HLA-DRB1|HLA-DQA2|CTSH|SAR1B|LGMN|KLC4|HLA-DOB|ACTR1A|CTSS|KIF26A|LAG3|TUBA4A
REACTOME_TOLL_LIKE_RECEPTOR_9_TLR9_CASCADE	0.100271	0.213217	0.294502	1.26527	591	94	TICAM1|RELA|IKBKG|MYD88|NFKBIB|SAA1|RPS6KA1|NFKBIA|RPS6KA2|TLR7|IRF7|NFKB2|CD14|TAB2|MAPKAPK2|TAB1|ECSIT|NFKB1|TICAM2|CHUK|PPP2R1B|IRAK1|TLR9|MAPKAPK3|MAP2K3|NOD2|TLR8|TLR4|DUSP7|MAP3K8|ATF1|NOD1|BTRC|TNIP2|UBC|MAPK9|VRK3|JUN
REACTOME_REGULATION_OF_FZD_BY_UBIQUITINATION	0.166915	0.308302	0.409742	1.2633	895	20	LRP5|FZD5|RSPO3|RSPO1|FZD4|LGR4|LGR6|RSPO2|FZD8|UBC
REACTOME_TRAF6_MEDIATED_INDUCTION_OF_TAK1_COMPLEX_WITHIN_TLR4_COMPLEX	0.178064	0.321951	0.436438	1.2631	939	16	TICAM1|CD14|TAB2|TAB1|TICAM2|TLR4|SARM1|UBC
REACTOME_PI_METABOLISM	0.103484	0.21808	0.30013	1.2622	605	84	TNFAIP8L1|PNPLA7|PIK3C2B|PIK3R5|PLEKHA6|VAC14|PIP5K1C|TNFAIP8L3|PI4K2A|PIK3R6|SYNJ2|ENPP6|PTEN|TNFAIP8L2|PIK3C2G|INPP5J|PI4K2B|INPP5D|INPPL1|PIP4P1|SBF1|RAB4A
REACTOME_CYTOSOLIC_SENSORS_OF_PATHOGEN_ASSOCIATED_DNA	0.118327	0.239707	0.315854	1.26039	675	63	TICAM1|RELA|IKBKG|MYD88|NFKBIB|RIPK3|NFKBIA|ZBP1|NLRC3|IRF7|NFKB2|IRF3|NFKB1|POLR3GL|CHUK|XRCC6
REACTOME_METAL_ION_SLC_TRANSPORTERS	0.162329	0.302202	0.380932	1.25779	891	26	CP|SLC39A5|SLC41A2|SLC30A10|HEPH|SLC40A1|SLC31A1
REACTOME_GLYCOSAMINOGLYCAN_METABOLISM	0.0958223	0.206555	0.281515	1.25662	577	119	HS3ST2|HYAL1|HS3ST3B1|FMOD|CHST13|PAPSS2|HS3ST3A1|HS6ST1|SDC1|NDST1|HPSE|B3GNT3|B3GAT1|CHST1|B4GALT1|HSPG2|LYVE1|BGN|SLC26A1|LUM|CHST15|NDST2|NAGLU|DCN|CHST12|GPC6|DSE|CHST7|HPSE2|CSGALNACT2|B3GNT2|B4GALT7|GUSB
REACTOME_ECM_PROTEOGLYCANS	0.116867	0.238294	0.30615	1.25465	669	73	VTN|FMOD|COL6A2|COL6A1|MUSK|COL2A1|LAMA2|COL5A3|HSPG2|BGN|COL4A2|LUM|COL4A4|TGFB3|DCN|COL3A1|COL4A1|COL1A1|TNC|LAMA3|ITGA8|COL4A3|ASPN|ITGAX|COL6A3|TNXB|ITGB6|COL5A1|COL1A2|LAMB2
REACTOME_TOLL_LIKE_RECEPTOR_TLR1_TLR2_CASCADE	0.109552	0.22781	0.29103	1.25355	647	95	RELA|IKBKG|MYD88|NFKBIB|SAA1|RPS6KA1|SOCS1|NFKBIA|RPS6KA2|NFKB2|SIGIRR|CD14|TAB2|MAPKAPK2|SFTPA2|IRAK3|BTK|TAB1|ECSIT|NFKB1|CHUK|PPP2R1B|IRAK1|MAPKAPK3|MAP2K3|NOD2|TLR4|SFTPD|DUSP7|MAP3K8|ATF1|NOD1|BTRC|TNIP2|UBC|TLR2|MAPK9|VRK3|JUN
REACTOME_NOREPINEPHRINE_NEUROTRANSMITTER_RELEASE_CYCLE	0.186352	0.32935	0.423015	1.24883	993	17	SLC22A1|MAOA|SLC18A2|CPLX1|UNC13B|PPFIA2
REACTOME_NEF_MEDIATES_DOWN_MODULATION_OF_CELL_SURFACE_RECEPTORS_BY_RECRUITING_THEM_TO_CLATHRIN_ADAPTERS	0.174903	0.318067	0.399013	1.24621	944	21	AP1B1|LCK|CD8B|CD4|CD28|B2M|HLA-A|AP1S3|AP2A2|AP2A1|PACS1|AP1M1
REACTOME_PLATELET_HOMEOSTASIS	0.116919	0.238294	0.297802	1.24613	679	82	ATP2B2|APOB|KCNMB1|PAFAH2|P2RX1|P2RX5|KCNMA1|ATP2A3|FGR|PTGIR|GUCY1A1|GNGT2|PECAM1|P2RX3|NOS3|GUCY1B1|PDE2A|PRKG1|GUCY1A2|PPP2R1B
REACTOME_DEFECTS_IN_VITAMIN_AND_COFACTOR_METABOLISM	0.177864	0.321951	0.398183	1.24362	960	21	AMN|TCN2|PC|MMAA|ABCD4|BTD|MCCC2|LMBRD1
REACTOME_SIALIC_ACID_METABOLISM	0.17293	0.316925	0.360324	1.24326	947	31	NEU4|ST6GAL2|ST6GALNAC1|ST6GALNAC4|ST6GALNAC6|ST6GAL1
REACTOME_FCGR3A_MEDIATED_IL10_SYNTHESIS	0.159111	0.297978	0.346416	1.24043	880	37	PLCG2|HCK|FGR|CD3G|ADCY7|PRKACA|SYK|LYN|FYN|CD247|PRKX|PRKACB|ADCY2|ADCY5
REACTOME_PHASE_2_PLATEAU_PHASE	0.18064	0.324739	0.397012	1.23996	975	21	KCNQ1|CACNA2D4|CACNA2D3|KCNE4|KCNE2|CACNA1C|KCNE3|CACNB2|CACNG8|CACNA1F
REACTOME_FOXO_MEDIATED_TRANSCRIPTION	0.136881	0.266408	0.310309	1.23827	781	63	IGFBP1|PCK1|PINK1|SREBF1|BCL6|AGRP|CDKN1B|STK11|FASLG|FOXO3|CAT|AKT1|BTG1|NFYB|BCL2L11|CITED2|NR3C1|SOD2|SIRT1|NFYC|SIRT3
REACTOME_NOD1_2_SIGNALING_PATHWAY	0.163199	0.303222	0.347642	1.23792	901	36	IKBKG|TNFAIP3|CARD9|TAB2|MAPK13|TAB1|CHUK|BIRC3|IRAK1|CYLD|NOD2|NOD1|UBC|CASP1|AAMP|CASP4|IRAK2
REACTOME_SYNTHESIS_OF_IP3_AND_IP4_IN_THE_CYTOSOL	0.184282	0.328012	0.377004	1.23326	1012	25	PLD4|PLCG2|PLCD1|PTEN|INPP5J|PLCH2|INPP5D|INPPL1
REACTOME_P130CAS_LINKAGE_TO_MAPK_SIGNALING_FOR_INTEGRINS	0.211351	0.364566	0.433934	1.23031	1105	15	FGG|FGB|FGA|APBB1IP|VWF|RAP1A|BCAR1|FN1
REACTOME_NEGATIVE_REGULATION_OF_THE_PI3K_AKT_NETWORK	0.122353	0.246275	0.283401	1.22968	727	100	KLB|EGFR|MYD88|RHOG|PDGFB|HGF|PDGFRB|RAC2|ESR1|PIP5K1C|VAV1|LCK|INSR|GRB2|PDGFRA|PIK3AP1|IL33|PTEN|FGFR4|CD28|CD86|FGFR2|AKT1|PPP2R1B|IRAK1|KITLG|FYN|ICOS|KL|ERBB2|TRAT1|PIK3R1|NRG4
REACTOME_SYNTHESIS_OF_PIPS_AT_THE_PLASMA_MEMBRANE	0.148836	0.284388	0.317108	1.22699	849	53	PIK3C2B|PIK3R5|PLEKHA6|PIP5K1C|PI4K2A|PIK3R6|SYNJ2|PTEN|PIK3C2G|INPP5J|PI4K2B|INPP5D|INPPL1|RAB4A|PIK3R1|PLEKHA1|MTMR3|RUFY1|INPP5K|PIK3CG|PIP5K1B|PLEKHA3
REACTOME_CELL_CELL_COMMUNICATION	0.117376	0.238294	0.272512	1.22524	713	123	ANG|PTK2B|ITGB4|CRB3|CLDN2|F11R|CDH5|VASP|SDK1|CLDN5|CLDN7|SIRPG|GRB2|CDH11|KIRREL3|CDH17|CLDN23|SIRPB1|SFTPA2|CLDN3|SPTAN1|KIRREL2|NECTIN2|ACTB|TYROBP|PATJ|CLDN10|LAMA3|JUP|PARD6B|FYN|CADM2|FYB1|NECTIN3|PIK3R1|LAMC2|SFTPD
REACTOME_FC_EPSILON_RECEPTOR_FCERI_SIGNALING	0.110003	0.228245	0.269964	1.22366	672	130	RELA|IKBKG|CARD11|RASGRP2|PLCG2|PSMB10|LAT|LAT2|NFKBIA|VAV1|ITK|GRB2|PRKCQ|TAB2|PSME2|BTK|TXK|TAB1|NFKB1|CHUK|RASGRP4|PPP3CB|LCP2|PSMD5|SYK|LYN|FYN|PPP3CA|RASGRP1|PDPK1|BCL10|GRAP2|PSMC4|PSME1|PIK3R1|VAV2|NFATC1|BTRC|FCER1G|UBE2D1|UBC|MAPK9|PSMB9|JUN|PSMC3|PSMB8|FCER1A|MAP2K7
REACTOME_SIGNALING_BY_VEGF	0.124916	0.248852	0.279605	1.22364	746	105	PTK2B|SH2D2A|CYFIP2|NCF1|CDH5|VAV1|SHB|FLT4|NCF4|BAIAP2|MAPK13|MAPKAPK2|PRR5|NOS3|AXL|PRKCD|NRP1|KDR|MAPKAP1|NCKAP1L|CYBA|ACTB|AKT1|RHOA|ELMO1|PRKACA|MAPKAPK3|JUP|FYN|PRKCB|PRKACB|PDPK1|NCF2|VEGFC|PIK3R1
REACTOME_PARASITE_INFECTION	0.157093	0.294784	0.309005	1.21915	896	59	MYH9|CYFIP2|WAS|HCK|FGR|VAV1|GRB2|CD3G|BAIAP2|BTK|NCKAP1L|ACTB|ELMO1|SYK|LYN|FYN|CD247|ARPC3
REACTOME_ROS_AND_RNS_PRODUCTION_IN_PHAGOCYTES	0.181703	0.326027	0.343936	1.21751	1002	35	ATP6V0D2|NCF1|HVCN1|RAC2|NCF4|ATP6V0C|NOS3|ATP6V0D1|CYBA|ATP6V1G2|NCF2
REACTOME_P75_NTR_RECEPTOR_MEDIATED_SIGNALLING	0.135582	0.265303	0.28144	1.21595	803	97	ARHGEF10L|NGEF|RELA|MCF2|ARHGEF18|MYD88|FGD3|FGD2|NFKBIA|VAV1|ARHGEF33|ARHGEF15|PREX1|RTN4R|ARHGEF1|ARHGEF37|RASGRF2|NFKB1|RHOA|IRAK1|SMPD2|BCL2L11|BAD|ARHGEF12|VAV2|ARHGEF3|ARHGEF17|ARHGEF19|NGFR|SQSTM1|UBC|MCF2L|PSEN1|HDAC3|ARHGEF16|TRIO|TIAM2|OMG|ARHGDIA
REACTOME_DARPP_32_EVENTS	0.201394	0.352627	0.378648	1.20862	1097	23	PDE4A|PDE4D|PPP3CC|PPP1CA|PPP2R1B|PPP3CB|PRKACA|PPP3CA|PRKACB
REACTOME_SIGNALING_BY_NODAL	0.220097	0.376077	0.409357	1.20851	1173	17	ACVR1B|FURIN|TDGF1|FOXO3|LEFTY1|LEFTY2|DRAP1
REACTOME_REGULATION_OF_TNFR1_SIGNALING	0.197776	0.347584	0.344817	1.20318	1084	33	IKBKG|TNFAIP3|MADD|CHUK|BIRC3|TNF|TRADD|TRAF2|CYLD|RNF31
REACTOME_CLEC7A_DECTIN_1_SIGNALING	0.149732	0.284944	0.276668	1.19997	892	99	RELA|IKBKG|CARD11|PLCG2|CARD9|PSMB10|NFKBIA|NFKB2|TAB2|PRKCD|PSME2|TAB1|NFKB1|PYCARD|MAP3K14|CHUK|PPP3CB|PSMD5|SYK|PPP3CA|PDPK1|CCL22|BCL10|PSMC4|PSME1|CLEC7A|NFATC1|BTRC|UBE2D1|UBC|PSMB9
REACTOME_REGULATION_OF_BETA_CELL_DEVELOPMENT	0.212813	0.365154	0.33787	1.18628	1165	34	HNF1A|NR5A2|FOXA3|HNF1B|FOXA2|NOTCH1|AKT1|PKLR|SLC2A2|HNF4G|ONECUT1|PAX6|HNF4A
REACTOME_INFLAMMASOMES	0.231744	0.391196	0.384358	1.18503	1243	20	RELA|NLRP1|NFKB2|NLRP3|NFKB1|PYCARD|NLRC4|BCL2|PSTPIP1|CASP1
REACTOME_HS_GAG_DEGRADATION	0.232344	0.391196	0.374257	1.1817	1259	22	SDC1|HPSE|HSPG2|NAGLU|GPC6|HPSE2|GUSB|GLB1
REACTOME_CLATHRIN_MEDIATED_ENDOCYTOSIS	0.150638	0.285516	0.256907	1.18121	931	142	APOB|AGTR1|EGFR|PACSIN1|FCHO1|ARRB2|DNM2|EPN1|PIP5K1C|SYNJ2|CD3D|GRB2|NECAP2|REPS2|CD3G|BIN1|GAK|CD4|FZD4|ARF6|GRK2|ACTB|SLC2A8|REPS1|WNT5A|DAB2|TACR1|STON2|HIP1R|VAMP8|IL7R|ARPC3|AAK1|ADRB2|FCHO2|AP2A2|TOR1B|SNX9|ARPC2|ITSN2|AP2A1|M6PR|CLTCL1|SYT9|CLTB
REACTOME_METABOLISM_OF_PORPHYRINS	0.236129	0.395086	0.360531	1.17937	1297	25	SLCO2B1|ALAD|ALAS1|GSTA1|ABCG2|FABP1|COX15|FECH|BLVRB|HMOX2
REACTOME_GLYCEROPHOSPHOLIPID_BIOSYNTHESIS	0.174621	0.318067	0.260041	1.16789	1060	122	STARD10|TMEM86B|PLAAT2|PLD4|PITPNM3|GPAT2|PLA2G5|PLD3|PLA2G1B|LPCAT3|PNPLA3|PCYT2|AGPAT2|ETNPPL|OSBPL5|PLA2G2D|PLAAT4|PITPNM2|PLA2G15|LPCAT4|AGPAT4|MIGA2|PEMT|AGPAT3|HADHA|PLA2R1|PCTP|GPD1|MGLL|PLBD1|LPIN2|LIPH|PITPNM1|PLA2G4C|PISD|MFSD2A|PGS1
REACTOME_METABOLISM_OF_COFACTORS	0.252478	0.417986	0.383228	1.16463	1349	19	GCHFR|NOS3|PDSS2|AKT1|IDH1|SPR
REACTOME_G_ALPHA_12_13_SIGNALLING_EVENTS	0.203704	0.356009	0.279581	1.16153	1176	79	ARHGEF10L|NGEF|MCF2|ARHGEF18|FGD3|ADRA1A|FGD2|VAV1|ARHGEF33|ARHGEF15|GNGT2|PREX1|BTK|ARHGEF1|ARHGEF37|RASGRF2|RHOA
REACTOME_SIGNALING_BY_MET	0.205781	0.357648	0.279206	1.15997	1188	79	HGFAC|LRIG1|SPINT2|HPN|COL2A1|HGF|MUC20|LAMA2|COL5A3|GRB2|COL27A1|ARF6|COL3A1|RAPGEF1|COL1A1|LAMA3|RAP1A|RAB4A|SPINT1|TNS3|PIK3R1|LAMC2|STAT3|COL5A1|COL1A2|LAMB2
REACTOME_GENE_AND_PROTEIN_EXPRESSION_BY_JAK_STAT_SIGNALING_AFTER_INTERLEUKIN_12_STIMULATION	0.239913	0.399997	0.32552	1.15915	1325	36	GSTA2|CNN2|LCP1|AIP|PSME2|CFL1|STAT4|SOD1|TALDO1|HNRNPF|SOD2|PDCD4
REACTOME_SYNTHESIS_SECRETION_AND_DEACYLATION_OF_GHRELIN	0.272021	0.440282	0.400369	1.15872	1435	16	GHRL|PLA2G7|MBOAT4|KLF4|ACHE|IGF1|CRHR2|SPCS2
REACTOME_FCERI_MEDIATED_NF_KB_ACTIVATION	0.208904	0.361741	0.278454	1.15791	1205	80	RELA|IKBKG|CARD11|RASGRP2|PSMB10|NFKBIA|PRKCQ|TAB2|PSME2|TAB1|NFKB1|CHUK|RASGRP4|PSMD5|LYN|RASGRP1|PDPK1|BCL10|PSMC4|PSME1|BTRC|FCER1G|UBE2D1|UBC|PSMB9|PSMC3|PSMB8|FCER1A
REACTOME_TRANSPORT_OF_VITAMINS_NUCLEOSIDES_AND_RELATED_MOLECULES	0.239684	0.399997	0.318908	1.1573	1335	39	SLC35C1|SLC29A3|SLCO2B1|SLC28A2|SLC16A2|SLC28A1|SLCO2A1
REACTOME_ACTIVATED_NOTCH1_TRANSMITS_SIGNAL_TO_THE_NUCLEUS	0.251551	0.417184	0.335226	1.15667	1378	31	ARRB2|DTX1|DLL1|NUMB|NOTCH1|NEURL1B|DLL4|MIB2|DTX2|UBC|DNER|PSEN1|ARRB1
REACTOME_TOLL_LIKE_RECEPTOR_10_TLR10_CASCADE	0.207941	0.360738	0.275662	1.15582	1214	83	RELA|IKBKG|MYD88|NFKBIB|SAA1|RPS6KA1|TLR5|NFKBIA|RPS6KA2|NFKB2|TAB2|MAPKAPK2|TAB1|ECSIT|NFKB1|CHUK|PPP2R1B|IRAK1|MAPKAPK3|MAP2K3|NOD2|TLR10|DUSP7|MAP3K8|ATF1|NOD1|BTRC|TNIP2|UBC|MAPK9|VRK3|JUN
REACTOME_TRANSFERRIN_ENDOCYTOSIS_AND_RECYCLING	0.25746	0.424639	0.3369	1.15354	1414	30	TFR2|ATP6V0D2|STEAP3|ATP6V0C|ATP6V0D1|ATP6V1G2|MCOLN1|STEAP2
REACTOME_TGF_BETA_RECEPTOR_SIGNALING_IN_EMT_EPITHELIAL_TO_MESENCHYMAL_TRANSITION	0.283387	0.455547	0.39672	1.14816	1495	16	ARHGEF18|F11R|CGN|RHOA|UBC|TGFBR2|TGFB1
REACTOME_NICOTINAMIDE_SALVAGING	0.278028	0.447696	0.388699	1.14753	1482	17	CYP8B1|RNLS|PARP10|PTGIS|PARP14|PARP16|PARP4|NAXD
REACTOME_JNK_C_JUN_KINASES_PHOSPHORYLATION_AND_ACTIVATION_MEDIATED_BY_ACTIVATED_HUMAN_TAK1	0.27033	0.438619	0.362845	1.14567	1465	22	IKBKG|TAB2|TAB1|IRAK1|NOD2|NOD1|UBC|MAPK9|MAP2K7|MAPK8|IRAK2|RIPK2|UBB
REACTOME_ANTIGEN_PROCESSING_CROSS_PRESENTATION	0.221812	0.377161	0.263544	1.14105	1321	98	IKBKG|MYD88|NCF1|PSMB10|STX4|MRC2|CTSS|NCF4|CD14|HLA-F|PSME2|FCGR1B|BTK|CYBA|B2M|HLA-C|CHUK|HLA-A|VAMP8|PSMD5|SEC61B|NCF2|PSMC4|PSME1|MRC1|TLR4|TAPBP|TAP1|CTSL|UBC|CYBB|TLR2|PSMB9|PSMC3|TLR1|PSMB8|LNPEP
REACTOME_FERTILIZATION	0.285768	0.458283	0.373373	1.13468	1527	19	HVCN1|OVGP1|CATSPERB|B4GALT1|CATSPER3|IZUMO4|ACR
REACTOME_BIOSYNTHESIS_OF_THE_N_GLYCAN_PRECURSOR_DOLICHOL_LIPID_LINKED_OLIGOSACCHARIDE_LLO_AND_TRANSFER_TO_A_NASCENT_PROTEIN	0.243531	0.404597	0.276031	1.13443	1392	75	NEU4|SLC35C1|ST6GAL2|ST6GALNAC1|FUOM|ST6GALNAC4|ST6GALNAC6|NAGK|ST6GAL1|PMM1|GMPPB|GMPPA|NANS|GMDS|GNPNAT1|ALG12|MPDU1|GLB1|DOLPP1
REACTOME_INTERACTION_BETWEEN_L1_AND_ANKYRINS	0.290211	0.46257	0.328873	1.12606	1594	30	SCN10A|SCN3A|NFASC|SPTBN5|ANK3|SPTAN1|ACTB|SCN7A
REACTOME_ABC_TRANSPORTERS_IN_LIPID_HOMEOSTASIS	0.293306	0.466713	0.375029	1.12595	1572	18	APOA1|ABCG1|ABCG8|ABCD1|ABCG5|ABCA10|ABCA7|ABCD2
REACTOME_PYRUVATE_METABOLISM	0.295852	0.46839	0.327089	1.11995	1625	30	MPC1|SLC16A3|MPC2|HAGH|RXRA|PDK2|GSTZ1
REACTOME_POTASSIUM_CHANNELS	0.253435	0.418835	0.261171	1.11951	1493	93	KCNJ5|KCNMB1|KCNQ1|KCNK6|KCNC3|ABCC9|KCNMA1|KCNN3|KCNJ8|KCNK1|GNGT2|KCNK3|KCNK10|KCNJ1|KCNB1|KCNK13|KCNJ16|KCNA3|KCNH6|KCNA5|KCNH7
REACTOME_CELLULAR_HEXOSE_TRANSPORT	0.302347	0.473895	0.362139	1.11653	1622	20	SLC45A3|SLC2A6|SLC2A9|SLC2A8|SLC2A2|SLC2A12|SLC5A10|SLC2A4
REACTOME_METABOLISM_OF_NUCLEOTIDES	0.258516	0.424995	0.258234	1.11569	1532	97	DPYS|LHPP|NUDT18|NT5E|XDH|GPX1|ENTPD8|UPB1|AMPD3|GDA|CMPK1|ADK|NT5C2|TYMP|AK7|GLRX|ENTPD5|AGXT2|TK2|ADA|ADPRM|ENTPD2|SAMHD1
REACTOME_TRANSCRIPTIONAL_REGULATION_OF_WHITE_ADIPOCYTE_DIFFERENTIATION	0.266906	0.436514	0.264359	1.11176	1562	84	CEBPA|PCK1|SREBF1|RELA|MED18|ADIRF|RXRA|NR2F2|TBL1X|MED16|NFKB1|PPARG|TNF|NCOR1|PPARA|CCND3|WNT1|MED22|EGR2|EBF1|NCOA1|MED23|SREBF2|PPARGC1A|SLC2A4|CCNC|CEBPD|KLF4|MED24|CEBPB|HDAC3|TGFB1|FAM120B
REACTOME_O_GLYCOSYLATION_OF_TSR_DOMAIN_CONTAINING_PROTEINS	0.295483	0.46839	0.307973	1.11046	1641	38	ADAMTSL3|ADAMTSL2|ADAMTS2|CFP|ADAMTS12|ADAMTSL1|ADAMTSL4|ADAMTS14|ADAMTS15|SEMA5B|ADAMTS10|ADAMTS16|THSD1|THSD7B|ADAMTS13|ADAMTS7
REACTOME_CARGO_RECOGNITION_FOR_CLATHRIN_MEDIATED_ENDOCYTOSIS	0.266913	0.436514	0.254917	1.10922	1589	102	APOB|AGTR1|EGFR|FCHO1|ARRB2|EPN1|CD3D|GRB2|NECAP2|REPS2|CD3G|CD4|FZD4|GRK2|SLC2A8|REPS1|WNT5A|DAB2|TACR1|STON2|VAMP8|IL7R|AAK1|ADRB2|FCHO2|AP2A2|TOR1B|ITSN2|AP2A1|M6PR|CLTCL1|SYT9|CLTB
REACTOME_CLASS_I_PEROXISOMAL_MEMBRANE_PROTEIN_IMPORT	0.313897	0.485536	0.358801	1.10624	1684	20	PEX16|PXMP2|PEX14|ALDH3A2|ABCD1|PEX13|ACBD5
REACTOME_INTERLEUKIN_17_SIGNALING	0.287437	0.458924	0.273361	1.10425	1644	67	IKBKG|IL17RB|RPS6KA1|RPS6KA2|IL17RA|TAB2|MAPKAPK2|TAB1|NFKB1|CHUK|PPP2R1B|IRAK1|MAPKAPK3|MAP2K3|NOD2|DUSP7|MAP3K8|ATF1|NOD1|BTRC|TNIP2|UBC|MAPK9|VRK3|JUN
REACTOME_CYTOSOLIC_SULFONATION_OF_SMALL_MOLECULES	0.320302	0.49278	0.348225	1.09951	1736	22	PAPSS2|SULT1A2|SULT1B1|TPST2|SLC26A1|SULT2A1|SULT1E1
REACTOME_FLT3_SIGNALING	0.232558	0.391196	0.221418	1.09784	1519	252	KLB|FLT3|EGFR|DUSP2|FLT3LG|FGG|FGB|TEK|FGA|PDGFB|PSMB10|LAT|CAMK2G|ARRB2|HGF|PDGFRB|SPTBN5|RASAL3|RET|HCK|APBB1IP|RASA4|CSK|IL2RG|GRB2|JAK3|PDGFRA|IL2RB|CNKSR1|JAK1|SPTAN1|RASAL1|FGFR4|PEBP1|WDR83|PSME2|STAT5B|VWF|RASGEF1A|RASGRF2|ACTB|FGFR2|PPP2R1B|RASGRP4|TLR9|KITLG|RAP1A|IL3RA|PSMD5|FYN|RASGRP1|PDPK1|DLG3|PSMC4|DUSP16|PSME1|KL|ERBB2|ARAF|PIK3R1|NRG4|IL2RA|IL2|DLG2|DUSP7
REACTOME_METABOLISM_OF_FOLATE_AND_PTERINES	0.331646	0.505519	0.371865	1.09783	1768	17	FPGS|ALDH1L1|SLC46A1|MTHFD1|MTHFD1L|MTHFS|MTHFR
REACTOME_CHONDROITIN_SULFATE_DERMATAN_SULFATE_METABOLISM	0.3003	0.473895	0.289737	1.09746	1699	48	HYAL1|CHST13|SDC1|B3GAT1|HSPG2|BGN|CHST15|DCN|CHST12|GPC6|DSE|CHST7|CSGALNACT2|B4GALT7
REACTOME_INTERLEUKIN_20_FAMILY_SIGNALING	0.328891	0.502947	0.350288	1.09403	1776	21	JAK3|JAK1|STAT5B|IL22RA2|IL10RB|STAT4|IFNLR1|IL20RA|STAT3|IL24|IL26|SOCS3|STAT5A
REACTOME_COBALAMIN_CBL_VITAMIN_B12_TRANSPORT_AND_METABOLISM	0.337564	0.513708	0.377042	1.09121	1781	16	AMN|TCN2|MMAA|ABCD4|LMBRD1|MMUT|MMAB
REACTOME_COPII_MEDIATED_VESICLE_TRANSPORT	0.309803	0.481041	0.270057	1.0909	1772	67	SERPINA1|PPP6R1|SEC16A|NAPA|SAR1B|CTSZ|SEC23IP|LMAN2|TRAPPC6A|PREB|F5|CSNK1D|F8|STX5|SEC24C|MCFD2
REACTOME_ACYL_CHAIN_REMODELLING_OF_PI	0.343247	0.520674	0.375276	1.08609	1811	16	PLA2G5|PLA2G1B|PLA2G2D|PLA2R1|PLBD1|PLA2G4C|PLAAT3
REACTOME_CELL_JUNCTION_ORGANIZATION	0.310333	0.481041	0.25594	1.08343	1816	87	ANG|ITGB4|CRB3|CLDN2|F11R|CDH5|VASP|SDK1|CLDN5|CLDN7|CDH11|CDH17|CLDN23|CLDN3|NECTIN2|ACTB|PATJ|CLDN10|LAMA3|JUP|PARD6B|CADM2|NECTIN3|LAMC2
REACTOME_TRIGLYCERIDE_CATABOLISM	0.357584	0.536376	0.35393	1.07559	1911	19	FABP1|LIPE|PPP1CA|PRKACA|MGLL|PRKACB
REACTOME_GLUCOSE_METABOLISM	0.326604	0.501076	0.252743	1.07362	1908	89	FBP1|PCK2|ALDOB|GCKR|PCK1|SLC37A2|SLC25A10|PFKFB1|GOT1|PC|GOT2|SLC37A4|HK3|ENO3|PPP2R1B|PKLR|PRKACA|PFKL|PRKACB|SLC25A1|HK2|SLC37A1|NUP88|FBP2
REACTOME_SYNDECAN_INTERACTIONS	0.351543	0.528155	0.322293	1.0734	1936	27	VTN|SDC1|ITGB4|COL5A3|COL3A1|COL1A1|TNC|COL5A1|COL1A2|FN1|SDC4|TGFB1
REACTOME_NEURONAL_SYSTEM	0.268983	0.438619	0.208021	1.07331	1834	370	SLC22A1|ABAT|MAOA|KCNJ5|ALDH2|KCNMB1|KCNQ1|CHRNA1|SLC1A2|SLC6A12|GRIA3|PRKAG2|SLC6A1|SLC1A7|GNAI2|CAMK2G|KCNK6|RPS6KA1|SHANK2|KCNC3|GLS2|ABCC9|KCNMA1|DNAJC5|NAAA|DLGAP2|RPS6KA2|CHRNA3|SYT12|CAMKK1|KCNN3|KCNJ8|SLC6A3|KCNK1|SYN1|SLC18A2|CACNA2D3|GNGT2|KCNK3|APBA3|CHRNA4|ALDH5A1|APBA1|KCNK10|SLITRK3|TUBA4A|SYT7|GLUL|KCNJ1|KCNB1|SIPA1L1|KCNK13|GRIK5|CAMK4|NCALD|KCNJ16|ADCY7|RASGRF2|KCNA3|KCNH6|DBNL|K…
REACTOME_NCAM1_INTERACTIONS	0.361893	0.541976	0.291015	1.06027	2018	40	COL6A2|CACNA1H|COL6A1|COL2A1|COL5A3|COL4A2|COL4A4|COL3A1|COL4A1|CACNA1C|COL4A3|COL6A3|CACNB2|COL5A1|PSPN
REACTOME_ASPARAGINE_N_LINKED_GLYCOSYLATION	0.300651	0.473895	0.210365	1.05979	1986	293	SERPINA1|ASGR1|NEU4|SLC35C1|ASGR2|ST6GAL2|ST6GALNAC1|FUOM|MIA2|ST6GALNAC4|PPP6R1|MAN2A1|ST6GALNAC6|SEC16A|SPTBN5|ANK3|FUCA1|NAGK|MGAT3|NAPA|ARFGAP2|SAR1B|B4GALT1|ST6GAL1|ACTR1A|MAN1C1|CTSZ|SEC23IP|LMAN2|PMM1|GMPPB|MAN1A1|TUBA4A|SPTAN1|SYVN1|CGA|TRAPPC6A|MOGS|ARFGAP3|GBF1|TMEM115|FUT8|GMPPA|NANS|COPE|PREB|UBXN1|GMDS|F5|GNPNAT1|TUBA3E|CSNK1D|ALG12|F8|TUBA4B|MPDU1|GLB1|STX5|SEC24C|DOLPP1|MGAT2|GOSR1…
REACTOME_PLATELET_CALCIUM_HOMEOSTASIS	0.38162	0.565229	0.31845	1.05148	2096	26	ATP2B2|P2RX1|P2RX5|ATP2A3|P2RX3
REACTOME_ACYL_CHAIN_REMODELLING_OF_PG	0.389576	0.573289	0.355323	1.04899	2077	17	PLA2G5|PLA2G1B|PLA2G2D|LPCAT4|PLA2R1
REACTOME_ACYL_CHAIN_REMODELLING_OF_PS	0.3933	0.574513	0.334989	1.04625	2124	21	PLA2G5|PLA2G1B|LPCAT3|OSBPL5|PLA2G2D|LPCAT4|PLA2R1
REACTOME_CGMP_EFFECTS	0.390598	0.573289	0.36822	1.044	2043	15	KCNMB1|KCNMA1|PDE2A|PRKG1|KCNMB4|KCNMB2
REACTOME_RHO_GTPASES_ACTIVATE_NADPH_OXIDASES	0.395268	0.576381	0.327064	1.04397	2154	23	NCF1|RAC2|NCF4|PRKCD|CYBA|NOXA1|PRKCB|NCF2
REACTOME_MET_ACTIVATES_PTK2_SIGNALING	0.393377	0.574513	0.30404	1.04103	2161	30	COL2A1|HGF|LAMA2|COL5A3|COL27A1|COL3A1|COL1A1|LAMA3|LAMC2|COL5A1|COL1A2|LAMB2
REACTOME_MET_PROMOTES_CELL_MOTILITY	0.398105	0.578727	0.283181	1.03848	2226	41	COL2A1|HGF|LAMA2|COL5A3|GRB2|COL27A1|COL3A1|RAPGEF1|COL1A1|LAMA3|RAP1A|TNS3|LAMC2|COL5A1|COL1A2|LAMB2
REACTOME_TRANSMISSION_ACROSS_CHEMICAL_SYNAPSES	0.365104	0.545052	0.209452	1.03488	2374	243	SLC22A1|ABAT|MAOA|KCNJ5|ALDH2|CHRNA1|SLC1A2|SLC6A12|GRIA3|PRKAG2|SLC6A1|SLC1A7|GNAI2|CAMK2G|RPS6KA1|GLS2|DNAJC5|NAAA|RPS6KA2|CHRNA3|CAMKK1|SLC6A3|SYN1|SLC18A2|CACNA2D3|GNGT2|CHRNA4|ALDH5A1|APBA1|TUBA4A|GLUL|GRIK5|CAMK4|NCALD|KCNJ16|ADCY7|RASGRF2|PRKACA|CHRNA7|TUBA3E|PRKCB|SLC6A13|EPB41L1|PRKX|TUBA4B|PRKACB|PDPK1|DLG3|SLC1A1|CAMKK2|CACNB2|CACNG8|AP2A2|DLG2|COMT|CPLX1|UNC13B|CACNA1E|SLC38A1|ADCY2|A…
REACTOME_REGULATION_OF_LIPID_METABOLISM_BY_PPARALPHA	0.388594	0.573289	0.230756	1.03005	2343	119	NR1H4|HMGCS2|CPT2|CYP4A11|APOA1|SREBF1|AGT|ACADM|ALAS1|NR1H3|MED18|CPT1A|RXRA|FABP1|NR1H2|ESRRA|ABCA1|TBL1X|MED16|SULT2A1|MTF1|PPARG|NFYB|NCOR1|PPARA|RORA
REACTOME_CELL_DEATH_SIGNALLING_VIA_NRAGE_NRIF_AND_NADE	0.416536	0.601806	0.248489	1.02518	2397	76	ARHGEF10L|NGEF|MCF2|ARHGEF18|FGD3|FGD2|VAV1|ARHGEF33|ARHGEF15|PREX1|ARHGEF1|ARHGEF37|RASGRF2|BCL2L11|BAD|ARHGEF12|VAV2|ARHGEF3|ARHGEF17|ARHGEF19|NGFR|SQSTM1|UBC
REACTOME_DISORDERS_OF_TRANSMEMBRANE_TRANSPORTERS	0.390713	0.573289	0.218054	1.02485	2439	166	CP|GCKR|ABCC6|SLC35C1|SLC29A3|APOA1|ABCB11|PSMB10|ABCG8|ABCC9|ERLIN1|DERL3|SLC4A4|HEPH|SLC34A2|SLC6A3|SLC7A9|SLC40A1|SLCO2A1|SLC2A9|ABCA1|PSME2|SLC12A6|ABCD1|SLC7A7|SLC17A8|ABCG5|ABCD4|SLC22A18|SLC2A2|SLC12A3|PSMD5|AVPR1A|SLC9A9|PSMC4|SLC34A1|PSME1|SLC1A1
REACTOME_ROLE_OF_LAT2_NTAL_LAB_ON_CALCIUM_MOBILIZATION	0.433037	0.620883	0.349995	1.01293	2285	16	LAT2|GRB2|SYK|LYN|FYN|PDPK1|PIK3R1|FCER1G|FCER1A
REACTOME_TBC_RABGAPS	0.441224	0.629087	0.272376	1.01039	2480	43	RAB8A|SYTL1|TBC1D10C|TBC1D2|TBC1D17|RAB11B|GABARAP|OPTN|ARF6|RAB4A|RAB33A|GGA2|TBC1D25
REACTOME_DISEASES_ASSOCIATED_WITH_GLYCOSAMINOGLYCAN_METABOLISM	0.437534	0.625427	0.276584	1.00769	2440	40	FMOD|PAPSS2|SDC1|B4GALT1|HSPG2|BGN|LUM|DCN|GPC6
REACTOME_THE_NLRP3_INFLAMMASOME	0.441429	0.629087	0.355328	1.00745	2309	15	RELA|NFKB2|NLRP3|NFKB1|PYCARD
REACTOME_ACYL_CHAIN_REMODELLING_OF_PC	0.456961	0.646332	0.302993	1.00045	2510	26	TMEM86B|PLA2G5|PLA2G1B|LPCAT3|PLA2G2D|LPCAT4|PLA2R1|PLBD1|PLA2G4C|PLAAT3|PLB1
REACTOME_CONSTITUTIVE_SIGNALING_BY_AKT1_E17K_IN_CANCER	0.45916	0.647497	0.304821	0.997135	2523	25	PRR5|CDKN1B|MAPKAP1|FOXO3|CHUK|AKT1|BAD|PDPK1
REACTOME_SIGNALING_BY_NOTCH1_HD_DOMAIN_MUTANTS_IN_CANCER	0.454233	0.643439	0.351236	0.995842	2376	15	DLL1|NOTCH1|NEURL1B|DLL4|MIB2|UBC
REACTOME_PHASE_0_RAPID_DEPOLARISATION	0.476336	0.666729	0.274118	0.988391	2646	38	SCN10A|CACNA2D4|SCN3A|CAMK2G|CACNA2D3|FGF14|SCN7A|CACNA1C|CACNB2|CACNG8|SCN11A|CACNA1F
REACTOME_SIGNALING_BY_CYTOSOLIC_FGFR1_FUSION_MUTANTS	0.473753	0.66509	0.333457	0.98444	2526	17	GRB2|BCR|STAT5B|MYO18A|LRRFIP1|PIK3R1|STAT3
REACTOME_ONCOGENIC_MAPK_SIGNALING	0.487711	0.677617	0.240444	0.983462	2797	72	FGG|FGB|FGA|CAMK2G|ARRB2|ATG7|APBB1IP|CSK|CNKSR1|PEBP1|VWF|ACTB|TRAK1|RAP1A|BCL2L11
REACTOME_SIGNALLING_TO_RAS	0.483607	0.6749	0.318971	0.983433	2595	20	GRB2|NTRK1|MAPK13|MAPKAPK2|RALGDS|MAPKAPK3
REACTOME_MAPK_FAMILY_SIGNALING_CASCADES	0.517016	0.700761	0.194818	0.976676	3402	279	KLB|FLT3|EGFR|DUSP2|FLT3LG|FGG|FGB|TEK|FGA|PDGFB|PSMB10|LAT|CAMK2G|ARRB2|HGF|PDGFRB|SPTBN5|RASAL3|RET|APBB1IP|RASA4|CSK|IL2RG|GRB2|JAK3|PDGFRA|IL2RB|CNKSR1|JAK1|SPTAN1|RASAL1|FGFR4|PEBP1|WDR83|PSME2|VWF|RASGEF1A|FOXO3|RASGRF2|ACTB|FGFR2|CDC42EP2|PPP2R1B|RASGRP4|PRKACA|KITLG|RAP1A|IL3RA|PSMD5|FYN|AGO4|RASGRP1|CDC14B|CCND3|PRKACB|DLG3|PSMC4|DUSP16|PSME1|KL|ERBB2|ARAF|NRG4|IL2RA|IL2|DLG2|DUSP7
REACTOME_TRANSCRIPTIONAL_REGULATION_OF_PLURIPOTENT_STEM_CELLS	0.496997	0.686468	0.295204	0.974728	2730	26	EPHA1|DPPA4|HHEX|TDGF1|GATA6|EPAS1|GSC|PBX1|FOXP1|POU5F1|STAT3
REACTOME_CREB1_PHOSPHORYLATION_THROUGH_NMDA_RECEPTOR_MEDIATED_ACTIVATION_OF_RAS_SIGNALING	0.489885	0.677891	0.290179	0.974605	2687	28	CAMK2G|RPS6KA1|RPS6KA2|RASGRF2|PDPK1|DLG3|DLG2
REACTOME_ACYL_CHAIN_REMODELLING_OF_PE	0.490067	0.677891	0.290158	0.974534	2688	28	PLAAT2|PLA2G5|PLA2G1B|LPCAT3|PLA2G2D|PLAAT4|LPCAT4|PLA2R1|PLBD1|PLA2G4C|PLAAT3
REACTOME_CLASS_B_2_SECRETIN_FAMILY_RECEPTORS	0.502858	0.693547	0.234283	0.97423	2902	80	VIPR1|WNT2|FZD5|IHH|SHH|RAMP3|WNT2B|SCTR|GNGT2|ADGRE5|ADGRE2|FZD4|CRHBP|WNT5A|PTCH2|FZD2|WNT10A|SCT|WNT1|UCN2|GLP2R|FZD10|RAMP1|FZD8|GIPR|CALCRL
REACTOME_EPH_EPHRIN_SIGNALING	0.509797	0.69735	0.227864	0.974009	2991	92	MYH11|NGEF|MYH9|EPHA1|LIMK1|ARHGEF28|EPHB2|EFNB2|MMP9|CFL1|ACTB|RHOA|MYL9|MYL12A|LYN|FYN|ARPC3|EFNA1|AP2A2|MYL12B|VAV2|ARPC2|AP2A1|CLTCL1|MYH14|CLTB
REACTOME_TRANSPORT_TO_THE_GOLGI_AND_SUBSEQUENT_MODIFICATION	0.525063	0.706747	0.204704	0.972947	3309	178	SERPINA1|MIA2|PPP6R1|MAN2A1|SEC16A|SPTBN5|ANK3|FUCA1|MGAT3|NAPA|ARFGAP2|SAR1B|B4GALT1|ST6GAL1|ACTR1A|MAN1C1|CTSZ|SEC23IP|LMAN2|MAN1A1|TUBA4A|SPTAN1|CGA|TRAPPC6A|ARFGAP3|GBF1|TMEM115|FUT8|COPE|PREB|F5|TUBA3E|CSNK1D|F8|TUBA4B|STX5|SEC24C|MGAT2|GOSR1|MCFD2
REACTOME_SIGNALING_BY_NUCLEAR_RECEPTORS	0.532959	0.713135	0.194543	0.971797	3508	271	RDH16|ADH1C|ALDH8A1|ANGPTL3|AKR1C3|RDH10|DHRS3|FOXA1|PCK1|NR5A2|EGFR|SREBF1|DHRS4|CTSD|ABCG1|GNAI2|APOE|APOC1|NR1H3|ARL4C|ABCG8|ESR1|CDK9|ALDH1A1|CPT1A|KDM4B|RXRA|NR1H2|GNGT2|CETP|NOS3|CXCL12|ABCA1|CDKN1B|PDK2|USF2|TBL1X|TLE3|MMP9|GTF2F1|FOXO3|ABCG5|ALDH1A2|AKT1|CYP26A1|DHRS9
REACTOME_ADORA2B_MEDIATED_ANTI_INFLAMMATORY_CYTOKINES_PRODUCTION	0.516991	0.700761	0.225226	0.97011	3057	95	VIPR1|GPR20|PTGER2|GNAI2|ADORA2A|PTGIR|RAMP3|GPR39|SCTR|GNGT2|CGA|HTR7|ADCY7|PRKACA|GPBAR1|PRKX|PRKACB|SCT|ADRB2|PTGDR|GLP2R|ADCY2|RAMP1|ADCY5|GIPR|CALCRL|DRD1|ADM2|INSL3|ADCY4|VIP|P2RY11|GNB2|CRHR2|GPR150|GPR45|ADCY3|GNG10|CYSLTR2|ADCYAP1|TSHR|RLN2|GPR176|RAMP2|ADCY9|GNB5|RXFP1|ADCYAP1R1
REACTOME_CITRIC_ACID_CYCLE_TCA_CYCLE	0.511894	0.697579	0.306298	0.967126	2775	22	IDH2|SUCLG2|IDH3G|SDHD|ACO2|ME3
REACTOME_TRANS_GOLGI_NETWORK_VESICLE_BUDDING	0.525184	0.706747	0.236598	0.964113	3002	71	FTL|AP1B1|DNM2|DNASE2|STX4|BLOC1S3|NAPA|CTSZ|GAK|GBF1|AP4S1|SH3D19|AP1G2|HIP1R|VAMP8
REACTOME_SLC_TRANSPORTER_DISORDERS	0.532614	0.713135	0.22615	0.962497	3110	90	CP|GCKR|SLC35C1|SLC29A3|SLC4A4|HEPH|SLC34A2|SLC6A3|SLC7A9|SLC40A1|SLCO2A1|SLC2A9|SLC12A6|SLC7A7|SLC17A8|SLC22A18|SLC2A2|SLC12A3|AVPR1A|SLC9A9|SLC34A1|SLC1A1|NUP88|SLC1A3|NUP62|SLC35A3|SLC17A5|SLC3A1|SLC27A4
REACTOME_GASTRIN_CREB_SIGNALLING_PATHWAY_VIA_PKC_AND_MAPK	0.504312	0.694535	0.325989	0.962393	2689	17	EGFR|RPS6KA1|RPS6KA2|GRB2|CCKBR
REACTOME_NEGATIVE_REGULATION_OF_MET_ACTIVITY	0.522673	0.705383	0.306839	0.95833	2823	21	LRIG1|HGF|GRB2
REACTOME_N_GLYCAN_ANTENNAE_ELONGATION_IN_THE_MEDIAL_TRANS_GOLGI	0.519192	0.702368	0.292905	0.958154	2853	25	MAN2A1|FUCA1|MGAT3|B4GALT1|ST6GAL1|CGA|FUT8
REACTOME_INTERLEUKIN_37_SIGNALING	0.526744	0.707836	0.305856	0.955258	2845	21	IL18R1|IL18BP|PTPN18|SIGIRR|PTPN7
REACTOME_NCAM_SIGNALING_FOR_NEURITE_OUT_GROWTH	0.54892	0.730342	0.240299	0.950399	3124	60	COL6A2|CACNA1H|COL6A1|COL2A1|SPTBN5|COL5A3|GRB2|COL4A2|COL4A4|SPTAN1|COL3A1|COL4A1|CACNA1C|COL4A3|FYN|COL6A3|CACNB2
REACTOME_SIGNALING_BY_BMP	0.530127	0.711367	0.285076	0.94945	2920	27	ACVRL1|SMAD6|SMAD1|GDF2|AMHR2|BMP2|SMAD7|GREM2|BMP10
REACTOME_DISEASES_OF_SIGNAL_TRANSDUCTION_BY_GROWTH_FACTOR_RECEPTORS_AND_SECOND_MESSENGERS	0.611495	0.790162	0.184257	0.948455	4159	361	KLB|EGFR|FGG|FGB|FGA|RHOG|PDGFB|LRP5|PSMB10|CAMK2G|ARRB2|HGF|PDGFRB|RAC2|ESR1|FZD5|ATG7|IHH|VAV1|APBB1IP|LCK|CSK|SHH|GRB2|DLL1|HDAC6|PDGFRA|BIN2|PRR5|CNKSR1|PIK3AP1|NOTCH1|CDKN1B|SYVN1|TBL1X|PTEN|FGFR4|PORCN|KDR|NEURL1B|CD28|PEBP1|PSME2|BCR|STAT5B|MAPKAP1|FZD4|CD86|VWF|GTF2F1|FOXO3|ACTB|TRAK1|FGFR2|CHUK|AKT1|PPP2R1B|MYO18A|HDAC10|TCF7L2|KITLG|RAP1A|NCOR1|PSMD5|BCL2L11|FYN|LRRFIP1|HDAC11|BAD|ICOS|…
REACTOME_DOWNSTREAM_SIGNALING_EVENTS_OF_B_CELL_RECEPTOR_BCR	0.560194	0.740116	0.227773	0.947162	3233	80	RELA|IKBKG|CARD11|NFKBIB|PSMB10|NFKBIA|PSME2|NFKB1|CHUK|PPP3CB|REL|PSMD5|PRKCB|PPP3CA|RASGRP1|BCL10|PSMC4|PSME1
REACTOME_INTERLEUKIN_1_FAMILY_SIGNALING	0.573377	0.755414	0.20836	0.946609	3488	133	ALOX5|RELA|IKBKG|MYD88|IL1A|NFKBIB|PSMB10|SAA1|IL18R1|NFKBIA|IL18BP|PTPN18|NFKB2|SIGIRR|TAB2|PTPN7|IRAK3|IL33|PSME2|TAB1|NFKB1|CHUK|IRAK1|PSMD5|NOD2|PSMC4|PSME1|MAP3K8|STAT3|IL1R1|PTPN6|NOD1|BTRC|IL1RL2|TNIP2|IL18|SQSTM1|UBC|PSMB9|PSMC3|CASP1
REACTOME_RUNX2_REGULATES_BONE_DEVELOPMENT	0.543122	0.725704	0.275431	0.943077	2984	30	IHH|HDAC6|MAF|AR|SMAD6|SMAD1|GLI2|COL1A1
REACTOME_ABC_TRANSPORTER_DISORDERS	0.575126	0.755605	0.227625	0.9391	3310	76	ABCC6|APOA1|ABCB11|PSMB10|ABCG8|ABCC9|ERLIN1|DERL3|ABCA1|PSME2|ABCD1|ABCG5|ABCD4
REACTOME_TIE2_SIGNALING	0.559015	0.739596	0.308773	0.927026	2997	18	TEK|DOK2|GRB14|GRB2|GRB7|PIK3R1
REACTOME_CIRCADIAN_CLOCK	0.597145	0.778023	0.227891	0.925844	3429	69	SREBF1|CPT1A|CRY2|F7|RXRA|PER2|SIK1|DBP|KLF15|TBL1X|PER1|CRTC1|PPP1CA|NCOR1|CSNK1D|PPARA|RORA|NR3C1|SIRT1|BTRC|NCOA1|UBC|PPARGC1A|ARNTL|HDAC3|HIF1A
REACTOME_INTERLEUKIN_1_SIGNALING	0.61479	0.793077	0.212747	0.92311	3657	100	RELA|IKBKG|MYD88|IL1A|NFKBIB|PSMB10|SAA1|NFKBIA|NFKB2|TAB2|IRAK3|PSME2|TAB1|NFKB1|CHUK|IRAK1|PSMD5|NOD2|PSMC4|PSME1|MAP3K8|IL1R1|NOD1|BTRC|TNIP2|SQSTM1|UBC|PSMB9
REACTOME_MITOCHONDRIAL_CALCIUM_ION_TRANSPORT	0.585106	0.766579	0.287993	0.919255	3189	23	SLC8B1|MCU|SMDT1|MCUB|MICU1|MAIP1|AKAP1|VDAC1
REACTOME_NUCLEOTIDE_SALVAGE	0.595561	0.777034	0.286089	0.913177	3246	23	AMPD3|ADK|TYMP|TK2|ADA|PNP|GMPR2|GMPR
REACTOME_RAB_GERANYLGERANYLATION	0.634639	0.80669	0.227682	0.91091	3612	64	RAB8A|RAB20|RAB42|RAB26|RABGGTA|RAB19|RAB43|RAB37|RAB11B|RAB27B|RAB31|RAB4A|RAB33A|RAB44|RAB30|PTP4A2
REACTOME_CARDIAC_CONDUCTION	0.664759	0.826855	0.20042	0.906677	4064	129	ATP2B2|SCN10A|KCNQ1|CACNA2D4|SCN3A|GATA4|ATP1A3|CAMK2G|KCNK6|ABCC9|KCNK12|ATP2A3|KCNK1|CACNA2D3|KCNK3|FXYD2|KCNK10|FXYD1|FGF14|KCNK13|KCNE4|SCN7A|RYR3|PRKACA|KCNE2|CACNA1C
REACTOME_MUSCLE_CONTRACTION	0.713248	0.863599	0.187691	0.90248	4516	194	ATP2B2|SCN10A|MYH11|KCNQ1|CACNA2D4|SCN3A|GATA4|ATP1A3|CAMK2G|KCNK6|ACTG2|ABCC9|KCNK12|ATP2A3|KCNK1|ACTA2|GUCY1A1|CACNA2D3|KCNK3|SORBS3|DYSF|FXYD2|KCNK10|LMOD1|FXYD1|FGF14|GUCY1B1|KCNK13|MYBPC3|ANXA6|GUCY1A2|KCNE4|SCN7A|RYR3|PRKACA|KCNE2|MYL9|CACNA1C
REACTOME_SIGNALING_BY_NOTCH1	0.651847	0.816542	0.21905	0.898591	3723	74	ARRB2|DTX1|DLL1|HDAC6|NUMB|NOTCH1|TBL1X|TLE3|NEURL1B|HDAC10|NCOR1|HDAC11|DLL4|FBXW7|MIB2|DTX2|TLE1|HDAC7|HDAC9|UBC|TLE2|CCNC|DNER|PSEN1|HDAC3|HIF1A|ARRB1
REACTOME_RORA_ACTIVATES_GENE_EXPRESSION	0.604885	0.784851	0.298542	0.896311	3243	18	SREBF1|CPT1A|RXRA|TBL1X|PPARA|RORA
REACTOME_EPHB_MEDIATED_FORWARD_SIGNALING	0.642194	0.809177	0.242378	0.894339	3594	42	LIMK1|ARHGEF28|EPHB2|EFNB2|CFL1|ACTB|RHOA|LYN|FYN|ARPC3
REACTOME_WNT_LIGAND_BIOGENESIS_AND_TRAFFICKING	0.624522	0.800407	0.275558	0.890948	3427	24	WNT2|WNT5B|WNT2B|PORCN|WNT5A|WNT10A|WNT1
REACTOME_SIGNALING_BY_ERYTHROPOIETIN	0.635438	0.80669	0.271298	0.887473	3492	25	PLCG2|PIK3R5|VAV1|GRB2|STAT5B|RAPGEF1|LYN|PIK3R1|PIK3CG|EPOR|EPO
REACTOME_RAB_REGULATION_OF_TRAFFICKING	0.732516	0.88014	0.196111	0.876503	4419	120	RAB8A|DENND1C|SYTL1|TBC1D10C|TBC1D2|DENND2D|TRAPPC12|DENND3|TBC1D17|HPS1|RAB11B|RAB27B|MADD|TRAPPC6A|GABARAP|OPTN|ARF6|AKT1|DENND6B|DENND4A|MON1A|RAB31|SBF1|RAB4A|RAB33A|ALS2CL|DENND4C|GGA2|TBC1D25|RAB32
REACTOME_METABOLISM_OF_NITRIC_OXIDE_ENOS_ACTIVATION_AND_REGULATION	0.635009	0.80669	0.30704	0.870536	3322	15	DDAH1|DNM2|NOS3|AKT1|NOSIP|SPR
REACTOME_REGULATION_OF_INNATE_IMMUNE_RESPONSES_TO_CYTOSOLIC_DNA	0.635391	0.80669	0.306927	0.870217	3324	15	ZBP1|IRF3|UBC|TRIM21|TRIM32|UBB|STING1|TRIM56|RPS27A
REACTOME_VOLTAGE_GATED_POTASSIUM_CHANNELS	0.68557	0.842979	0.242014	0.866596	3795	37	KCNQ1|KCNC3|KCNB1|KCNA3|KCNH6|KCNA5|KCNH7|KCNH3
REACTOME_CA_DEPENDENT_EVENTS	0.678442	0.838704	0.244755	0.866421	3744	35	CAMK2G|CAMKK1|PRKCD|CAMK4|ADCY7|GRK2|PRKACA|PRKX|PRKACB|CAMKK2|ADCY2|ADCY5|CAMK2D|ADCY4
REACTOME_VEGFR2_MEDIATED_VASCULAR_PERMEABILITY	0.66588	0.826855	0.260055	0.866117	3668	27	CDH5|VAV1|PRR5|NOS3|MAPKAP1|AKT1|JUP|PDPK1|VAV2
REACTOME_DOWNSTREAM_SIGNAL_TRANSDUCTION	0.66394	0.826855	0.255103	0.866072	3652	29	PDGFB|PDGFRB|GRB2|PDGFRA|STAT5B|RAPGEF1|GRB7|PIK3R1|STAT3|BCAR1
REACTOME_AMYLOID_FIBER_FORMATION	0.730362	0.878673	0.205378	0.865875	4276	85	TTR|APCS|APOA1|FGA|SAA1|TSPAN15|LYZ|LTF|FURIN|CST3|HSPG2
REACTOME_CTLA4_INHIBITORY_SIGNALING	0.664076	0.826855	0.276562	0.863769	3587	21	LCK|CD86|AKT1|PPP2R1B|LYN|FYN|CD80|PPP2R5B|PPP2R5E
REACTOME_NOTCH3_INTRACELLULAR_DOMAIN_REGULATES_TRANSCRIPTION	0.686374	0.842979	0.260642	0.852615	3772	25	NOTCH1|WWC1|NOTCH3|PLXND1|PTCRA|PBX1|IKZF1
REACTOME_UNFOLDED_PROTEIN_RESPONSE_UPR	0.761799	0.901971	0.199405	0.852362	4470	92	CREB3L3|IGFBP1|CREB3L1|EXOSC1|HERPUD1|ERN1|DCSTAMP|XBP1|CXXC1|CEBPG|SYVN1|ATP6V0D1|PDIA5|PREB|WFS1|NFYB|CTDSP2
REACTOME_NUCLEAR_SIGNALING_BY_ERBB4	0.696826	0.849172	0.246426	0.85027	3819	31	APOE|ESR1|MXD4|TAB2|CXCL12|WWOX|ADAP1|NCOR1
REACTOME_ER_TO_GOLGI_ANTEROGRADE_TRANSPORT	0.810724	0.938122	0.183619	0.848097	5019	148	SERPINA1|MIA2|PPP6R1|SEC16A|SPTBN5|ANK3|NAPA|ARFGAP2|SAR1B|ACTR1A|CTSZ|SEC23IP|LMAN2|TUBA4A|SPTAN1|TRAPPC6A|ARFGAP3|GBF1|TMEM115|COPE|PREB|F5|TUBA3E|CSNK1D|F8|TUBA4B|STX5|SEC24C|GOSR1|MCFD2
REACTOME_ABC_FAMILY_PROTEINS_MEDIATED_TRANSPORT	0.776901	0.91252	0.194157	0.844834	4627	102	ABCC3|ABCC6|APOA1|ABCG1|PSMB10|ABCG8|ABCC9|ERLIN1|DERL3
REACTOME_FOXO_MEDIATED_TRANSCRIPTION_OF_CELL_CYCLE_GENES	0.694413	0.849172	0.284546	0.840042	3703	17	CDKN1B|FOXO3|BTG1|KLF4|CCNG2|RBL2|MSTN|FOXO1|SMAD4
REACTOME_PROCESSING_OF_SMDT1	0.69426	0.849172	0.287701	0.832641	3664	16	MCU|SMDT1|MCUB|MICU1|MAIP1
REACTOME_IRS_MEDIATED_SIGNALLING	0.746191	0.888899	0.228507	0.832531	4162	40	KLB|FLT3|FLT3LG|GRB2|FGFR4|FGFR2|TLR9|PDPK1|KL|PIK3R1|IRS1|FGF1|FGF7
REACTOME_DISASSEMBLY_OF_THE_DESTRUCTION_COMPLEX_AND_RECRUITMENT_OF_AXIN_TO_THE_MEMBRANE	0.743911	0.888168	0.240356	0.816008	4092	29	FRAT2|LRP5|FZD5|PPP2R1B|FZD2|FRAT1|WNT1|AMER1|PPP2R5B|DVL1|PPP2R5E
REACTOME_PLATELET_SENSITIZATION_BY_LDL	0.728909	0.878046	0.276053	0.814971	3887	17	APOB|FGR|PECAM1|PPP2R1B|PTPN6|PPP2R5B|PPP2R5E
REACTOME_G_PROTEIN_MEDIATED_EVENTS	0.79434	0.926075	0.212931	0.813573	4518	50	GNAI2|CAMK2G|CAMKK1|PRKCD|CAMK4|ADCY7|GRK2|PRKACA|PRKX|PRKACB|CAMKK2|ADCY2|GNAT2|ADCY5|GNAO1|PLCB2|CAMK2D|ADCY4
REACTOME_FRS_MEDIATED_FGFR4_SIGNALING	0.723622	0.872794	0.280817	0.812717	3819	16	KLB|GRB2|FGFR4
REACTOME_SIGNALING_BY_TGF_BETA_FAMILY_MEMBERS	0.843697	0.952603	0.186901	0.810967	5019	100	ARHGEF18|F11R|CDK9|ACVRL1|ACVR1B|FURIN|CGN|SMAD6|JUNB|SMAD1|PMEPA1|GDF2|AMHR2|BMP2|PPP1CA|RHOA|FST|SMAD7|NCOR1|GREM2|BMP10|INHBB
REACTOME_NOTCH3_ACTIVATION_AND_TRANSMISSION_OF_SIGNAL_TO_THE_NUCLEUS	0.751319	0.893614	0.247702	0.810286	4129	25	EGFR|DLL1|NOTCH3|NEURL1B|DLL4|MIB2|UBC|PSEN1
REACTOME_SIGNALING_BY_NOTCH3	0.802293	0.931646	0.212552	0.808332	4548	49	EGFR|DLL1|NOTCH1|WWC1|NOTCH3|NEURL1B|PLXND1|PTCRA|PBX1|IKZF1|DLL4
REACTOME_DISEASES_ASSOCIATED_WITH_GLYCOSYLATION_PRECURSOR_BIOSYNTHESIS	0.743054	0.888168	0.269118	0.807971	3984	18	PGM1|GALK1|GALT|GLB1|GNE|MPI|DOLK|DHDDS|GFPT1|PMM2
REACTOME_TRANSCRIPTIONAL_ACTIVATION_OF_MITOCHONDRIAL_BIOGENESIS	0.815579	0.940327	0.206748	0.80641	4700	55	IDH2|GLUD1|ALAS1|RXRA|ESRRA|TBL1X|CAMK4|CRTC1|NCOR1|PPARA|SOD2|GLUD2|POLRMT|SIRT3|NCOA1|SIRT5|PPARGC1A|HCFC1|SIRT4|HDAC3
REACTOME_TRANSCRIPTIONAL_REGULATION_BY_MECP2	0.818751	0.940565	0.205509	0.805969	4706	57	CAMK2G|PVALB|SST|DLL1|NOTCH1|TBL1X|PTEN|CAMK4|PPARG|IRAK1|PRKACA|NCOR1|FKBP5|AGO4
REACTOME_CELL_EXTRACELLULAR_MATRIX_INTERACTIONS	0.746411	0.888899	0.268323	0.805585	4002	18	VASP|ACTB|FLNA|TESK1|RSU1|FBLIM1|LIMS2|ARHGEF6|PARVA|LIMS1|ILK
REACTOME_NOTCH_HLH_TRANSCRIPTION_PATHWAY	0.763805	0.902766	0.239591	0.804698	4190	28	HDAC6|NOTCH1|NOTCH3|TBL1X|NOTCH4|HDAC10|NCOR1|HDAC11|HDAC7|HDAC9
REACTOME_NEUREXINS_AND_NEUROLIGINS	0.817545	0.940327	0.207087	0.801287	4668	53	SHANK2|DLGAP2|SYT12|APBA3|APBA1|SYT7|SIPA1L1|DBNL|EPB41L1|SHANK1|DLGAP3|DLG3|EPB41L3|DLG2
REACTOME_DOPAMINE_NEUROTRANSMITTER_RELEASE_CYCLE	0.767241	0.904557	0.250455	0.799436	4182	23	SYN1|SLC18A2|APBA1|CPLX1|UNC13B|PPFIA2|RIMS1|LIN7C|SNAP25|SYT1|VAMP2|SYN3
REACTOME_OLFACTORY_SIGNALING_PATHWAY	0.782014	0.915602	0.229841	0.793045	4286	31	REEP5|OR13A1|RTP3|REEP4|OR1L8|OR51E1|REEP6|RTP5|OR52N4|OR51E2|OR2A7|OR2A4|GNAL|REEP1|OR7A5
REACTOME_INSULIN_RECEPTOR_SIGNALLING_CASCADE	0.824344	0.94125	0.210188	0.787179	4645	45	KLB|FLT3|FLT3LG|INSR|GRB2|FGFR4|FGFR2|TLR9|PDPK1|KL|PIK3R1
REACTOME_INWARDLY_RECTIFYING_K_CHANNELS	0.811644	0.938122	0.223352	0.784198	4446	34	KCNJ5|ABCC9|KCNJ8|GNGT2|KCNJ1|KCNJ16
REACTOME_RHO_GTPASES_ACTIVATE_CIT	0.789041	0.921216	0.255206	0.775569	4218	19	MYH11|MYH9|CDKN1B|RHOA|MYL9|MYL12B|MYH14
REACTOME_NOTCH4_INTRACELLULAR_DOMAIN_REGULATES_TRANSCRIPTION	0.796945	0.926849	0.251064	0.774068	4277	20	FLT4|ACTA2|NOTCH1|NOTCH4
REACTOME_SIGNALLING_TO_ERKS	0.829019	0.943892	0.220277	0.768622	4547	33	GRB2|NTRK1|MAPK13|MAPKAPK2|RAPGEF1|RALGDS|MAPKAPK3|RAP1A
REACTOME_SYNTHESIS_OF_PC	0.816878	0.940327	0.230186	0.766639	4500	27	STARD10|PEMT|PCTP|LPIN2|MFSD2A|CEPT1|SLC44A3|SLC44A1|LPIN1|ACHE|PCYT1A
REACTOME_DAG_AND_IP3_SIGNALING	0.844277	0.952603	0.210523	0.763979	4705	39	CAMK2G|CAMKK1|PRKCD|CAMK4|ADCY7|GRK2|PRKACA|PRKX|PRKACB|CAMKK2|ADCY2|ADCY5
REACTOME_AMINE_LIGAND_BINDING_RECEPTORS	0.822994	0.941001	0.232764	0.761421	4523	25	ADRA1A|HTR2A|HTR7|HTR1B|ADRA2B|HRH1|ADRB2|ADRA2A|DRD1|DRD4
REACTOME_SIGNALING_BY_INSULIN_RECEPTOR	0.894709	0.975482	0.187345	0.759172	5123	68	ATP6V0D2|KLB|FLT3|FLT3LG|INSR|GRB2|ATP6V0C|FGFR4|ATP6V0D1|FGFR2|TLR9|ATP6V1G2|PDPK1|KL|PIK3R1
REACTOME_TRP_CHANNELS	0.829663	0.943892	0.228579	0.75474	4558	26	TRPM4|RIPK3|TRPV1|MLKL|TRPM6|MCOLN1|TRPC5|MCOLN2
REACTOME_FCERI_MEDIATED_MAPK_ACTIVATION	0.84933	0.953025	0.216406	0.74949	4627	32	PLCG2|LAT|VAV1|GRB2|LCP2|SYK|LYN|GRAP2|VAV2|FCER1G|MAPK9|JUN|FCER1A|MAP2K7
REACTOME_INTRACELLULAR_SIGNALING_BY_SECOND_MESSENGERS	0.992141	1	0.148477	0.747425	6564	290	KLB|EGFR|MYD88|RHOG|PDGFB|PSMB10|CAMK2G|HGF|PDGFRB|RAC2|MECOM|ESR1|PIP5K1C|FRK|VAV1|LCK|CAMKK1|INSR|GRB2|PDGFRA|PRR5|PIK3AP1|CDKN1B|IL33|PTEN|PRKCD|FGFR4|CD28|PSME2|MAPKAP1|CAMK4|CD86|ADCY7|GRK2|FOXO3|MTA2|FGFR2|CHUK|AKT1|PPP2R1B|PPARG|MBD3|IRAK1|PRKACA|KITLG|PSMD5|FYN|AGO4|BAD|PRKX|ICOS|PRKACB|PDPK1|PSMC4|SLC38A9|PSME1|KL|ERBB2|CAMKK2|TRAT1|PIK3R1|NRG4
REACTOME_GLUTAMATE_NEUROTRANSMITTER_RELEASE_CYCLE	0.844052	0.952603	0.230576	0.74551	4632	24	SLC1A2|SLC1A7|GLS2|SLC1A1|CPLX1|UNC13B|PPFIA2|SLC1A3
REACTOME_INTRA_GOLGI_TRAFFIC	0.880313	0.969889	0.200922	0.74533	4949	43	CYTH1|MAN2A1|NAPA|CYTH4|MAN1C1|MAN1A1
REACTOME_THE_CITRIC_ACID_TCA_CYCLE_AND_RESPIRATORY_ELECTRON_TRANSPORT	0.971854	1	0.158814	0.742632	6007	161	IDH2|SUCLG2|MPC1|SLC16A3|MPC2|PM20D1|ADHFE1|HAGH|RXRA|UCP2|NDUFC2|IDH3G|PDK2|SCO2|ETFB|COQ10A|ECSIT|GSTZ1|UQCRC1|ATP5F1D|NDUFA6|SURF1|SDHD|ACO2|D2HGDH|ATP5F1A|ME1|ME3|NDUFS7|VDAC1|NDUFS8|NDUFV1|ATP5PD|NDUFB11|NDUFA9|UCP3
REACTOME_SIGNALING_BY_WNT_IN_CANCER	0.85869	0.957872	0.214309	0.742225	4678	32	LRP5|FZD5|PORCN|FZD4|PPP2R1B|TCF7L2|CTBP1|FZD8|AMER1|PPP2R5B|PPP2R5E|DKK2|TNKS2
REACTOME_IRE1ALPHA_ACTIVATES_CHAPERONES	0.900686	0.980862	0.192233	0.734491	5123	50	ERN1|XBP1|CXXC1|SYVN1|ATP6V0D1|PDIA5|PREB|WFS1|CTDSP2|YIF1A|MYDGF|ZBTB17|TATDN2|ACADVL|PPP2R5B|SRPRA|SEC31A|EDEM1|SERP1|WIPI1|GFPT1|KDELR3|GOSR2
REACTOME_LYSOSOME_VESICLE_BIOGENESIS	0.879723	0.969889	0.209022	0.733884	4819	34	AP1B1|DNM2|DNASE2|CTSZ|AP4S1|AP1G2|VAMP8|AP1S3|M6PR|CLTB|AP1M1
REACTOME_SIGNALING_BY_PTK6	0.913733	0.988628	0.188284	0.731631	5242	54	EGFR|ARAP1|DOK1|CDKN1B|PTK6|EPAS1|AKT1|RHOA|ELMO1|ARHGAP35|NR3C1|ERBB2|NRG4|STAT3|BCAR1|NRG1|DOCK1|UBC|GPNMB|HIF1A|SRMS|STAP2
REACTOME_INSULIN_RECEPTOR_RECYCLING	0.860084	0.957872	0.226139	0.731162	4720	24	ATP6V0D2|INSR|ATP6V0C|ATP6V0D1
REACTOME_SIGNALING_BY_TYPE_1_INSULIN_LIKE_GROWTH_FACTOR_1_RECEPTOR_IGF1R	0.907848	0.986382	0.193995	0.729106	5112	46	KLB|FLT3|FLT3LG|GRB2|FGFR4|FGFR2|TLR9|PDPK1|KL|PIK3R1|IRS1|FGF1|FGF7
REACTOME_GOLGI_ASSOCIATED_VESICLE_BIOGENESIS	0.921883	0.99134	0.186238	0.727102	5286	56	FTL|AP1B1|DNM2|BLOC1S3|NAPA|GAK|SH3D19|HIP1R|VAMP8
REACTOME_CLASS_C_3_METABOTROPIC_GLUTAMATE_PHEROMONE_RECEPTORS	0.844399	0.952603	0.238896	0.726002	4514	19	GRM8|GRM2|CASR
REACTOME_GLYCOGEN_METABOLISM	0.872958	0.966279	0.21711	0.723088	4809	27	GYS2|GAA|PHKB|PGM1|UGP2|EPM2A|UBC|AGL|PPP1R3C
REACTOME_OPIOID_SIGNALLING	0.946551	1	0.171569	0.721534	5542	84	GNAI2|CAMK2G|CAMKK1|GNGT2|PDE4A|PDE4D|PRKCD|PPP3CC|CAMK4|ADCY7|GRK2|PPP1CA|PPP2R1B|PPP3CB|PRKACA|PPP3CA|PRKX|PRKACB|CAMKK2|ADCY2|GNAT2|ADCY5|GNAO1
REACTOME_PROTEIN_METHYLATION	0.848519	0.953025	0.243691	0.71943	4525	17	ETFBKMT|ETFB|EEF1A1|EEF1AKMT2|METTL21A|EEF2
REACTOME_HYALURONAN_METABOLISM	0.849831	0.953025	0.243268	0.718182	4532	17	HYAL1|LYVE1|GUSB|STAB2|HAS3|HYAL2|CEMIP|HYAL3
REACTOME_RECYCLING_PATHWAY_OF_L1	0.918679	0.989151	0.191031	0.717968	5173	46	DNM2|RPS6KA1|RPS6KA4|EZR|RPS6KA2|NUMB|TUBA4A|ACTB|TUBA3E|TUBA4B|AP2A2|AP2A1|TUBA3D
REACTOME_SIGNALING_BY_PDGFR_IN_DISEASE	0.863823	0.958446	0.232329	0.716304	4636	20	GRB2|PDGFRA|BIN2|KDR|PIK3R1|STAT3|ETV6
REACTOME_ACTIVATION_OF_NMDA_RECEPTORS_AND_POSTSYNAPTIC_EVENTS	0.953604	1	0.168079	0.715343	5569	90	GRIA3|PRKAG2|CAMK2G|RPS6KA1|RPS6KA2|CAMKK1|APBA1|TUBA4A|CAMK4|RASGRF2|PRKACA|TUBA3E|PRKX|TUBA4B|PRKACB|PDPK1|DLG3|CAMKK2|DLG2
REACTOME_UNBLOCKING_OF_NMDA_RECEPTORS_GLUTAMATE_BINDING_AND_ACTIVATION	0.873959	0.966279	0.228487	0.713617	4721	21	GRIA3|CAMK2G|DLG3|DLG2
REACTOME_GLYCOGEN_STORAGE_DISEASES	0.856602	0.957872	0.24604	0.712069	4521	16	GYS2|GAA|SLC37A4|EPM2A|UBC|PPP1R3C
REACTOME_RAS_ACTIVATION_UPON_CA2_INFLUX_THROUGH_NMDA_RECEPTOR	0.869411	0.963512	0.230472	0.710579	4666	20	CAMK2G|RASGRF2|DLG3|DLG2|CAMK2D|GRIN1|KRAS
REACTOME_CLASS_I_MHC_MEDIATED_ANTIGEN_PROCESSING_PRESENTATION	0.999118	1	0.13792	0.71	6793	360	FBXW4|FBXL15|IKBKG|MYD88|NCF1|PSMB10|HERC6|SOCS1|FBXO2|STX4|KEAP1|ZBTB16|ATG7|SAR1B|FBXL16|FBXO6|ANAPC2|FBXO31|MRC2|RNF213|KBTBD8|CTSS|NCF4|KLHL2|CD14|SPSB2|FBXL14|LRSAM1|HLA-F|SPSB4|PRKN|PSME2|FCGR1B|BTK|CYBA|KLHL25|HECTD3|B2M|TRIM41|HLA-C|CHUK|HLA-A|UBE2E2|TRAF7|RNF130|VAMP8|UBA7|ERAP1|THOP1|RNF123|KLHL3|PSMD5|SEC61B|ZNRF2|HERC5|VHL|LMO7|NCF2|SH3RF1|FBXW5|FBXL22|PSMC4|SEC24C|PSME1|MRC1|FBXW7|TL…
REACTOME_SYNTHESIS_OF_PIPS_AT_THE_EARLY_ENDOSOME_MEMBRANE	0.861337	0.957872	0.24419	0.706714	4546	16	VAC14|PI4K2A|PI4K2B
REACTOME_GAP_JUNCTION_TRAFFICKING_AND_REGULATION	0.92584	0.993328	0.190252	0.70575	5205	43	GJD3|DNM2|GJA4|TUBA4A|ACTB|DAB2|TUBA3E|GJC2|TUBA4B|GJA5|CLTCL1|TUBA3D|CLTB
REACTOME_UPTAKE_AND_ACTIONS_OF_BACTERIAL_TOXINS	0.910214	0.986677	0.20288	0.688776	5007	29	ANTXR1|FURIN|SV2C|ANTXR2|MAP2K3|STX1B|EEF2|CD9|MAP2K7|MAP2K2|SNAP25|VAMP1
REACTOME_SEROTONIN_NEUROTRANSMITTER_RELEASE_CYCLE	0.887749	0.971266	0.228844	0.687058	4760	18	SYN1|SLC18A2|CPLX1|UNC13B|PPFIA2|RIMS1|SNAP25|SYT1|VAMP2|SYN3
REACTOME_GLYCOGEN_SYNTHESIS	0.885206	0.970178	0.236183	0.68354	4672	16	GYS2|PGM1|UGP2|EPM2A|UBC|PPP1R3C
REACTOME_CA2_PATHWAY	0.965481	1	0.171988	0.681186	5481	61	PDE6G|FZD5|GNGT2|TCF7|PDE6B|FZD4|PRKG1|PPP3CB|WNT5A|TCF7L2|AGO4|PPP3CA|FZD2
REACTOME_REGULATION_OF_PYRUVATE_DEHYDROGENASE_PDH_COMPLEX	0.885725	0.970178	0.240217	0.681077	4634	15	RXRA|PDK2|GSTZ1
REACTOME_ACTIVATION_OF_SMO	0.893157	0.974917	0.226662	0.680505	4789	18	ARRB2|IHH|SHH|GRK2|GAS1
REACTOME_INOSITOL_PHOSPHATE_METABOLISM	0.95275	1	0.179857	0.678978	5403	47	PLD4|PLCG2|PLCD1|PTEN|INPP5J|PLCH2|INPP5D|INPPL1|MINPP1
REACTOME_MITOCHONDRIAL_BIOGENESIS	0.976657	1	0.158766	0.678649	5731	92	IDH2|GLUD1|PRKAG2|ALAS1|RXRA|SAMM50|ESRRA|TBL1X|CAMK4|CRTC1|ATP5F1D|NCOR1|PPARA|SOD2|ATP5F1A|GLUD2|POLRMT|SIRT3|IMMT|NCOA1|ATP5PD|SIRT5|PPARGC1A|HCFC1|SIRT4|ATP5F1C|HDAC3
REACTOME_DISEASES_ASSOCIATED_WITH_N_GLYCOSYLATION_OF_PROTEINS	0.903262	0.982532	0.22498	0.664191	4817	17	B4GALT1|MOGS|ALG12|MPDU1|MGAT2
REACTOME_RAB_GEFS_EXCHANGE_GTP_FOR_GDP_ON_RABS	0.983405	1	0.155207	0.658081	5747	88	RAB8A|DENND1C|DENND2D|TRAPPC12|DENND3|HPS1|RAB27B|MADD|TRAPPC6A|AKT1|DENND6B|DENND4A|MON1A|RAB31|SBF1
REACTOME_VITAMIN_B5_PANTOTHENATE_METABOLISM	0.909261	0.986677	0.222864	0.657943	4849	17	VNN1|PPCS|VNN2|ENPP1|ENPP2|COASY|PANK1|ENPP3
REACTOME_BUDDING_AND_MATURATION_OF_HIV_VIRION	0.946966	1	0.191456	0.643032	5195	28	CHMP4C|CHMP6|CHMP7|CHMP4B|VPS4B|UBC|UBAP1|VPS37B|UBB|CHMP4A|MVB12A
REACTOME_TP53_REGULATES_TRANSCRIPTION_OF_CELL_DEATH_GENES	0.969261	1	0.17177	0.639893	5454	44	STEAP3|BCL2L14|BCL6|RABGGTA|TNFRSF10A|CASP10|TMEM219|CASP6|TP53I3
REACTOME_TRANSCRIPTIONAL_REGULATION_BY_VENTX	0.967249	1	0.176309	0.635721	5374	38	RELA|ANAPC2|VENTX|CSF1R|NFKB1|TCF7L2|ANAPC16|AGO4|EHMT1|FZR1|UBE2D1|MOV10|CEBPB
REACTOME_AQUAPORIN_MEDIATED_TRANSPORT	0.984197	1	0.161688	0.607686	5542	46	AQP7|AQP11|GNGT2|ADCY7|PRKACA|MIP|PRKACB|RAB11FIP2|MYO5B|ADCY2|ADCY5|AQP9|AQP10|ADCY4|GNB2|AQP3|ADCY3|GNG10|AQP1|AQP5|ADCY9|GNB5
REACTOME_GLUCAGON_TYPE_LIGAND_RECEPTORS	0.971569	1	0.178506	0.599535	5330	28	VIPR1|SCTR|GNGT2|SCT|GLP2R|GIPR|VIP|GNB2|GNG10|CYSLTR2|ADCYAP1|GNB5|ADCYAP1R1
REACTOME_EPH_EPHRIN_MEDIATED_REPULSION_OF_CELLS	0.98875	1	0.156044	0.598719	5624	51	EPHA1|EPHB2|EFNB2|MMP9|ACTB|LYN|FYN|EFNA1|AP2A2|VAV2|AP2A1|CLTCL1|CLTB|EFNB1|PSEN1
REACTOME_ENDOSOMAL_SORTING_COMPLEX_REQUIRED_FOR_TRANSPORT_ESCRT	0.976651	1	0.172985	0.596868	5353	31	CHMP4C|CHMP6|CHMP7|CHMP4B|VPS4B|UBC|UBAP1|VPS37B|HGS|UBB|CHMP4A|MVB12A
REACTOME_NOTCH1_INTRACELLULAR_DOMAIN_REGULATES_TRANSCRIPTION	0.990108	1	0.155912	0.590563	5604	48	HDAC6|NOTCH1|TBL1X|TLE3|HDAC10|NCOR1|HDAC11|FBXW7|TLE1|HDAC7|HDAC9|UBC|TLE2|CCNC|HDAC3|HIF1A
REACTOME_SEALING_OF_THE_NUCLEAR_ENVELOPE_NE_BY_ESCRT_III	0.975827	1	0.17277	0.586553	5368	29	CHMP4C|CHMP6|TUBA4A|TUBA3E|TUBA4B|CHMP7|TUBA3D|CHMP4B
REACTOME_LATE_ENDOSOMAL_MICROAUTOPHAGY	0.986329	1	0.162242	0.56612	5410	33	HDAC6|CHMP4C|CHMP6|CHMP7|CHMP4B|UBC|UBAP1|CFTR|VPS37B|RNASE1|UBB|CHMP4A|MVB12A
REACTOME_REGULATION_OF_MECP2_EXPRESSION_AND_ACTIVITY	0.987596	1	0.162903	0.562082	5413	31	CAMK2G|TBL1X|CAMK4|PRKACA|NCOR1|AGO4|LBR|MOV10|HDAC3|CAMK2D
REACTOME_STING_MEDIATED_INDUCTION_OF_HOST_IMMUNE_RESPONSES	0.972154	1	0.19077	0.552111	5131	16	NLRC3|IRF3|XRCC6
REACTOME_SIGNALING_BY_NOTCH1_PEST_DOMAIN_MUTANTS_IN_CANCER	0.996686	1	0.139597	0.549379	5713	58	DLL1|HDAC6|NOTCH1|TBL1X|NEURL1B|HDAC10|NCOR1|HDAC11|DLL4|FBXW7|MIB2|HDAC7|HDAC9|UBC|CCNC|PSEN1|HDAC3
REACTOME_BETA_CATENIN_PHOSPHORYLATION_CASCADE	0.976753	1	0.183313	0.541181	5209	17	FRAT2|PPP2R1B|FRAT1|AMER1|PPP2R5B|PPP2R5E
REACTOME_REGULATION_OF_TP53_ACTIVITY_THROUGH_ACETYLATION	0.991994	1	0.156774	0.536795	5451	30	MTA2|AKT1|MBD3|BRD1|PIP4P1
REACTOME_SYNAPTIC_ADHESION_LIKE_MOLECULES	0.98982	1	0.161339	0.503899	5347	21	GRIA3|PTPRF|DLG3|LRFN3|LRFN4|GRIN1|PTPRS|FLOT2|RTN3|GRIN2A
REACTOME_DEGRADATION_OF_BETA_CATENIN_BY_THE_DESTRUCTION_COMPLEX	0.999317	1	0.119553	0.502779	5851	84	FRAT2|PSMB10|TLE5|TCF7|TLE3|PSME2|PPP2R1B|TCF7L2|PSMD5|CTBP1|FRAT1|PSMC4|PSME1|BTRC|TLE1|AMER1|UBC|TLE2|PSMB9|PSMC3|PPP2R5B|PSMB8
REACTOME_NOTCH2_ACTIVATION_AND_TRANSMISSION_OF_SIGNAL_TO_THE_NUCLEUS	0.993915	1	0.154607	0.488167	5389	22	DLL1|NEURL1B|DLL4|MIB2|UBC|PSEN1
REACTOME_PKA_MEDIATED_PHOSPHORYLATION_OF_CREB	0.994202	1	0.159946	0.486076	5315	19	ADCY7|PRKACA|PRKX|PRKACB|ADCY2|ADCY5|ADCY4
REACTOME_NEGATIVE_REGULATION_OF_NMDA_RECEPTOR_MEDIATED_NEURONAL_TRANSMISSION	0.993522	1	0.150798	0.470976	5367	21	CAMK2G|CAMK4|DLG3|DLG2
REACTOME_ASSEMBLY_AND_CELL_SURFACE_PRESENTATION_OF_NMDA_RECEPTORS	0.999106	1	0.127447	0.467374	5588	41	CAMK2G|APBA1|TUBA4A|TUBA3E|TUBA4B|DLG3|DLG2|TUBA3D|CAMK2D|TUBB8|LIN7C
REACTOME_FORMATION_OF_ATP_BY_CHEMIOSMOTIC_COUPLING	0.996969	1	0.152913	0.442549	5262	16	ATP5F1D|ATP5F1A|ATP5PD|ATP5F1C|ATP5F1B
REACTOME_ASSEMBLY_OF_THE_HIV_VIRION	0.998863	1	0.14038	0.406277	5272	16	FURIN|UBC|UBAP1|VPS37B|UBB|MVB12A|NMT2|VPS37C|RPS27A
REACTOME_CRISTAE_FORMATION	0.998667	1	-0.130883	-0.460532	4493	29	MTX2|ATP5MF|MTX1
REACTOME_RESPIRATORY_ELECTRON_TRANSPORT_ATP_SYNTHESIS_BY_CHEMIOSMOTIC_COUPLING_AND_HEAT_PRODUCTION_BY_UNCOUPLING_PROTEINS	1	1	-0.105768	-0.492649	4003	111	SLC25A27|SLC25A14|NDUFAF5|NDUFV3|ATP5MF|NDUFAF6|SDHC|NDUFB3|COX6C|NDUFA4|CYC1|NDUFA5|NUBPL|CYCS|NDUFB2|COX6A1|UQCRH|NDUFAF2|COX16|UQCRB|NDUFAB1|NDUFB9|NDUFA11|ATP5ME|NDUFAF7
REACTOME_RESPIRATORY_ELECTRON_TRANSPORT	1	1	-0.115401	-0.518272	4160	90	NDUFAF5|NDUFV3|NDUFAF6|SDHC|NDUFB3|COX6C|NDUFA4|CYC1|NDUFA5|NUBPL|CYCS|NDUFB2|COX6A1|UQCRH|NDUFAF2|COX16|UQCRB|NDUFAB1|NDUFB9|NDUFA11|NDUFAF7|TMEM126B|COX7B|NDUFS5|NDUFB5|COX7A2L|NDUFS2|ACAD9|TRAP1|NDUFB6|COX20|NDUFA1
REACTOME_LONG_TERM_POTENTIATION	0.986374	1	-0.165069	-0.546474	4487	23	GRIA2|GRIA1|ACTN2|ERBB4|GRIN2C
REACTOME_PKA_ACTIVATION_IN_GLUCAGON_SIGNALLING	0.976075	1	-0.184605	-0.551561	4609	16	PRKAR2B|ADCY8
REACTOME_HEDGEHOG_LIGAND_BIOGENESIS	0.998608	1	-0.132008	-0.555171	4302	64	SEM1|GPC5|PSMB4|PSMD4|PSME3|PSMC2|PSMA2|PSMD11|PSMA6|PSME4|PSMD14|PSMD10|PSMD12|PSMA4|PSMC6|PSMD8|PSMD6|PSMA1|PSMD13|DHH
REACTOME_N_GLYCAN_TRIMMING_IN_THE_ER_AND_CALNEXIN_CALRETICULIN_CYCLE	0.991522	1	-0.153586	-0.56576	4443	35	UGGT2|MARCHF6|RNF139|TRIM13
REACTOME_DOWNREGULATION_OF_TGF_BETA_RECEPTOR_SIGNALING	0.983581	1	-0.167953	-0.574501	4432	26	UCHL5|XPO1|SMURF2|PPP1R15A|SMURF1|NEDD4L|PPP1CB|STRAP|ZFYVE9|MTMR4|PPP1CC
REACTOME_SELENOAMINO_ACID_METABOLISM	0.999747	1	-0.123533	-0.578032	3946	114	RPL22L1|RPS26|EPRS1|RPS10|EEF1E1|RPL36A|AIMP2|LARS1|RPL26L1|RPL7|RPS18|IARS1|RPL9|TXNRD1|RPS7|AHCY|RPS3A|RPS27L|RPL37A|RPL4|RPL30|AIMP1|RPL39|SARS1|RPL35A|RPL27|DARS1|RPS15A|RPL37|RPL17|RPS20|RPL31|RPL5|RPS21|SECISBP2|RPL24|RPS8|RPS16|RPL6
REACTOME_TRAFFICKING_OF_AMPA_RECEPTORS	0.979845	1	-0.166336	-0.58145	4423	28	GRIA2|PRKCA|GRIA1|MDM2|TSPAN7|AP2B1|CACNG4|GRIA4
REACTOME_RAF_ACTIVATION	0.981358	1	-0.165233	-0.584899	4421	30	PHB|NRAS|YWHAB|BRAP|PPP2R5D|PPP2CB|PPP2CA|BRAF|CAMK2A|MAP2K1|PPP2R1A|PPP2R5C|PPP2R5A|CAMK2B
REACTOME_ACTIVATION_OF_AMPK_DOWNSTREAM_OF_NMDARS	0.978034	1	-0.171919	-0.588064	4407	26	TUBB2B|TUBB2A|MAPT|TUBB1
REACTOME_RHO_GTPASES_ACTIVATE_IQGAPS	0.980444	1	-0.16893	-0.594405	4411	29	IQGAP3|TUBB2B|TUBB2A|TUBB1|RAC1
REACTOME_VXPX_CARGO_TARGETING_TO_CILIUM	0.952095	1	-0.195855	-0.61489	4431	19	EXOC4|ASAP1|EXOC1|RAB11A|PKD2|RAB3IP|EXOC2
REACTOME_SIGNALING_BY_TGF_BETA_RECEPTOR_COMPLEX	0.995549	1	-0.143252	-0.618459	4249	73	RBL1|FKBP1A|CCNT1|UCHL5|TRIM33|XPO1|WWTR1|ATP1B4|SMURF2|CCNT2|CDKN2B|SERPINE1|TGIF2|RNF111|PPP1R15A|PPM1A|TFDP1|NEDD8|SMURF1|NEDD4L|UBE2M|TFDP2|PPP1CB|MYC|STRAP|SP1|ZFYVE9|MTMR4|PPP1CC|CDK8|SNW1|E2F5
REACTOME_INFECTION_WITH_MYCOBACTERIUM_TUBERCULOSIS	0.963936	1	-0.179535	-0.620529	4329	27	PGK1|CTSG|KPNB1|KPNA1|SFPQ|MAPK1|ATP6V1H|RAB7A|TRIM27|RAB5A|ENO1|GSK3A
REACTOME_CHOLESTEROL_BIOSYNTHESIS	0.954495	1	-0.187476	-0.633971	4299	25	SQLE|FDPS|HMGCR|GGPS1|HMGCS1|CYP51A1|ARV1|FDFT1|IDI2
REACTOME_INTEGRATION_OF_ENERGY_METABOLISM	0.99555	1	-0.140587	-0.645728	4026	102	PRKAR2B|GNG12|RAPGEF3|PRKCA|GNG2|STX1A|GNG7|RAPGEF4|ADCY8|GNB3|ACACA|ACSL3|CACNB3|SYT5|CD36|AGPAT1|ACLY|CHRM3|FASN|GNAI1|GNB1|GNAQ|GNG5|PPP2R5D|GNGT1|GNG11|ITPR3
REACTOME_COMPLEX_I_BIOGENESIS	0.975069	1	-0.163008	-0.648853	4223	49	NDUFAF5|NDUFV3|NDUFAF6|NDUFB3|NDUFA5|NUBPL|NDUFB2|NDUFAF2|NDUFAB1|NDUFB9|NDUFA11|NDUFAF7|TMEM126B|NDUFS5|NDUFB5|NDUFS2|ACAD9|NDUFB6|NDUFA1|NDUFS1|NDUFB1
REACTOME_TGF_BETA_RECEPTOR_SIGNALING_ACTIVATES_SMADS	0.956073	1	-0.18093	-0.653941	4352	32	FKBP1A|UCHL5|XPO1|SMURF2|PPP1R15A|NEDD8|SMURF1|NEDD4L|UBE2M|PPP1CB|STRAP|ZFYVE9|MTMR4|PPP1CC
REACTOME_SIGNALING_BY_NOTCH2	0.957042	1	-0.180499	-0.656789	4321	33	MAML3|NCSTN|MAML2|ADAM10|MDK|CREB1
REACTOME_EPHRIN_SIGNALING	0.918797	0.989151	-0.209421	-0.657482	4276	19	EPHB1|SDCBP
REACTOME_TRANSPORT_OF_CONNEXONS_TO_THE_PLASMA_MEMBRANE	0.917439	0.989151	-0.214618	-0.662074	4255	18	TUBB2B|TUBB2A|TUBB1|TUBB3|GJB2|TUBA8|TUBA1B|TUBA1C|GJA1|TUBA1A
REACTOME_FGFR1_MUTANT_RECEPTOR_ACTIVATION	0.931218	0.996827	-0.195968	-0.670329	4196	26	CPSF6|FGF2|ZMYM2|BAG4
REACTOME_REGULATION_OF_TP53_EXPRESSION_AND_DEGRADATION	0.948264	1	-0.180615	-0.673025	4233	37	CDK1|AKT3|CCNA2|CDKN2A|USP2|MDM2|CHEK2|PHF20|MDM4|CCNG1|PPP2CB|PPP2CA|PPP2R1A|PPP2R5C|MLST8|DAXX
REACTOME_NEGATIVE_REGULATION_OF_FGFR4_SIGNALING	0.927192	0.993646	-0.199069	-0.673173	4176	25	SPRY2|FGF2
REACTOME_DECTIN_1_MEDIATED_NONCANONICAL_NF_KB_SIGNALING	0.970629	1	-0.161834	-0.675406	4196	61	SEM1|PSMB4|UBA3|PSMD4|PSME3|PSMC2|PSMA2|PSMD11|PSMA6|PSME4|PSMD14|PSMD10|PSMD12|SKP1|PSMA4|PSMC6|PSMD8|PSMD6|CCL17|UBE2M|PSMA1|PSMD13
REACTOME_DEGRADATION_OF_GLI1_BY_THE_PROTEASOME	0.96744	1	-0.165182	-0.681425	4129	58	SEM1|PSMB4|PSMD4|PSME3|PSMC2|PSMA2|PSMD11|PSMA6|PSME4|PSMD14|PSMD10|PSMD12|ITCH|SKP1|PSMA4|PSMC6|PSMD8|PSMD6|PSMA1|PSMD13
REACTOME_ERBB2_REGULATES_CELL_MOTILITY	0.883833	0.970178	-0.233129	-0.683729	4214	15	EREG|EGF
REACTOME_SYNTHESIS_OF_PIPS_AT_THE_GOLGI_MEMBRANE	0.883596	0.970178	-0.224138	-0.691441	4098	18	PIK3C2A|OCRL|TPTE|PI4KB|PIKFYVE|SACM1L|PIK3R4|ARF3|INPP5E|TPTE2|PIK3C3
REACTOME_SIGNALING_BY_NTRK3_TRKC	0.878106	0.969726	-0.228626	-0.69415	4098	17	SHC1|PLCG1|SOS1|NRAS
REACTOME_DEFECTIVE_CFTR_CAUSES_CYSTIC_FIBROSIS	0.95405	1	-0.168612	-0.700311	4110	60	SEM1|PSMB4|PSMD4|PSME3|PSMC2|PSMA2|PSMD11|PSMA6|PSME4|PSMD14|ERLIN2|PSMD10|PSMD12|RNF5|PSMA4|PSMC6|PSMD8|PSMD6|PSMA1|PSMD13
REACTOME_CELLULAR_RESPONSE_TO_HYPOXIA	0.964794	1	-0.162778	-0.705788	4137	74	SEM1|ELOC|EGLN1|VEGFA|PSMB4|PSMD4|PSME3|PSMC2|PSMA2|PSMD11|EGLN2|PSMA6|WTIP|PSME4|PSMD14|PSMD10|PSMD12|PSMA4|PSMC6|PSMD8|PSMD6|PSMA1|PSMD13|LIMD1
REACTOME_SEMA3A_PAK_DEPENDENT_AXON_REPULSION	0.861317	0.957872	-0.237741	-0.71032	4067	16	HSP90AA1|SEMA3A|HSP90AB1|RAC1|PLXNA2
REACTOME_G_ALPHA_Z_SIGNALLING_EVENTS	0.924097	0.992588	-0.183269	-0.711834	4041	44	GNG12|PRKCA|GNG2|GNG7|ADCY8|GNB3|RGS4|RGS20|GNAI1|GNB1|GNG5|GNGT1|GNG11|RGS17|ADCY1
REACTOME_RET_SIGNALING	0.914961	0.988628	-0.190645	-0.714909	4066	38	GDNF|SHC1|PLCG1|PRKCA|GAB1|SOS1
REACTOME_AUTOPHAGY	0.988705	1	-0.147345	-0.71849	3763	146	MTERF3|LAMTOR5|IFT88|RRAGB|HSP90AA1|MFN1|ATG9B|ARL13B|CSNK2A1|RHEB|TOMM20|TUBB2B|TUBB2A|TOMM7|TUBB1|HSP90AB1|CSNK2B|DYNC1I2|LAMTOR4
REACTOME_G_PROTEIN_BETA_GAMMA_SIGNALLING	0.892035	0.974823	-0.203497	-0.727252	4031	31	AKT3|GNG12|GNG2|GNG7|GNB3
REACTOME_BETA_CATENIN_INDEPENDENT_WNT_SIGNALING	0.98531	1	-0.150405	-0.729936	3755	143	SEM1|FZD7|RYK|GNG12|PRKCA|GNG2|AGO2|GNG7|VANGL2|GNB3|PSMB4|AGO3|FZD6|WNT4|CLTC|LEF1|PSMD4|SMURF2|RAC1|PSME3|DVL3|PSMC2|PSMA2|PSMD11|PSMA6|AP2B1|PSME4|PSMD14|PSMD10|PSMD12|GNB1|NLK|GNG5|GNGT1|GNG11|ITPR3|FZD3|DVL2|PSMA4|PSMC6|PDE6A|PSMD8|PSMD6|SMURF1|AP2S1|PSMA1|PSMD13|GNB4|SCRIB|MYC|TNRC6A|CAMK2A|TNRC6B|AXIN2
REACTOME_EUKARYOTIC_TRANSLATION_ELONGATION	0.959674	1	-0.163348	-0.735485	3997	91	RPL22L1|RPS26|RPS10|RPL36A|RPL26L1|RPL7|RPS18|RPL9|RPS7|RPS3A|RPS27L|RPL37A|RPL4|RPL30|RPL39|RPL35A|RPL27|RPS15A|RPL37|RPL17|RPS20|RPL31|RPL5|RPS21|RPL24|RPS8|RPS16|RPL6
REACTOME_INLB_MEDIATED_ENTRY_OF_LISTERIA_MONOCYTOGENES_INTO_HOST_CELL	0.82575	0.941714	-0.25142	-0.737371	3937	15	SH3GL2|SH3KBP1|MET|STAM
REACTOME_DOWNREGULATION_OF_SMAD2_3_SMAD4_TRANSCRIPTIONAL_ACTIVITY	0.849451	0.953025	-0.223723	-0.740653	3864	23	TRIM33|SMURF2|TGIF2|RNF111|PPM1A|NEDD4L
REACTOME_SPRY_REGULATION_OF_FGF_SIGNALING	0.822994	0.941001	-0.248122	-0.741337	3886	16	SPRY2|MAPK1|PTPN11|PPP2CB|PPP2CA|BRAF
REACTOME_SIGNALING_BY_ERBB4	0.915163	0.988628	-0.181851	-0.744052	3904	56	EREG|EGF|SHC1|S100B|STMN1|NCSTN|SOS1|NRG3|GABRB1
REACTOME_TP53_REGULATES_TRANSCRIPTION_OF_GENES_INVOLVED_IN_CYTOCHROME_C_RELEASE	0.8388	0.951988	-0.234777	-0.745976	3886	20	TP53AIP1|TRIAP1|TP63|BNIP3L|PMAIP1|BBC3|BAX|TP53BP2|ZNF420|PRELID1|PRELID3A
REACTOME_REGULATION_OF_GENE_EXPRESSION_IN_LATE_STAGE_BRANCHING_MORPHOGENESIS_PANCREATIC_BUD_PRECURSOR_CELLS	0.804362	0.931991	-0.256808	-0.753174	3835	15	MAML3|MAML2|KAT2A|KAT2B
REACTOME_ADHERENS_JUNCTIONS_INTERACTIONS	0.862289	0.957872	-0.208923	-0.755118	3925	32	CDH4|CDH15|CDH24|CDH10|CDH6|CDH8|PVR|CDH12
REACTOME_PCP_CE_PATHWAY	0.934871	0.999601	-0.168545	-0.756943	3889	90	SEM1|FZD7|RYK|PRKCA|VANGL2|PSMB4|FZD6|WNT4|CLTC|PSMD4|SMURF2|RAC1|PSME3|DVL3|PSMC2|PSMA2|PSMD11|PSMA6|AP2B1|PSME4|PSMD14|PSMD10|PSMD12|FZD3|DVL2|PSMA4|PSMC6|PSMD8|PSMD6|SMURF1|AP2S1|PSMA1|PSMD13
REACTOME_THROMBIN_SIGNALLING_THROUGH_PROTEINASE_ACTIVATED_RECEPTORS_PARS	0.857301	0.957872	-0.212388	-0.759028	3874	31	GNG12|GNG2|GNG7|GNB3|MAPK1|GNB1|GNAQ|GNG5|GNGT1|GNG11
REACTOME_RHO_GTPASES_ACTIVATE_WASPS_AND_WAVES	0.841117	0.952603	-0.209144	-0.774727	3763	36	ABI2|ARPC1A|WASL|WASF1|NCKAP1|PTK2|RAC1|MAPK1
REACTOME_PI_3K_CASCADE_FGFR2	0.780013	0.915034	-0.259355	-0.774899	3683	16	FGF2|GAB1|PTPN11|FGF17|FGF5|PIK3CA
REACTOME_NEGATIVE_REGULATION_OF_MAPK_PATHWAY	0.833597	0.947224	-0.204985	-0.778626	3686	40	PAQR3|DUSP6|DUSP5|DUSP4|NRAS|MAPK1|YWHAB|BRAP|PPP2R5D|DUSP9|PPP2CB|PPP2CA|BRAF|PPP5C
REACTOME_ENERGY_DEPENDENT_REGULATION_OF_MTOR_BY_LKB1_AMPK	0.815556	0.940327	-0.221551	-0.779561	3669	29	LAMTOR5|RRAGB|RHEB|LAMTOR4|RRAGD|PPM1A|LAMTOR3|STRADB|PRKAA2|TSC1|LAMTOR2|MLST8|CAB39L|RRAGC|PRKAG1|MTOR|PRKAG3|PRKAA1
REACTOME_KERATAN_SULFATE_KERATIN_METABOLISM	0.823126	0.941001	-0.212382	-0.779748	3722	34	ST3GAL4|B3GNT4|B4GALT3|B4GALT5|ST3GAL6|B4GALT6|CHST6|B4GAT1|GNS
REACTOME_CROSS_PRESENTATION_OF_SOLUBLE_EXOGENOUS_ANTIGENS_ENDOSOMES	0.847645	0.953025	-0.196795	-0.783341	3671	49	SEM1|PSMB4|PSMD4|PSME3|PSMC2|PSMA2|PSMD11|PSMA6|PSME4|PSMD14|PSMD10|PSMD12|PSMA4|PSMC6|PSMD8|PSMD6|PSMA1|PSMD13
REACTOME_THE_PHOTOTRANSDUCTION_CASCADE	0.796972	0.926849	-0.227808	-0.787377	3579	27	PPEF1|PRKCA|RCVRN|RGS9BP|FNTA|METAP1|GRK4|FNTB|GNB1|GNGT1|PDE6A|METAP2
REACTOME_PHOSPHORYLATION_SITE_MUTANTS_OF_CTNNB1_ARE_NOT_TARGETED_TO_THE_PROTEASOME_BY_THE_DESTRUCTION_COMPLEX	0.760956	0.901971	-0.268738	-0.788164	3628	15	GSK3B|CSNK1A1|PPP2R5D|PPP2CB|PPP2CA|APC|PPP2R1A|PPP2R5C|CTNNB1|PPP2R5A
REACTOME_ERK_MAPK_TARGETS	0.776152	0.91252	-0.243543	-0.795018	3553	22	DUSP6|DUSP4|MAPK1|MAPK14|MEF2A|RPS6KA5|PPP2R5D|RPS6KA3|PPP2CB|PPP2CA|PPP2R1A|MAPK11|ELK1
REACTOME_SIGNALING_BY_NOTCH4	0.882943	0.970178	-0.180741	-0.796773	3695	82	SEM1|YWHAZ|MAML3|NCSTN|PSMB4|MAML2|KAT2A|ADAM10|PSMD4|PSME3|KAT2B|HEY1|PSMC2|PSMA2|PSMD11|PSMA6|PSMD14|PSMD10|PSMD12|SKP1|PSMA4|PSMC6|PSMD8|PSMD6|PSMA1|PSMD13
REACTOME_TP53_REGULATES_TRANSCRIPTION_OF_ADDITIONAL_CELL_CYCLE_GENES_WHOSE_EXACT_ROLE_IN_THE_P53_PATHWAY_REMAIN_UNCERTAIN	0.766471	0.904557	-0.247832	-0.798177	3524	21	CDC25C|CNOT4|CENPJ|PLK2|CNOT7
REACTOME_MTOR_SIGNALLING	0.803075	0.931646	-0.210612	-0.8	3551	40	LAMTOR5|RRAGB|RHEB|EIF4E|LAMTOR4|EIF4EBP1|YWHAB|RRAGD|PPM1A|LAMTOR3|STRADB|PRKAA2|TSC1|LAMTOR2|MLST8|RPS6KB1|CAB39L|RRAGC|PRKAG1|MTOR|PRKAG3
REACTOME_INSERTION_OF_TAIL_ANCHORED_PROTEINS_INTO_THE_ENDOPLASMIC_RETICULUM_MEMBRANE	0.762175	0.901971	-0.246083	-0.803308	3489	22	APP|GET1|STX1A
REACTOME_METABOLISM_OF_POLYAMINES	0.820801	0.941001	-0.196546	-0.810814	3503	58	SEM1|AMD1|PSMB4|PSMD4|PSME3|PSMC2|PSMA2|AZIN1|OAZ3|PSMD11|SMOX|PSMA6|PSME4|SMS|PSMD14|PSMD10|PSMD12|ODC1|PSMA4|PSMC6|PSMD8|PSMD6|PSMA1|PSMD13
REACTOME_RECEPTOR_TYPE_TYROSINE_PROTEIN_PHOSPHATASES	0.73975	0.88657	-0.257073	-0.816819	3427	20	PPFIBP1|PPFIA4|SLITRK1|SLITRK6|IL1RAP|IL1RAPL1
REACTOME_CALNEXIN_CALRETICULIN_CYCLE	0.737298	0.884757	-0.239398	-0.818884	3322	26	UGGT2|MARCHF6|RNF139|TRIM13
REACTOME_NEGATIVE_REGULATION_OF_FGFR2_SIGNALING	0.742654	0.888168	-0.23835	-0.823814	3335	27	SPRY2|FGF2|MAPK1|PTPN11|FGF17|FGF5|PPP2CB|PPP2CA|BRAF
REACTOME_APOPTOTIC_CLEAVAGE_OF_CELLULAR_PROTEINS	0.754781	0.896599	-0.220903	-0.828374	3354	38	PKP1|DSG3|DSG1|CLSPN|MAPT|PTK2|FNTA
REACTOME_VEGFR2_MEDIATED_CELL_PROLIFERATION	0.716864	0.865751	-0.264199	-0.829457	3336	19	PLCG1|PRKCA|VEGFA
REACTOME_NEGATIVE_REGULATION_OF_NOTCH4_SIGNALING	0.776735	0.91252	-0.205144	-0.832335	3311	54	SEM1|YWHAZ|PSMB4|PSMD4|PSME3|PSMC2|PSMA2|PSMD11|PSMA6|PSMD14|PSMD10|PSMD12|SKP1|PSMA4|PSMC6|PSMD8|PSMD6|PSMA1|PSMD13
REACTOME_G_BETA_GAMMA_SIGNALLING_THROUGH_PI3KGAMMA	0.714602	0.864128	-0.24937	-0.833094	3224	24	AKT3|GNG12|GNG2|GNG7|GNB3
REACTOME_DEADENYLATION_OF_MRNA	0.70729	0.857965	-0.250713	-0.837578	3191	24	CNOT4|EIF4E|CNOT7|PAIP1|PAN3|PARN|CNOT3|PABPC1|CNOT2|CNOT11|TUT4|CNOT6
REACTOME_REGULATION_OF_RUNX1_EXPRESSION_AND_ACTIVITY	0.693659	0.849172	-0.276458	-0.839375	3237	17	AGO2|AGO3|CBFB|CDK6|PTPN11
REACTOME_PI3K_EVENTS_IN_ERBB2_SIGNALING	0.682829	0.840817	-0.281868	-0.842163	3224	16	EREG|EGF|GAB1|NRG3
REACTOME_PROTEIN_PROTEIN_INTERACTIONS_AT_SYNAPSES	0.789194	0.921216	-0.191621	-0.847929	3271	84	NLGN3|NRXN2|LRRTM1|PPFIBP1|NLGN4X|PPFIA4|STX1A|GRIA1|LRFN1|HOMER1|NLGN1|NRXN1|SLITRK1|FLOT1|LRRTM4|SLITRK6|DLGAP4|APBA2|IL1RAP|IL1RAPL1
REACTOME_MAPK_TARGETS_NUCLEAR_EVENTS_MEDIATED_BY_MAP_KINASES	0.70708	0.857965	-0.237907	-0.850227	3195	31	DUSP6|ATF2|FOS|DUSP4|CREB1|MAPK1|MAPK14|MEF2A|RPS6KA5|PPP2R5D|RPS6KA3|MAPK10|PPP2CB|PPP2CA
REACTOME_HEDGEHOG_ON_STATE	0.782441	0.915602	-0.192239	-0.850666	3243	84	CDC73|SEM1|KIF3A|GAS8|DZIP1|GLI3|PSMB4|CDON|PSMD4|SMURF2|PSME3|PSMC2|PSMA2|CSNK1A1|PSMD11|SMO|PSMA6|EFCAB7|PSME4|PSMD14|PSMD10|PSMD12|ITCH|PSMA4|PSMC6|PSMD8|PSMD6|CUL3|SMURF1|PSMA1|PSMD13|DHH
REACTOME_MRNA_DECAY_BY_5_TO_3_EXORIBONUCLEASE	0.666597	0.826855	-0.290777	-0.852799	3178	15	EDC3|LSM5|LSM2|DCP1A|LSM7|LSM1|DCP2|LSM4
REACTOME_HIV_ELONGATION_ARREST_AND_RECOVERY	0.696684	0.849172	-0.236236	-0.853836	3171	32	ELOC|POLR2K|POLR2D|CCNT1|POLR2J|NELFE|CCNT2|POLR2B|TCEA1|NELFCD|POLR2H|POLR2F|POLR2C
REACTOME_PROGRAMMED_CELL_DEATH	0.85954	0.957872	-0.17081	-0.854624	3175	176	PKP1|DCC|DSG3|LY96|SEM1|SFN|YWHAZ|AKT3|YWHAG|DSG1|E2F1|DIABLO|CLSPN|KPNB1|MAPT|PSMB4|YWHAE|PTK2|CDKN2A|KPNA1|PSMD4|HMGB1|DNM1L|TNFRSF10B|FNTA|PSME3|DYNLL1|PSMC2|MAPK1|YWHAQ|PSMA2|TP63|PSMD11|PSMA6|BIRC2|PMAIP1|PSME4|YWHAB|CYCS|PSMD14|BBC3|PSMD10|LMNA|PSMD12
REACTOME_INTERLEUKIN_6_FAMILY_SIGNALING	0.680716	0.839313	-0.261929	-0.855037	3116	22	OSM|IL11|LIF|IL6|PTPN11|CRLF1
REACTOME_PINK_PARKIN_MEDIATED_MITOPHAGY	0.667102	0.826855	-0.266265	-0.857545	3067	21	MTERF3|MFN1|TOMM20|TOMM7
REACTOME_GABA_B_RECEPTOR_ACTIVATION	0.702586	0.855086	-0.225397	-0.861942	3096	41	GNG12|GABBR1|GNG2|KCNJ10|GNG7|ADCY8|GNB3
REACTOME_ADRENALINE_NORADRENALINE_INHIBITS_INSULIN_SECRETION	0.66585	0.826855	-0.251862	-0.870514	2990	27	GNG12|GNG2|GNG7|GNB3|CACNB3|GNAI1|GNB1|GNG5|GNGT1|GNG11
REACTOME_ER_QUALITY_CONTROL_COMPARTMENT_ERQC	0.642531	0.809177	-0.271126	-0.873201	2954	21	UGGT2|MARCHF6|RNF139|TRIM13
REACTOME_VASOPRESSIN_REGULATES_RENAL_WATER_HOMEOSTASIS_VIA_AQUAPORINS	0.672313	0.832219	-0.231816	-0.873454	2976	39	PRKAR2B|GNG12|GNG2|GNG7|ADCY8|GNB3
REACTOME_MISCELLANEOUS_TRANSPORT_AND_BINDING_EVENTS	0.647253	0.812475	-0.264385	-0.875268	2944	23	NIPAL4|TUSC3|MMGT1|MAGT1
REACTOME_NEPHRIN_FAMILY_INTERACTIONS	0.64359	0.809429	-0.268606	-0.876832	2946	22	KIRREL1|WASL|MAGI2|ACTN2|PIK3CB|PIK3R2|NCK2|ACTN4|PIK3CA
REACTOME_CONVERSION_FROM_APC_C_CDC20_TO_APC_C_CDH1_IN_LATE_ANAPHASE	0.637379	0.80669	-0.279809	-0.878465	2966	19	CDC27|UBE2C|UBE2E1|ANAPC7|ANAPC1|ANAPC4|ANAPC5
REACTOME_TRAFFICKING_OF_GLUR2_CONTAINING_AMPA_RECEPTORS	0.628414	0.80321	-0.294614	-0.880246	2967	16	GRIA2|PRKCA|GRIA1|TSPAN7|AP2B1|GRIA4|NSF|AP2S1
REACTOME_PI_3K_CASCADE_FGFR1	0.621933	0.798176	-0.301448	-0.884095	2965	15	FGF2|GAB1|PTPN11|FGF17|FGF5|PIK3CA
REACTOME_APOPTOTIC_FACTOR_MEDIATED_RESPONSE	0.620177	0.797008	-0.287283	-0.88624	2876	18	DIABLO|CDKN2A|MAPK1|CYCS|BAX|SEPTIN4|CASP9|XIAP|C1QBP|UACA|APAF1|MAPK3
REACTOME_RUNX2_REGULATES_OSTEOBLAST_DIFFERENTIATION	0.625714	0.800846	-0.267802	-0.886577	2846	23	GLI3|WWTR1|CBFB|RB1|HEY1|SP7|MAPK1|YAP1|SATB2
REACTOME_NEGATIVE_REGULATION_OF_FGFR1_SIGNALING	0.638246	0.80669	-0.256521	-0.886617	2866	27	SPRY2|FGF2|MAPK1|PTPN11|FGF17|FGF5|PPP2CB|PPP2CA|BRAF|PPP2R1A|FRS2
REACTOME_NRIF_SIGNALS_CELL_DEATH_FROM_THE_NUCLEUS	0.618886	0.796436	-0.297126	-0.88775	2922	16	ITGB3BP|NCSTN
REACTOME_FRS_MEDIATED_FGFR2_SIGNALING	0.615434	0.793077	-0.288298	-0.889369	2854	18	FGF2|SOS1|NRAS|PTPN11|FGF17|FGF5
REACTOME_NUCLEAR_EVENTS_KINASE_AND_TRANSCRIPTION_FACTOR_ACTIVATION	0.663506	0.826855	-0.214206	-0.893974	2868	61	NAB1|ARC|DUSP6|VGF|TRIB1|ATF2|FOS|EGR1|CDK5|DUSP4|TCF12|CREB1|FOSB|MAPK1|EGR3|MAPK14|MEF2A|RPS6KA5|PPP2R5D|CHD4|RPS6KA3|RRAD|PPP2CB|PPP2CA
REACTOME_CARBOXYTERMINAL_POST_TRANSLATIONAL_MODIFICATIONS_OF_TUBULIN	0.636445	0.80669	-0.238866	-0.895735	2828	38	TTLL4|TTLL6|TTLL3|TUBB2B|TUBB2A|AGBL5|TUBB1|TTLL5
REACTOME_NETRIN_1_SIGNALING	0.647738	0.812475	-0.225135	-0.89615	2805	49	DCC|WASL|PLCG1|TRPC1|UNC5D|SIAH1|MAPK12|TRPC4|PTK2|TRPC3|RAC1|ROBO1|PTPN11|MYO10|MAPK14
REACTOME_KERATAN_SULFATE_BIOSYNTHESIS	0.611296	0.790162	-0.257081	-0.89866	2759	28	ST3GAL4|B3GNT4|B4GALT3|B4GALT5|ST3GAL6|B4GALT6|CHST6|B4GAT1
REACTOME_BLOOD_GROUP_SYSTEMS_BIOSYNTHESIS	0.603437	0.784052	-0.286622	-0.899855	2808	19	B3GALT1|ST3GAL4|ST3GAL6|B3GALT2|RHCE
REACTOME_SIGNALING_BY_NTRKS	0.707684	0.857965	-0.187414	-0.901428	2771	133	NAB1|ARC|DUSP6|SHC1|VGF|TRIB1|ATF2|FOS|EGR1|PLCG1|GAB1|MAPK12|SH3GL2|SOS1|CDK5|DUSP4|CLTC|NTF4|KIDINS220|TCF12|RAC1|CREB1|FOSB|NRAS|MAPK1|EGR3|PTPN11|BDNF|DNM3|PIK3CB|MAPK14|AP2B1|MEF2A|YWHAB|MAP2K5|RIT1|CRK|RPS6KA5|PPP2R5D|CHD4|NTRK2|BAX|PIK3R2|RPS6KA3
REACTOME_GAP_JUNCTION_ASSEMBLY	0.601642	0.7828	-0.255597	-0.904777	2710	30	GJB6|TUBB2B|TUBB2A|GJA3|GJC1|TUBB1|GJB5|GJB4
REACTOME_PROCESSING_OF_INTRONLESS_PRE_MRNAS	0.589903	0.77179	-0.289033	-0.907426	2745	19	NUDT21|CSTF2|CPSF4|CSTF3|FIP1L1|NCBP2|CSTF1|CPSF7|PAPOLA|CPSF3
REACTOME_ASYMMETRIC_LOCALIZATION_OF_PCP_PROTEINS	0.638844	0.80669	-0.217171	-0.909181	2739	63	SEM1|FZD7|VANGL2|PSMB4|PSMD4|SMURF2|PSME3|PSMC2|PSMA2|PSMD11|PSMA6|PSME4|PSMD14|PSMD10|PSMD12|FZD3|DVL2|PSMA4|PSMC6|PSMD8|PSMD6|SMURF1|PSMA1|PSMD13
REACTOME_SRP_DEPENDENT_COTRANSLATIONAL_PROTEIN_TARGETING_TO_MEMBRANE	0.680559	0.839313	-0.195616	-0.909354	2726	110	SSR2|SRP9|RPN2|SEC61A2|RPL22L1|RPS26|RPS10|RPL36A|SRP72|RPL26L1|RPL7|RPS18|RPL9|RPS7|SEC61G|RPS3A|RPS27L|RPL37A|RPL4|RPL30|SSR1|RPL39|RPL35A|RPL27|RPS15A|RPL37|RPL17|RPS20|RPL31|RPL5|RPS21|RPL24|RPS8|RPS16|RPL6
REACTOME_TRANSLOCATION_OF_SLC2A4_GLUT4_TO_THE_PLASMA_MEMBRANE	0.631047	0.805483	-0.214698	-0.915736	2686	69	RALGAPB|KIF3A|SFN|YWHAZ|KIFAP3|EXOC4|YWHAG|TUBB2B|TUBB2A|YWHAE|TUBB1|EXOC1|RAC1|RHOQ
REACTOME_POST_CHAPERONIN_TUBULIN_FOLDING_PATHWAY	0.575125	0.755605	-0.28476	-0.917109	2644	21	TBCE|TUBB2B|TUBB2A|TUBB1
REACTOME_AMINO_ACIDS_REGULATE_MTORC1	0.611398	0.790162	-0.226239	-0.917923	2606	54	ATP6V1C2|LAMTOR5|RRAGB|RHEB|BMT2|ATP6V1C1|ATP6V1G1|ATP6V1B1|LAMTOR4|FLCN
REACTOME_NEUROTRANSMITTER_RECEPTORS_AND_POSTSYNAPTIC_SIGNAL_TRANSMISSION	0.696004	0.849172	-0.182089	-0.918531	2577	185	GRIK3|CHRNA6|GRIA2|GABRA2|CHRNA5|GRIK1|PRKAR2B|PPM1E|GNG12|PRKCA|GABBR1|GABRR1|GNG2|KCNJ10|GNG7|GRIA1|CHRND|ADCY8|TUBB2B|TUBB2A|GNB3|PPM1F|MAPT|TUBB1|GRIK2|GABRB1|GABRA3|RAC1|CREB1|ACTN2|NRAS|NPTN|MAPK1|MDM2|GLRA2|TSPAN7|AP2B1|GNAI1|CACNG4|GRIA4|GNB1|CHRNG|GNG5|NBEA|TUBB3|GNGT1|GNG11|GABRG3|GLRB|ERBB4|GRIN2C|RPS6KA3|ADCY1|GABRA4
REACTOME_AGGREPHAGY	0.593036	0.774813	-0.242573	-0.9214	2622	40	IFT88|HSP90AA1|ARL13B|TUBB2B|TUBB2A|TUBB1|DYNC1I2|DYNLL1|DYNC1LI2|TUBB3|UBE2N|DYNC1LI1|TUBA8|TUBA1B|VIM|UBE2V1
REACTOME_GAB1_SIGNALOSOME	0.565553	0.746149	-0.305067	-0.926237	2639	17	EREG|EGF|GAB1|EPGN|AREG|PTPN11
REACTOME_LISTERIA_MONOCYTOGENES_ENTRY_INTO_HOST_CELLS	0.556323	0.737069	-0.292119	-0.928175	2577	20	CBLL1|SH3GL2|SH3KBP1|MET
REACTOME_IL_6_TYPE_CYTOKINE_RECEPTOR_LIGAND_INTERACTIONS	0.554204	0.736333	-0.317034	-0.929807	2642	15	OSM|IL11|LIF
REACTOME_DOWNREGULATION_OF_ERBB2_SIGNALING	0.546667	0.728872	-0.267182	-0.940121	2459	29	EREG|EGF|HSP90AA1|AKT3|PTPN12|NRG3
REACTOME_ABORTIVE_ELONGATION_OF_HIV_1_TRANSCRIPT_IN_THE_ABSENCE_OF_TAT	0.513187	0.697579	-0.287877	-0.953038	2334	23	POLR2K|POLR2D|POLR2J|NELFE|POLR2B|NELFCD|NCBP2|POLR2H|POLR2F|POLR2C
REACTOME_SELECTIVE_AUTOPHAGY	0.547041	0.728872	-0.218937	-0.95364	2319	77	MTERF3|IFT88|HSP90AA1|MFN1|ARL13B|CSNK2A1|TOMM20|TUBB2B|TUBB2A|TOMM7|TUBB1|CSNK2B|DYNC1I2|DYNLL1|DYNC1LI2|TUBB3|UBE2N|FUNDC1|USP30|TOMM22|CSNK2A2|MAP1LC3A|PRKAA2|TOMM5|DYNC1LI1|TUBA8|TUBA1B|VIM|UBE2V1|PGAM5
REACTOME_MITOPHAGY	0.512735	0.697579	-0.273368	-0.955594	2314	28	MTERF3|MFN1|CSNK2A1|TOMM20|TOMM7|CSNK2B
REACTOME_INTRINSIC_PATHWAY_FOR_APOPTOSIS	0.519692	0.702368	-0.238001	-0.961827	2229	53	SFN|YWHAZ|AKT3|YWHAG|E2F1|DIABLO|YWHAE|CDKN2A|DYNLL1|MAPK1|YWHAQ|TP63|PMAIP1|YWHAB|CYCS|BBC3
REACTOME_DOWNSTREAM_SIGNALING_OF_ACTIVATED_FGFR4	0.507284	0.697263	-0.298648	-0.961838	2332	21	FGF2|SHC1|PLCG1|GAB1|SOS1|NRAS|PTPN11
REACTOME_GRB2_EVENTS_IN_ERBB2_SIGNALING	0.510057	0.69735	-0.32198	-0.962009	2408	16	EREG|EGF|SOS1|NRG3|NRAS|NRG2
REACTOME_ANTIGEN_PROCESSING_UBIQUITINATION_PROTEASOME_DEGRADATION	0.584055	0.766267	-0.180099	-0.963195	1955	298	NPEPPS|ASB9|RLIM|ASB4|SEM1|ELOC|KBTBD6|WSB1|SKP2|TRIM37|TRIM71|UBA6|UBE2V2|CDC27|ASB5|UBE2Q1|FBXO22|LTN1|KLHL20|CUL7|UBE2H|GLMN|PJA1|SIAH1|RNF115|FBXL18|UBE2C|UBE2A|MKRN1|FBXW9|PSMB4|RBBP6|UBE3C|UBE2S|UBA3|RNF114|GAN|PSMD4|ARIH2|UBE2G2|SMURF2|CCNF|PSME3|UBE2E1|FBXO9|MYLIP|ANAPC7|TRIM9|PSMC2|ANAPC1|PSMA2|UBE2W|PSMD11|LRR1|ANAPC4|RNF111|PSMA6|TPP2|UBE3D|KLHL9|BTBD1|UBE2E3|RNF6|PSME4|PSMD14|PSMD10|P…
REACTOME_AUF1_HNRNP_D0_BINDS_AND_DESTABILIZES_MRNA	0.508912	0.69735	-0.237869	-0.96511	2169	54	SEM1|PSMB4|PSMD4|PSME3|PSMC2|PSMA2|PSMD11|PSMA6|PSME4|PSMD14|PSMD10|PSMD12|PABPC1|PSMA4|PSMC6|PSMD8|PSMD6|PSMA1|PSMD13
REACTOME_DEACTIVATION_OF_THE_BETA_CATENIN_TRANSACTIVATING_COMPLEX	0.511644	0.697579	-0.254281	-0.965876	2262	40	BCL9|YWHAZ|RBBP5|XPO1|SOX4|SOX6|LEF1|SOX13|PYGO2|PYGO1
REACTOME_TRANSCRIPTIONAL_ACTIVITY_OF_SMAD2_SMAD3_SMAD4_HETEROTRIMER	0.507773	0.697263	-0.249127	-0.96763	2220	44	RBL1|CCNT1|TRIM33|WWTR1|ATP1B4|SMURF2|CCNT2|CDKN2B|SERPINE1|TGIF2|RNF111
REACTOME_SIGNALING_BY_NOTCH	0.555151	0.736553	-0.187793	-0.969315	1982	216	H3C14|H4C14|ST3GAL4|H4C8|SEM1|EGF|H2AZ1|E2F3|H3C10|YWHAZ|H2AZ2|H2BC17|MAML3|E2F1|AGO2|H2BC21|H2BC15|ST3GAL6|H2BC12|NCSTN|TBL1XR1|HDAC4|DLK1|ATP2A1|DLGAP5|PSMB4|MAML2|AGO3|H4-16|H2BC11|KAT2A|ADAM10|H2BC6|MDK|PSMD4|PSME3|CREB1|KAT2B|HEY1|PSMC2|H2BC13|PSMA2|H2BC7|POFUT1|PSMD11|PSMA6|H3-3B|PSMD14|TLE4|PSMD10|PSMD12|H2BC5|H4C3|HDAC8|H2AC6|NBEA|MIB1|ITCH|H3-3A|ATP2A2|H4C9|SKP1|PSMA4|TFDP1|H3C6|PSMC6|WW…
REACTOME_ACTIVATION_OF_MATRIX_METALLOPROTEINASES	0.486222	0.676546	-0.276757	-0.973811	2187	29	MMP13|MMP1|MMP3|CTSV|MMP10|CTSG
REACTOME_DEPOLYMERISATION_OF_THE_NUCLEAR_LAMINA	0.48983	0.677891	-0.332447	-0.975011	2335	15	CDK1|PRKCA|CCNB1|LEMD2|LMNA|LEMD3|LPIN3|TMPO|EMD|CNEP1R1
REACTOME_YAP1_AND_WWTR1_TAZ_STIMULATED_GENE_EXPRESSION	0.484378	0.674977	-0.33383	-0.979068	2309	15	WWTR1|TEAD2|KAT2B|YAP1|TEAD4|TEAD1|TBX5
REACTOME_CHONDROITIN_SULFATE_BIOSYNTHESIS	0.47841	0.668639	-0.312319	-0.980532	2226	19	CSPG5|CSGALNACT1|BCAN|CHST11|CSPG4|CHSY1
REACTOME_DEGRADATION_OF_AXIN	0.47561	0.666703	-0.24234	-0.983249	2027	54	SEM1|PSMB4|PSMD4|SMURF2|PSME3|PSMC2|PSMA2|PSMD11|PSMA6|PSME4|PSMD14|PSMD10|PSMD12|TNKS|PSMA4|PSMC6|PSMD8|PSMD6|PSMA1|PSMD13
REACTOME_NEGATIVE_REGULATION_OF_FGFR3_SIGNALING	0.469478	0.661059	-0.291165	-0.984608	2114	25	SPRY2|FGF2|MAPK1|PTPN11|FGF17|FGF5|PPP2CB|PPP2CA|BRAF|PPP2R1A|FRS2
REACTOME_SMAD2_SMAD3_SMAD4_HETEROTRIMER_REGULATES_TRANSCRIPTION	0.470679	0.66176	-0.273702	-0.989249	2142	32	RBL1|CCNT1|WWTR1|ATP1B4|CCNT2|CDKN2B|SERPINE1|TGIF2|RNF111
REACTOME_SIGNAL_AMPLIFICATION	0.458186	0.647093	-0.278096	-0.993851	2070	31	GNG12|GNG2|GNG7|GNB3|MAPK14|GNAI1|GNB1|GNAQ|GNG5|GNGT1|GNG11
REACTOME_RESPONSE_OF_MTB_TO_PHAGOCYTOSIS	0.449011	0.638221	-0.301014	-0.996528	2042	23	PGK1|CTSG|KPNB1|KPNA1|SFPQ|MAPK1|ATP6V1H|RAB7A|TRIM27|RAB5A|ENO1|GSK3A
REACTOME_A_TETRASACCHARIDE_LINKER_SEQUENCE_IS_REQUIRED_FOR_GAG_SYNTHESIS	0.449812	0.638221	-0.299234	-0.999679	2029	24	CSPG5|GPC2|BCAN|GPC5|CSPG4
REACTOME_FRS_MEDIATED_FGFR1_SIGNALING	0.449871	0.638221	-0.329391	-1.00009	2099	17	FGF2|SOS1|NRAS|PTPN11|FGF17|FGF5
REACTOME_RAF_INDEPENDENT_MAPK1_3_ACTIVATION	0.434945	0.622672	-0.304106	-1.00676	1978	23	DUSP6|CDK1|DUSP5|DUSP4|IL6|MAPK1|PTPN11
REACTOME_SIGNALING_BY_ERBB2	0.432877	0.620883	-0.252907	-1.00948	1866	50	EREG|EGF|HSP90AA1|SHC1|AKT3|PLCG1|PRKCA|GAB1|SOS1|PTPN12|NRG3
REACTOME_REGULATION_OF_RAS_BY_GAPS	0.421828	0.606659	-0.238828	-1.01323	1804	67	SPRED1|SEM1|SPRED3|PSMB4|PSMD4|PSME3|NRAS|RASAL2|PSMC2|NF1|PSMA2|PSMD11|PSMA6|PSME4|PSMD14|PSMD10|PSMD12|RASA1|PSMA4|PSMC6|PSMD8|PSMD6|CUL3|PSMA1|PSMD13
REACTOME_MITOCHONDRIAL_PROTEIN_IMPORT	0.420747	0.60603	-0.241264	-1.01466	1812	64	TIMM8A|SLC25A13|MTX2|TOMM20|CMC2|GRPEL2|TOMM7|MTX1|PMPCB|TIMM17A|BCS1L|TIMM8B|CYC1|TIMM9|TIMM21|SLC25A12|COA6|PAM16|CHCHD3|TIMM10|CHCHD2|CHCHD7|TIMM50|DNAJC19|TOMM22|CS|TIMM22|TOMM5|TIMM44
REACTOME_TP53_REGULATES_METABOLIC_GENES	0.413561	0.598425	-0.230409	-1.01768	1719	83	LAMTOR5|SFN|RRAGB|YWHAZ|GLS|AKT3|YWHAG|RHEB|RRM2B|AGO2|AGO3|YWHAE|LAMTOR4|COX6C|NDUFA4|YWHAQ|TP63|YWHAB|CYCS|TXNRD1|COX6A1|SESN3|COX16|TIGAR|RRAGD|LAMTOR3
REACTOME_SIGNALING_BY_FGFR4	0.417448	0.602198	-0.276395	-1.01815	1870	35	SPRY2|FGF2|SHC1|PLCG1|GAB1|SOS1|NRAS|MAPK1|PTPN11|FGF17|PIK3CA|PPP2CB|PPP2CA|BRAF
REACTOME_REGULATION_OF_CHOLESTEROL_BIOSYNTHESIS_BY_SREBP_SREBF	0.403256	0.585312	-0.252198	-1.02716	1708	55	SQLE|NFYA|CHD9|MBTPS2|TBL1XR1|ACACA|FDPS|KPNB1|SMARCD3|NCOA2|NCOA6|HMGCR|RAN|GGPS1|TGS1|HMGCS1|SEC24B|FASN|CYP51A1
REACTOME_SIGNALING_BY_FGFR1_IN_DISEASE	0.40899	0.592721	-0.283194	-1.03047	1846	33	CPSF6|FGF2|PLCG1|GAB1|SOS1|ZMYM2|BAG4|NRAS
REACTOME_TRANSCRIPTIONAL_REGULATION_BY_THE_AP_2_TFAP2_FAMILY_OF_TRANSCRIPTION_FACTORS	0.396425	0.577175	-0.279294	-1.03458	1773	36	ATAD2|TFAP2C|DEK|KCTD1|KDM5B|VEGFA|KCTD15|CDKN1A|KIT|CITED1|YEATS4|MYBL2|SUMO1|YY1|NPM1
REACTOME_ACTIVATION_OF_GENE_EXPRESSION_BY_SREBF_SREBP	0.390554	0.573289	-0.269937	-1.03751	1719	42	SQLE|NFYA|CHD9|TBL1XR1|ACACA|FDPS|SMARCD3|NCOA2|NCOA6|HMGCR|GGPS1|TGS1|HMGCS1|FASN|CYP51A1
REACTOME_TRANSCRIPTIONAL_REGULATION_BY_RUNX3	0.377081	0.559387	-0.228861	-1.03828	1539	96	SEM1|MAML3|SPP1|WWTR1|HDAC4|TEAD2|PSMB4|MAML2|LEF1|CDKN2A|KAT2A|CBFB|PSMD4|SMURF2|PSME3|CDKN1A|KAT2B|PSMC2|MDM2|PSMA2|PSMD11|PSMA6|PSMD14|PSMD10|PSMD12|YAP1|TEAD4|PSMA4|PSMC6|PSMD8|PSMD6|TEAD1|SMURF1|CCND1|PSMA1|PSMD13
REACTOME_REGULATION_OF_INSULIN_SECRETION	0.370457	0.551837	-0.241259	-1.0385	1579	72	PRKAR2B|GNG12|RAPGEF3|PRKCA|GNG2|STX1A|GNG7|RAPGEF4|ADCY8|GNB3|ACSL3|CACNB3|SYT5|CD36|CHRM3|GNAI1|GNB1|GNAQ|GNG5|GNGT1|GNG11|ITPR3
REACTOME_GLYCOLYSIS	0.370821	0.551837	-0.243173	-1.04084	1585	70	TPR|NUP205|NUP155|NDC1|NUP133|PGK1|NUP153|POM121C|NUP58|PGAM2|NUP160|NUP42|GNPDA2|RAE1|POM121|NUP35|GNPDA1|PFKM|NUP107|PPP2R5D|ALDOA|RANBP2|GAPDH|SEH1L|TPI1|PPP2CB|PPP2CA|ENO1
REACTOME_HSP90_CHAPERONE_CYCLE_FOR_STEROID_HORMONE_RECEPTORS_SHR	0.375437	0.557826	-0.257881	-1.04217	1610	53	HSP90AA1|CAPZA2|DCTN5|TUBB2B|TUBB2A|TUBB1|HSP90AB1|DYNC1I2|DYNLL1|DNAJA1|DCTN4|DYNC1LI2|STIP1|TUBB3|DCTN6|PTGES3|ACTR10|DCTN3|DNAJB1|DYNC1LI1|TUBA8|TUBA1B
REACTOME_ZINC_TRANSPORTERS	0.389889	0.573289	-0.343423	-1.04269	1819	17	SLC39A10|SLC39A2|SLC30A6|SLC39A1|SLC30A3|SLC39A4|SLC30A5
REACTOME_CRMPS_IN_SEMA3A_SIGNALING	0.3917	0.573844	-0.349697	-1.04482	1849	16	DPYSL4|SEMA3A|DPYSL5|CDK5|GSK3B|PLXNA2
REACTOME_DEUBIQUITINATION	0.301666	0.473895	-0.200214	-1.0532	1031	261	KDM1B|TAF9B|CCP110|SEM1|ACTL6A|H2AC15|SKP2|USP13|CDK1|YOD1|CCNA2|UCHL5|USP49|CDC25A|H2BC17|BARD1|H2BC21|H2BC15|USP37|TOMM20|H2BC12|SUDS3|CLSPN|PTRH2|MYSM1|USP33|PSMB4|H2AC17|USP42|H2BC11|POLB|H2AC16|KAT2A|UCHL3|H2BC6|BRCA1|PSMD4|SMURF2|USP2|UCHL1|RHOT1|PSME3|MBD5|VDAC3|KAT2B|PSMC2|USP8|H2BC13|FOXK2|MDM2|ACTR5|PSMA2|H2BC7|OGT|PSMD11|ASXL1|PSMA6|RAD23B|BIRC2|RUVBL1|H2AC12|PSME4|USP22|PSMD14|PSMD10|…
REACTOME_MITOCHONDRIAL_TRANSLATION	0.345996	0.523159	-0.23397	-1.05449	1429	92	MRPS14|MRPS21|MRPL42|MRPL13|MRPL9|DAP3|MRPS17|MRPS6|MRPS33|MRPL3|MRPL51|MRPL15|MRPL55|MRPL32|MRPL24|MRPL36|MRPL14|MRPS11|MRPL47|MRPS26|MRPL30|MRPS28|MRPL35|MRPS10|GFM1|MRPS23|MRPL38|MRPS25
REACTOME_SIGNALING_BY_HEDGEHOG	0.310481	0.481041	-0.217088	-1.05858	1181	146	CDC73|TTC21B|INTU|SEM1|RPGRIP1L|KIF3A|GAS8|IFT88|DZIP1|IFT52|PRKAR2B|WDR35|GLI3|GPC5|ADCY8|TUBB2B|TUBB2A|WDR19|PSMB4|TUBB1|CDON|PSMD4|SMURF2|PSME3|PSMC2|GSK3B|PSMA2|TULP3|CSNK1A1|PSMD11|SMO|PSMA6|EFCAB7|IFT140|PSME4|PSMD14|PSMD10|PSMD12|TUBB3|ITCH|DYNC2H1|ADCY1|SKP1|PSMA4|MKS1|PSMC6|PSMD8|PSMD6|CUL3|SMURF1|PSMA1|PSMD13|DHH
REACTOME_L1CAM_INTERACTIONS	0.317123	0.48972	-0.225817	-1.06044	1251	116	CNTN6|SCN1A|NRCAM|ITGA10|RDX|SDCBP|SPTB|NCAM1|ITGB3|CSNK2A1|TUBB2B|TUBB2A|SH3GL2|KIF4A|CNTN2|TUBB1|CLTC|CSNK2B|DCX|KIF4B|ITGA2B|NRP2|SCN9A|ITGA2|RAC1|SCN4A|LAMC1|MAPK1|KCNQ2
REACTOME_FGFR2_ALTERNATIVE_SPLICING	0.364203	0.54457	-0.306935	-1.06087	1635	27	POLR2K|POLR2D|POLR2J|TIA1|RBFOX2|POLR2B|HNRNPH1|NCBP2|POLR2H|POLR2F|POLR2C|HNRNPA1
REACTOME_COPI_MEDIATED_ANTEROGRADE_TRANSPORT	0.330069	0.50393	-0.234019	-1.06168	1347	96	COPG2|BET1|COG6|SPTB|COG5|COPA|CD59|NAPB|CAPZA2|DCTN5|TUBB2B|COG4|TUBB2A|YKT6|TUBB1|DYNC1I2|CD55|DYNLL1|TMED10|DCTN4|COPB2|DYNC1LI2|ARF5|TMED3|TUBB3|DCTN6|COPZ1|NSF|ACTR10|DCTN3|COG7|COG8|COG2|DYNC1LI1|TUBA8|ARF3|TUBA1B
REACTOME_REGULATION_OF_RUNX2_EXPRESSION_AND_ACTIVITY	0.328019	0.502429	-0.247099	-1.06363	1398	72	DLX5|SEM1|SKP2|NKX3-2|MSX2|PSMB4|CBFB|PSMD4|PSME3|PSMC2|GSK3B|PSMA2|PSMD11|DLX6|PSMA6|PSME4|PSMD14|PSMD10|PSMD12|PPARGC1B|SKP1|PSMA4|PSMC6|PSMD8|PSMD6|SMURF1|PSMA1|PSMD13
REACTOME_HSF1_DEPENDENT_TRANSACTIVATION	0.350838	0.528155	-0.287212	-1.06391	1569	36	HSBP1|HSP90AA1|DNAJB6|HSPH1|TNFRSF21|HSP90AB1|HSPA6|HSPB2|SERPINH1
REACTOME_SIGNAL_TRANSDUCTION_BY_L1	0.349859	0.528152	-0.332403	-1.07055	1608	21	NCAM1|ITGB3|CSNK2A1|CSNK2B|ITGA2B|RAC1|MAPK1
REACTOME_CHAPERONE_MEDIATED_AUTOPHAGY	0.343118	0.520674	-0.333984	-1.07564	1577	21	IFT88|HSP90AA1|ARL13B|HSP90AB1
REACTOME_FRS_MEDIATED_FGFR3_SIGNALING	0.345967	0.523159	-0.362323	-1.08255	1633	16	FGF2|SOS1|NRAS|PTPN11|FGF17|FGF5
REACTOME_PROCESSIVE_SYNTHESIS_ON_THE_LAGGING_STRAND	0.351436	0.528155	-0.369503	-1.08369	1675	15	POLA1|PCNA|POLD2|LIG1|RPA3|DNA2|PRIM2
REACTOME_DEGRADATION_OF_DVL	0.30982	0.481041	-0.265821	-1.08762	1321	56	SEM1|PSMB4|PSMD4|KLHL12|PSME3|DVL3|PSMC2|PSMA2|PSMD11|PSMA6|PSME4|PSMD14|PSMD10|PSMD12|DVL2|PSMA4|PSMC6|PSMD8|PSMD6|CUL3|PSMA1|HECW1|PSMD13
REACTOME_ADP_SIGNALLING_THROUGH_P2Y_PURINOCEPTOR_12	0.320673	0.49278	-0.344914	-1.09593	1485	20	GNG12|GNG2|GNG7|GNB3|GNAI1|GNB1|GNG5|GNGT1|GNG11
REACTOME_NGF_STIMULATED_TRANSCRIPTION	0.309169	0.481041	-0.291003	-1.09646	1368	39	NAB1|ARC|VGF|TRIB1|ATF2|FOS|EGR1|CDK5|TCF12|CREB1|FOSB
REACTOME_SIGNALING_BY_HIPPO	0.319594	0.49273	-0.345203	-1.09684	1480	20	AMOT|STK3|WWTR1|NPHP4|YWHAE|AMOTL1
REACTOME_MAPK6_MAPK4_SIGNALING	0.273274	0.441551	-0.245213	-1.09705	1135	88	SEM1|MAPK6|CDK1|SEPTIN7|IGF2BP1|MMP10|XPO1|AGO2|ETV4|PSMB4|AGO3|PSMD4|RAC1|PSME3|PSMC2|PSMA2|PSMD11|PSMA6|MAPK4|PSME4|PSMD14|PSMD10|PSMD12|PSMA4|PSMC6|PSMD8|PSMD6|PSMA1|PSMD13|DNAJB1|MYC|CDC14A|TNRC6A|CDC42EP3|TNRC6B
REACTOME_INSULIN_PROCESSING	0.305081	0.477386	-0.32388	-1.10786	1374	26	PCSK2|EXOC4|STX1A|SLC30A6|EXOC1|ERO1A|KIF5B|SLC30A5|ERO1B|EXOC2|RAB27A|EXOC5|MYO5A|EXOC7|EXOC6|KIF5C
REACTOME_REGULATION_OF_RUNX3_EXPRESSION_AND_ACTIVITY	0.275838	0.44493	-0.272282	-1.10897	1168	55	SEM1|PSMB4|CDKN2A|CBFB|PSMD4|SMURF2|PSME3|PSMC2|MDM2|PSMA2|PSMD11|PSMA6|PSMD14|PSMD10|PSMD12|PSMA4|PSMC6|PSMD8|PSMD6|SMURF1|PSMA1|PSMD13
REACTOME_SIGNALING_BY_FGFR_IN_DISEASE	0.270411	0.438619	-0.273093	-1.11227	1145	55	CPSF6|FGF2|POLR2K|POLR2D|PLCG1|GAB1|SOS1|POLR2J|ZMYM2|BAG4|NRAS|POLR2B|ERLIN2|FGF17|FGF5|NCBP2|PIK3CA|POLR2H|POLR2F|POLR2C
REACTOME_GABA_RECEPTOR_ACTIVATION	0.270411	0.438619	-0.273266	-1.11297	1145	55	GABRA2|GNG12|GABBR1|GABRR1|GNG2|KCNJ10|GNG7|ADCY8|GNB3|GABRB1|GABRA3|NPTN|GNAI1|GNB1|GNG5|GNGT1|GNG11|GABRG3|ADCY1|GABRA4
REACTOME_G_PROTEIN_ACTIVATION	0.302016	0.473895	-0.33366	-1.11469	1362	24	GNG12|GNG2|GNG7|GNB3|PDYN|GNAI1|GNB1|GNG5|GNGT1|GNG11
REACTOME_EGFR_DOWNREGULATION	0.286062	0.458283	-0.312651	-1.11734	1292	31	EREG|SPRY2|EGF|SH3GL2|EPGN|PTPN12|SPRY1|SH3KBP1
REACTOME_PROSTACYCLIN_SIGNALLING_THROUGH_PROSTACYCLIN_RECEPTOR	0.3061	0.478187	-0.362356	-1.11783	1419	18	GNG12|GNG2|GNG7|GNB3|GNB1|GNG5|GNGT1|GNG11
REACTOME_DEFECTIVE_B4GALT7_CAUSES_EDS_PROGEROID_TYPE	0.301826	0.473895	-0.356528	-1.11933	1404	19	CSPG5|GPC2|BCAN|GPC5|CSPG4
REACTOME_CYTOSOLIC_TRNA_AMINOACYLATION	0.294926	0.46839	-0.335162	-1.11971	1330	24	GARS1|EPRS1|EEF1E1|AIMP2|LARS1|FARSB|IARS1|AIMP1|VARS1|SARS1|DARS1|TARS1|MARS1|CARS1|RARS1
REACTOME_BMAL1_CLOCK_NPAS2_ACTIVATES_CIRCADIAN_GENE_EXPRESSION	0.286887	0.458824	-0.328188	-1.1226	1292	26	CHD9|NOCT|TBL1XR1|SMARCD3|NCOA2|NPAS2|NCOA6|BHLHE40|CLOCK|SERPINE1|TGS1
REACTOME_APOPTOTIC_EXECUTION_PHASE	0.257849	0.424639	-0.282117	-1.12296	1116	49	PKP1|DSG3|DSG1|CLSPN|KPNB1|MAPT|PTK2|KPNA1|HMGB1|DNM1L|FNTA
REACTOME_SIGNALING_BY_ROBO_RECEPTORS	0.156825	0.294784	-0.219718	-1.13057	562	211	DCC|ABL2|SRGAP2|SEM1|ELOC|RBM8A|ARHGAP39|PRKCA|UPF3B|COL4A5|HOXA2|RPL22L1|SOS1|RPS26|RNPS1|USP33|PSMB4|RPS10|MAGOHB|SRGAP1|PSMD4|PFN2|LHX4|LHX9|RAC1|PSME3|RPL36A|PSMC2|ROBO1|RPL26L1|RPL7|GSPT1|RPS18|PSMA2|RPL9|MSI1|MAGOH|PSMD11|PSMA6|PSME4|PSMD14|RPS7|PSMD10|PSMD12|RPS3A|RPS27L|NCBP2|ENAH|RPL37A|RPL4|RPL30|NCK2|RPL39|PABPC1|PSMA4|PSMC6|DAG1|PSMD8|PSMD6|RPL35A|RPL27|LHX2|PSMA1|PSMD13|RPS15A|RPL37|…
REACTOME_GLUCAGON_SIGNALING_IN_METABOLIC_REGULATION	0.270528	0.438619	-0.320067	-1.13299	1218	30	PRKAR2B|GNG12|GNG2|GNG7|ADCY8|GNB3
REACTOME_SIGNALING_BY_WNT	0.11975	0.241551	-0.211675	-1.13428	401	301	SFRP1|H3C14|H4C14|CDC73|H4C8|BCL9|SEM1|FZD7|H2AZ1|WNT7B|H3C10|YWHAZ|RBBP5|DKK1|RYK|GNG12|PRKCA|H2AZ2|CSNK2A1|H2BC17|GNG2|XPO1|AGO2|H2BC21|H2BC15|GNG7|VANGL2|H2BC12|GNB3|RSPO4|SOX4|PSMB4|AGO3|H4-16|H2BC11|FZD6|WNT4|CLTC|SOX6|LEF1|CSNK2B|H2BC6|PSMD4|SMURF2|SOX13|KLHL12|RAC1|PSME3|PYGO2|DVL3|PYGO1|PSMC2|USP8|H2BC13|GSK3B|WIF1|PSMA2|H2BC7|CSNK1A1|WLS|PSMD11|PSMA6|RUVBL1|AP2B1|H3-3B|PSME4|TMED5|PSMD14…
REACTOME_TRANSCRIPTIONAL_REGULATION_BY_RUNX2	0.188464	0.33246	-0.242564	-1.1427	744	118	MMP13|DLX5|SEM1|SKP2|CDK1|PPM1D|AKT3|NKX3-2|GLI3|CCNB1|WWTR1|MSX2|HDAC4|PSMB4|CBFB|PSMD4|RB1|PSME3|CDKN1A|HEY1|SP7|PSMC2|CDK4|TWIST2|MAPK1|GSK3B|PSMA2|PSMD11|DLX6|PSMA6|PSME4|PSMD14|PSMD10|PSMD12|YAP1|SATB2|BAX|PPARGC1B|SKP1|PSMA4|PSMC6|PSMD8|PSMD6|SMURF1|CCND1|PSMA1|PSMD13
REACTOME_HIV_TRANSCRIPTION_ELONGATION	0.233424	0.391953	-0.298406	-1.14694	1027	42	ELOC|POLR2K|POLR2D|CCNT1|GTF2H4|POLR2J|GTF2H2|NELFE|ERCC3|POLR2B|GTF2H1|TCEA1|NELFCD|NCBP2|MNAT1|POLR2H|POLR2F|POLR2C|GTF2H3|CCNH|SSRP1|SUPT4H1|GTF2F2|ERCC2|GTF2H5|CDK7|NCBP1|SUPT16H|SUPT5H|POLR2G
REACTOME_RESPONSE_OF_EIF2AK4_GCN2_TO_AMINO_ACID_DEFICIENCY	0.184497	0.328012	-0.253332	-1.1544	744	99	TRIB3|ATF2|EIF2S2|ATF3|RPL22L1|RPS26|DDIT3|RPS10|RPL36A|RPL26L1|RPL7|RPS18|RPL9|RPS7|RPS3A|EIF2S3|RPS27L|RPL37A|RPL4|RPL30|EIF2S1|RPL39|RPL35A|RPL27|RPS15A|RPL37|RPL17|RPS20|RPL31|RPL5|RPS21|RPL24|RPS8|RPS16|RPL6
REACTOME_BUTYRATE_RESPONSE_FACTOR_1_BRF1_BINDS_AND_DESTABILIZES_MRNA	0.264567	0.434185	-0.380852	-1.15633	1234	17	DIS3|EXOSC8|EXOSC9|EXOSC2|EXOSC4|EXOSC3|DCP1A|YWHAB
REACTOME_HOST_INTERACTIONS_OF_HIV_FACTORS	0.162204	0.302202	-0.242253	-1.15777	629	130	AP1S1|SEM1|AP1S2|ELOC|TPR|NUP205|CCNT1|NUP155|NDC1|NUP133|XPO1|NUP153|KPNB1|POM121C|NUP58|NUP160|PSMB4|NUP42|PPIA|KPNA1|PSMD4|RAE1|RAC1|PSME3|POM121|NUP35|RAN|PSMC2|PSMA2|PSIP1|PSMD11|ATP6V1H|PSMA6|AP2B1|PSME4|PSMD14|AP1G1|PSMD10|NUP107|PSMD12|RANBP2|AP1M2|SKP1|SEH1L|PSMA4|NPM1|PSMC6|PSMD8|PSMD6|AP2S1|PSMA1|PSMD13|CUL5
REACTOME_COOPERATION_OF_PDCL_PHLP1_AND_TRIC_CCT_IN_G_PROTEIN_BETA_FOLDING	0.221771	0.377161	-0.309748	-1.16709	981	39	CCT8|GNG12|CCT5|CSNK2A1|GNG2|GNG7|GNB3|CSNK2B|CCT6A|CCT3|GNAI1|GNB1|GNG5|GNGT1|GNG11
REACTOME_ION_HOMEOSTASIS	0.204148	0.356125	-0.289011	-1.16797	875	53	ATP1B2|RYR2|ATP1B3|CASQ1|ATP1A1|ATP2B4|PLN|TRPC1|SRI|RYR1|TNNI3|ATP2A1
REACTOME_POST_TRANSLATIONAL_MODIFICATION_SYNTHESIS_OF_GPI_ANCHORED_PROTEINS	0.175285	0.318147	-0.265402	-1.16833	738	81	LY6G6C|ART3|PGAP1|PIGU|PIGM|RTN4RL1|LYPD6B|LSAMP|LYPD3|LY6K|CNTN5
REACTOME_REGULATION_OF_MRNA_STABILITY_BY_PROTEINS_THAT_BIND_AU_RICH_ELEMENTS	0.173285	0.31696	-0.262806	-1.16983	719	86	SEM1|DIS3|YWHAZ|PRKCA|XPO1|EXOSC8|EXOSC9|TNPO1|PSMB4|EXOSC2|PSMD4|EXOSC4|ELAVL1|PSME3|PSMC2|EXOSC3|PSMA2|PSMD11|PSMA6|PARN|MAPK14|DCP1A|PSME4|YWHAB|PSMD14|PSMD10|PSMD12
REACTOME_ACTIVATION_OF_BH3_ONLY_PROTEINS	0.225921	0.382765	-0.33054	-1.17006	1017	30	SFN|YWHAZ|AKT3|YWHAG|E2F1|YWHAE|DYNLL1|YWHAQ|TP63|PMAIP1|YWHAB|BBC3
REACTOME_REGULATION_OF_PTEN_STABILITY_AND_ACTIVITY	0.180351	0.324739	-0.275498	-1.17179	770	68	SEM1|USP13|AKT3|CSNK2A1|MKRN1|PSMB4|CSNK2B|PSMD4|PSME3|PSMC2|PSMA2|PSMD11|PSMA6|PSME4|PSMD14|PSMD10|PSMD12|OTUD3|TNKS|TRIM27|PSMA4|PSMC6|WWP2|PSMD8|PSMD6|CSNK2A2|PSMA1|PSMD13
REACTOME_UB_SPECIFIC_PROCESSING_PROTEASES	0.116091	0.238182	-0.233135	-1.17603	429	185	TAF9B|CCP110|SEM1|H2AC15|SKP2|USP13|CCNA2|USP49|CDC25A|H2BC17|H2BC21|H2BC15|USP37|TOMM20|H2BC12|SUDS3|CLSPN|PTRH2|USP33|PSMB4|H2AC17|USP42|H2BC11|POLB|H2AC16|KAT2A|H2BC6|PSMD4|SMURF2|USP2|RHOT1|PSME3|VDAC3|PSMC2|USP8|H2BC13|MDM2|PSMA2|H2BC7|PSMD11|PSMA6|BIRC2|RUVBL1|H2AC12|PSME4|USP22|PSMD14|PSMD10|PSMD12|H2BC5|USP10|H2AC6|MDM4|TNKS|USP16|USP21|USP30|PSMA4|USP48|PSMC6|PSMD8|PSMD6|H2BU1
REACTOME_ACTIVATION_OF_BAD_AND_TRANSLOCATION_TO_MITOCHONDRIA	0.243028	0.404474	-0.40259	-1.18073	1158	15	SFN|YWHAZ|AKT3|YWHAG|YWHAE|YWHAQ|YWHAB
REACTOME_INTERCONVERSION_OF_NUCLEOTIDE_DI_AND_TRIPHOSPHATES	0.220377	0.376077	-0.33782	-1.18089	994	28	TYMS|DTYMK|NME1|RRM2B|DCTPP1|RRM2|DUT|RRM1|CTPS1|TXNRD1|AK5|NME4
REACTOME_ION_TRANSPORT_BY_P_TYPE_ATPASES	0.185971	0.32935	-0.292362	-1.18151	797	53	ATP1B2|ATP1B3|ATP12A|ATP7A|ATP1A1|ATP2B4|PLN|SRI|ATP9A|ATP8A2|ATP2A1|ATP8B3|ATP8B2|ATP2B3
REACTOME_NEDDYLATION	0.0923077	0.200817	-0.227655	-1.18261	329	226	ASB9|DTL|DCAF16|DCAF13|ASB4|SEM1|ELOC|KBTBD6|WSB1|COPS5|SKP2|RBBP5|NAE1|ASB5|FBXO22|KLHL20|CUL7|COP1|COPS6|ERCC8|FBXL18|FBXW9|CUL4B|PSMB4|BIRC5|COMMD2|UBA3|COMMD4|GAN|UCHL3|FEM1B|RBBP7|DCAF4|PSMD4|SOCS2|COPS2|CCNF|PSME3|OBSL1|FBXO9|PSMC2|COMMD7|UBXN7|DCUN1D2|PSMA2|COPS3|DCUN1D4|PSMD11|LRR1|PSMA6|DCAF10|KLHL9|BTBD1|PSME4|PSMD14|PSMD10|PSMD12|CAND1|DCAF8|COMMD8|ASB14|ASB3|CCDC8|FBXO11|DCAF17|COPS7A…
REACTOME_SHC1_EVENTS_IN_ERBB2_SIGNALING	0.226687	0.383374	-0.362288	-1.18265	1037	22	EREG|EGF|SHC1|PRKCA|SOS1|PTPN12|NRG3
REACTOME_FORMATION_OF_RNA_POL_II_ELONGATION_COMPLEX	0.17376	0.317212	-0.289498	-1.18873	738	57	CDC73|ELOC|POLR2K|POLR2D|CCNT1|GTF2H4|POLR2J|WDR61|GTF2H2|AFF4|NELFE|IWS1|ERCC3|CCNT2|POLR2B|GTF2H1|TCEA1|NELFCD|NCBP2|MNAT1|POLR2H|POLR2F|POLR2C|GTF2H3
REACTOME_SHC_MEDIATED_CASCADE_FGFR1	0.234011	0.39224	-0.406201	-1.19132	1115	15	FGF2|SHC1|SOS1|NRAS|FGF17|FGF5
REACTOME_APC_C_CDC20_MEDIATED_DEGRADATION_OF_CYCLIN_B	0.223956	0.38012	-0.360157	-1.19233	1018	23	CDK1|CDC27|CCNB1|UBE2C|UBE2E1|ANAPC7|ANAPC1|ANAPC4|ANAPC5
REACTOME_SIGNALING_BY_EGFR	0.171342	0.314629	-0.300688	-1.20019	738	50	EREG|SPRY2|EGF|SHC1|PLCG1|GAB1|SH3GL2|EPGN|SOS1|PTPN12|SPRY1|ADAM10|SH3KBP1|NRAS|AREG|PTPN11
REACTOME_TRISTETRAPROLIN_TTP_ZFP36_BINDS_AND_DESTABILIZES_MRNA	0.218081	0.373513	-0.396481	-1.20379	1017	17	DIS3|EXOSC8|EXOSC9|TNPO1|EXOSC2|EXOSC4|EXOSC3|DCP1A|YWHAB
REACTOME_THROMBOXANE_SIGNALLING_THROUGH_TP_RECEPTOR	0.210769	0.364302	-0.363974	-1.20496	958	23	GNG12|GNG2|GNG7|GNB3|GNB1|GNAQ|GNG5|GNGT1|GNG11
REACTOME_INHIBITION_OF_THE_PROTEOLYTIC_ACTIVITY_OF_APC_C_REQUIRED_FOR_THE_ONSET_OF_ANAPHASE_BY_MITOTIC_SPINDLE_CHECKPOINT_COMPONENTS	0.211696	0.364566	-0.379745	-1.2066	980	20	MAD2L1|CDC27|UBE2C|BUB1B|UBE2E1|ANAPC7|ANAPC1|ANAPC4|ANAPC5
REACTOME_APC_C_CDH1_MEDIATED_DEGRADATION_OF_CDC20_AND_OTHER_APC_C_CDH1_TARGETED_PROTEINS_IN_LATE_MITOSIS_EARLY_G1	0.146825	0.281117	-0.281037	-1.20738	628	71	SEM1|SKP2|CDC27|UBE2C|PSMB4|PSMD4|PSME3|UBE2E1|ANAPC7|PSMC2|ANAPC1|PTTG1|PSMA2|PSMD11|ANAPC4|PSMA6|AURKB|PSME4|PSMD14|PSMD10|PSMD12|PLK1|ANAPC5|PSMA4|PSMC6|PSMD8|PSMD6|PSMA1|PSMD13
REACTOME_RETROGRADE_TRANSPORT_AT_THE_TRANS_GOLGI_NETWORK	0.16759	0.308943	-0.303412	-1.20773	725	49	RAB9B|RHOBTB3|COG6|COG5|NAA35|NAPB|COG4|STX6|RAB6B|VAMP4|TMF1|STX16|GCC2|NSF|RGP1|SCOC|COG7|COG8|COG2|VPS52
REACTOME_SIGNALING_BY_FGFR2_IIIA_TM	0.205585	0.357648	-0.384773	-1.208	956	19	FGF2|POLR2K|POLR2D|POLR2J|POLR2B|NCBP2|POLR2H|POLR2F|POLR2C
REACTOME_MECP2_REGULATES_NEURONAL_RECEPTORS_AND_CHANNELS	0.212725	0.365154	-0.398318	-1.20937	992	17	GRIA2|GPRIN1|TRPC3|MET|CREB1|MECP2
REACTOME_ATF4_ACTIVATES_GENES_IN_RESPONSE_TO_ENDOPLASMIC_RETICULUM_STRESS	0.18455	0.328012	-0.35312	-1.22049	828	27	CXCL8|NFYA|DIS3|EXOSC8|ATF3|ATF6|EXOSC9|EXOSC2|DDIT3|EXOSC4|EXOSC3
REACTOME_ANTIMICROBIAL_PEPTIDES	0.150475	0.285516	-0.306671	-1.22408	648	50	REG3G|HTN1|PI3|S100A7|DEFA4|S100A8|ATP7A|HTN3|DEFB103A|CHGA|DEFA1B|CTSG|DEFA1|PGLYRP3|DEFB124|PGLYRP4|DEFB4B|DEFB4A|BPIFB4
REACTOME_FORMATION_OF_TUBULIN_FOLDING_INTERMEDIATES_BY_CCT_TRIC	0.186129	0.32935	-0.367131	-1.22651	839	24	CCT8|CCT5|TUBB2B|TUBB2A|TUBB1|CCT6A|CCT3
REACTOME_RESPONSE_OF_EIF2AK1_HRI_TO_HEME_DEFICIENCY	0.199413	0.349808	-0.418985	-1.22881	950	15	TRIB3|EIF2S2|ATF3|DDIT3|EIF2AK1|PPP1R15A|EIF2S3|EIF2S1|GRB10
REACTOME_DOWNSTREAM_SIGNALING_OF_ACTIVATED_FGFR2	0.189011	0.332801	-0.371898	-1.2312	859	23	FGF2|SHC1|PLCG1|GAB1|SOS1|NRAS|PTPN11|FGF17|FGF5|PIK3CA
REACTOME_PERK_REGULATES_GENE_EXPRESSION	0.166044	0.307296	-0.341713	-1.23506	755	32	CXCL8|NFYA|DIS3|EIF2S2|EXOSC8|ATF3|ATF6|EXOSC9|EXOSC2|DDIT3|EXOSC4
REACTOME_HIV_INFECTION	0.0505222	0.130389	-0.237933	-1.23609	178	229	TAF7L|TAF9B|AP1S1|SEM1|AP1S2|ELOC|TAF11|POLR2K|TPR|POLR2D|TAF2|NUP205|CCNT1|NUP155|GTF2A2|NDC1|NUP133|XPO1|NUP153|GTF2H4|TAF7|KPNB1|POLR2J|POM121C|NUP58|NUP160|TAF6|RNMT|PSMB4|NUP42|LIG1|PPIA|KPNA1|GTF2H2|PSMD4|RAE1|RAC1|PSME3|POM121|NELFE|NUP35|RAN|VPS37A|PSMC2|ERCC3|CCNT2|POLR2B|PSMA2|PSIP1|PSMD11|ATP6V1H|TAF13|PSMA6|AP2B1|PSME4|PSMD14|AP1G1|PSMD10|NUP107|PSMD12|GTF2H1|TCEA1|XRCC5|LIG4|NELFCD|N…
REACTOME_REGULATION_OF_TP53_ACTIVITY_THROUGH_METHYLATION	0.184103	0.328012	-0.394715	-1.23922	856	19	KMT5A|SMYD2|L3MBTL1|MDM2|CHEK2|MDM4|SETD9
REACTOME_EGR2_AND_SOX10_MEDIATED_INITIATION_OF_SCHWANN_CELL_MYELINATION	0.164444	0.304934	-0.352303	-1.23963	739	29	NAB1|MAG|WWTR1|HMGCR|LAMC1|CYP51A1|MBP|YAP1|LAMB1|SOX10|DAG1|TEAD1|MPZ
REACTOME_COPI_INDEPENDENT_GOLGI_TO_ER_RETROGRADE_TRAFFIC	0.135965	0.265303	-0.312941	-1.24566	588	49	RAB3GAP2|CAPZA2|BICD1|DCTN5|TUBB2B|TUBB2A|TUBB1|PAFAH1B3|DYNC1I2|RAB6B|DYNLL1|DCTN4|DYNC1LI2|PAFAH1B1|TUBB3|DCTN6|PLA2G6|ACTR10|DCTN3|PLA2G4A|DYNC1LI1|TUBA8|TUBA1B
REACTOME_SUMOYLATION_OF_TRANSCRIPTION_FACTORS	0.179543	0.324002	-0.392751	-1.24792	831	20	TFAP2C|TP53BP1|CDKN2A|PIAS3|MDM2|MITF|PIAS2|SUMO1|UBE2I|SP3|FOXL2|SUMO2|TFAP2A|SUMO3|TP53|MTA1
REACTOME_GLUCAGON_LIKE_PEPTIDE_1_GLP1_REGULATES_INSULIN_SECRETION	0.140832	0.272669	-0.333176	-1.24939	625	38	PRKAR2B|GNG12|RAPGEF3|GNG2|GNG7|RAPGEF4|ADCY8|GNB3
REACTOME_CYCLIN_D_ASSOCIATED_EVENTS_IN_G1	0.136031	0.265303	-0.321681	-1.24944	594	44	RBL1|E2F3|SKP2|E2F1|CDKN2C|CKS1B|PPP2R2A|CDKN2A|RB1|CDKN1A|CDK4|CDKN2B|CDK6|MNAT1|SKP1|TFDP1|PPP2CB|PPP2CA|CCND1|TFDP2
REACTOME_GLYCOGEN_BREAKDOWN_GLYCOGENOLYSIS	0.182428	0.326706	-0.427756	-1.25454	869	15	PGM2|PYGB|GYG2|PYGL|PHKG1
REACTOME_ION_CHANNEL_TRANSPORT	0.0513855	0.131894	-0.251415	-1.25669	190	174	ATP1B2|CLCA2|TTYH1|UNC80|RYR2|ATP6V1C2|MCOLN3|ASIC4|ATP1B3|CASQ1|SLC9C1|ATP12A|ATP7A|ATP1A1|WNK4|CLCN5|ATP2B4|PLN|TRPC1|SRI|RYR1|CLCA4|ATP6V1C1|ATP9A|ATP8A2|ATP2A1|ASIC1|ATP6V1G1|TRPC4|BEST3|ATP6V1B1|ATP8B3|ATP8B2|ATP2B3|CLCNKB|TRPC3|SLC9C2
REACTOME_STIMULI_SENSING_CHANNELS	0.0856367	0.190259	-0.274764	-1.25703	346	100	CLCA2|TTYH1|UNC80|RYR2|MCOLN3|ASIC4|CASQ1|SLC9C1|WNK4|CLCN5|TRPC1|SRI|RYR1|CLCA4|ASIC1|TRPC4|BEST3|CLCNKB|TRPC3|SLC9C2|TRPC4AP|TRPV3|NALCN|UNC79|ASPH|CASQ2
REACTOME_TERMINATION_OF_TRANSLESION_DNA_SYNTHESIS	0.146716	0.281117	-0.348942	-1.26119	667	32	RFC3|RFC2|RFC5|PCLAF|PCNA|POLE2|POLD2|REV1|RFC4|POLE4|RPA3|POLE|USP10|POLK
REACTOME_METALLOPROTEASE_DUBS	0.143142	0.275745	-0.352959	-1.2614	646	31	H2AC15|BARD1|MYSM1|H2AC17|H2AC16|BRCA1|KAT2B|H2AC12|PSMD14|STAM|H2AC6
REACTOME_DNA_DAMAGE_RECOGNITION_IN_GG_NER	0.130934	0.257494	-0.336502	-1.26186	581	38	ACTL6A|COPS5|COPS6|CUL4B|CETN2|COPS2|ACTR5|COPS3|RAD23B|RUVBL1|COPS7A|YY1|COPS8|COPS4|TFPT|COPS7B
REACTOME_MYOGENESIS	0.144062	0.276952	-0.375072	-1.26835	648	25	CDH4|CDH15|SPAG9|MAPK12|CDON|TCF12|MAPK14|MEF2A
REACTOME_BASIGIN_INTERACTIONS	0.142286	0.274659	-0.375941	-1.27129	640	25	ATP1B2|MMP1|ATP1B3|MAG|SLC7A11|PPIA|ITGA3|SLC3A2|SLC7A8|SLC16A1|SLC7A6
REACTOME_NUCLEOBASE_BIOSYNTHESIS	0.168379	0.309791	-0.433745	-1.2721	802	15	GART|PPAT|GMPS|ADSL|PAICS|ADSS2|PFAS|ATIC
REACTOME_STABILIZATION_OF_P53	0.106867	0.224206	-0.310957	-1.2723	455	56	SEM1|COP1|PSMB4|CDKN2A|PSMD4|PSME3|PSMC2|MDM2|PSMA2|PSMD11|CHEK2|PSMA6|PSME4|PSMD14|PSMD10|PSMD12|PHF20|MDM4|PSMA4|PSMC6|PSMD8|PSMD6|PSMA1|PSMD13
REACTOME_EXTRA_NUCLEAR_ESTROGEN_SIGNALING	0.0904193	0.197622	-0.296073	-1.27823	385	73	EREG|MMP3|EGF|HSP90AA1|SHC1|AKT3|GNG12|FOS|STRN|GNG2|XPO1|GNG7|GNB3|EPGN|PTK2|CREB1|NRAS|AREG|MAPK1|CAV2|GNAI1|GNB1|UHMK1|GNG5|GNGT1|GNG11|PIK3R2
REACTOME_SIGNALING_BY_FGFR	0.0828598	0.186286	-0.292655	-1.28137	349	79	SPRY2|SPRED1|FGF2|FLRT1|POLR2K|POLR2D|SHC1|PLCG1|GAB1|SOS1|POLR2J|FGFBP1|TIA1|NRAS|FGFBP2|RBFOX2|MAPK1|POLR2B|PTPN11|HNRNPH1|FGF17|FGF5|NCBP2|PIK3CA|POLR2H|POLR2F|POLR2C|PPP2CB|HNRNPA1|PPP2CA|BRAF
REACTOME_SIGNALING_BY_ERBB2_ECD_MUTANTS	0.159644	0.298383	-0.429042	-1.28189	753	16	EGF|HSP90AA1|SHC1|PLCG1|GAB1|SOS1
REACTOME_G_BETA_GAMMA_SIGNALLING_THROUGH_CDC42	0.153383	0.288974	-0.409238	-1.28481	713	19	GNG12|GNG2|GNG7|GNB3|GNB1|GNG5|GNGT1|GNG11
REACTOME_FGFR2_MUTANT_RECEPTOR_ACTIVATION	0.127801	0.252917	-0.378908	-1.29609	575	26	FGF2|POLR2K|POLR2D|POLR2J|POLR2B|FGF17|FGF5|NCBP2|POLR2H|POLR2F|POLR2C
REACTOME_APC_CDC20_MEDIATED_DEGRADATION_OF_NEK2A	0.126748	0.251503	-0.385225	-1.30268	570	25	NEK2|MAD2L1|CDC27|UBE2C|BUB1B|UBE2E1|ANAPC7|ANAPC1|ANAPC4
REACTOME_TRANSCRIPTIONAL_REGULATION_BY_RUNX1	0.0220301	0.0687165	-0.253141	-1.30603	78	215	H3C14|H4C14|H4C8|SEM1|ACTL6A|RNF2|H2AZ1|CTSV|H3C10|RBBP5|KMT2E|H2AZ2|CSNK2A1|H2BC17|AGO2|H2BC21|H2BC15|H2BC12|SERPINB13|SMARCD3|SMARCC1|LMO1|PSMB4|AGO3|H4-16|NFE2|H2BC11|CSNK2B|H2BC6|CBFB|PSMD4|ITGA2B|TCF12|PHC2|PSME3|KAT2B|PSMC2|H2BC13|RYBP|YAF2|CDK6|PSMA2|PHC1|H2BC7|PTPN11|PSMD11|PSMA6|H3-3B|PSME4|SOCS4|PSMD14|PSMD10|PSMD12|YAP1|H2BC5|H4C3|H2AC6|ASH2L|SMARCD1|MNAT1|ITCH|DPY30|CBX2|H3-3A|H4C9|CB…
REACTOME_PIWI_INTERACTING_RNA_PIRNA_BIOGENESIS	0.122885	0.246479	-0.377885	-1.30609	551	27	TDRD12|POLR2K|POLR2D|HSP90AA1|POLR2J|PIWIL1|TDRKH|POLR2B|MYBL1|PLD6|TDRD9|POLR2H|POLR2F|POLR2C
REACTOME_EUKARYOTIC_TRANSLATION_INITIATION	0.050152	0.129789	-0.278376	-1.30726	197	116	EIF3C|EIF2S2|EIF3B|RPL22L1|RPS26|EIF4E|EIF3E|RPS10|RPL36A|EIF1AX|EIF4EBP1|RPL26L1|RPL7|EIF2B2|RPS18|RPL9|EIF3I|EIF2B1|RPS7|EIF3H|RPS3A|EIF2S3|RPS27L|RPL37A|RPL4|RPL30|EIF2S1|RPL39|PABPC1|RPL35A|RPL27|RPS15A|RPL37|RPL17|RPS20|RPL31|EIF3K|RPL5|RPS21|RPL24|RPS8|RPS16|RPL6|EIF4H|RPL8|EIF2B3|RPL35|EIF3J
REACTOME_DEADENYLATION_DEPENDENT_MRNA_DECAY	0.0851817	0.190145	-0.321442	-1.30919	360	55	DIS3|EXOSC8|SKIV2L|EDC3|EXOSC9|CNOT4|LSM5|EIF4E|EXOSC2|WDR61|LSM2|EXOSC4|CNOT7|PAIP1|PAN3|EXOSC3|PARN|DCP1A|CNOT3
REACTOME_ADP_SIGNALLING_THROUGH_P2Y_PURINOCEPTOR_1	0.122978	0.246479	-0.392816	-1.31231	554	24	GNG12|GNG2|GNG7|GNB3|MAPK14|GNB1|GNAQ|GNG5|GNGT1|GNG11|PLA2G4A|GNB4
REACTOME_CONSTITUTIVE_SIGNALING_BY_LIGAND_RESPONSIVE_EGFR_CANCER_VARIANTS	0.13276	0.260542	-0.418399	-1.31357	617	19	EGF|HSP90AA1|SHC1|PLCG1|GAB1|SOS1
REACTOME_ANTIVIRAL_MECHANISM_BY_IFN_STIMULATED_GENES	0.0653409	0.159459	-0.300479	-1.31562	275	79	TPR|NUP205|NUP155|ABCE1|PLCG1|NDC1|NUP133|NUP153|ARIH1|KPNB1|POM121C|NUP58|NUP160|EIF4E|NUP42|KPNA1|RAE1|POM121|RNASEL|UBE2E1|NUP35|EIF4G3
REACTOME_SUMOYLATION	0.0269107	0.0797165	-0.262038	-1.31691	99	181	DNMT3B|H4C14|TFAP2C|H4C8|RNF2|TP53BP1|TOP2A|RAD21|TPR|PCGF2|TOP1|NUP205|NUP155|STAG2|NDC1|NUP133|MDC1|UBA2|NOP58|NUP153|WRN|PCNA|HDAC4|POM121C|NUP58|NUP160|H4-16|BIRC5|SUZ12|NUP42|SENP5|CBX5|CDKN2A|BRCA1|CETN2|ZNF131|RAE1|SAE1|PHC2|NCOA2|POM121|NUP35|PIAS3|NR4A2|DDX5|RAD52|MDM2|DDX17|PHC1|HNRNPK|MITF|NSMCE2|NRIP1|TOPORS|AURKB|PIAS2|SMC1A|NUP107|H4C3|SENP1|SATB2|TDG|SUMO1|CBX2|RANBP2|BLM|TRIM27|H4…
REACTOME_HSF1_ACTIVATION	0.108889	0.226932	-0.376157	-1.32357	489	29	HSBP1|HSP90AA1|DNAJB6|HSPH1|TNFRSF21|YWHAE|HSP90AB1|HSPA6|HSPB2|RPA3|SERPINH1
REACTOME_TRANSLESION_SYNTHESIS_BY_Y_FAMILY_DNA_POLYMERASES_BYPASSES_LESIONS_ON_DNA_TEMPLATE	0.0932701	0.201978	-0.352136	-1.3268	412	39	RFC3|RFC2|RFC5|SPRTN|PCLAF|PCNA|POLE2|POLD2|REV1|MAD2L2|RFC4|POLE4|RPA3|POLE|USP10|POLK
REACTOME_HEDGEHOG_OFF_STATE	0.0421762	0.114496	-0.285927	-1.32918	168	110	TTC21B|INTU|SEM1|RPGRIP1L|KIF3A|IFT88|IFT52|PRKAR2B|WDR35|GLI3|ADCY8|TUBB2B|TUBB2A|WDR19|PSMB4|TUBB1|PSMD4|PSME3|PSMC2|GSK3B|PSMA2|TULP3|CSNK1A1|PSMD11|SMO|PSMA6|IFT140|PSME4|PSMD14|PSMD10|PSMD12|TUBB3|ITCH|DYNC2H1|ADCY1|SKP1|PSMA4|MKS1|PSMC6|PSMD8|PSMD6
REACTOME_TCF_DEPENDENT_SIGNALING_IN_RESPONSE_TO_WNT	0.01841	0.0587873	-0.260298	-1.33334	65	206	SFRP1|H3C14|H4C14|CDC73|H4C8|BCL9|SEM1|H2AZ1|H3C10|YWHAZ|RBBP5|DKK1|RYK|H2AZ2|CSNK2A1|H2BC17|XPO1|H2BC21|H2BC15|H2BC12|RSPO4|SOX4|PSMB4|H4-16|H2BC11|FZD6|WNT4|SOX6|LEF1|CSNK2B|H2BC6|PSMD4|SMURF2|SOX13|KLHL12|PSME3|PYGO2|DVL3|PYGO1|PSMC2|USP8|H2BC13|GSK3B|WIF1|PSMA2|H2BC7|CSNK1A1|PSMD11|PSMA6|RUVBL1|H3-3B|PSME4|PSMD14|LRP6|TLE4|PSMD10|PSMD12|H2BC5|H4C3|H2AC6|PPP2R5D|TNKS|ASH2L|CBY1|H3-3A|DVL2|H4C9…
REACTOME_INTRA_GOLGI_AND_RETROGRADE_GOLGI_TO_ER_TRAFFIC	0.018107	0.0587245	-0.261953	-1.33352	65	197	RAB9B|RHOBTB3|KIF3A|COPG2|CENPE|RAB3GAP2|KIF20A|COG6|KIFAP3|COG5|RINT1|KIF23|RACGAP1|NAA35|COPA|NAPB|CAPZA2|KIF15|BICD1|KLC3|DCTN5|TUBB2B|COG4|TUBB2A|KIF4A|VPS45|KIF16B|MAN2A2|KIF1B|YKT6|STX6|TUBB1|KIF18B|PAFAH1B3|DYNC1I2|RAB6B|KIF2C|KIF4B|KLC1|KIF18A|KIFC2|KIF21A|VAMP4|CYTH3|KIF6|DYNLL1|CYTH2|TMED10|KIFC1|DCTN4|KIF2A|KIF11|COPB2|KIF5B|DYNC1LI2|PAFAH1B1|SEC22B|ARF5|TMED3|TMF1|TUBB3|DCTN6|RAB41|KI…
REACTOME_REGULATION_OF_PTEN_GENE_TRANSCRIPTION	0.0691489	0.166169	-0.320387	-1.33711	298	61	RNF2|EZH2|LAMTOR5|RRAGB|ATF2|EGR1|RHEB|SNAI2|SUZ12|LAMTOR4|RBBP7|PHC2|MAPK1|PHC1|KDM1A|CHD4|EED|CBX2|NR2E1|MTA3|RRAGD|CBX8|RING1|LAMTOR3
REACTOME_SIGNALING_BY_FGFR3	0.086257	0.191186	-0.361202	-1.33799	385	36	SPRY2|FGF2|SHC1|PLCG1|GAB1|SOS1|NRAS|MAPK1|PTPN11|FGF17|FGF5|PIK3CA|PPP2CB|PPP2CA|BRAF
REACTOME_FORMATION_OF_THE_EARLY_ELONGATION_COMPLEX	0.0892383	0.195774	-0.368551	-1.34106	402	33	POLR2K|POLR2D|GTF2H4|POLR2J|GTF2H2|NELFE|ERCC3|POLR2B|GTF2H1|NELFCD|NCBP2|MNAT1|POLR2H|POLR2F|POLR2C|GTF2H3|CCNH|SUPT4H1|GTF2F2|ERCC2|GTF2H5|CDK7|NCBP1|SUPT5H|POLR2G
REACTOME_RESOLUTION_OF_ABASIC_SITES_AP_SITES	0.0826428	0.186278	-0.36104	-1.34534	368	37	RFC3|RFC2|RFC5|PCNA|LIG3|POLE2|POLD2|POLB|LIG1|RFC4|POLE4|RPA3|POLE|TDG|UNG
REACTOME_SIGNALING_BY_RHO_GTPASES	0.00129744	0.00671531	-0.243041	-1.34993	3	425	ABI2|CENPQ|H3C14|CENPL|CENPF|KIF14|ECT2|KNTC1|H4C14|NDE1|SRGAP2|H4C8|OPHN1|SPDL1|CENPU|CENPI|MAD2L1|S100A8|IQGAP3|CENPE|ZWILCH|FGD1|PRC1|RHOV|H2AZ1|ARPC1A|DSN1|SFN|DEPDC1B|H3C10|YWHAZ|CENPN|AHCTF1|YWHAG|DIAPH3|CENPK|RACGAP1|ITGB3BP|ARHGAP39|WASL|CIT|PRKCA|NUF2|RHOJ|NUP133|H2AZ2|CDC25C|H2BC17|CENPA|ARHGAP42|XPO1|H2BC21|PKN2|H2BC15|KLC3|ARHGAP11A|H2BC12|TUBB2B|SKA2|WASF1|TUBB2A|SGO2|ARAP3|SOS1|RCC2…
REACTOME_CONSTITUTIVE_SIGNALING_BY_EGFRVIII	0.117215	0.238294	-0.461848	-1.35452	558	15	EGF|HSP90AA1|SHC1|PLCG1|GAB1|SOS1
REACTOME_DEFENSINS	0.115957	0.238182	-0.462558	-1.3566	552	15	DEFA4|DEFB103A|DEFA1B|DEFA1|DEFB124|DEFB4B|DEFB4A
REACTOME_RNA_POLYMERASE_III_TRANSCRIPTION_TERMINATION	0.102418	0.216317	-0.410026	-1.35742	465	23	POLR3F|POLR2K|SSB|POLR3C|POLR3G|POLR3K|POLR1C
REACTOME_THE_ROLE_OF_GTSE1_IN_G2_M_PROGRESSION_AFTER_G2_CHECKPOINT	0.0511443	0.131634	-0.312888	-1.35919	218	75	SEM1|HSP90AA1|CDK1|CCNB2|CCNB1|TUBB2B|TUBB2A|MAPRE1|PSMB4|GTSE1|TUBB1|HSP90AB1|PSMD4|PSME3|CDKN1A|PSMC2|PSMA2|PSMD11|PSMA6|PSME4|PSMD14|PSMD10|PSMD12|PLK1|TUBB3|PSMA4|PSMC6|PSMD8|PSMD6|PSMA1|PSMD13|TUBA8|TUBA1B
REACTOME_TELOMERE_EXTENSION_BY_TELOMERASE	0.11386	0.234899	-0.46355	-1.35951	542	15	POT1|DKC1|TERF2IP|GAR1|TERF1|RUVBL1
REACTOME_FACTORS_INVOLVED_IN_MEGAKARYOCYTE_DEVELOPMENT_AND_PLATELET_PRODUCTION	0.0209534	0.0660137	-0.280566	-1.3626	79	144	H3C14|HBG2|HBG1|KIF3A|CENPE|WEE1|H3C10|KIF20A|KIFAP3|PRKAR2B|MFN1|KIF23|RACGAP1|RAD51C|CAPZA2|KIF15|KLC3|TUBB2B|TUBB2A|KIF4A|VPS45|DOCK7|KIF16B|CDK5|KIF1B|NFE2|TUBB1|KIF18B|CBX5|KIF2C|KIF4B|KLC1|KIF18A|KIFC2|MAFG|KIF21A|RAC1|KIF6|EHD3|KIFC1|KIF2A|KDM1A|RAD51B|KIF11|KIF5B|H3-3B|CARMIL1
REACTOME_PTEN_REGULATION	0.021711	0.0679462	-0.282497	-1.36585	83	138	SEM1|RNF2|EZH2|LAMTOR5|RRAGB|USP13|AKT3|ATF2|EGR1|CSNK2A1|RHEB|AGO2|SNAI2|MKRN1|PSMB4|AGO3|SUZ12|CSNK2B|LAMTOR4|RBBP7|PSMD4|PHC2|PSME3|PSMC2|MAPK1|PSMA2|PHC1|KDM1A|PSMD11|PSMA6|PSME4|PSMD14|PSMD10|PSMD12|OTUD3|CHD4|TNKS|EED|CBX2|NR2E1|TRIM27|MTA3|RRAGD|CBX8|PSMA4|RING1|LAMTOR3|PSMC6|WWP2|PSMD8|PSMD6|CSNK2A2|PSMA1|PSMD13
REACTOME_NONSENSE_MEDIATED_DECAY_NMD	0.0289381	0.0849211	-0.294061	-1.37389	114	113	RBM8A|SMG5|UPF3B|PPP2R2A|RPL22L1|RPS26|RNPS1|RPS10|MAGOHB|SMG7|RPL36A|SMG8|RPL26L1|RPL7|GSPT1|RPS18|RPL9|MAGOH|DCP1A|RPS7|RPS3A|RPS27L|NCBP2|RPL37A|RPL4|RPL30|RPL39|PABPC1|PPP2CA|RPL35A|RPL27|RPS15A|RPL37|RPL17|GSPT2|UPF2|RPS20|RPL31|ETF1|RPL5|RPS21|UPF3A|RPL24|RPS8|RPS16|PPP2R1A|RPL6
REACTOME_SIGNALING_BY_FGFR2_IN_DISEASE	0.0701676	0.167588	-0.371152	-1.37485	313	36	FGF2|POLR2K|POLR2D|PLCG1|GAB1|SOS1|POLR2J|NRAS|POLR2B|FGF17|FGF5|NCBP2|PIK3CA|POLR2H|POLR2F|POLR2C
REACTOME_DOWNSTREAM_SIGNALING_OF_ACTIVATED_FGFR3	0.0930637	0.201978	-0.428273	-1.37932	427	21	FGF2|SHC1|PLCG1|GAB1|SOS1|NRAS|PTPN11|FGF17|FGF5|PIK3CA
REACTOME_ESTROGEN_DEPENDENT_NUCLEAR_EVENTS_DOWNSTREAM_OF_ESR_MEMBRANE_SIGNALING	0.0855307	0.190259	-0.413179	-1.38034	385	24	EREG|EGF|AKT3|FOS|XPO1|EPGN|PTK2|CREB1|AREG|MAPK1
REACTOME_ACTIVATION_OF_KAINATE_RECEPTORS_UPON_GLUTAMATE_BINDING	0.0784444	0.179356	-0.393188	-1.38349	352	29	GRIK3|GRIK1|GNG12|GNG2|GNG7|GNB3|GRIK2
REACTOME_MISMATCH_REPAIR	0.0968757	0.208349	-0.473339	-1.38822	461	15	EXO1|PMS2|PCNA|MSH2|POLD2|LIG1|MSH6|RPA3
REACTOME_SCF_SKP2_MEDIATED_DEGRADATION_OF_P27_P21	0.0468786	0.124745	-0.334846	-1.39074	201	60	CCNE2|CCNE1|SEM1|SKP2|CCNA2|CKS1B|PSMB4|PSMD4|PSME3|CDKN1A|PSMC2|CDK4|PSMA2|PSMD11|PSMA6|PSMD14|PSMD10|PSMD12|SKP1|PSMA4|PSMC6|PSMD8|PSMD6|CCND1|PSMA1|PSMD13
REACTOME_PHOSPHORYLATION_OF_THE_APC_C	0.0893663	0.195774	-0.443813	-1.39336	415	19	CDK1|CDC27|CCNB1|UBE2C|UBE2E1|ANAPC7|ANAPC1|ANAPC4|PLK1|ANAPC5
REACTOME_SIGNALING_BY_FGFR1	0.0562414	0.140157	-0.359317	-1.39562	245	44	SPRY2|SPRED1|FGF2|FLRT1|SHC1|PLCG1|GAB1|SOS1|NRAS|MAPK1|PTPN11|FGF17|FGF5|PIK3CA|PPP2CB|PPP2CA|BRAF|SPRED2|PPP2R1A|FRS2|FRS3
REACTOME_TRANSLATION	0.0032458	0.0146248	-0.262143	-1.39631	10	287	N6AMT1|IARS2|EIF3C|MRPS14|EIF2S2|MRPS21|SSR2|SRP9|RPN2|SEC61A2|MRPL42|EIF3B|DARS2|RPL22L1|MRPL13|RPS26|GARS1|EIF4E|VARS2|MRPL9|DAP3|EPRS1|EIF3E|RPS10|MRPS17|MRPS6|EEF1E1|MRPS33|MRPL3|RPL36A|MRPL51|EIF1AX|AIMP2|MRPL15|MRPL55|SRP72|MRPL32|EIF4EBP1|LARS1|RPL26L1|PPA2|FARSB|RPL7|EIF2B2|GSPT1|MRPL24|RPS18|IARS1|RPL9|EIF3I|MRPL36|AARS2|MRPL14|EIF2B1|TRMT112|MRPS11|MRPL47|RPS7|EIF3H|SEC61G|RPS3A|EIF2S3|…
REACTOME_ONCOGENE_INDUCED_SENESCENCE	0.0617803	0.152348	-0.384178	-1.39792	278	33	E2F3|E2F1|CDKN2C|ERF|AGO3|CDKN2A|RB1|CDK4|MAPK1|MDM2|CDKN2B|CDK6
REACTOME_UCH_PROTEINASES	0.028138	0.0828312	-0.309666	-1.40115	114	95	KDM1B|SEM1|ACTL6A|H2AC15|UCHL5|BARD1|PSMB4|H2AC17|H2AC16|UCHL3|PSMD4|UCHL1|PSME3|MBD5|PSMC2|FOXK2|ACTR5|PSMA2|OGT|PSMD11|ASXL1|PSMA6|RUVBL1|H2AC12|PSME4|PSMD14|PSMD10|PSMD12|H2AC6|YY1|PSMA4|PSMC6|PSMD8|PSMD6|TFPT|NEDD8|PSMA1|H2AW|PSMD13
REACTOME_KSRP_KHSRP_BINDS_AND_DESTABILIZES_MRNA	0.0882605	0.194711	-0.462289	-1.40359	411	17	DIS3|YWHAZ|EXOSC8|EXOSC9|EXOSC2|EXOSC4|EXOSC3|PARN|MAPK14
REACTOME_COPI_DEPENDENT_GOLGI_TO_ER_RETROGRADE_TRAFFIC	0.0274241	0.0809827	-0.309957	-1.40619	111	96	KIF3A|COPG2|CENPE|KIF20A|KIFAP3|RINT1|KIF23|RACGAP1|COPA|NAPB|KIF15|KLC3|TUBB2B|TUBB2A|KIF4A|KIF16B|KIF1B|TUBB1|KIF18B|KIF2C|KIF4B|KLC1|KIF18A|KIFC2|KIF21A|KIF6|TMED10|KIFC1|KIF2A|KIF11|COPB2|KIF5B|SEC22B|ARF5|TMED3|TUBB3
REACTOME_DOWNSTREAM_SIGNALING_OF_ACTIVATED_FGFR1	0.0712542	0.169072	-0.416579	-1.40871	320	25	FGF2|FLRT1|SHC1|PLCG1|GAB1|SOS1|NRAS|PTPN11|FGF17|FGF5|PIK3CA
REACTOME_MTORC1_MEDIATED_SIGNALLING	0.0747253	0.172951	-0.42665	-1.41246	339	23	LAMTOR5|RRAGB|RHEB|EIF4E|LAMTOR4|EIF4EBP1|YWHAB|RRAGD|LAMTOR3|LAMTOR2|MLST8|RPS6KB1
REACTOME_MITOCHONDRIAL_TRNA_AMINOACYLATION	0.0767558	0.176782	-0.43934	-1.41496	352	21	IARS2|DARS2|GARS1|VARS2|PPA2|AARS2|WARS2|TARS2|EARS2|NARS2
REACTOME_DISEASES_OF_PROGRAMMED_CELL_DEATH	0.067361	0.163619	-0.425347	-1.42099	303	24	CAPNS2|APP|CDC25A|CDC25C|CDK5|CDC25B|YWHAE|CDKN2A
REACTOME_RNA_POLYMERASE_III_CHAIN_ELONGATION	0.0780341	0.179288	-0.460729	-1.4213	361	18	POLR3F|POLR2K|POLR3C|POLR3G|POLR3K|POLR1C
REACTOME_SIGNALING_BY_ERBB2_IN_CANCER	0.0676725	0.163619	-0.416143	-1.42346	304	26	EREG|EGF|HSP90AA1|SHC1|PLCG1|GAB1|SOS1|PTPN12|NRG3
REACTOME_SUMOYLATION_OF_TRANSCRIPTION_COFACTORS	0.0433889	0.116778	-0.371656	-1.43404	189	43	RNF2|PCGF2|ZNF131|PHC2|NCOA2|PIAS3|DDX5|DDX17|PHC1|NRIP1|TOPORS|PIAS2|SUMO1|CBX2|CBX8|RING1|NPM1
REACTOME_REGULATION_OF_EXPRESSION_OF_SLITS_AND_ROBOS	0.00697051	0.0273891	-0.289202	-1.43623	25	167	SEM1|ELOC|RBM8A|UPF3B|COL4A5|HOXA2|RPL22L1|RPS26|RNPS1|USP33|PSMB4|RPS10|MAGOHB|PSMD4|LHX4|LHX9|PSME3|RPL36A|PSMC2|ROBO1|RPL26L1|RPL7|GSPT1|RPS18|PSMA2|RPL9|MSI1|MAGOH|PSMD11|PSMA6|PSME4|PSMD14|RPS7|PSMD10|PSMD12|RPS3A|RPS27L|NCBP2|RPL37A|RPL4|RPL30|RPL39|PABPC1|PSMA4|PSMC6|DAG1|PSMD8|PSMD6|RPL35A|RPL27|LHX2|PSMA1|PSMD13|RPS15A|RPL37|RPL17|GSPT2|UPF2|RPS20|RPL31|ETF1|RPL5|RPS21|UPF3A|RPL24|RPS8|R…
REACTOME_DUAL_INCISION_IN_GG_NER	0.0431034	0.116342	-0.376712	-1.44059	189	41	RFC3|RFC2|CHD1L|RFC5|GTF2H4|PCNA|POLE2|CUL4B|POLD2|GTF2H2|RFC4|POLE4|ERCC3|RPA3|POLE|GTF2H1|POLK
REACTOME_REGULATION_OF_TP53_ACTIVITY	0.00683671	0.0270596	-0.292449	-1.44375	25	159	TAF7L|EXO1|TAF9B|BRIP1|RFC3|KMT5A|RFC2|TAF11|TPX2|RFC5|TAF2|CDK1|AKT3|CCNA2|CHEK1|CSNK2A1|TP53RK|BARD1|WRN|SMYD2|TAF7|CDK5|TOPBP1|TAF6|RAD1|CDKN2A|CSNK2B|BRCA1|RBBP7|USP2|RFC4|L3MBTL1|POU4F1|MDM2|ATR|TP63|RBBP8|CHEK2|TAF13|RPA3|AURKB|MAPK14
REACTOME_ACTIVATION_OF_THE_MRNA_UPON_BINDING_OF_THE_CAP_BINDING_COMPLEX_AND_EIFS_AND_SUBSEQUENT_BINDING_TO_43S	0.0297494	0.0862274	-0.350213	-1.44474	126	58	EIF3C|EIF2S2|EIF3B|RPS26|EIF4E|EIF3E|RPS10|EIF1AX|EIF4EBP1|RPS18|EIF3I|RPS7|EIF3H|RPS3A|EIF2S3|RPS27L|EIF2S1|PABPC1|RPS15A|RPS20|EIF3K|RPS21|RPS8|RPS16
REACTOME_TRNA_AMINOACYLATION	0.0406449	0.110657	-0.376686	-1.44781	178	42	IARS2|DARS2|GARS1|VARS2|EPRS1|EEF1E1|AIMP2|LARS1|PPA2|FARSB|IARS1|AARS2|AIMP1|WARS2|VARS1|SARS1|DARS1|TARS2|EARS2|NARS2|TARS1|MARS2|MARS1|CARS1
REACTOME_RNA_POLYMERASE_II_TRANSCRIBES_SNRNA_GENES	0.0188457	0.0599752	-0.338606	-1.47094	79	76	INTS7|SNAPC1|TAF11|POLR2K|POLR2D|INTS8|CCNT1|GTF2A2|SNAPC3|POLR2J|TAF6|INTS13|ZC3H8|SNAPC5|CCNT2|RNU4ATAC|POLR2B|TAF13|INTS14|INTS3|INTS6|SRRT|INTS2|NCBP2|POLR2H|POLR2F|POLR2C|POU2F1|ICE1|GTF2B|RPAP2|RPRD2|RPRD1A|GTF2A1|INTS9|SP1|SUPT4H1|GTF2F2
REACTOME_G1_S_DNA_DAMAGE_CHECKPOINTS	0.0231362	0.0714569	-0.347368	-1.47371	98	67	CCNE2|CCNE1|SEM1|CCNA2|CHEK1|CDC25A|COP1|PSMB4|CDKN2A|PSMD4|PSME3|CDKN1A|PSMC2|MDM2|PSMA2|PSMD11|CHEK2|PSMA6|PSME4|PSMD14|PSMD10|PSMD12|PHF20|MDM4|PSMA4|PSMC6|PSMD8|PSMD6|PSMA1|PSMD13
REACTOME_APC_C_MEDIATED_DEGRADATION_OF_CELL_CYCLE_PROTEINS	0.0168837	0.0558052	-0.332243	-1.47394	69	85	NEK2|SEM1|MAD2L1|SKP2|CDK1|CDC27|CCNA2|CCNB1|UBE2C|BUB1B|PSMB4|PSMD4|PSME3|UBE2E1|ANAPC7|PSMC2|ANAPC1|PTTG1|PSMA2|FBXO5|PSMD11|ANAPC4|PSMA6|AURKB|PSME4|PSMD14|PSMD10|PSMD12|PLK1|ANAPC5|SKP1|PSMA4|PSMC6|PSMD8|PSMD6|PSMA1|PSMD13
REACTOME_SIGNALING_BY_NTRK2_TRKB	0.0486127	0.126851	-0.436554	-1.47625	218	25	SHC1|PLCG1|GAB1|SOS1|CDK5|NTF4|RAC1|NRAS|PTPN11|BDNF|NTRK2|PIK3CA|CDK5R1|DOCK3|TIAM1|FRS2|FRS3
REACTOME_E3_UBIQUITIN_LIGASES_UBIQUITINATE_TARGET_PROTEINS	0.0243039	0.0732978	-0.362798	-1.47762	102	55	CDC73|PRKDC|UBE2V2|H2BC17|H2BC15|H2BC12|PCNA|UBE2A|H2BC11|WDR61|RAD18|H2BC6|HLTF|UBE2E1|RNF144A|H2BC13|PEX12|H2BC7
REACTOME_ATTENUATION_PHASE	0.0474817	0.125288	-0.432241	-1.47852	213	26	HSBP1|HSP90AA1|DNAJB6|HSPH1|TNFRSF21|HSP90AB1|HSPA6|HSPB2|SERPINH1
REACTOME_ESTROGEN_DEPENDENT_GENE_EXPRESSION	0.00565989	0.0235912	-0.309779	-1.47998	21	129	H3C14|H4C14|H4C8|H2AZ1|POLR2K|RAD21|H3C10|POLR2D|HSP90AA1|CCNT1|GTF2A2|STAG2|ATF2|FOS|H2AZ2|H2BC17|AGO2|H2BC21|H2BC15|H2BC12|POLR2J|AGO3|H4-16|H2BC11|HSP90AB1|H2BC6|CBFB|NCOA2|FOSB|KAT2B|DDX5|H2BC13|POLR2B|KDM1A|H2BC7|CITED1|NRIP1|H3-3B|SMC1A|H2BC5|H4C3|H2AC6|ERBB4|H3-3A|PTGES3|H4C9|YY1|H3C6|POLR2H|POLR2F|POLR2C|H4C5|POU2F1|H2BU1|H4C12|CCND1|H4C4|STAG1|MYC|H2BC9|TNRC6A|TNRC6B|GTF2A1|KPNA2
REACTOME_SIGNALING_BY_FGFR2	0.0233863	0.0717587	-0.350139	-1.48016	99	66	SPRY2|FGF2|POLR2K|POLR2D|SHC1|PLCG1|GAB1|SOS1|POLR2J|FGFBP1|TIA1|NRAS|FGFBP2|RBFOX2|MAPK1|POLR2B|PTPN11|HNRNPH1|FGF17|FGF5|NCBP2|PIK3CA|POLR2H|POLR2F|POLR2C|PPP2CB|HNRNPA1|PPP2CA|BRAF
REACTOME_CYCLIN_A_CDK2_ASSOCIATED_EVENTS_AT_S_PHASE_ENTRY	0.0161602	0.0549562	-0.333991	-1.4817	66	85	CCNE2|CCNE1|SEM1|WEE1|SKP2|AKT3|CCNA2|CDC25A|E2F1|LIN9|CKS1B|PSMB4|CDC25B|PSMD4|RB1|PSME3|CDKN1A|PSMC2|CDK4|PSMA2|PSMD11|PSMA6|PSMD14|LIN54|PSMD10|PSMD12|MNAT1|SKP1|PSMA4|TFDP1|PSMC6|PSMD8|PSMD6|CCND1|PSMA1|PSMD13|TFDP2
REACTOME_NUCLEAR_ENVELOPE_NE_REASSEMBLY	0.0182713	0.0587424	-0.34458	-1.48765	77	73	CDK1|AHCTF1|NUP205|NUP155|NDC1|NUP133|CCNB2|CCNB1|PPP2R2A|TUBB2B|TUBB2A|KPNB1|NUP58|TNPO1|NUP160|TUBB1|LEMD2|POM121|NUP35|RAN|ANKLE2|SPAST|NUP107|LMNA|TUBB3|SUMO1|LEMD3|SEH1L|CHMP2B|PPP2CA|IST1|UBE2I|TUBA8|TUBA1B|TMPO|PPP2R1A|NUP37|EMD|TUBA1C
REACTOME_PKMTS_METHYLATE_HISTONE_LYSINES	0.0229752	0.0711928	-0.358204	-1.48776	98	60	H3C14|H4C14|H4C8|KMT5A|EZH2|H3C10|RBBP5|KMT2E|SETDB1|SMYD2|SETD6|NSD2|SMYD3|H4-16|SUZ12|SUV39H2|RBBP7
REACTOME_HIV_LIFE_CYCLE	0.00498688	0.0213529	-0.304564	-1.489	18	148	TAF7L|TAF9B|ELOC|TAF11|POLR2K|TPR|POLR2D|TAF2|NUP205|CCNT1|NUP155|GTF2A2|NDC1|NUP133|XPO1|NUP153|GTF2H4|TAF7|POLR2J|POM121C|NUP58|NUP160|TAF6|RNMT|NUP42|LIG1|PPIA|KPNA1|GTF2H2|RAE1|POM121|NELFE|NUP35|RAN|VPS37A|ERCC3|CCNT2|POLR2B|PSIP1|TAF13|NUP107|GTF2H1|TCEA1|XRCC5|LIG4|NELFCD|NCBP2|MNAT1|RANBP2|SEH1L|POLR2H|POLR2F|POLR2C|GTF2H3|CHMP2B
REACTOME_TELOMERE_C_STRAND_LAGGING_STRAND_SYNTHESIS	0.0427427	0.1157	-0.432306	-1.49419	191	27	DSCC1|POLA1|RFC3|RFC2|RFC5|WRN|PCNA|POLD2|LIG1|RFC4|CHTF18|RPA3|DNA2|PRIM2
REACTOME_GOLGI_TO_ER_RETROGRADE_TRANSPORT	0.00514536	0.0217951	-0.313775	-1.49907	19	129	KIF3A|COPG2|CENPE|RAB3GAP2|KIF20A|KIFAP3|RINT1|KIF23|RACGAP1|COPA|NAPB|CAPZA2|KIF15|BICD1|KLC3|DCTN5|TUBB2B|TUBB2A|KIF4A|KIF16B|KIF1B|TUBB1|KIF18B|PAFAH1B3|DYNC1I2|RAB6B|KIF2C|KIF4B|KLC1|KIF18A|KIFC2|KIF21A|KIF6|DYNLL1|TMED10|KIFC1|DCTN4|KIF2A|KIF11|COPB2|KIF5B|DYNC1LI2|PAFAH1B1|SEC22B|ARF5|TMED3|TUBB3|DCTN6
REACTOME_ESR_MEDIATED_SIGNALING	0.000548697	0.00317752	-0.295988	-1.50866	1	198	EREG|H3C14|H4C14|MMP3|H4C8|EGF|H2AZ1|POLR2K|RAD21|H3C10|POLR2D|HSP90AA1|SHC1|AKT3|CCNT1|GTF2A2|STAG2|ATF2|GNG12|FOS|H2AZ2|H2BC17|STRN|GNG2|XPO1|AGO2|H2BC21|H2BC15|GNG7|H2BC12|GNB3|EPGN|POLR2J|AGO3|H4-16|H2BC11|HSP90AB1|PTK2|H2BC6|CBFB|NCOA2|CREB1|FOSB|NRAS|KAT2B|DDX5|H2BC13|AREG|MAPK1|POLR2B|KDM1A|H2BC7|CITED1|NRIP1|H3-3B|CAV2|GNAI1|SMC1A|H2BC5|H4C3|GNB1|H2AC6|UHMK1|GNG5|GNGT1|GNG11|ERBB4|H3-3A|P…
REACTOME_TRANSCRIPTION_OF_E2F_TARGETS_UNDER_NEGATIVE_CONTROL_BY_P107_RBL1_AND_P130_RBL2_IN_COMPLEX_WITH_HDAC1	0.0482744	0.126487	-0.505879	-1.51146	227	16	RBL1|CDK1|CCNA2|E2F1|LIN9
REACTOME_FORMATION_OF_INCISION_COMPLEX_IN_GG_NER	0.0248915	0.0746746	-0.392942	-1.51617	108	43	CHD1L|UBE2V2|GTF2H4|CUL4B|GTF2H2|CETN2|PIAS3|ERCC3|RNF111|RAD23B|RPA3|GTF2H1|UBE2N|SUMO1|MNAT1|GTF2H3|UBE2I|RPA1|CCNH|ERCC2|ERCC4|GTF2H5|PARP2|CDK7|SUMO2|USP45|PARP1|RBX1|SUMO3|UBA52
REACTOME_DUAL_INCISION_IN_TC_NER	0.0183721	0.0587873	-0.359743	-1.51681	78	65	RFC3|RFC2|POLR2K|RFC5|POLR2D|HMGN1|GTF2H4|PCNA|POLR2J|POLE2|ERCC8|CUL4B|POLD2|GTF2H2|RFC4|POLE4|ERCC3|POLR2B|RPA3|POLE|UVSSA|GTF2H1|TCEA1|POLK|MNAT1|POLR2H|POLR2F|POLR2C|GTF2H3
REACTOME_TRANSCRIPTIONAL_REGULATION_OF_GRANULOPOIESIS	0.0144961	0.0500197	-0.354567	-1.51764	61	70	H3C14|H4C14|H4C8|DEK|H2AZ1|H3C10|H2AZ2|H2BC17|E2F1|H2BC21|H2BC15|H2BC12|H4-16|H2BC11|LEF1|H2BC6|CBFB|CREB1|CDKN1A|H2BC13|CDK4|H2BC7|H3-3B|H2BC5|H4C3|H2AC6|H3-3A|H4C9|TFDP1|H3C6|H4C5|H2BU1|H4C12|TFDP2|H4C4
REACTOME_PROCESSING_OF_CAPPED_INTRONLESS_PRE_MRNA	0.0374308	0.102499	-0.434728	-1.51965	168	28	ZNF473|SNRPE|NUDT21|SNRPB|CSTF2|CPSF4|SNRPG|CSTF3|FIP1L1|SLBP|SNRPD3|SNRPF|NCBP2|CSTF1|CPSF7
REACTOME_FATTY_ACYL_COA_BIOSYNTHESIS	0.0256582	0.076391	-0.413777	-1.52422	114	35	ACSBG1|ELOVL4|ELOVL2|ELOVL3|OLAH|ACACA|ELOVL5|HACD1|ACSL3|MORC2|ELOVL7|HACD3|ACSBG2|ACLY|FASN
REACTOME_INITIATION_OF_NUCLEAR_ENVELOPE_NE_REFORMATION	0.0369495	0.102157	-0.487213	-1.52961	171	19	CDK1|CCNB2|CCNB1|PPP2R2A|KPNB1|LEMD2|ANKLE2|LMNA|LEMD3|PPP2CA|TMPO|PPP2R1A|EMD
REACTOME_LAGGING_STRAND_SYNTHESIS	0.0332326	0.0942926	-0.485172	-1.54158	153	20	POLA1|RFC3|RFC2|RFC5|PCNA|POLD2|LIG1|RFC4|RPA3|DNA2|PRIM2
REACTOME_PRE_NOTCH_EXPRESSION_AND_PROCESSING	0.00890065	0.034083	-0.344841	-1.54599	36	89	H3C14|H4C14|ST3GAL4|H4C8|H2AZ1|E2F3|H3C10|H2AZ2|H2BC17|MAML3|E2F1|AGO2|H2BC21|H2BC15|ST3GAL6|H2BC12|ATP2A1|MAML2|AGO3|H4-16|H2BC11|KAT2A|H2BC6|KAT2B|H2BC13|H2BC7|POFUT1|H3-3B|H2BC5|H4C3|H2AC6|H3-3A|ATP2A2|H4C9|TFDP1|H3C6|H4C5|H2BU1|H4C12|CCND1|TFDP2|H4C4|MAMLD1|H2BC9|TNRC6A|TNRC6B
REACTOME_PRESYNAPTIC_FUNCTION_OF_KAINATE_RECEPTORS	0.032801	0.093632	-0.487198	-1.54802	151	20	GRIK3|GNG12|GNG2|GNG7|GNB3|GNB1|GNG5|GNGT1|GNG11
REACTOME_SYNTHESIS_OF_VERY_LONG_CHAIN_FATTY_ACYL_COAS	0.0307692	0.0883677	-0.46951	-1.55435	139	23	ACSBG1|ELOVL4|ELOVL2|ELOVL3|ELOVL5|HACD1|ACSL3|ELOVL7|HACD3|ACSBG2
REACTOME_MICRORNA_MIRNA_BIOGENESIS	0.0290788	0.085069	-0.461151	-1.55943	130	25	POLR2K|POLR2D|AGO2|XPO5|DROSHA|POLR2J|AGO3|RAN|POLR2B|PRKRA|POLR2H|POLR2F|POLR2C
REACTOME_CARGO_TRAFFICKING_TO_THE_PERICILIARY_MEMBRANE	0.0161588	0.0549562	-0.392931	-1.56406	69	49	BBS7|EXOC4|CCT8|CCT5|ARL13B|ASAP1|TTC8|BBS9|MKKS|BBS10|ARL6|BBS4|EXOC1|CCT3|NPHP3|RAB11A|SMO|BBS5|LZTFL1|BBS12|MCHR1|PKD2|RAB3IP|CCT2|EXOC2|INPP5E|BBS2
REACTOME_TRANSCRIPTION_OF_THE_HIV_GENOME	0.00798497	0.0308272	-0.367164	-1.56604	33	69	TAF7L|TAF9B|ELOC|TAF11|POLR2K|POLR2D|TAF2|CCNT1|GTF2A2|GTF2H4|TAF7|POLR2J|TAF6|RNMT|GTF2H2|NELFE|ERCC3|CCNT2|POLR2B|TAF13|GTF2H1|TCEA1|NELFCD|NCBP2|MNAT1|POLR2H|POLR2F|POLR2C|GTF2H3
REACTOME_DNA_DAMAGE_BYPASS	0.015895	0.0544474	-0.39574	-1.56643	68	48	DTL|RFC3|RFC2|RFC5|SPRTN|PCLAF|PCNA|POLE2|CUL4B|POLD2|RAD18|USP1|REV1|MAD2L2|RFC4|POLE4
REACTOME_POLYMERASE_SWITCHING_ON_THE_C_STRAND_OF_THE_TELOMERE	0.0329906	0.0938886	-0.516037	-1.56678	153	17	DSCC1|POLA1|RFC3|RFC2|RFC5|PCNA|POLD2|RFC4|CHTF18|PRIM2
REACTOME_TRANSCRIPTIONAL_REGULATION_BY_TP53	0.000311139	0.00217106	-0.286872	-1.56734	0	357	TAF7L|CCNE2|EXO1|CHM|TAF9B|CCNE1|BRIP1|RFC3|NDRG1|RBL1|KMT5A|ELOC|RFC2|TP53AIP1|TAF11|POLR2K|LAMTOR5|TPX2|SFN|RRAGB|YWHAZ|RFC5|POLR2D|TAF2|CDK1|GLS|AKT3|YWHAG|CCNT1|CCNA2|ATF2|FOS|CHEK1|CDC25C|CSNK2A1|RHEB|E2F1|MDC1|TP53RK|RRM2B|CCNB1|AGO2|BARD1|WRN|SMYD2|GTF2H4|PMS2|PCNA|FANCI|TAF7|CNOT4|CENPJ|MSH2|POLR2J|CDK5|TOPBP1|TAF6|AGO3|YWHAE|BIRC5|RAD1|PLK2|CDKN2A|CSNK2B|CASP2|BRCA1|LAMTOR4|RBBP7|GTF2H2|…
REACTOME_SIGNALING_BY_EGFR_IN_CANCER	0.0255272	0.0763385	-0.464915	-1.57216	114	25	EREG|EGF|HSP90AA1|SHC1|PLCG1|GAB1|EPGN|SOS1|NRAS|AREG
REACTOME_RNA_POLYMERASE_III_TRANSCRIPTION_INITIATION_FROM_TYPE_1_PROMOTER	0.0241417	0.0731239	-0.450073	-1.57329	108	28	POLR3F|POLR2K|GTF3C3|POLR3C|POLR3G|POLR3K|POLR1C|GTF3C4|GTF3C1|POLR3D|BDP1
REACTOME_FORMATION_OF_TC_NER_PRE_INCISION_COMPLEX	0.0137497	0.0481495	-0.389581	-1.5744	58	53	POLR2K|COPS5|POLR2D|HMGN1|GTF2H4|COPS6|POLR2J|ERCC8|CUL4B|GTF2H2|COPS2|ERCC3|POLR2B|COPS3|UVSSA|GTF2H1|TCEA1|MNAT1|COPS7A|POLR2H|POLR2F|POLR2C|GTF2H3|COPS8|COPS4|COPS7B
REACTOME_MRNA_DECAY_BY_3_TO_5_EXORIBONUCLEASE	0.0311243	0.0891157	-0.528014	-1.5776	146	16	DIS3|EXOSC8|SKIV2L|EXOSC9|EXOSC2|WDR61|EXOSC4|EXOSC3
REACTOME_SENESCENCE_ASSOCIATED_SECRETORY_PHENOTYPE_SASP	0.00648104	0.0259793	-0.351017	-1.58048	26	91	CXCL8|H3C14|H4C14|H4C8|H2AZ1|H3C10|CDC27|CCNA2|FOS|H2AZ2|H2BC17|CDKN2C|H2BC21|H2BC15|H2BC12|UBE2C|H4-16|H2BC11|CDKN2A|H2BC6|UBE2E1|CDKN1A|IL6|ANAPC7|ANAPC1|H2BC13|CDK4|MAPK1|CDKN2B|CDK6|H2BC7|ANAPC4|H3-3B|H2BC5|H4C3|H2AC6|ANAPC5|H3-3A|RPS6KA3|H4C9|H3C6|H4C5|H2BU1|H4C12
REACTOME_TP53_REGULATES_TRANSCRIPTION_OF_DNA_REPAIR_GENES	0.0101758	0.0378876	-0.379965	-1.58576	43	61	ELOC|POLR2K|POLR2D|CCNT1|ATF2|FOS|CHEK1|MDC1|GTF2H4|PMS2|FANCI|MSH2|POLR2J|BRCA1|GTF2H2|FANCD2|NELFE|RAD51D|ERCC3|CCNT2|POLR2B|ATR|GTF2H1|TCEA1|CDK13|NELFCD|MNAT1|POLR2H|POLR2F|POLR2C|GTF2H3
REACTOME_GAP_FILLING_DNA_REPAIR_SYNTHESIS_AND_LIGATION_IN_GG_NER	0.0221976	0.0690102	-0.470156	-1.58989	99	25	RFC3|RFC2|RFC5|PCNA|LIG3|POLE2|POLD2|LIG1|RFC4|POLE4|RPA3|POLE|POLK
REACTOME_PROTEIN_FOLDING	0.00368369	0.0161397	-0.350884	-1.59361	14	97	CCNE2|CCNE1|VBP1|XRN2|PFDN2|TBCE|CCT8|GNG12|CCT5|GBA|CSNK2A1|GNG2|GNG7|SKIV2L|TUBB2B|TUBB2A|GNB3|NOP56|KIF13A|FBXW9|TUBB1|PFDN6|CSNK2B|PFDN4|CCT6A|LONP2|CCT3
REACTOME_RHO_GTPASES_ACTIVATE_PKNS	0.00538768	0.0226021	-0.369722	-1.5962	22	73	H3C14|H4C14|H4C8|H2AZ1|SFN|H3C10|YWHAZ|YWHAG|H2AZ2|CDC25C|H2BC17|H2BC21|PKN2|H2BC15|H2BC12|YWHAE|H4-16|H2BC11|H2BC6|RAC1|NCOA2|H2BC13|YWHAQ|KDM1A|H2BC7|H3-3B|YWHAB|H2BC5|H4C3|H2AC6|PPP1R12A|H3-3A|H4C9|H3C6|H4C5|H2BU1|H4C12
REACTOME_TRANSLESION_SYNTHESIS_BY_POLH	0.0240602	0.0731118	-0.508876	-1.59762	111	19	RFC3|RFC2|RFC5|SPRTN|PCNA|RFC4|RPA3
REACTOME_RNA_POLYMERASE_I_TRANSCRIPTION_INITIATION	0.0128029	0.0456832	-0.411369	-1.59779	55	44	TAF1A|POLR2K|GTF2H4|POLR1B|TAF1B|POLR1C|KAT2A|RBBP7|GTF2H2|KAT2B|ERCC3|TTF1|GTF2H1|CHD4|MNAT1|MTA3|POLR2H|POLR2F|GTF2H3|POLR1E|POLR1D|GATAD2A|CCNH|POLR1A|RRN3|RBBP4|ERCC2|GTF2H5|CDK7|GATAD2B|HDAC2|EHMT2|MTA1|TAF1D
REACTOME_RNA_POLYMERASE_III_TRANSCRIPTION	0.0117967	0.0427405	-0.418835	-1.60167	51	41	POLR3F|SNAPC1|POLR2K|GTF3C3|SSB|POLR3C|SNAPC3|POLR3G|POLR3K|POLR1C|SNAPC5|GTF3C4|GTF3C1|POLR3D|BDP1|BRF2
REACTOME_SYNTHESIS_OF_ACTIVE_UBIQUITIN_ROLES_OF_E1_AND_E2_ENZYMES	0.0177541	0.0578698	-0.452782	-1.60278	79	30	UBE2T|UBA6|UBE2H|UBE2C|UBE2A|UBE2S|UCHL3|UBE2G2|UBE2E1|UBE2W|UBE2E3|UBE2Q2|UBA1|CDC34|UBE2K|UBE2Z
REACTOME_SYNTHESIS_OF_GLYCOSYLPHOSPHATIDYLINOSITOL_GPI	0.0257069	0.076391	-0.527951	-1.60295	119	17	PIGM|PIGA|PIGC|PIGX|PIGL|DPM2|PIGF|PIGG|PIGN|PIGB
REACTOME_COOPERATION_OF_PREFOLDIN_AND_TRIC_CCT_IN_ACTIN_AND_TUBULIN_FOLDING	0.0141593	0.0492179	-0.450475	-1.6099	63	31	VBP1|PFDN2|CCT8|CCT5|TUBB2B|TUBB2A|TUBB1|PFDN6|PFDN4|CCT6A|CCT3
REACTOME_HDMS_DEMETHYLATE_HISTONES	0.0108401	0.039733	-0.42806	-1.61288	47	39	KDM1B|H3C14|H4C14|H4C8|H3C10|KDM3A|KDM5B|H4-16|KDM5C|KDM1A|KDM7A|H4C3|KDM4D|H4C9|H3C6|H4C5|H4C12|KDM5A|H4C4|ARID5B|KDM6A|KDM3B
REACTOME_RESOLUTION_OF_AP_SITES_VIA_THE_MULTIPLE_NUCLEOTIDE_PATCH_REPLACEMENT_PATHWAY	0.0177266	0.0578698	-0.483482	-1.61521	79	24	RFC3|RFC2|RFC5|PCNA|POLE2|POLD2|POLB|LIG1|RFC4|POLE4|RPA3|POLE
REACTOME_RUNX1_INTERACTS_WITH_CO_FACTORS_WHOSE_PRECISE_EFFECT_ON_RUNX1_TARGETS_IS_NOT_KNOWN	0.0105028	0.0387986	-0.436866	-1.61827	46	36	ACTL6A|RNF2|CSNK2A1|SMARCD3|SMARCC1|CSNK2B|CBFB|PHC2|RYBP|YAF2|PHC1|SMARCD1|CBX2|CBX8|RING1|CSNK2A2|SMARCC2|SCMH1|SMARCB1|SMARCA4|ARID2|AUTS2
REACTOME_STRIATED_MUSCLE_CONTRACTION	0.0100559	0.0375898	-0.438987	-1.62613	44	36	TNNT1|ACTA1|TNNC2|TNNT3|ACTC1|TNNI3|TMOD2|TTN|MYH3|ACTN2|MYBPC1|TNNT2|MYH8
REACTOME_KINESINS	0.00658359	0.0262786	-0.399074	-1.63867	27	57	KIF3A|CENPE|KIF20A|KIFAP3|KIF23|RACGAP1|KIF15|KLC3|TUBB2B|TUBB2A|KIF4A|KIF16B|KIF1B|TUBB1|KIF18B|KIF2C|KIF4B|KLC1|KIF18A|KIFC2|KIF21A|KIF6|KIFC1|KIF2A|KIF11|KIF5B
REACTOME_PCNA_DEPENDENT_LONG_PATCH_BASE_EXCISION_REPAIR	0.0163079	0.0550611	-0.511193	-1.64637	74	21	RFC3|RFC2|RFC5|PCNA|POLE2|POLD2|POLB|LIG1|RFC4|POLE4|RPA3|POLE
REACTOME_INFLUENZA_INFECTION	0.000262743	0.00203493	-0.336775	-1.65062	0	152	POLR2K|TPR|POLR2D|HSP90AA1|NUP205|NUP155|NDC1|NUP133|XPO1|NUP153|RPL22L1|KPNB1|RPS26|POLR2J|POM121C|NUP58|NUP160|CPSF4|NUP42|CLTC|RPS10|KPNA1|RAE1|POM121|RPL36A|NUP35|RAN|RPL26L1|RPL7|POLR2B|RPS18|RPL9|RPS7|NUP107|RPS3A|RPS27L|RPL37A|RPL4|RANBP2|RPL30|RPL39|SEH1L|POLR2H|POLR2F|POLR2C|RPL35A|RPL27|RPS15A|RPL37|RPL17|RPS20|RPL31|RPL5|RPS21|AAAS|KPNA2|KPNA3|RPL24|RPS8|RPS16|CANX|RPL6|GTF2F2
REACTOME_ASSOCIATION_OF_TRIC_CCT_WITH_TARGET_PROTEINS_DURING_BIOSYNTHESIS	0.00790425	0.0306412	-0.438492	-1.65218	34	39	CCNE2|CCNE1|XRN2|CCT8|CCT5|GBA|SKIV2L|NOP56|KIF13A|FBXW9|CCT6A|LONP2|CCT3
REACTOME_TP53_REGULATES_TRANSCRIPTION_OF_CELL_CYCLE_GENES	0.00807941	0.0310645	-0.415466	-1.65376	34	49	CCNE2|CCNE1|RBL1|SFN|CDK1|CCNA2|CDC25C|E2F1|CCNB1|PCNA|CNOT4|CENPJ|PLK2|E2F7|CNOT7|CDKN1A
REACTOME_RNA_POLYMERASE_I_TRANSCRIPTION_TERMINATION	0.0126246	0.0452181	-0.473613	-1.65558	56	28	TAF1A|POLR2K|GTF2H4|POLR1B|TAF1B|POLR1C|GTF2H2|ERCC3|TTF1|GTF2H1|MNAT1|POLR2H|POLR2F|GTF2H3|POLR1E|POLR1D|CCNH|POLR1A|ERCC2|GTF2H5|CDK7
REACTOME_TRANSLESION_SYNTHESIS_BY_POLK	0.0164953	0.0552552	-0.545843	-1.65728	76	17	RFC3|RFC2|RFC5|PCNA|REV1|MAD2L2|RFC4|RPA3|POLK|REV3L|RPA1
REACTOME_CELLULAR_RESPONSE_TO_HEAT_STRESS	0.000742942	0.00414113	-0.366461	-1.66991	2	99	HSPA13|DNAJC2|HSBP1|TPR|HSP90AA1|NUP205|DNAJB6|NUP155|NDC1|NUP133|HSPA12A|HSPH1|NUP153|TNFRSF21|POM121C|NUP58|NUP160|HSPA14|YWHAE|NUP42|HSP90AB1|BAG4|RAE1|POM121|NUP35|HSPA4L|MAPK1|GSK3B|HSPA6|ATR|HSPB2|RPA3|SERPINH1|NUP107|HSPA4
REACTOME_EXTENSION_OF_TELOMERES	0.00590372	0.0241796	-0.434811	-1.67121	25	42	DSCC1|POT1|POLA1|RFC3|RFC2|RFC5|DKC1|WRN|PCNA|TERF2IP|POLD2|LIG1|RFC4|GAR1|TERF1|CHTF18|RUVBL1|RPA3|DNA2|PRIM2
REACTOME_PROTEIN_UBIQUITINATION	0.0032695	0.0146248	-0.384719	-1.67122	13	75	CDC73|PRKDC|UBE2T|UBA6|UBE2V2|H2BC17|UBE2H|H2BC15|H2BC12|PCNA|UBE2C|UBE2A|H2BC11|WDR61|UBE2S|RAD18|UCHL3|H2BC6|UBE2G2|HLTF|UBE2E1|RNF144A|H2BC13|PEX12|H2BC7|UBE2W
REACTOME_TRANSCRIPTION_COUPLED_NUCLEOTIDE_EXCISION_REPAIR_TC_NER	0.00307111	0.0139257	-0.383049	-1.67349	12	78	RFC3|RFC2|POLR2K|COPS5|RFC5|POLR2D|HMGN1|GTF2H4|PCNA|LIG3|COPS6|POLR2J|POLE2|ERCC8|CUL4B|POLD2|LIG1|GTF2H2|COPS2|RFC4|POLE4|ERCC3|POLR2B|COPS3|RPA3|POLE|UVSSA|GTF2H1|TCEA1|POLK|MNAT1|COPS7A|POLR2H|POLR2F|POLR2C|GTF2H3|COPS8|COPS4|COPS7B
REACTOME_CELLULAR_SENESCENCE	0.000268025	0.00203493	-0.336829	-1.67674	0	170	CXCL8|CCNE2|HMGA2|H3C14|CCNE1|POT1|H4C14|H4C8|RNF2|EZH2|H2AZ1|E2F3|H3C10|CDC27|CCNA2|FOS|H2AZ2|H2BC17|E2F1|MAP4K4|CDKN2C|H2BC21|H2BC15|H2BC12|TERF2IP|UBE2C|ERF|AGO3|H4-16|H2BC11|SUZ12|CDKN2A|H2BC6|RBBP7|RB1|PHC2|UBE2E1|CDKN1A|IL6|ANAPC7|ANAPC1|H2BC13|CDK4|MAPK1|MDM2|CDKN2B|CDK6|PHC1|H2BC7|TERF1|ANAPC4|MAPK14|H3-3B|H2BC5|H4C3|H2AC6|MAP2K4|ANAPC5|MDM4|EED|CBX2|H3-3A|RPS6KA3|MAPK10|H4C9|CBX8|TFDP1|H…
REACTOME_TP53_REGULATES_TRANSCRIPTION_OF_GENES_INVOLVED_IN_G2_CELL_CYCLE_ARREST	0.0129338	0.0459761	-0.54548	-1.68275	59	18	RBL1|SFN|CDK1|CDC25C|CCNB1|PCNA
REACTOME_RUNX1_REGULATES_TRANSCRIPTION_OF_GENES_INVOLVED_IN_DIFFERENTIATION_OF_HSCS	0.000499875	0.00296152	-0.366313	-1.69936	1	109	H3C14|H4C14|H4C8|SEM1|H2AZ1|H3C10|H2AZ2|H2BC17|H2BC21|H2BC15|H2BC12|LMO1|PSMB4|H4-16|H2BC11|H2BC6|CBFB|PSMD4|TCF12|PSME3|PSMC2|H2BC13|PSMA2|H2BC7|PSMD11|PSMA6|H3-3B|PSME4|PSMD14|PSMD10|PSMD12|YAP1|H2BC5|H4C3|H2AC6|MNAT1|ITCH|H3-3A|H4C9|PSMA4|H3C6|PSMC6|H4C5|PSMD8|PSMD6|H2BU1|H4C12|PSMA1|PSMD13|H4C4
REACTOME_RNA_POLYMERASE_III_TRANSCRIPTION_INITIATION_FROM_TYPE_3_PROMOTER	0.00930233	0.0353043	-0.486425	-1.70036	41	28	POLR3F|SNAPC1|POLR2K|POLR3C|SNAPC3|POLR3G|POLR3K|POLR1C|SNAPC5|POLR3D|BDP1|BRF2|POLR2H|POLR2F|POU2F1|POLR1D
REACTOME_ORC1_REMOVAL_FROM_CHROMATIN	0.00210428	0.00991115	-0.397565	-1.70168	8	70	MCM8|SEM1|ORC5|MCM6|ORC4|SKP2|MCM3|CCNA2|ORC6|MCM7|CDC6|MCM4|PSMB4|PSMD4|PSME3|PSMC2|PSMA2|PSMD11|PSMA6|PSME4|PSMD14|PSMD10|PSMD12|ORC1|MCM2|SKP1|PSMA4|PSMC6|PSMD8|PSMD6|PSMA1|PSMD13
REACTOME_MRNA_CAPPING	0.00733333	0.0285455	-0.487903	-1.71676	32	29	POLR2K|POLR2D|GTF2H4|POLR2J|RNMT|GTF2H2|ERCC3|POLR2B|GTF2H1|NCBP2|MNAT1|POLR2H|POLR2F|POLR2C|GTF2H3|CCNH|GTF2F2|ERCC2|GTF2H5|CDK7|NCBP1|SUPT5H|POLR2G
REACTOME_HDACS_DEACETYLATE_HISTONES	0.00140548	0.00708002	-0.399294	-1.72386	5	73	H3C14|H4C14|H4C8|H2AC15|H3C10|H2BC17|H2BC21|H2BC15|H2BC12|SUDS3|TBL1XR1|H2AC17|H4-16|H2BC11|H2AC16|H2BC6|RBBP7|GPS2|H2BC13|KDM1A|H2BC7|SAP30|H2AC12|H2BC5|H4C3|HDAC8|H2AC6|CHD4|MTA3|H4C9|H3C6|H4C5|H2BU1|H4C12|H2AW|H4C4
REACTOME_RECOGNITION_OF_DNA_DAMAGE_BY_PCNA_CONTAINING_REPLICATION_COMPLEX	0.00488238	0.0210009	-0.487271	-1.72487	21	30	DTL|RFC3|RFC2|RFC5|PCNA|POLE2|CUL4B|POLD2|RAD18|USP1|RFC4|POLE4|RPA3|POLE
REACTOME_TRANSCRIPTION_OF_E2F_TARGETS_UNDER_NEGATIVE_CONTROL_BY_DREAM_COMPLEX	0.00988185	0.0370865	-0.550794	-1.72923	45	19	RBL1|TOP2A|CDC25A|E2F1|LIN9|CDC6|PCNA
REACTOME_NUCLEOTIDE_EXCISION_REPAIR	0.000499127	0.00296152	-0.372287	-1.73064	1	110	RFC3|ACTL6A|RFC2|CHD1L|POLR2K|COPS5|RFC5|POLR2D|UBE2V2|HMGN1|GTF2H4|PCNA|LIG3|COPS6|POLR2J|POLE2|ERCC8|CUL4B|POLD2|LIG1|GTF2H2|CETN2|COPS2|RFC4|POLE4|PIAS3|ERCC3|ACTR5|POLR2B|COPS3|RNF111|RAD23B|RUVBL1|RPA3|POLE|UVSSA|GTF2H1|TCEA1|UBE2N|SUMO1|POLK|MNAT1|COPS7A|YY1|POLR2H|POLR2F|POLR2C|GTF2H3|COPS8|COPS4|TFPT|COPS7B
REACTOME_ASSEMBLY_OF_THE_PRE_REPLICATIVE_COMPLEX	0.0021033	0.00991115	-0.410908	-1.74328	8	67	MCM8|SEM1|ORC5|MCM6|E2F3|ORC4|MCM3|ORC6|MCM7|E2F1|CDC6|MCM4|PSMB4|PSMD4|PSME3|PSMC2|PSMA2|PSMD11|PSMA6|PSME4|PSMD14|PSMD10|PSMD12|GMNN|ORC1|MCM2|PSMA4|PSMC6|PSMD8|PSMD6|PSMA1|PSMD13
REACTOME_REGULATION_OF_PLK1_ACTIVITY_AT_G2_M_TRANSITION	0.000962696	0.00518205	-0.392055	-1.74516	3	86	NEK2|CCP110|HAUS6|NDE1|HSP90AA1|CDK1|CEP78|PRKAR2B|NEDD1|YWHAG|CEP290|CEP152|CCNB2|CCNB1|HAUS3|CENPJ|MAPRE1|YWHAE|CEP41|PLK4|DYNC1I2|CETN2|SDCCAG8|TUBB|DYNLL1|ODF2|CEP63|CEP135|CEP70|NINL|PLK1|PAFAH1B1|PPP1R12A|BORA|SKP1|HAUS1|TUBG1|DCTN3|CDK5RAP2|CKAP5|PPP1CB|CEP131|CSNK1E|PCM1|CLASP1|SFI1|PPP2R1A|HAUS5
REACTOME_CHROMATIN_MODIFYING_ENZYMES	0.000288934	0.00209366	-0.333554	-1.74746	0	249	KDM1B|H3C14|H4C14|H4C8|ACTL6A|MORF4L2|KMT5A|EZH2|H2AC15|HAT1|H2AZ1|H3C10|RBBP5|KDM3A|KAT7|KMT2E|KANSL2|ATF2|PRMT3|KDM5B|H2AZ2|H2BC17|H2BC21|SETDB1|H2BC15|H2BC12|SMYD2|SUDS3|SAP130|TBL1XR1|SMARCD3|SETD6|SMARCC1|NSD2|SMYD3|ELP1|H2AC17|H4-16|H2BC11|SUZ12|H2AC16|SUV39H2|KAT2A|ING3|H2BC6|RBBP7|MSL1|MORF4L1|GPS2|KDM5C|VPS72|DR1|YEATS2|NCOA2|KAT2B|TADA1|SUPT7L|ASH1L|ENY2|H2BC13|CDK4|DOT1L|BRWD1|CLOCK|SU…
REACTOME_RUNX1_REGULATES_GENES_INVOLVED_IN_MEGAKARYOCYTE_DIFFERENTIATION_AND_PLATELET_FUNCTION	0.00188635	0.00906602	-0.401707	-1.74975	7	77	H3C14|H4C14|H4C8|H2AZ1|H3C10|RBBP5|KMT2E|H2AZ2|H2BC17|H2BC21|H2BC15|H2BC12|AGO3|H4-16|NFE2|H2BC11|H2BC6|CBFB|ITGA2B|KAT2B|H2BC13|H2BC7|H3-3B|H2BC5|H4C3|H2AC6|ASH2L|DPY30|H3-3A|H4C9|H3C6|H4C5|H2BU1|H4C12|H4C4|H2BC9|TNRC6A|TNRC6B
REACTOME_REGULATION_OF_GLUCOKINASE_BY_GLUCOKINASE_REGULATORY_PROTEIN	0.0030749	0.0139257	-0.484167	-1.74994	13	32	TPR|NUP205|NUP155|NDC1|NUP133|NUP153|POM121C|NUP58|NUP160|NUP42|RAE1|POM121|NUP35
REACTOME_GLOBAL_GENOME_NUCLEOTIDE_EXCISION_REPAIR_GG_NER	0.000723589	0.00408156	-0.396137	-1.75292	2	84	RFC3|ACTL6A|RFC2|CHD1L|COPS5|RFC5|UBE2V2|GTF2H4|PCNA|LIG3|COPS6|POLE2|CUL4B|POLD2|LIG1|GTF2H2|CETN2|COPS2|RFC4|POLE4|PIAS3|ERCC3|ACTR5|COPS3|RNF111|RAD23B|RUVBL1|RPA3|POLE|GTF2H1|UBE2N|SUMO1|POLK|MNAT1|COPS7A|YY1|GTF2H3|COPS8|COPS4|TFPT|COPS7B
REACTOME_FANCONI_ANEMIA_PATHWAY	0.00247469	0.0114835	-0.470118	-1.76292	10	38	FANCB|UBE2T|FANCL|EME1|FANCE|FANCI|USP1|FANCG|FANCD2|ATR|CENPS|RPA3|FANCM|FANCA
REACTOME_SWITCHING_OF_ORIGINS_TO_A_POST_REPLICATIVE_STATE	0.000240558	0.00203493	-0.393271	-1.76312	0	89	CCNE2|CCNE1|MCM8|SEM1|ORC5|MCM6|ORC4|SKP2|CDC27|MCM3|CCNA2|ORC6|MCM7|CDC6|MCM4|UBE2C|PSMB4|PSMD4|PSME3|UBE2E1|ANAPC7|PSMC2|ANAPC1|PSMA2|PSMD11|ANAPC4|PSMA6|PSME4|PSMD14|PSMD10|PSMD12|ANAPC5|ORC1|MCM2|SKP1|PSMA4|PSMC6|PSMD8|PSMD6
REACTOME_RHO_GTPASE_EFFECTORS	0.000298597	0.00211487	-0.32969	-1.76323	0	298	ABI2|CENPQ|H3C14|CENPL|CENPF|KIF14|KNTC1|H4C14|NDE1|SRGAP2|H4C8|SPDL1|CENPU|CENPI|MAD2L1|S100A8|IQGAP3|CENPE|ZWILCH|PRC1|H2AZ1|ARPC1A|DSN1|SFN|H3C10|YWHAZ|CENPN|AHCTF1|YWHAG|DIAPH3|CENPK|ITGB3BP|WASL|CIT|PRKCA|NUF2|NUP133|H2AZ2|CDC25C|H2BC17|CENPA|XPO1|H2BC21|PKN2|H2BC15|KLC3|H2BC12|TUBB2B|SKA2|WASF1|TUBB2A|SGO2|RCC2|ROPN1|RHPN1|MAPRE1|BUB1|BUB1B|NUP160|YWHAE|H4-16|BIRC5|TUBB1|FMNL2|NCKAP1|H2BC11…
REACTOME_DNA_DOUBLE_STRAND_BREAK_RESPONSE	0.00140318	0.00708002	-0.417554	-1.76514	5	66	H4C14|EYA1|H4C8|TP53BP1|UBE2V2|H2BC17|MDC1|BARD1|H2BC21|H2BC15|H2BC12|NSD2|RNF8|H4-16|H2BC11|H2BC6|BRCA1|SMARCA5|H2BC13|H2BC7|CHEK2|BAZ1B|H2BC5|H4C3|UBE2N|SUMO1|H4C9|EYA4|H4C5|H2BU1|H4C12|PPP5C|UBE2I|H4C4|EYA3|HERC2|H2BC9
REACTOME_FORMATION_OF_THE_BETA_CATENIN_TCF_TRANSACTIVATING_COMPLEX	0.00140056	0.00708002	-0.410975	-1.76561	5	71	H3C14|H4C14|CDC73|H4C8|BCL9|H2AZ1|H3C10|RBBP5|H2AZ2|H2BC17|H2BC21|H2BC15|H2BC12|H4-16|H2BC11|LEF1|H2BC6|PYGO2|PYGO1|H2BC13|H2BC7|RUVBL1|H3-3B|TLE4|H2BC5|H4C3|H2AC6|ASH2L|H3-3A|H4C9|H3C6|H4C5|H2BU1|H4C12|H4C4|MYC|H2BC9|AXIN2|SMARCA4|H2AX|CTNNB1|H2BC8|H4C11|TCF7L1|TERT|H2BC4|H3C4|TRRAP|H2AC8|H3C13
REACTOME_SUMOYLATION_OF_DNA_METHYLATION_PROTEINS	0.00698708	0.0273891	-0.593055	-1.77193	32	16	DNMT3B|RNF2|PCGF2|PHC2|PHC1|SUMO1|CBX2|CBX8|RING1|UBE2I|DNMT3A|SCMH1
REACTOME_POLO_LIKE_KINASE_MEDIATED_EVENTS	0.00635189	0.0255704	-0.59798	-1.78664	29	16	CENPF|WEE1|CDC25A|CDC25C|CCNB2|LIN9|CCNB1|FOXM1|LIN54|PLK1|MYBL2
REACTOME_HCMV_INFECTION	0.000258465	0.00203493	-0.373601	-1.80633	0	138	H3C14|H4C14|H4C8|CBX1|EZH2|H2AC15|H3C10|TPR|NUP205|NUP155|NDC1|NUP133|H2BC17|H2BC21|NUP153|H2BC15|H2BC12|TUBB2B|TUBB2A|TBL1XR1|POM121C|NUP58|NUP160|H2AC17|H4-16|TUBB1|H2BC11|SUZ12|NUP42|H2AC16|H2BC6|DYNC1I2|RBBP7|GPS2|RAE1|POM121|CREB1|NUP35|DYNLL1|VPS37A|VPS36|H2BC13|H2BC7|HNRNPK|H2AC12|DYNC1LI2|NUP107|H2BC5|H4C3|H2AC6|TUBB3|EED|RANBP2|H4C9|SEH1L|H3C6|H4C5|CHMP2B|H2BU1|H4C12|H2AW|H4C4|DYNC1LI1|T…
REACTOME_REPRODUCTION	0.000251636	0.00203493	-0.388452	-1.8149	0	113	TEX15|H3C14|SYCP2|POT1|H4C14|H4C8|H2AZ1|ZP3|RAD21|H3C10|BRCA2|IZUMO1|SUN1|STAG2|H2AZ2|H2BC17|RAD51C|H2BC21|PSMC3IP|H2BC15|H2BC12|TERF2IP|STAG3|H4-16|H2BC11|MND1|ZP4|H2BC6|BRCA1|H2BC13|CDK4|MSH4|ATR|H2BC7|ADAM21|TERF1|RBBP8|RPA3|RAD51|H3-3B|SMC1A|LMNA|H2BC5|H4C3|DIDO1|H2AC6|MLH3
REACTOME_TRNA_MODIFICATION_IN_THE_NUCLEUS_AND_CYTOSOL	0.00114181	0.00600887	-0.479979	-1.85201	4	43	TRMT6|PUS7|TRDMT1|TRMT13|TP53RK|ADAT1|WDR4|EPRS1|QTRT2|CTU1|TRMT112|CDKAL1|NSUN2|TRMT1|TRMT10A|TRMT9B|TYW5|CTU2|LAGE3|TYW3|TRMT5|TRIT1|QTRT1|TYW1|URM1
REACTOME_CYCLIN_A_B1_B2_ASSOCIATED_EVENTS_DURING_G2_M_TRANSITION	0.00399556	0.0174251	-0.549612	-1.85857	17	25	WEE1|CDK1|CCNA2|CDC25A|CDC25C|CCNB2|XPO1|CCNB1|PPP2R2A|CDC25B
REACTOME_MEIOTIC_SYNAPSIS	0.000697837	0.00396001	-0.447241	-1.87063	2	62	SYCP2|POT1|H4C14|H4C8|H2AZ1|RAD21|SUN1|STAG2|H2AZ2|H2BC17|H2BC21|H2BC15|H2BC12|TERF2IP|STAG3|H4-16|H2BC11|H2BC6|BRCA1|H2BC13|ATR|H2BC7|TERF1|SMC1A|LMNA|H2BC5|H4C3|DIDO1|H2AC6
REACTOME_INTERACTIONS_OF_VPR_WITH_HOST_CELLULAR_PROTEINS	0.00111982	0.00592624	-0.502089	-1.87094	4	37	TPR|NUP205|NUP155|NDC1|NUP133|NUP153|POM121C|NUP58|NUP160|NUP42|KPNA1|RAE1|POM121|NUP35
REACTOME_BASE_EXCISION_REPAIR_AP_SITE_FORMATION	0.000921447	0.00498852	-0.47329	-1.8734	3	48	POT1|H4C14|H4C8|H2AZ1|NEIL3|H2AZ2|H2BC17|H2BC21|H2BC15|H2BC12|TERF2IP|H4-16|H2BC11|H2BC6|H2BC13|H2BC7|TERF1|H2BC5|H4C3|H2AC6|TDG|UNG|H4C9|H4C5|H2BU1|H4C12|H4C4
REACTOME_SUMOYLATION_OF_UBIQUITINYLATION_PROTEINS	0.000903342	0.00497631	-0.497218	-1.87345	3	39	TPR|NUP205|NUP155|NDC1|NUP133|NUP153|POM121C|NUP58|NUP160|NUP42|RAE1|POM121|NUP35|MDM2|PIAS2|NUP107|SUMO1|RANBP2|TRIM27|SEH1L
REACTOME_HIV_TRANSCRIPTION_INITIATION	0.000461894	0.00282233	-0.477468	-1.87709	1	47	TAF7L|TAF9B|TAF11|POLR2K|POLR2D|TAF2|GTF2A2|GTF2H4|TAF7|POLR2J|TAF6|GTF2H2|ERCC3|POLR2B|TAF13|GTF2H1|MNAT1|POLR2H|POLR2F|POLR2C|GTF2H3
REACTOME_POSTMITOTIC_NUCLEAR_PORE_COMPLEX_NPC_REFORMATION	0.00222618	0.0103815	-0.543519	-1.87857	9	27	AHCTF1|NUP205|NUP155|NDC1|NUP133|KPNB1|NUP58|TNPO1|NUP160|POM121|NUP35|RAN
REACTOME_REGULATION_OF_HSF1_MEDIATED_HEAT_SHOCK_RESPONSE	0.000472925	0.00285574	-0.427846	-1.87918	1	80	HSPA13|DNAJC2|TPR|NUP205|DNAJB6|NUP155|NDC1|NUP133|HSPA12A|HSPH1|NUP153|TNFRSF21|POM121C|NUP58|NUP160|HSPA14|YWHAE|NUP42|BAG4|RAE1|POM121|NUP35|HSPA4L|MAPK1|GSK3B|HSPA6|ATR|HSPB2|RPA3|SERPINH1|NUP107|HSPA4
REACTOME_TRANSCRIPTIONAL_REGULATION_BY_E2F6	0.00132655	0.00679138	-0.512531	-1.88173	5	34	CBX3|RNF2|EZH2|PCGF2|CDC7|CHEK1|E2F1|SUZ12|E2F6|CBX5|BRCA1|RBBP7|RRM2|RYBP|YAF2|PHC1|RBBP8|RAD51
REACTOME_E2F_MEDIATED_REGULATION_OF_DNA_REPLICATION	0.00327582	0.0146248	-0.577899	-1.88648	14	22	MCM8|POLA1|ORC5|ORC4|CDK1|ORC6|E2F1|CCNB1|RB1|PRIM2|ORC1|TFDP1|PPP2CB|PPP2CA|TFDP2|PRIM1|ORC2|PPP2R1A
REACTOME_RRNA_PROCESSING	0.000273973	0.00203493	-0.3698	-1.8881	0	199	XRN2|DCAF13|DIMT1|RIOK1|DIS3|HEATR1|UTP4|NIP7|BUD23|TEX10|DKC1|UTP20|EXOSC8|NOP58|UTP25|WDR12|RBM28|RPL22L1|EXOSC9|RPS26|KRR1|UTP14A|NOP56|GNL3|ISG20L2|RRP36|WDR43|EXOSC2|TSR1|RRP1|WDR36|BYSL|RPS10|NOL12|WDR46|MPHOSPH6|EXOSC4|MRM2|RPL36A|PWP2|EXOSC3|RPL26L1|RPL7|GAR1|RPS18|RPL9|RPP40|WDR3|NAT10|SENP3|TRMT10C|ERI1|TRMT112|UTP18|WDR75|DDX52|UTP11|RPS7|NCL|RPS3A|RPS27L|EMG1|PES1|RPL37A|RPL4|RPL30|MR…
REACTOME_MRNA_SPLICING_MINOR_PATHWAY	0.000232288	0.00203493	-0.470898	-1.89819	0	52	SNRPE|POLR2K|POLR2D|SRSF6|SNRNP48|SNRPB|SNRPD2|POLR2J|SF3B4|SRSF7|DDX42|SF3B6|LSM2|SNRPG|SNRPD1|SF3B1|POLR2B|PDCD7|SNRPD3|SNRPF|SRSF2|NCBP2|EFTUD2|POLR2H|POLR2F|POLR2C|RNPC3
REACTOME_SUMOYLATION_OF_SUMOYLATION_PROTEINS	0.000892459	0.00494527	-0.518854	-1.91129	3	35	TPR|NUP205|NUP155|NDC1|NUP133|NUP153|POM121C|NUP58|NUP160|NUP42|RAE1|POM121|NUP35|TOPORS|NUP107|SUMO1|RANBP2|SEH1L
REACTOME_NUCLEAR_ENVELOPE_BREAKDOWN	0.000233046	0.00203493	-0.475391	-1.92118	0	53	NEK7|TPR|CDK1|NUP205|NUP155|PRKCA|NDC1|NUP133|CCNB2|CCNB1|NUP153|POM121C|NUP58|NUP160|NUP42|LEMD2|RAE1|POM121|NUP35
REACTOME_SUMOYLATION_OF_DNA_DAMAGE_RESPONSE_AND_REPAIR_PROTEINS	0.000235793	0.00203493	-0.442008	-1.92529	0	77	RNF2|RAD21|TPR|PCGF2|NUP205|NUP155|STAG2|NDC1|NUP133|MDC1|NUP153|WRN|POM121C|NUP58|NUP160|NUP42|CDKN2A|BRCA1|CETN2|RAE1|PHC2|POM121|NUP35|RAD52|PHC1|NSMCE2|PIAS2|SMC1A|NUP107|TDG|SUMO1|CBX2|RANBP2|BLM|CBX8|SEH1L|RING1
REACTOME_TRNA_PROCESSING_IN_THE_NUCLEUS	0.000234247	0.00203493	-0.468547	-1.9329	0	58	TSEN15|TRNT1|TPR|NUP205|NUP155|NDC1|NUP133|NUP153|POM121C|NUP58|NUP160|CSTF2|CPSF4|NUP42|RAE1|POM121|NUP35|RPPH1|RAN|C2orf49|POP1|RPP40|NUP107|XPOT|RANBP2|POP7|SEH1L
REACTOME_TRANSPORT_OF_MATURE_MRNAS_DERIVED_FROM_INTRONLESS_TRANSCRIPTS	0.000456725	0.00282233	-0.501569	-1.93531	1	43	TPR|NUP205|NUP155|NDC1|NUP133|NUP153|POM121C|NUP58|NUP160|EIF4E|CPSF4|NUP42|RAE1|POM121|NUP35|FIP1L1|SLBP
REACTOME_RECRUITMENT_OF_NUMA_TO_MITOTIC_CENTROSOMES	0.000240038	0.00203493	-0.430723	-1.93936	0	91	NEK2|CCP110|MZT1|HAUS6|NDE1|HSP90AA1|CDK1|CEP78|PRKAR2B|NEDD1|YWHAG|CEP290|CEP152|NME7|TUBG2|TUBB2B|TUBB2A|HAUS3|CENPJ|MAPRE1|YWHAE|TUBB1|CEP41|PLK4|DYNC1I2|CETN2|SDCCAG8|TUBB|DYNLL1|TUBGCP4|ODF2|CEP63|CEP135|CEP70|TUBGCP5|NINL|PLK1|PAFAH1B1|TUBB3
REACTOME_ORGANELLE_BIOGENESIS_AND_MAINTENANCE	0.000294811	0.00210388	-0.366127	-1.94813	0	284	TTC26|NEK2|BBS7|TMEM67|CCP110|HAUS6|CEP83|TTC21B|NDE1|ATAT1|RPGRIP1L|KIF3A|SCLT1|CHD9|MTERF1|IFT88|KIF24|KIFAP3|HSP90AA1|CDK1|IFT52|CEP78|EXOC4|PRKAR2B|NEDD1|WDR35|CEP97|YWHAG|CCT8|TCTN2|ATF2|CCT5|CEP290|ARL13B|TCTN1|MTX2|IFT22|CEP152|ASAP1|CC2D2A|TTC8|ATP5MF|MAPK12|TUBB2B|TUBB2A|HAUS3|NPHP4|TBL1XR1|WDR19|IFT81|CENPJ|BBS9|SMARCD3|SSBP1|TNPO1|MAPRE1|IFT80|MKKS|NPHP1|YWHAE|TUBB1|CEP41|BBS10|PLK4|MT…
REACTOME_NONHOMOLOGOUS_END_JOINING_NHEJ	0.000234247	0.00203493	-0.474042	-1.95557	0	58	H4C14|H4C8|TP53BP1|PRKDC|RIF1|UBE2V2|H2BC17|PAXIP1|MDC1|BARD1|H2BC21|H2BC15|H2BC12|NSD2|RNF8|H4-16|H2BC11|H2BC6|BRCA1|H2BC13|H2BC7|H2BC5|H4C3|XRCC5|UBE2N|LIG4|SUMO1|H4C9|H4C5|POLM|H2BU1|H4C12|H4C4|HERC2|H2BC9
REACTOME_VIRAL_MESSENGER_RNA_SYNTHESIS	0.000457247	0.00282233	-0.50458	-1.95984	1	44	POLR2K|TPR|POLR2D|NUP205|NUP155|NDC1|NUP133|NUP153|POLR2J|POM121C|NUP58|NUP160|NUP42|RAE1|POM121|NUP35|POLR2B|NUP107|RANBP2|SEH1L|POLR2H|POLR2F|POLR2C
REACTOME_MRNA_SPLICING	0.000272554	0.00203493	-0.388901	-1.96571	0	188	SNRPB2|DHX15|ELAVL2|SNRPE|RBM8A|DHX9|POLR2K|BUD31|POLR2D|U2SURP|SRSF6|LSM8|HNRNPA3|SRSF3|PRPF3|UPF3B|HNRNPA2B1|CWC22|NUDT21|SNRNP48|SNRPB|SNRPD2|TRA2B|POLR2J|CRNKL1|HNRNPU|SF3B4|CSTF2|SRSF9|RNPS1|SRSF10|SRSF7|LSM5|DDX42|CPSF4|SNRPC|PPIL1|SF3B6|CDC5L|MAGOHB|LSM2|RBMX|ELAVL1|SNRPG|PRCC|PRPF38A|CSTF3|FIP1L1|PRPF40A|DNAJC8|DDX5|SNRPD1|SRSF11|SF3B1|POLR2B|PDCD7|MAGOH|HNRNPK|HNRNPH1|HNRNPL|SNRPD3|DHX16…
REACTOME_MITOTIC_G2_G2_M_PHASES	0.000273299	0.00203493	-0.387073	-1.96795	0	195	NEK2|CENPF|CCP110|MZT1|HAUS6|NDE1|SEM1|WEE1|TPX2|E2F3|HSP90AA1|CDK1|CEP78|PRKAR2B|NEDD1|YWHAG|CCNA2|CEP290|CDC25A|CDC25C|E2F1|CEP152|CCNB2|NME7|XPO1|LIN9|CCNB1|PPP2R2A|TUBG2|TUBB2B|TUBB2A|HAUS3|CENPJ|FBXL18|HMMR|MAPRE1|PHLDA1|PSMB4|CDC25B|YWHAE|GTSE1|TUBB1|CEP41|HSP90AB1|PLK4|DYNC1I2|CETN2|SDCCAG8|PSMD4|TUBB|PSME3|CDKN1A|FOXM1|DYNLL1|PSMC2|TUBGCP4|ODF2|CEP63|CEP135|PSMA2|PSMD11|PSMA6|CEP70|PSME4|…
REACTOME_BASE_EXCISION_REPAIR	0.000233536	0.00203493	-0.454687	-1.97516	0	75	POT1|H4C14|RFC3|H4C8|RFC2|H2AZ1|RFC5|NEIL3|H2AZ2|H2BC17|H2BC21|H2BC15|H2BC12|PCNA|LIG3|TERF2IP|POLE2|H4-16|POLD2|H2BC11|POLB|LIG1|H2BC6|RFC4|POLE4|H2BC13|H2BC7|TERF1|RPA3|POLE|H2BC5|H4C3|H2AC6|TDG|UNG|H4C9|H4C5|PNKP|H2BU1|H4C12
REACTOME_DNA_REPLICATION_PRE_INITIATION	0.000241196	0.00203493	-0.446719	-1.97675	0	84	MCM8|POLA1|SEM1|ORC5|DBF4|MCM6|E2F3|ORC4|MCM3|CDC7|ORC6|MCM7|E2F1|CDC6|MCM4|MCM10|POLE2|PSMB4|PSMD4|PSME3|POLE4|PSMC2|PSMA2|PSMD11|PSMA6|RPA3|PSME4|POLE|PSMD14|CDC45|PSMD10|PSMD12|GMNN|PRIM2|ORC1|MCM2|PSMA4|PSMC6|PSMD8|PSMD6|PSMA1|PSMD13|PRIM1|RPA1
REACTOME_ACTIVATED_PKN1_STIMULATES_TRANSCRIPTION_OF_AR_ANDROGEN_RECEPTOR_REGULATED_GENES_KLK2_AND_KLK3	0.000228833	0.00203493	-0.504239	-1.97806	0	46	H3C14|H4C14|H4C8|H2AZ1|H3C10|H2AZ2|H2BC17|H2BC21|H2BC15|H2BC12|H4-16|H2BC11|H2BC6|NCOA2|H2BC13|KDM1A|H2BC7|H3-3B|H2BC5|H4C3|H2AC6|H3-3A|H4C9|H3C6|H4C5|H2BU1|H4C12|H4C4
REACTOME_RNA_POLYMERASE_II_TRANSCRIPTION_TERMINATION	0.000232558	0.00203493	-0.47119	-1.98671	0	65	ZNF473|SNRPE|THOC2|RBM8A|ZC3H11A|SRSF6|SRSF3|UPF3B|DDX39B|NUDT21|SNRPB|CSTF2|SRSF9|RNPS1|SRSF7|CPSF4|THOC5|MAGOHB|SNRPG|CSTF3|FIP1L1|SLBP|SRSF11|MAGOH|SNRPD3|THOC7|THOC1|CHTOP|SNRPF|SRSF2|NCBP2|CSTF1|CPSF7|SARNP|PAPOLA|U2AF1|SRRM1|FYTTD1|CPSF3|SRSF1|DDX39A|CASC3|LSM11
REACTOME_HCMV_LATE_EVENTS	0.000244678	0.00203493	-0.439139	-1.98698	0	95	H3C14|H4C14|H4C8|H2AC15|H3C10|TPR|NUP205|NUP155|NDC1|NUP133|H2BC17|H2BC21|NUP153|H2BC15|H2BC12|POM121C|NUP58|NUP160|H2AC17|H4-16|H2BC11|NUP42|H2AC16|H2BC6|RAE1|POM121|NUP35|VPS37A|VPS36|H2BC13|H2BC7|HNRNPK|H2AC12|NUP107|H2BC5|H4C3|H2AC6|RANBP2|H4C9|SEH1L|H3C6|H4C5|CHMP2B|H2BU1|H4C12|H2AW|H4C4
REACTOME_RRNA_MODIFICATION_IN_THE_NUCLEUS_AND_CYTOSOL	0.000232072	0.00203493	-0.479433	-1.99127	0	60	DCAF13|DIMT1|HEATR1|UTP4|BUD23|DKC1|UTP20|NOP58|UTP25|KRR1|UTP14A|NOP56|RRP36|WDR43|WDR36|WDR46|PWP2|GAR1|WDR3|NAT10|TRMT112|UTP18|WDR75|DDX52|UTP11|RPS7|EMG1|NOP14|NOL11|UTP14C|NHP2|UTP6
REACTOME_DNA_DAMAGE_TELOMERE_STRESS_INDUCED_SENESCENCE	0.000232612	0.00203493	-0.476393	-1.99256	0	62	CCNE2|HMGA2|CCNE1|POT1|H4C14|H4C8|H2AZ1|CCNA2|H2AZ2|H2BC17|H2BC21|H2BC15|H2BC12|TERF2IP|H4-16|H2BC11|H2BC6|RB1|CDKN1A|H2BC13|H2BC7|TERF1|H2BC5|H4C3|H2AC6
REACTOME_REGULATION_OF_TP53_ACTIVITY_THROUGH_PHOSPHORYLATION	0.000241955	0.00203493	-0.442792	-1.99565	0	92	TAF7L|EXO1|TAF9B|BRIP1|RFC3|RFC2|TAF11|TPX2|RFC5|TAF2|CCNA2|CHEK1|CSNK2A1|TP53RK|BARD1|WRN|TAF7|CDK5|TOPBP1|TAF6|RAD1|CSNK2B|BRCA1|RFC4|MDM2|ATR|RBBP8|CHEK2|TAF13|RPA3|AURKB|MAPK14
REACTOME_G1_S_SPECIFIC_TRANSCRIPTION	0.000444444	0.00282233	-0.5677	-1.99754	1	29	CCNE1|POLA1|RBL1|TYMS|CDK1|CDC25A|E2F1|LIN9|CDC6|PCNA|E2F6|RRM2|DHFR|FBXO5|LIN54|CDC45|ORC1
REACTOME_ERCC6_CSB_AND_EHMT2_G9A_POSITIVELY_REGULATE_RRNA_EXPRESSION	0.000234357	0.00203493	-0.488761	-1.99979	0	56	H3C14|CBX3|H4C14|H4C8|H2AZ1|H3C10|H2AZ2|H2BC17|H2BC21|H2BC15|H2BC12|H4-16|H2BC11|H2BC6|RBBP7|H2BC13|H2BC7|TTF1|H3-3B|H2BC5|H4C3|H2AC6|CHD4|H3-3A|MTA3|H4C9|H3C6|H4C5|H2BU1|H4C12|H4C4|GATAD2A|H2BC9|RBBP4|H2AX|H2BC8|H4C11|GATAD2B|H2BC4|H3C4|H2AC8|HDAC2|H3C13|EHMT2
REACTOME_RECOGNITION_AND_ASSOCIATION_OF_DNA_GLYCOSYLASE_WITH_SITE_CONTAINING_AN_AFFECTED_PURINE	0.000453721	0.00282233	-0.524402	-2.00538	1	41	POT1|H4C14|H4C8|H2AZ1|NEIL3|H2AZ2|H2BC17|H2BC21|H2BC15|H2BC12|TERF2IP|H4-16|H2BC11|H2BC6|H2BC13|H2BC7|TERF1|H2BC5|H4C3|H2AC6|H4C9|H4C5|H2BU1|H4C12|H4C4
REACTOME_TRANSPORT_OF_THE_SLBP_DEPENDANT_MATURE_MRNA	0.000446927	0.00282233	-0.541673	-2.00651	1	36	TPR|NUP205|NUP155|NDC1|NUP133|NUP153|POM121C|NUP58|NUP160|EIF4E|NUP42|RAE1|POM121|NUP35|SLBP
REACTOME_INTERACTIONS_OF_REV_WITH_HOST_CELLULAR_PROTEINS	0.000447928	0.00282233	-0.538972	-2.00837	1	37	TPR|NUP205|NUP155|NDC1|NUP133|XPO1|NUP153|KPNB1|POM121C|NUP58|NUP160|NUP42|RAE1|POM121|NUP35|RAN
REACTOME_SUMOYLATION_OF_CHROMATIN_ORGANIZATION_PROTEINS	0.000233863	0.00203493	-0.476339	-2.01365	0	66	H4C14|H4C8|RNF2|TPR|PCGF2|NUP205|NUP155|NDC1|NUP133|NUP153|HDAC4|POM121C|NUP58|NUP160|H4-16|SUZ12|NUP42|CBX5|RAE1|PHC2|POM121|NUP35|PHC1|PIAS2|NUP107|H4C3|SATB2|SUMO1|CBX2|RANBP2|H4C9|CBX8|SEH1L|RING1|H4C5|H4C12|UBE2I|H4C4
REACTOME_OXIDATIVE_STRESS_INDUCED_SENESCENCE	0.000248942	0.00203493	-0.440432	-2.02267	0	103	H3C14|H4C14|H4C8|RNF2|EZH2|H2AZ1|E2F3|H3C10|FOS|H2AZ2|H2BC17|E2F1|MAP4K4|CDKN2C|H2BC21|H2BC15|H2BC12|AGO3|H4-16|H2BC11|SUZ12|CDKN2A|H2BC6|RBBP7|PHC2|H2BC13|CDK4|MAPK1|MDM2|CDKN2B|CDK6|PHC1|H2BC7|MAPK14|H3-3B|H2BC5|H4C3|H2AC6|MAP2K4|MDM4|EED|CBX2|H3-3A|MAPK10|H4C9|CBX8|TFDP1|H3C6|RING1|H4C5|H2BU1|H4C12|TFDP2|H4C4
REACTOME_SUMOYLATION_OF_DNA_REPLICATION_PROTEINS	0.000228833	0.00203493	-0.516754	-2.02716	0	46	TOP2A|TPR|TOP1|NUP205|NUP155|NDC1|NUP133|NUP153|PCNA|POM121C|NUP58|NUP160|BIRC5|NUP42|RAE1|POM121|NUP35|PIAS3
REACTOME_HCMV_EARLY_EVENTS	0.000253293	0.00203493	-0.433919	-2.03038	0	114	H3C14|H4C14|H4C8|CBX1|EZH2|H2AC15|H3C10|TPR|NUP205|NUP155|NDC1|NUP133|H2BC17|H2BC21|NUP153|H2BC15|H2BC12|TUBB2B|TUBB2A|TBL1XR1|POM121C|NUP58|NUP160|H2AC17|H4-16|TUBB1|H2BC11|SUZ12|NUP42|H2AC16|H2BC6|DYNC1I2|RBBP7|GPS2|RAE1|POM121|CREB1|NUP35|DYNLL1|H2BC13|H2BC7|H2AC12|DYNC1LI2|NUP107|H2BC5|H4C3|H2AC6|TUBB3|EED|RANBP2|H4C9|SEH1L|H3C6|H4C5|H2BU1|H4C12|H2AW|H4C4|DYNC1LI1|TUBA8|TUBA1B
REACTOME_BBSOME_MEDIATED_CARGO_TARGETING_TO_CILIUM	0.000659341	0.00376424	-0.613805	-2.03205	2	23	BBS7|CCT8|CCT5|TTC8|BBS9|MKKS|BBS10|ARL6|BBS4|CCT3|SMO|BBS5|LZTFL1|BBS12|MCHR1|RAB3IP|CCT2
REACTOME_TELOMERE_MAINTENANCE	0.000234247	0.00203493	-0.47249	-2.03987	0	73	DSCC1|POT1|POLA1|H4C14|RFC3|H4C8|RFC2|H2AZ1|RFC5|H2AZ2|DKC1|H2BC17|H2BC21|H2BC15|WRN|H2BC12|PCNA|TERF2IP|H4-16|POLD2|H2BC11|LIG1|H2BC6|RFC4|H2BC13|GAR1|H2BC7|TERF1|CHTF18|RUVBL1|RPA3|DNA2|H2BC5|H4C3|PRIM2|H2AC6
REACTOME_NUCLEAR_IMPORT_OF_REV_PROTEIN	0.000442184	0.00282233	-0.55631	-2.04246	1	34	TPR|NUP205|NUP155|NDC1|NUP133|NUP153|KPNB1|POM121C|NUP58|NUP160|NUP42|RAE1|POM121|NUP35|RAN
REACTOME_NS1_MEDIATED_EFFECTS_ON_HOST_PATHWAYS	0.000452182	0.00282233	-0.538387	-2.04504	1	40	TPR|NUP205|NUP155|NDC1|NUP133|NUP153|KPNB1|POM121C|NUP58|NUP160|CPSF4|NUP42|KPNA1|RAE1|POM121|NUP35
REACTOME_TRNA_PROCESSING	0.000250627	0.00203493	-0.44411	-2.05646	0	108	TRMT6|TSEN15|PUS7|TRDMT1|TRNT1|TPR|NUP205|NUP155|TRMT13|NDC1|NUP133|TP53RK|NUP153|ADAT1|POM121C|NUP58|NUP160|CSTF2|CPSF4|NUP42|WDR4|EPRS1|RAE1|TRMT61B|QTRT2|POM121|NUP35|RPPH1|RAN|CTU1|C2orf49|POP1|RPP40|TRMT10C|TRMT112|CDKAL1|NSUN2|TRMT1|NUP107|TRMT10A|TRMT9B|TYW5|CTU2|LAGE3|XPOT|RANBP2|TYW3|TRMT5|POP7|SEH1L|TRIT1|QTRT1|TYW1
REACTOME_AURKA_ACTIVATION_BY_TPX2	0.000233427	0.00203493	-0.479407	-2.05961	0	71	NEK2|CCP110|HAUS6|NDE1|TPX2|HSP90AA1|CDK1|CEP78|PRKAR2B|NEDD1|YWHAG|CEP290|CEP152|HAUS3|CENPJ|HMMR|MAPRE1|YWHAE|CEP41|PLK4|DYNC1I2|CETN2|SDCCAG8|TUBB|DYNLL1|ODF2|CEP63|CEP135|CEP70|NINL|PLK1|PAFAH1B1
REACTOME_INTRAFLAGELLAR_TRANSPORT	0.00023084	0.00203493	-0.51831	-2.06313	0	49	TTC26|TTC21B|KIF3A|IFT88|KIFAP3|IFT52|WDR35|IFT22|TUBB2B|TUBB2A|WDR19|IFT81|TNPO1|IFT80|TUBB1|DYNLL1|DYNLRB1|IFT140|TTC30A|CLUAP1|TUBB3|TCTEX1D1|DYNC2H1|IFT46|DYNC2LI1
REACTOME_RHO_GTPASES_ACTIVATE_FORMINS	0.000259202	0.00203493	-0.429134	-2.06846	0	136	CENPQ|CENPL|CENPF|KNTC1|NDE1|SRGAP2|SPDL1|CENPU|CENPI|MAD2L1|CENPE|ZWILCH|DSN1|CENPN|AHCTF1|DIAPH3|CENPK|ITGB3BP|NUF2|NUP133|CENPA|XPO1|TUBB2B|SKA2|TUBB2A|SGO2|RCC2|MAPRE1|BUB1|BUB1B|NUP160|BIRC5|TUBB1|FMNL2|SPC25|DYNC1I2|KIF2C|SGO1|KIF18A|PFN2|CENPO|TAOK1|RAC1|ERCC6L|DVL3|DYNLL1|NDC80|KNL1|CENPP|KIF2A|NSL1|PMF1|ZWINT|CENPS|SPC24|AURKB|DYNC1LI2|CENPT|NUP107|PLK1|PAFAH1B1|TUBB3|PPP2R5D
REACTOME_HDR_THROUGH_SINGLE_STRAND_ANNEALING_SSA	0.000447928	0.00282233	-0.556298	-2.07293	1	37	EXO1|BRIP1|RFC3|RFC2|RFC5|BARD1|WRN|TOPBP1|RAD1|BRCA1|RFC4|RAD52|ATR|RBBP8|RPA3|RAD51|DNA2
REACTOME_RECRUITMENT_OF_MITOTIC_CENTROSOME_PROTEINS_AND_COMPLEXES	0.000236463	0.00203493	-0.472168	-2.07385	0	80	NEK2|CCP110|MZT1|HAUS6|NDE1|HSP90AA1|CDK1|CEP78|PRKAR2B|NEDD1|YWHAG|CEP290|CEP152|NME7|TUBG2|HAUS3|CENPJ|MAPRE1|YWHAE|CEP41|PLK4|DYNC1I2|CETN2|SDCCAG8|TUBB|DYNLL1|TUBGCP4|ODF2|CEP63|CEP135|CEP70|TUBGCP5|NINL|PLK1|PAFAH1B1
REACTOME_DNA_METHYLATION	0.000229043	0.00203493	-0.536547	-2.09235	0	45	DNMT3B|H3C14|H4C14|H4C8|H2AZ1|H3C10|H2AZ2|H2BC17|H2BC21|H2BC15|H2BC12|H4-16|H2BC11|H2BC6|H2BC13|H2BC7|H3-3B|H2BC5|H4C3|H2AC6|H3-3A|H4C9|H3C6|H4C5|H2BU1|H4C12|UHRF1|H4C4|DNMT3A|H2BC9
REACTOME_HATS_ACETYLATE_HISTONES	0.000252016	0.00203493	-0.443214	-2.09555	0	120	H3C14|H4C14|H4C8|ACTL6A|MORF4L2|H2AC15|HAT1|H3C10|KAT7|KANSL2|ATF2|H2BC17|H2BC21|H2BC15|H2BC12|SAP130|ELP1|H2AC17|H4-16|H2BC11|H2AC16|KAT2A|ING3|H2BC6|RBBP7|MSL1|MORF4L1|VPS72|DR1|YEATS2|NCOA2|KAT2B|TADA1|SUPT7L|ENY2|H2BC13|CLOCK|SUPT20H|H2BC7|OGT|RUVBL1|H2AC12|USP22|YEATS4|TAF5L|H2BC5|H4C3|MRGBP|KAT14|BRD8|H2AC6
REACTOME_EXPORT_OF_VIRAL_RIBONUCLEOPROTEINS_FROM_NUCLEUS	0.000221435	0.00203493	-0.57812	-2.10362	0	33	TPR|NUP205|NUP155|NDC1|NUP133|XPO1|NUP153|POM121C|NUP58|NUP160|NUP42|RAE1|POM121|NUP35|RAN
REACTOME_DNA_STRAND_ELONGATION	0.000219635	0.00203493	-0.582604	-2.10573	0	32	GINS1|MCM8|POLA1|RFC3|RFC2|MCM6|RFC5|GINS2|GINS3|MCM3|MCM7|MCM4|PCNA|POLD2|GINS4|LIG1|RFC4|RPA3|CDC45|DNA2|PRIM2
REACTOME_ACTIVATION_OF_ANTERIOR_HOX_GENES_IN_HINDBRAIN_DEVELOPMENT_DURING_EARLY_EMBRYOGENESIS	0.000246731	0.00203493	-0.459304	-2.10574	0	101	H3C14|H4C14|H4C8|EZH2|H2AZ1|POLR2K|HOXB3|H3C10|POLR2D|PCGF2|RBBP5|HOXA3|H2AZ2|H2BC17|PAXIP1|H2BC21|HOXA2|H2BC15|H2BC12|POLR2J|HOXB2|RARG|H4-16|H2BC11|SUZ12|HOXA4|H2BC6|RBBP7|HOXB4|PKNOX1|NCOA6|H2BC13|HOXD4|POLR2B|HOXD1|H2BC7|H3-3B|HOXA1|PIAS2|H2BC5|H4C3|HOXD3|H2AC6|EED|ASH2L|H3-3A|H4C9|YY1|H3C6|POLR2H|POLR2F|POLR2C|H4C5|H2BU1|H4C12
REACTOME_RNA_POLYMERASE_I_TRANSCRIPTION	0.000240558	0.00203493	-0.473917	-2.12024	0	88	H3C14|TAF1A|CBX3|H4C14|H4C8|H2AZ1|POLR2K|H3C10|H2AZ2|H2BC17|H2BC21|H2BC15|H2BC12|GTF2H4|POLR1B|H4-16|H2BC11|TAF1B|POLR1C|KAT2A|H2BC6|RBBP7|GTF2H2|KAT2B|ERCC3|H2BC13|H2BC7|TTF1|H3-3B|H2BC5|H4C3|GTF2H1|H2AC6|CHD4|MNAT1|H3-3A|MTA3|H4C9|H3C6|POLR2H|POLR2F|GTF2H3|H4C5|H2BU1|POLR1E|H4C12|H4C4|POLR1D|GATAD2A|H2BC9|CCNH|POLR1A|RRN3|RBBP4|H2AX|H2BC8|ERCC2|H4C11|GTF2H5|CDK7|GATAD2B|H2BC4|H3C4|H2AC8|HDAC2|H…
REACTOME_SUMOYLATION_OF_RNA_BINDING_PROTEINS	0.000230947	0.00203493	-0.542938	-2.13447	0	47	RNF2|TPR|PCGF2|NUP205|NUP155|NDC1|NUP133|NOP58|NUP153|POM121C|NUP58|NUP160|NUP42|RAE1|PHC2|POM121|NUP35|PHC1|HNRNPK|NUP107|SUMO1|CBX2|RANBP2|CBX8|SEH1L|RING1
REACTOME_S_PHASE	0.000262536	0.00203493	-0.432266	-2.13697	0	160	CCNE2|GINS1|CCNE1|MCM8|POLA1|RFC3|SEM1|RFC2|ORC5|WEE1|ESCO2|MCM6|ORC4|SKP2|RAD21|RFC5|GINS2|GINS3|AKT3|CDC27|MCM3|CCNA2|STAG2|ORC6|CDC25A|MCM7|E2F1|LIN9|CKS1B|CDC6|MCM4|PCNA|PDS5B|POLE2|UBE2C|PSMB4|CDC25B|POLD2|GINS4|LIG1|PSMD4|RB1|PSME3|RFC4|UBE2E1|CDKN1A|POLE4|ANAPC7|PSMC2|ANAPC1|CDK4|GSK3B|PSMA2|CDCA5|PSMD11|ANAPC4|PSMA6|RPA3|PDS5A|PSME4|POLE|PSMD14|LIN54|CDC45|SMC1A|PSMD10|DNA2|PSMD12|PRIM2
REACTOME_RESOLUTION_OF_D_LOOP_STRUCTURES_THROUGH_SYNTHESIS_DEPENDENT_STRAND_ANNEALING_SDSA	0.000221976	0.00203493	-0.632123	-2.13759	0	25	EXO1|XRCC2|BRIP1|BRCA2|RAD51AP1|RAD51C|BARD1|WRN|PALB2|BRCA1|RAD51D|RAD51B|RBBP8|RAD51|DNA2|BLM|XRCC3|RMI1
REACTOME_POSITIVE_EPIGENETIC_REGULATION_OF_RRNA_EXPRESSION	0.000240442	0.00203493	-0.484673	-2.14073	0	83	H3C14|TAF1A|CBX3|H4C14|H4C8|DEK|H2AZ1|POLR2K|H3C10|H2AZ2|H2BC17|H2BC21|H2BC15|H2BC12|POLR1B|H4-16|H2BC11|TAF1B|POLR1C|KAT2A|H2BC6|RBBP7|KAT2B|SMARCA5|H2BC13|SF3B1|GSK3B|H2BC7|TTF1|H3-3B|BAZ1B|H2BC5|H4C3|H2AC6|CHD4|H3-3A|MTA3|H4C9|H3C6|POLR2H|POLR2F|H4C5|H2BU1|POLR1E|H4C12|H4C4|POLR1D
REACTOME_MITOTIC_G1_PHASE_AND_G1_S_TRANSITION	0.000262536	0.00203493	-0.437764	-2.14351	0	149	CCNE2|CCNE1|MCM8|POLA1|SEM1|RBL1|TYMS|ORC5|DBF4|TOP2A|WEE1|MCM6|E2F3|ORC4|SKP2|CDK1|DYRK1A|AKT3|MCM3|CCNA2|CDC7|ORC6|CDC25A|MCM7|E2F1|CDKN2C|LIN9|CKS1B|CCNB1|CDC6|MCM4|MCM10|PPP2R2A|PCNA|POLE2|PSMB4|E2F6|CDKN2A|PSMD4|RB1|RRM2|PSME3|CDKN1A|POLE4|DHFR|PSMC2|CDK4|CDKN2B|CDK6|PSMA2|FBXO5|PSMD11|PSMA6|RPA3|POLE|PSMD14|LIN54|CDC45|PSMD10|PSMD12|GMNN|PRIM2|MYBL2|ORC1|MNAT1|MCM2|SKP1|PSMA4|TFDP1|PSMC6|PP…
REACTOME_EPIGENETIC_REGULATION_OF_GENE_EXPRESSION	0.000256805	0.00203493	-0.452365	-2.14912	0	125	DNMT3B|H3C14|TAF1A|CBX3|H4C14|H4C8|DEK|EZH2|H2AZ1|POLR2K|H3C10|H2AZ2|H2BC17|H2BC21|H2BC15|H2BC12|GTF2H4|SUDS3|POLR1B|SAP130|JARID2|H4-16|H2BC11|SUZ12|TAF1B|POLR1C|KAT2A|H2BC6|RBBP7|GTF2H2|TET1|KAT2B|SMARCA5|ERCC3|H2BC13|SF3B1|GSK3B|H2BC7|MTF2|AEBP2|SAP30|TTF1|H3-3B|BAZ1B|H2BC5|H4C3|GTF2H1|H2AC6|CHD4|TDG|EED|MNAT1|H3-3A|MTA3|H4C9|H3C6|POLR2H|POLR2F|GTF2H3|SAP30BP|H4C5|H2BU1|POLR1E|PHF1|H4C12|UHRF1…
REACTOME_MEIOSIS	0.000244021	0.00203493	-0.476497	-2.15355	0	94	TEX15|H3C14|SYCP2|POT1|H4C14|H4C8|H2AZ1|RAD21|H3C10|BRCA2|SUN1|STAG2|H2AZ2|H2BC17|RAD51C|H2BC21|PSMC3IP|H2BC15|H2BC12|TERF2IP|STAG3|H4-16|H2BC11|MND1|H2BC6|BRCA1|H2BC13|CDK4|MSH4|ATR|H2BC7|TERF1|RBBP8|RPA3|RAD51|H3-3B|SMC1A|LMNA|H2BC5|H4C3|DIDO1|H2AC6|MLH3|H3-3A|BLM|H4C9|H3C6|H4C5|H2BU1|H4C12|UBE2I|H4C4
REACTOME_RMTS_METHYLATE_HISTONE_ARGININES	0.000232072	0.00203493	-0.52339	-2.17384	0	60	H3C14|H4C14|H4C8|ACTL6A|H2AC15|H2AZ1|H3C10|PRMT3|H2AZ2|SMARCD3|SMARCC1|H2AC17|H4-16|H2AC16|RBBP7|CDK4|H2AC12|H4C3|PRMT7|H2AC6|SMARCD1|H4C9|H3C6|H4C5|H4C12|CCND1|H2AW|H4C4|DNMT3A|SMARCC2|COPRS|SMARCB1|PRMT1|SMARCA4|H2AC11|H2AX|ARID2|H4C11
REACTOME_SIRT1_NEGATIVELY_REGULATES_RRNA_EXPRESSION	0.000230362	0.00203493	-0.549972	-2.17692	0	48	H3C14|TAF1A|H4C14|H4C8|H2AZ1|H3C10|H2AZ2|H2BC17|H2BC21|H2BC15|H2BC12|H4-16|H2BC11|TAF1B|H2BC6|H2BC13|H2BC7|H3-3B|H2BC5|H4C3|H2AC6|H3-3A|H4C9|H3C6|H4C5|H2BU1|H4C12|H4C4
REACTOME_TRANSPORT_OF_MATURE_TRANSCRIPT_TO_CYTOPLASM	0.000238892	0.00203493	-0.495855	-2.18592	0	82	THOC2|RBM8A|ZC3H11A|TPR|SRSF6|NUP205|NUP155|SRSF3|NDC1|NUP133|UPF3B|DDX39B|NXT1|NUP153|POM121C|NUP58|NUP160|SRSF9|RNPS1|SRSF7|EIF4E|CPSF4|NUP42|THOC5|MAGOHB|RAE1|POM121|NUP35|FIP1L1|SLBP|SRSF11|MAGOH|THOC7|THOC1|CHTOP|NUP107|SRSF2|NCBP2|RANBP2|NXF2|SEH1L|SARNP|U2AF1|SRRM1|NXF1|FYTTD1|CPSF3|AAAS|SRSF1|DDX39A|NUP37|CASC3
REACTOME_DNA_REPAIR	0.000303122	0.0021309	-0.407357	-2.18891	0	313	EXO1|XRCC2|POT1|BRIP1|H4C14|DTL|EYA1|RFC3|H4C8|ACTL6A|RFC2|CHD1L|TP53BP1|PRKDC|RIF1|H2AZ1|FANCB|POLR2K|UBE2T|COPS5|SPIDR|RFC5|POLR2D|BRCA2|FANCL|NEIL3|POLQ|UBE2V2|CCNA2|EME1|SPRTN|CHEK1|HMGN1|RAD51AP1|H2AZ2|TIPIN|PCLAF|H2BC17|PAXIP1|MDC1|RAD51C|BARD1|H2BC21|H2BC15|WRN|H2BC12|GTF2H4|PMS2|FANCE|PCNA|LIG3|FANCI|CLSPN|MSH2|COPS6|POLR2J|TERF2IP|POLE2|ERCC8|TOPBP1|NSD2|RNF8|CUL4B|H4-16|POLD2|H2BC11|POL…
REACTOME_PROCESSING_OF_CAPPED_INTRON_CONTAINING_PRE_MRNA	0.000285307	0.0020834	-0.420387	-2.19427	0	240	SNRPB2|DHX15|ELAVL2|SNRPE|THOC2|RBM8A|DHX9|ZC3H11A|POLR2K|BUD31|TPR|POLR2D|U2SURP|SRSF6|NUP205|LSM8|HNRNPA3|NUP155|SRSF3|PRPF3|NDC1|NUP133|UPF3B|DDX39B|HNRNPA2B1|CWC22|NUDT21|NXT1|NUP153|SNRNP48|SNRPB|SNRPD2|TRA2B|POLR2J|POM121C|NUP58|CRNKL1|HNRNPU|SF3B4|NUP160|CSTF2|SRSF9|RNPS1|SRSF10|SRSF7|LSM5|EIF4E|DDX42|CPSF4|NUP42|SNRPC|PPIL1|THOC5|SF3B6|CDC5L|MAGOHB|LSM2|RAE1|RBMX|ELAVL1|SNRPG|POM121|PRCC|…
REACTOME_DNA_REPLICATION	0.000256739	0.00203493	-0.462219	-2.19754	0	126	CCNE2|GINS1|CCNE1|MCM8|POLA1|RFC3|SEM1|RFC2|ORC5|DBF4|MCM6|E2F3|ORC4|SKP2|RFC5|GINS2|GINS3|CDC27|MCM3|CCNA2|CDC7|ORC6|MCM7|E2F1|CDC6|MCM4|MCM10|PCNA|POLE2|UBE2C|PSMB4|POLD2|GINS4|LIG1|PSMD4|PSME3|RFC4|UBE2E1|POLE4|ANAPC7|PSMC2|ANAPC1|PSMA2|PSMD11|ANAPC4|PSMA6|RPA3|PSME4|POLE|PSMD14|CDC45|PSMD10|DNA2|PSMD12|GMNN|PRIM2
REACTOME_NEGATIVE_EPIGENETIC_REGULATION_OF_RRNA_EXPRESSION	0.000240674	0.00203493	-0.501312	-2.23149	0	86	DNMT3B|H3C14|TAF1A|H4C14|H4C8|H2AZ1|POLR2K|H3C10|H2AZ2|H2BC17|H2BC21|H2BC15|H2BC12|GTF2H4|SUDS3|POLR1B|SAP130|H4-16|H2BC11|TAF1B|POLR1C|H2BC6|GTF2H2|SMARCA5|ERCC3|H2BC13|H2BC7|SAP30|TTF1|H3-3B|H2BC5|H4C3|GTF2H1|H2AC6|MNAT1|H3-3A|H4C9|H3C6|POLR2H|POLR2F|GTF2H3|SAP30BP|H4C5|H2BU1|POLR1E|H4C12|H4C4|POLR1D
REACTOME_HDR_THROUGH_HOMOLOGOUS_RECOMBINATION_HRR	0.000232558	0.00203493	-0.531851	-2.24248	0	65	EXO1|XRCC2|BRIP1|RFC3|RFC2|SPIDR|RFC5|BRCA2|EME1|CHEK1|RAD51AP1|RAD51C|BARD1|WRN|PCNA|POLE2|TOPBP1|POLD2|RAD1|PALB2|BRCA1|GEN1|RFC4|POLE4|RAD51D|ATR|RAD51B|RBBP8|RPA3|RAD51|POLE|DNA2
REACTOME_RESOLUTION_OF_D_LOOP_STRUCTURES	0.000219635	0.00203493	-0.6218	-2.24739	0	32	EXO1|XRCC2|BRIP1|SPIDR|BRCA2|EME1|RAD51AP1|RAD51C|BARD1|WRN|PALB2|BRCA1|GEN1|RAD51D|RAD51B|RBBP8|RAD51|DNA2
REACTOME_DNA_DOUBLE_STRAND_BREAK_REPAIR	0.000262055	0.00203493	-0.458813	-2.25211	0	153	EXO1|XRCC2|BRIP1|H4C14|EYA1|RFC3|H4C8|RFC2|TP53BP1|PRKDC|RIF1|SPIDR|RFC5|BRCA2|POLQ|UBE2V2|CCNA2|EME1|CHEK1|RAD51AP1|TIPIN|H2BC17|PAXIP1|MDC1|RAD51C|BARD1|H2BC21|H2BC15|WRN|H2BC12|PCNA|LIG3|CLSPN|POLE2|TOPBP1|NSD2|RNF8|H4-16|POLD2|H2BC11|RAD1|PALB2|H2BC6|BRCA1|GEN1|RFC4|POLE4|RAD51D|SMARCA5|H2BC13|RAD52|ATR|RAD51B|H2BC7|RBBP8|TIMELESS|CHEK2|RPA3|RAD51|POLE|BAZ1B|DNA2|H2BC5|H4C3|XRCC5|UBE2N|LIG4|S…
REACTOME_GENE_SILENCING_BY_RNA	0.000253293	0.00203493	-0.480158	-2.25483	0	116	H3C14|H4C14|H4C8|TSNAX|H2AZ1|TDRD12|POLR2K|H3C10|TPR|POLR2D|HSP90AA1|NUP205|NUP155|NDC1|NUP133|H2AZ2|TSN|H2BC17|AGO2|H2BC21|NUP153|H2BC15|H2BC12|XPO5|DROSHA|POLR2J|POM121C|NUP58|NUP160|PIWIL1|AGO3|H4-16|H2BC11|NUP42|H2BC6|RAE1|POM121|NUP35|TDRKH|RAN|H2BC13|POLR2B|H2BC7|H3-3B|PRKRA|NUP107|H2BC5|H4C3|H2AC6|MYBL1|PLD6|TDRD9|H3-3A|RANBP2|H4C9|SEH1L|H3C6|POLR2H|POLR2F|POLR2C|H4C5|H2BU1|H4C12
REACTOME_G0_AND_EARLY_G1	0.000222618	0.00203493	-0.653069	-2.25721	0	27	CCNE2|CCNE1|RBL1|TOP2A|CDK1|DYRK1A|CCNA2|CDC25A|E2F1|LIN9|CDC6|PCNA
REACTOME_B_WICH_COMPLEX_POSITIVELY_REGULATES_RRNA_EXPRESSION	0.000233918	0.00203493	-0.532261	-2.2639	0	68	H3C14|TAF1A|H4C14|H4C8|DEK|H2AZ1|POLR2K|H3C10|H2AZ2|H2BC17|H2BC21|H2BC15|H2BC12|POLR1B|H4-16|H2BC11|TAF1B|POLR1C|KAT2A|H2BC6|KAT2B|SMARCA5|H2BC13|SF3B1|GSK3B|H2BC7|H3-3B|BAZ1B|H2BC5|H4C3|H2AC6|H3-3A|H4C9|H3C6|POLR2H|POLR2F|H4C5|H2BU1|POLR1E|H4C12|H4C4|POLR1D
REACTOME_SEPARATION_OF_SISTER_CHROMATIDS	0.000269978	0.00203493	-0.448992	-2.26489	0	185	CENPQ|CENPL|CENPF|KNTC1|NDE1|SPDL1|CENPU|SEM1|CENPI|MAD2L1|CENPE|ZWILCH|DSN1|RAD21|CENPN|AHCTF1|CENPK|CDC27|ITGB3BP|STAG2|NUF2|NUP133|ESPL1|CENPA|XPO1|TUBB2B|SKA2|TUBB2A|SGO2|PDS5B|RCC2|UBE2C|MAPRE1|BUB1|BUB1B|NUP160|PSMB4|BIRC5|TUBB1|SPC25|DYNC1I2|KIF2C|SGO1|PSMD4|KIF18A|CENPO|TAOK1|PSME3|UBE2E1|ERCC6L|ANAPC7|DYNLL1|NDC80|PSMC2|ANAPC1|PTTG1|KNL1|CENPP|KIF2A|PSMA2|CDCA5|NSL1|PSMD11|PMF1|ANAPC4|ZW…
REACTOME_MITOTIC_METAPHASE_AND_ANAPHASE	0.000282646	0.00208009	-0.438736	-2.28015	0	230	CENPQ|CENPL|CENPF|KNTC1|NDE1|SPDL1|CENPU|SEM1|CENPI|MAD2L1|CENPE|ZWILCH|DSN1|RAD21|CENPN|CDK1|AHCTF1|NUP205|NUP155|CENPK|CDC27|ITGB3BP|STAG2|NDC1|NUF2|NUP133|ESPL1|CCNB2|CENPA|XPO1|CCNB1|PPP2R2A|TUBB2B|SKA2|TUBB2A|SGO2|PDS5B|KPNB1|RCC2|NUP58|TNPO1|UBE2C|MAPRE1|BUB1|BUB1B|NUP160|PSMB4|BIRC5|TUBB1|SPC25|DYNC1I2|KIF2C|SGO1|LEMD2|PSMD4|KIF18A|CENPO|TAOK1|PSME3|POM121|UBE2E1|ERCC6L|NUP35|ANAPC7|DYNLL1…
REACTOME_NUCLEAR_PORE_COMPLEX_NPC_DISASSEMBLY	0.000223464	0.00203493	-0.617219	-2.28635	0	36	NEK7|TPR|CDK1|NUP205|NUP155|NDC1|NUP133|CCNB2|CCNB1|NUP153|POM121C|NUP58|NUP160|NUP42|RAE1|POM121|NUP35
REACTOME_SNRNP_ASSEMBLY	0.000234522	0.00203493	-0.565852	-2.29584	0	54	SNRPE|TPR|NUP205|NUP155|NDC1|NUP133|GEMIN8|NUP153|SNRPB|SNRPD2|POM121C|NUP58|NUP160|NUP42|GEMIN5|RAE1|SNRPG|POM121|NUP35|SNRPD1|SMN1|SMN2|GEMIN6|TGS1|SNRPD3|NUP107|SNRPF|GEMIN2|DDX20|NCBP2|RANBP2|SNUPN|SEH1L
REACTOME_MITOTIC_PROPHASE	0.000254712	0.00203493	-0.485352	-2.29733	0	122	H3C14|NCAPG2|H4C14|H4C8|KMT5A|H2AZ1|NEK7|H3C10|TPR|BLZF1|CDK1|NUP205|ENSA|NUP155|PRKCA|NDC1|NUP133|H2AZ2|H2BC17|CCNB2|MASTL|CCNB1|H2BC21|NUP153|H2BC15|H2BC12|ARPP19|POM121C|NUP58|NUP160|H4-16|H2BC11|NUP42|RAB2A|H2BC6|LEMD2|RAE1|RB1|POM121|NUP35|H2BC13|MAPK1|H2BC7|H3-3B|NUP107|LMNA|H2BC5|H4C3|PLK1|H2AC6|H3-3A|RANBP2|LEMD3|SMC4|H4C9|SEH1L|H3C6|SMC2|PPP2CB|H4C5|NCAPD3|PPP2CA|H2BU1|H4C12|NCAPH2|H4C4
REACTOME_ANCHORING_OF_THE_BASAL_BODY_TO_THE_PLASMA_MEMBRANE	0.000244858	0.00203493	-0.506762	-2.29905	0	96	NEK2|TMEM67|CCP110|HAUS6|CEP83|NDE1|RPGRIP1L|SCLT1|KIF24|HSP90AA1|CDK1|CEP78|PRKAR2B|NEDD1|CEP97|YWHAG|TCTN2|CEP290|TCTN1|CEP152|CC2D2A|HAUS3|NPHP4|CENPJ|MAPRE1|NPHP1|YWHAE|CEP41|PLK4|DYNC1I2|CEP89|CETN2|SDCCAG8|TUBB|B9D1|DYNLL1|TTBK2|AHI1|ODF2|CEP63|CEP135|SEPTIN2|RAB11A|IQCB1|CEP70|NINL|PLK1|PAFAH1B1
REACTOME_RNA_POLYMERASE_I_PROMOTER_ESCAPE	0.000233918	0.00203493	-0.543386	-2.31121	0	68	H3C14|TAF1A|CBX3|H4C14|H4C8|H2AZ1|POLR2K|H3C10|H2AZ2|H2BC17|H2BC21|H2BC15|H2BC12|GTF2H4|POLR1B|H4-16|H2BC11|TAF1B|POLR1C|H2BC6|GTF2H2|ERCC3|H2BC13|H2BC7|H3-3B|H2BC5|H4C3|GTF2H1|H2AC6|MNAT1|H3-3A|H4C9|H3C6|POLR2H|POLR2F|GTF2H3|H4C5|H2BU1|POLR1E|H4C12|H4C4|POLR1D|H2BC9|CCNH|POLR1A|RRN3
REACTOME_ACTIVATION_OF_THE_PRE_REPLICATIVE_COMPLEX	0.000221435	0.00203493	-0.642954	-2.33954	0	33	MCM8|POLA1|ORC5|DBF4|MCM6|ORC4|MCM3|CDC7|ORC6|MCM7|CDC6|MCM4|MCM10|POLE2|POLE4|RPA3|POLE|CDC45|GMNN|PRIM2|ORC1|MCM2
REACTOME_HOMOLOGOUS_DNA_PAIRING_AND_STRAND_EXCHANGE	0.000227066	0.00203493	-0.616636	-2.37007	0	42	EXO1|XRCC2|BRIP1|RFC3|RFC2|RFC5|BRCA2|CHEK1|RAD51AP1|RAD51C|BARD1|WRN|TOPBP1|RAD1|PALB2|BRCA1|RFC4|RAD51D|ATR|RAD51B|RBBP8|RPA3|RAD51|DNA2
REACTOME_PRC2_METHYLATES_HISTONES_AND_DNA	0.000233046	0.00203493	-0.587906	-2.37588	0	53	DNMT3B|H3C14|H4C14|H4C8|EZH2|H2AZ1|H3C10|H2AZ2|H2BC17|H2BC21|H2BC15|H2BC12|JARID2|H4-16|H2BC11|SUZ12|H2BC6|RBBP7|H2BC13|H2BC7|MTF2|AEBP2|H3-3B|H2BC5|H4C3|H2AC6|EED|H3-3A|H4C9|H3C6|H4C5|H2BU1|PHF1|H4C12|H4C4|DNMT3A|H2BC9
REACTOME_PROCESSING_OF_DNA_DOUBLE_STRAND_BREAK_ENDS	0.000241138	0.00203493	-0.533563	-2.37843	0	87	EXO1|BRIP1|H4C14|RFC3|H4C8|RFC2|TP53BP1|RFC5|UBE2V2|CCNA2|CHEK1|TIPIN|H2BC17|MDC1|BARD1|H2BC21|H2BC15|WRN|H2BC12|CLSPN|TOPBP1|NSD2|RNF8|H4-16|H2BC11|RAD1|H2BC6|BRCA1|RFC4|H2BC13|ATR|H2BC7|RBBP8|TIMELESS|RPA3|DNA2|H2BC5|H4C3|UBE2N|SUMO1|BLM|H4C9|H4C5|H2BU1|RMI1|H4C12|UBE2I|HUS1|H4C4|HERC2|RPA1|H2BC9
REACTOME_CONDENSATION_OF_PROPHASE_CHROMOSOMES	0.000233046	0.00203493	-0.592813	-2.39572	0	53	H3C14|NCAPG2|H4C14|H4C8|KMT5A|H2AZ1|H3C10|CDK1|H2AZ2|H2BC17|CCNB1|H2BC21|H2BC15|H2BC12|H4-16|H2BC11|H2BC6|RB1|H2BC13|H2BC7|H3-3B|H2BC5|H4C3|PLK1|H2AC6|H3-3A|SMC4|H4C9|H3C6|SMC2|H4C5|NCAPD3|H2BU1|H4C12|NCAPH2|H4C4
REACTOME_CILIUM_ASSEMBLY	0.000271297	0.00203493	-0.472705	-2.39889	0	192	TTC26|NEK2|BBS7|TMEM67|CCP110|HAUS6|CEP83|TTC21B|NDE1|ATAT1|RPGRIP1L|KIF3A|SCLT1|IFT88|KIF24|KIFAP3|HSP90AA1|CDK1|IFT52|CEP78|EXOC4|PRKAR2B|NEDD1|WDR35|CEP97|YWHAG|CCT8|TCTN2|CCT5|CEP290|ARL13B|TCTN1|IFT22|CEP152|ASAP1|CC2D2A|TTC8|TUBB2B|TUBB2A|HAUS3|NPHP4|WDR19|IFT81|CENPJ|BBS9|TNPO1|MAPRE1|IFT80|MKKS|NPHP1|YWHAE|TUBB1|CEP41|BBS10|PLK4|DYNC1I2|ARL6|BBS4|CEP89|CETN2|SDCCAG8|TUBB|EXOC1|B9D1|CCT3|D…
REACTOME_MEIOTIC_RECOMBINATION	0.000232072	0.00203493	-0.571465	-2.40335	0	64	TEX15|H3C14|H4C14|H4C8|H2AZ1|H3C10|BRCA2|H2AZ2|H2BC17|RAD51C|H2BC21|PSMC3IP|H2BC15|H2BC12|H4-16|H2BC11|MND1|H2BC6|BRCA1|H2BC13|CDK4|MSH4|H2BC7|RBBP8|RPA3|RAD51|H3-3B|H2BC5|H4C3|H2AC6|MLH3|H3-3A|BLM|H4C9|H3C6|H4C5|H2BU1|H4C12|H4C4|RPA1|H2BC9
REACTOME_CHROMOSOME_MAINTENANCE	0.000246792	0.00203493	-0.528601	-2.41832	0	100	DSCC1|CENPQ|CENPL|POT1|POLA1|H4C14|RFC3|H4C8|CENPU|CENPI|MIS18A|RFC2|H2AZ1|RFC5|CENPN|CENPK|ITGB3BP|H2AZ2|DKC1|H2BC17|CENPA|H2BC21|H2BC15|WRN|H2BC12|PCNA|HJURP|TERF2IP|H4-16|POLD2|H2BC11|LIG1|H2BC6|OIP5|RBBP7|CENPO|RFC4|SMARCA5|H2BC13|CENPW|KNL1|CENPP|GAR1|H2BC7|TERF1|CHTF18|CENPS|RUVBL1|RPA3|CENPT|DNA2|H2BC5|H4C3|PRIM2|H2AC6
REACTOME_HOMOLOGY_DIRECTED_REPAIR	0.000256805	0.00203493	-0.513427	-2.43922	0	125	EXO1|XRCC2|BRIP1|H4C14|RFC3|H4C8|RFC2|TP53BP1|SPIDR|RFC5|BRCA2|POLQ|UBE2V2|CCNA2|EME1|CHEK1|RAD51AP1|TIPIN|H2BC17|MDC1|RAD51C|BARD1|H2BC21|H2BC15|WRN|H2BC12|PCNA|LIG3|CLSPN|POLE2|TOPBP1|NSD2|RNF8|H4-16|POLD2|H2BC11|RAD1|PALB2|H2BC6|BRCA1|GEN1|RFC4|POLE4|RAD51D|H2BC13|RAD52|ATR|RAD51B|H2BC7|RBBP8|TIMELESS|RPA3|RAD51|POLE|DNA2|H2BC5|H4C3|UBE2N|SUMO1|POLK|BLM|H4C9|XRCC3|H4C5|H2BU1|RMI1|H4C12|UBE2I|H…
REACTOME_TRANSCRIPTIONAL_REGULATION_BY_SMALL_RNAS	0.000241138	0.00203493	-0.549821	-2.4509	0	87	H3C14|H4C14|H4C8|H2AZ1|POLR2K|H3C10|TPR|POLR2D|NUP205|NUP155|NDC1|NUP133|H2AZ2|H2BC17|AGO2|H2BC21|NUP153|H2BC15|H2BC12|POLR2J|POM121C|NUP58|NUP160|H4-16|H2BC11|NUP42|H2BC6|RAE1|POM121|NUP35|RAN|H2BC13|POLR2B|H2BC7|H3-3B|NUP107|H2BC5|H4C3|H2AC6|H3-3A|RANBP2|H4C9|SEH1L|H3C6|POLR2H|POLR2F|POLR2C|H4C5|H2BU1|H4C12
REACTOME_MITOTIC_SPINDLE_CHECKPOINT	0.000249938	0.00203493	-0.533314	-2.47409	0	109	CENPQ|CENPL|CENPF|KNTC1|NDE1|SPDL1|CENPU|CENPI|MAD2L1|CENPE|ZWILCH|DSN1|CENPN|AHCTF1|CENPK|CDC27|ITGB3BP|NUF2|NUP133|CENPA|XPO1|SKA2|SGO2|RCC2|UBE2C|MAPRE1|BUB1|BUB1B|NUP160|BIRC5|SPC25|DYNC1I2|KIF2C|SGO1|KIF18A|CENPO|TAOK1|UBE2E1|ERCC6L|ANAPC7|DYNLL1|NDC80|ANAPC1|KNL1|CENPP|KIF2A|NSL1|PMF1|ANAPC4|ZWINT|CENPS|SPC24|AURKB|DYNC1LI2|CENPT|NUP107|PLK1|PAFAH1B1|PPP2R5D|ANAPC5
REACTOME_M_PHASE	0.000318979	0.0022094	-0.454012	-2.49957	0	389	CENPQ|H3C14|NEK2|CENPL|CENPF|CCP110|NCAPG2|MZT1|HAUS6|KNTC1|H4C14|NDE1|H4C8|SPDL1|CENPU|SEM1|NCAPG|CENPI|KMT5A|MAD2L1|CENPE|ZWILCH|H2AZ1|NEK7|DSN1|RAD21|H3C10|TPR|KIF20A|BLZF1|CENPN|HSP90AA1|CDK1|CEP78|AHCTF1|PRKAR2B|NUP205|NEDD1|ENSA|YWHAG|NUP155|CENPK|CDC27|KIF23|ITGB3BP|STAG2|PRKCA|NDC1|NUF2|CEP290|NUP133|H2AZ2|ESPL1|CSNK2A1|H2BC17|CEP152|CCNB2|NME7|CENPA|MASTL|XPO1|CCNB1|H2BC21|NUP153|H2BC15|…
REACTOME_ACTIVATION_OF_ATR_IN_RESPONSE_TO_REPLICATION_STRESS	0.000223964	0.00203493	-0.674737	-2.51427	0	37	MCM8|RFC3|RFC2|ORC5|DBF4|MCM6|ORC4|RFC5|MCM3|CDC7|CHEK1|ORC6|CDC25A|CDC25C|MCM7|CDC6|MCM4|MCM10|CLSPN
REACTOME_DEPOSITION_OF_NEW_CENPA_CONTAINING_NUCLEOSOMES_AT_THE_CENTROMERE	0.000232992	0.00203493	-0.608012	-2.51832	0	59	CENPQ|CENPL|H4C14|H4C8|CENPU|CENPI|MIS18A|H2AZ1|CENPN|CENPK|ITGB3BP|H2AZ2|H2BC17|CENPA|H2BC21|H2BC15|H2BC12|HJURP|H4-16|H2BC11|H2BC6|OIP5|RBBP7|CENPO|SMARCA5|H2BC13|CENPW|KNL1|CENPP|H2BC7|CENPS|RUVBL1|CENPT|H2BC5|H4C3|H2AC6|H4C9|NPM1|RSF1|H4C5|H2BU1|H4C12
REACTOME_G2_M_DNA_DAMAGE_CHECKPOINT	0.000241196	0.00203493	-0.571731	-2.52993	0	84	EXO1|BRIP1|H4C14|RFC3|H4C8|RFC2|TP53BP1|WEE1|SFN|YWHAZ|RFC5|CDK1|YWHAG|UBE2V2|CHEK1|CDC25C|H2BC17|MDC1|CCNB1|BARD1|H2BC21|H2BC15|WRN|H2BC12|TOPBP1|NSD2|RNF8|YWHAE|H4-16|H2BC11|RAD1|H2BC6|BRCA1|RFC4|H2BC13|YWHAQ|ATR|H2BC7|RBBP8|CHEK2|RPA3|YWHAB|DNA2|H2BC5|H4C3|UBE2N|SUMO1|BLM|H4C9|H4C5|H2BU1|RMI1|H4C12|HUS1|H4C4|HERC2|RPA1|H2BC9
REACTOME_RESOLUTION_OF_SISTER_CHROMATID_COHESION	0.000254712	0.00203493	-0.536498	-2.53942	0	122	CENPQ|CENPL|CENPF|KNTC1|NDE1|SPDL1|CENPU|CENPI|MAD2L1|CENPE|ZWILCH|DSN1|RAD21|CENPN|CDK1|AHCTF1|CENPK|ITGB3BP|STAG2|NUF2|NUP133|CCNB2|CENPA|XPO1|CCNB1|TUBB2B|SKA2|TUBB2A|SGO2|PDS5B|RCC2|MAPRE1|BUB1|BUB1B|NUP160|BIRC5|TUBB1|SPC25|DYNC1I2|KIF2C|SGO1|KIF18A|CENPO|TAOK1|ERCC6L|DYNLL1|NDC80|KNL1|CENPP|KIF2A|CDCA5|NSL1|PMF1|ZWINT|CENPS|SPC24|AURKB|PDS5A|DYNC1LI2|CENPT|SMC1A|NUP107|PLK1|PAFAH1B1|HDAC8|T…
REACTOME_G2_M_CHECKPOINTS	0.000261438	0.00203493	-0.517806	-2.54974	0	156	EXO1|MCM8|BRIP1|H4C14|RFC3|H4C8|SEM1|RFC2|TP53BP1|ORC5|DBF4|WEE1|MCM6|ORC4|SFN|YWHAZ|RFC5|CDK1|YWHAG|UBE2V2|MCM3|CDC7|CHEK1|ORC6|CDC25A|CDC25C|H2BC17|MCM7|CCNB2|MDC1|CCNB1|CDC6|MCM4|BARD1|MCM10|H2BC21|H2BC15|WRN|H2BC12|CLSPN|TOPBP1|NSD2|RNF8|PSMB4|YWHAE|GTSE1|H4-16|H2BC11|RAD1|H2BC6|BRCA1|PSMD4|PSME3|RFC4|PSMC2|H2BC13|YWHAQ|PSMA2|ATR|H2BC7|RBBP8|PSMD11|CHEK2|PSMA6|RPA3|PSME4|YWHAB|PSMD14|CDC45|PS…
REACTOME_MITOTIC_PROMETAPHASE	0.000274348	0.00203493	-0.501262	-2.55494	0	198	CENPQ|NEK2|CENPL|CENPF|CCP110|MZT1|HAUS6|KNTC1|NDE1|SPDL1|CENPU|NCAPG|CENPI|MAD2L1|CENPE|ZWILCH|NEK7|DSN1|RAD21|CENPN|HSP90AA1|CDK1|CEP78|AHCTF1|PRKAR2B|NEDD1|YWHAG|CENPK|ITGB3BP|STAG2|NUF2|CEP290|NUP133|CSNK2A1|CEP152|CCNB2|NME7|CENPA|XPO1|CCNB1|TUBG2|TUBB2B|SKA2|TUBB2A|SGO2|HAUS3|PDS5B|CENPJ|RCC2|MAPRE1|BUB1|BUB1B|NUP160|YWHAE|BIRC5|TUBB1|CEP41|SPC25|PLK4|CSNK2B|DYNC1I2|KIF2C|SGO1|CETN2|SDCCAG8…
REACTOME_CELL_CYCLE_CHECKPOINTS	0.000294291	0.00210388	-0.518733	-2.75275	0	278	CCNE2|EXO1|CENPQ|CENPL|CCNE1|CENPF|MCM8|BRIP1|KNTC1|H4C14|NDE1|RFC3|H4C8|SPDL1|CENPU|SEM1|CENPI|RFC2|MAD2L1|TP53BP1|ORC5|DBF4|CENPE|ZWILCH|WEE1|MCM6|DSN1|ORC4|SFN|YWHAZ|RFC5|CENPN|CDK1|AHCTF1|YWHAG|UBE2V2|CENPK|CDC27|MCM3|CCNA2|ITGB3BP|CDC7|CHEK1|NUF2|ORC6|NUP133|CDC25A|CDC25C|H2BC17|MCM7|CCNB2|CENPA|MDC1|XPO1|CCNB1|CDC6|MCM4|BARD1|MCM10|H2BC21|H2BC15|WRN|H2BC12|COP1|SKA2|SGO2|CLSPN|RCC2|UBE2C|MA…
REACTOME_FORMATION_OF_THE_CORNIFIED_ENVELOPE	0.000240038	0.00203493	-0.622169	-2.80136	0	91	LCE1B|LCE6A|KRT1|KRT10|DSC3|KRT14|PKP1|CDSN|DSC1|SPRR2A|KRT5|KRT17|KRT2|SPRR2B|PI3|LCE1A|LCE1C|DSG3|LCE1F|SPRR1B|FLG|LCE2B|SPRR2G|CASP14|SPRR2E|IVL|LCE2C|KRT6C|LCE2A|LIPM|KRT77|LIPN|KRT16|PKP4|KRT23|DSG1|LCE1D|LCE2D|SPRR1A|KRT6B|KRT80|KAZN|KRT78|LCE1E|SPRR2D|KLK5
REACTOME_KERATINIZATION	0.000244021	0.00203493	-0.61994	-2.80185	0	94	LCE1B|LCE6A|KRT1|KRT10|DSC3|KRT14|PKP1|CDSN|DSC1|SPRR2A|KRT5|KRT17|KRT2|SPRR2B|PI3|LCE1A|LCE1C|DSG3|LCE1F|SPRR1B|FLG|LCE2B|SPRR2G|CASP14|SPRR2E|IVL|LCE2C|KRT6C|LCE2A|LIPM|KRT77|LIPN|KRT16|PKP4|KRT23|DSG1|LCE1D|LCE2D|SPRR1A|KRT6B|KRT80|KRTAP19-1|KAZN|KRT78|LCE1E|SPRR2D|KLK5

## Sheet: 4c
Supplementary Data 4c. ssGSEA pathway scores based on responder vs non-responder analysis in on-treatment samples in Riaz et al. dataset.(FDR-corrected two-sided Welch t-test between R and NR)
Pahtway	Pt103_On	Pt106_On	Pt109_On	Pt11_On	Pt13_On	Pt17_On	Pt1_On	Pt27_On	Pt28_On	Pt31_On	Pt32_On	Pt46_On	Pt47_On	Pt52_On	Pt5_On	Pt62_On	Pt78_On	Pt80_On	Pt81_On	Pt84_On	Pt85_On	Pt8_On	Pt93_On	Pt9_On	Pt101_On	Pt105_On	Pt18_On	Pt30_On	Pt34_On	Pt35_On	Pt3_On	Pt44_On	Pt48_On	Pt49_On	Pt69_On	Pt94_On	Pt10_On	Pt108_On	Pt2_On	Pt26_On	Pt36_On	Pt37_On	Pt38_On	Pt4_On	Pt58_On	Pt65_On	Pt67_On	Pt77_On	Pt79_On
COMPLEMENT_CASCADE	-0.00889888	0.0707081	0.00417154	0.00819167	0.0678186	-0.0964594	-0.0500155	-0.000470663	0.0495301	0.0342348	0.0459951	0.106821	0.0371323	0.450302	-0.0365017	0.446074	0.0738746	0.0160829	0.073251	-0.0130015	-0.0436069	0.0026748	-0.0482989	-0.0314244	0.141394	0.050141	0.0950955	0.11549	0.0993768	0.00389656	0.0431089	0.123733	0.637651	0.112775	0.0968977	0.552282	-0.0104935	0.059984	0.0293418	-0.0587485	0.069269	0.0191033	-0.10551	0.0826312	0.0223426	0.0581658	0.0217331	0.115254	-0.0141227
IMMUNOREGULATORY_INTERACTIONS_BETWEEN_A_LYMPHOID_AND_A_NON_LYMPHOID_CELL	0.0280821	0.182225	0.178047	0.194917	0.252651	-0.0573136	0.0914913	0.189442	0.268986	0.272494	0.332381	0.364083	0.148748	0.0994695	0.185004	0.0647148	0.19073	0.230026	0.29725	-0.0192502	0.0516123	0.156591	0.0726831	0.0533344	0.366715	0.272269	0.36498	0.420572	0.397552	0.279367	0.152992	0.249968	0.189626	0.370218	0.441241	0.20366	0.188952	0.187707	0.239303	-0.0132958	0.27987	0.166627	0.0398573	0.335266	0.229361	0.188641	0.0626026	0.351652	0.0872343
INITIAL_TRIGGERING_OF_COMPLEMENT	0.129866	0.178822	0.161122	0.166785	0.202058	0.0196239	0.0539887	0.120889	0.213205	0.183909	0.124282	0.245464	0.190589	0.422945	0.0639567	0.430844	0.23051	0.153049	0.238425	0.104464	0.0884638	0.174211	0.0561618	0.0885393	0.280581	0.205802	0.239907	0.280762	0.259454	0.171151	0.161165	0.279048	0.613198	0.293955	0.246431	0.514824	0.127914	0.213238	0.192649	0.080082	0.22364	0.163197	0.0250163	0.241451	0.183624	0.187878	0.0958477	0.262801	0.139675
PHASE_I_FUNCTIONALIZATION_OF_COMPOUNDS	-0.117426	-0.108162	-0.118812	-0.0810794	-0.0828626	-0.133136	-0.172426	-0.137023	-0.0989275	-0.170462	-0.0627396	0.0354814	-0.134484	0.263353	-0.180326	0.281504	0.0391216	-0.140187	-0.100685	-0.100789	-0.149177	-0.125821	-0.128478	-0.17188	-0.11891	-0.166489	-0.0885293	-0.0410994	-0.00163944	-0.0944984	0.0519785	0.00628834	0.473752	-0.0404292	0.00566795	0.430368	-0.132889	-0.0511404	-0.143626	-0.167344	-0.0618134	-0.104745	-0.17981	-0.0916824	-0.15058	-0.128957	0.130294	-0.0665829	-0.137891
PEROXISOMAL_LIPID_METABOLISM	0.0565425	0.089159	0.125982	0.0698729	0.0753839	0.15824	0.124043	0.114495	0.11029	0.127084	0.0379946	0.176976	0.111757	0.183163	0.135892	0.251805	0.180143	0.0562428	0.109046	0.142265	0.165295	0.136336	0.136063	0.0434471	0.0532997	0.119911	0.0580589	0.161599	0.172824	0.160223	0.126149	0.149378	0.502935	0.143347	0.177891	0.415345	0.070711	0.207543	0.0975151	0.0936496	0.143054	0.0921879	0.131535	0.0758229	0.0968311	0.0876975	0.234537	0.0530498	0.166154
SYNTHESIS_OF_BILE_ACIDS_AND_BILE_SALTS_VIA_7ALPHA_HYDROXYCHOLESTEROL	-0.143351	-0.0963283	-0.127789	-0.163521	-0.128623	-0.14358	-0.142818	-0.101355	-0.101721	-0.171329	-0.088423	-0.00221321	-0.132179	0.221953	-0.168742	0.277769	0.0573575	-0.111235	-0.108165	-0.08162	-0.104083	-0.117575	-0.132464	-0.157611	-0.148772	-0.101499	-0.0813209	-0.0377776	-0.0582831	-0.133541	0.0575548	0.0965577	0.590865	-0.0276943	-0.0658605	0.482045	-0.0799416	-0.0417759	-0.0755253	-0.154714	-0.065554	0.00241412	-0.159357	-0.0906177	-0.139418	-0.135697	0.0962677	-0.0688679	-0.119501
GENERATION_OF_SECOND_MESSENGER_MOLECULES	0.212485	0.284007	0.34904	0.337578	0.412782	0.0664456	0.254122	0.312211	0.42743	0.40328	0.373492	0.433665	0.295145	0.236699	0.312176	0.16611	0.277658	0.355072	0.462133	0.0560839	0.167214	0.300169	0.2215	0.162888	0.55308	0.434664	0.551583	0.531726	0.489756	0.437974	0.27632	0.396294	0.24839	0.509093	0.523742	0.320605	0.278471	0.335935	0.34066	0.0919255	0.387514	0.305064	0.179255	0.484718	0.407291	0.340483	0.258677	0.534008	0.260922
FATTY_ACID_METABOLISM	0.0604457	0.0695855	0.0845159	0.0920598	0.0701081	0.110483	0.0739581	0.079362	0.100698	0.0770138	0.099631	0.197788	0.0859439	0.210173	0.070381	0.243935	0.175634	0.0671226	0.0864757	0.0955896	0.0838051	0.104506	0.0741312	0.0168379	0.0826209	0.10395	0.0999689	0.160443	0.190386	0.12532	0.141155	0.145655	0.466391	0.158521	0.194623	0.385346	0.0563297	0.165241	0.0829627	0.0473257	0.142288	0.1004	0.0909483	0.086829	0.0597328	0.0636773	0.234988	0.0952041	0.0843013
PEROXISOMAL_PROTEIN_IMPORT	0.0430857	0.109543	0.103356	0.0701403	0.0766909	0.135709	0.0822333	0.081924	0.0793196	0.106959	0.0540639	0.162409	0.09066	0.222206	0.0894902	0.279205	0.177722	0.0484067	0.102656	0.136479	0.137779	0.116884	0.113035	0.0192885	0.0697914	0.104892	0.0753038	0.147124	0.164906	0.128145	0.134318	0.127192	0.527364	0.138303	0.170582	0.438299	0.0514465	0.174626	0.104617	0.0664147	0.108554	0.0965518	0.105132	0.0701143	0.0648302	0.0719723	0.220788	0.0552303	0.113773
BIOLOGICAL_OXIDATIONS	-0.126869	-0.119428	-0.125628	-0.102096	-0.108256	-0.115469	-0.16435	-0.133343	-0.0930363	-0.129819	-0.0622824	0.00109841	-0.142553	0.210418	-0.177953	0.237357	-0.012862	-0.135442	-0.108955	-0.122001	-0.166809	-0.127082	-0.13801	-0.186356	-0.107182	-0.157996	-0.0880014	-0.0658817	-0.0206223	-0.10054	0.0536753	-0.0563619	0.456916	-0.0570102	-0.00973721	0.394778	-0.141274	-0.0911113	-0.150779	-0.176945	-0.0707215	-0.112536	-0.19025	-0.121953	-0.142414	-0.141442	0.14732	-0.0951423	-0.156581
BILE_ACID_AND_BILE_SALT_METABOLISM	-0.103398	-0.0840012	-0.127905	-0.109474	-0.109759	-0.128385	-0.0992662	-0.0717306	-0.0800848	-0.13791	-0.0280763	0.00914511	-0.108619	0.200657	-0.131725	0.237716	0.0364016	-0.0985239	-0.0893383	-0.087104	-0.0894257	-0.0994861	-0.119317	-0.118835	-0.0829171	-0.0897609	-0.0252913	-0.018368	-0.0124722	-0.0974871	0.0830591	0.083776	0.547175	-0.015679	-0.0109364	0.444096	-0.0768639	-0.0186271	-0.0614343	-0.125759	-0.0377807	-0.0199518	-0.121209	-0.0661203	-0.128412	-0.103642	0.10828	-0.0186235	-0.0932541
ARACHIDONIC_ACID_METABOLISM	-0.0384564	-0.0808494	-0.114177	0.0135044	-0.0226647	-0.0900816	-0.0832825	-0.0465252	-0.00721906	-0.0533018	0.103712	0.12713	-0.0164855	0.203739	-0.099903	0.209384	0.0292973	-0.0631947	-0.0207523	-0.126559	-0.100755	-0.0259086	-0.0809027	-0.0999399	0.0166708	-0.0312215	0.0370547	0.0794622	0.134724	-0.0444711	0.0745931	0.0257658	0.382512	0.0805038	0.140857	0.354871	-0.0481928	0.0239691	-0.0421955	-0.142471	0.0353466	0.0137976	-0.073877	-0.0147913	-0.0614333	-0.0909751	0.139511	0.040331	-0.0966979
SYNTHESIS_OF_BILE_ACIDS_AND_BILE_SALTS	-0.0891914	-0.0604274	-0.100917	-0.117336	-0.088807	-0.107817	-0.105719	-0.0662812	-0.0580113	-0.138158	-0.0405214	0.014118	-0.0919361	0.21382	-0.12659	0.256599	0.0730417	-0.0733391	-0.0639257	-0.0592892	-0.0665586	-0.0833738	-0.0987447	-0.112567	-0.100706	-0.0652415	-0.0388674	-0.0106971	-0.0294682	-0.0903423	0.0917843	0.106021	0.545856	0.00231836	-0.0276454	0.460069	-0.0525589	-0.0268414	-0.04277	-0.115679	-0.0260107	0.00723073	-0.104713	-0.0510753	-0.108214	-0.0959576	0.133812	-0.0273851	-0.0667069
PD_1_SIGNALING	0.343362	0.408109	0.489819	0.479822	0.554054	0.170658	0.369175	0.419068	0.555544	0.527181	0.418946	0.537151	0.417848	0.36422	0.426182	0.309388	0.373967	0.500891	0.595032	0.17371	0.250548	0.435086	0.328634	0.27454	0.624098	0.580486	0.636936	0.644626	0.593986	0.577194	0.388361	0.516994	0.353276	0.628242	0.622645	0.459825	0.401739	0.451365	0.476382	0.189418	0.492735	0.430212	0.26096	0.617123	0.549302	0.464429	0.386615	0.615802	0.399869
CYTOCHROME_P450_ARRANGED_BY_SUBSTRATE_TYPE	-0.291936	-0.29144	-0.263086	-0.262012	-0.296943	-0.295966	-0.331219	-0.320359	-0.322214	-0.341963	-0.0889519	-0.222828	-0.308438	0.227105	-0.312198	0.277712	-0.302418	-0.355374	-0.352041	-0.288291	-0.341547	-0.350712	-0.309048	-0.300899	-0.286057	-0.328779	-0.296462	-0.261542	-0.238128	-0.278362	-0.118132	-0.251901	0.532732	-0.294479	-0.190384	0.45663	-0.318957	-0.241993	-0.316246	-0.32897	-0.282625	-0.281176	-0.326159	-0.300615	-0.3335	-0.300074	-0.0784637	-0.267247	-0.314531
FDR-corrected Welch t-test of ssGSEA pathway scores between responder and non-responder (P<0.05)
	Welch_ttest(Riaz et al.)	FDR(Riaz et al.)
COMPLEMENT CASCADE	0.0630791	0.0675848
IMMUNOREGULATORY INTERACTIONS BETWEEN A LYMPHOID AND A NON LYMPHOID CELL	0.0238336	0.0567773
INITIAL TRIGGERING OF COMPLEMENT	0.0122107	0.05526
PHASE I FUNCTIONALIZATION OF COMPOUNDS	0.0502927	0.0628658
PEROXISOMAL LIPID METABOLISM	0.0311407	0.0567773
SYNTHESIS OF BILE ACIDS AND BILE SALTS VIA 7ALPHA HYDROXYCHOLESTEROL	0.0561197	0.0647535
GENERATION OF SECOND MESSENGER MOLECULES	0.018216	0.05526
FATTY ACID METABOLISM	0.0101041	0.05526
PEROXISOMAL PROTEIN IMPORT	0.0340664	0.0567773
BIOLOGICAL OXIDATIONS	0.0450988	0.062028
BILE ACID AND BILE SALT METABOLISM	0.0316022	0.0567773
ARACHIDONIC ACID METABOLISM	0.0155142	0.05526
SYNTHESIS OF BILE ACIDS AND BILE SALTS	0.0454872	0.062028
PD 1 SIGNALING	0.01842	0.05526
CYTOCHROME P450 ARRANGED BY SUBSTRATE TYPE	0.130376	0.130376
[truncated: 5 more columns]

## Sheet: 4d
Supplementary Data 4d. PASS-ON signature scores of on-treatment samples in Riaz et al. dataset.
Sample	PatientID	PreOn	PopCateg	Response	Cohort	Resp_NoResp	SS	Samples_Resp
Pt103_On	Pt103	On	ProgOn	PD	NIV3-PROG	No_Response	0.214195	NR
Pt106_On	Pt106	On	ProgOn	PD	NIV3-PROG	No_Response	0.271179	NR
Pt109_On	Pt109	On	ProgOn	PD	NIV3-PROG	No_Response	0.345719	NR
Pt11_On	Pt11	On	NaiveOn	PD	NIV3-NAIVE	No_Response	0.322773	NR
Pt13_On	Pt13	On	NaiveOn	PD	NIV3-NAIVE	No_Response	0.355518	NR
Pt17_On	Pt17	On	ProgOn	PD	NIV3-PROG	No_Response	0.20094	NR
Pt1_On	Pt1	On	ProgOn	PD	NIV3-PROG	No_Response	0.267187	NR
Pt27_On	Pt27	On	NaiveOn	PD	NIV3-NAIVE	No_Response	0.302906	NR
Pt28_On	Pt28	On	NaiveOn	PD	NIV3-NAIVE	No_Response	0.408576	NR
Pt31_On	Pt31	On	NaiveOn	PD	NIV3-NAIVE	No_Response	0.372739	NR
Pt32_On	Pt32	On	ProgOn	PD	NIV3-PROG	No_Response	0.317086	NR
Pt46_On	Pt46	On	ProgOn	PD	NIV3-PROG	No_Response	0.539884	NR
Pt47_On	Pt47	On	ProgOn	PD	NIV3-PROG	No_Response	0.300588	NR
Pt52_On	Pt52	On	ProgOn	PD	NIV3-PROG	No_Response	0.412209	NR
Pt5_On	Pt5	On	NaiveOn	PD	NIV3-NAIVE	No_Response	0.304678	NR
Pt62_On	Pt62	On	NaiveOn	PD	NIV3-NAIVE	No_Response	0.429421	NR
Pt78_On	Pt78	On	ProgOn	PD	NIV3-PROG	No_Response	0.396842	NR
Pt80_On	Pt80	On	ProgOn	PD	NIV3-PROG	No_Response	0.306807	NR
Pt81_On	Pt81	On	NaiveOn	PD	NIV3-NAIVE	No_Response	0.420466	NR
Pt84_On	Pt84	On	NaiveOn	PD	NIV3-NAIVE	No_Response	0.183919	NR
Pt85_On	Pt85	On	ProgOn	PD	NIV3-PROG	No_Response	0.232202	NR
Pt8_On	Pt8	On	NaiveOn	PD	NIV3-NAIVE	No_Response	0.333937	NR
Pt93_On	Pt93	On	ProgOn	PD	NIV3-PROG	No_Response	0.250492	NR
Pt9_On	Pt9	On	NaiveOn	PD	NIV3-NAIVE	No_Response	0.156279	NR
Pt101_On	Pt101	On	ProgOn	PRCR	NIV3-PROG	Response	0.442811	R
Pt105_On	Pt105	On	ProgOn	PRCR	NIV3-PROG	Response	0.426609	R
Pt18_On	Pt18	On	NaiveOn	PRCR	NIV3-NAIVE	Response	0.466402	R
Pt30_On	Pt30	On	NaiveOn	PRCR	NIV3-NAIVE	Response	0.570591	R
Pt34_On	Pt34	On	ProgOn	PRCR	NIV3-PROG	Response	0.573018	R
Pt35_On	Pt35	On	NaiveOn	PRCR	NIV3-NAIVE	Response	0.468066	R
Pt3_On	Pt3	On	NaiveOn	PRCR	NIV3-NAIVE	Response	0.342741	R
Pt44_On	Pt44	On	NaiveOn	PRCR	NIV3-NAIVE	Response	0.44772	R
Pt48_On	Pt48	On	ProgOn	PRCR	NIV3-PROG	Response	0.792244	R
Pt49_On	Pt49	On	ProgOn	PRCR	NIV3-PROG	Response	0.544949	R
Pt69_On	Pt69	On	ProgOn	PRCR	NIV3-PROG	Response	0.60353	R
Pt94_On	Pt94	On	NaiveOn	PRCR	NIV3-NAIVE	Response	0.748892	R
Pt10_On	Pt10	On	NaiveOn	SD	NIV3-NAIVE	No_Response	0.250261	NR
Pt108_On	Pt108	On	ProgOn	SD	NIV3-PROG	Response	0.447204	R
Pt2_On	Pt2	On	ProgOn	SD	NIV3-PROG	No_Response	0.32564	NR
Pt26_On	Pt26	On	ProgOn	SD	NIV3-PROG	Response	0.15463	R
Pt36_On	Pt36	On	ProgOn	SD	NIV3-PROG	Response	0.430272	R
Pt37_On	Pt37	On	ProgOn	SD	NIV3-PROG	No_Response	0.313352	NR
Pt38_On	Pt38	On	ProgOn	SD	NIV3-PROG	No_Response	0.233024	NR
Pt4_On	Pt4	On	NaiveOn	SD	NIV3-NAIVE	No_Response	0.422945	NR
Pt58_On	Pt58	On	ProgOn	SD	NIV3-PROG	No_Response	0.350556	NR
Pt65_On	Pt65	On	ProgOn	SD	NIV3-PROG	Response	0.300928	R
Pt67_On	Pt67	On	ProgOn	SD	NIV3-PROG	Response	0.478383	R
Pt77_On	Pt77	On	NaiveOn	SD	NIV3-NAIVE	No_Response	0.444617	NR
Pt79_On	Pt79	On	ProgOn	SD	NIV3-PROG	No_Response	0.30165	NR
Pt82_On	Pt82	On	ProgOn	SD	NIV3-PROG	Response	0.742884	R
Pt87_On	Pt87	On	NaiveOn	SD	NIV3-NAIVE	No_Response	0.594442	NR
Pt89_On	Pt89	On	NaiveOn	SD	NIV3-NAIVE	Response	0.325807	R
Pt92_On	Pt92	On	ProgOn	SD	NIV3-PROG	Response	0.438226	R
Pt98_On	Pt98	On	ProgOn	SD	NIV3-PROG	Response	0.371064	R
