# Supplementary material for: Pathway signatures derived from on-treatment tumor specimens predict response to anti-PD1 blockade in metastatic melanoma
Source: Nat Commun. 2021 Oct 15;12:6023. doi: 10.1038/s41467-021-26299-4 (PMC8519947; doi:10.1038/s41467-021-26299-4)
Supplement: Supplementary file 7 — Supplementary Data 5 [file 41467_2021_26299_MOESM7_ESM.xlsx]

## Sheet: 5a
Supplementary Data 5a. ssGSEA pathway scores based on responder vs non-responder analysis in on-treatment samples in Gide et al. dataset.(FDR-corrected two-sided Welch t-test between R and NR)
Pahtway	PD1_8_EDT	PD1_10_EDT	PD1_29_EDT	PD1_47_EDT	PD1_48_EDT	PD1_13_EDT	PD1_17_EDT	PD1_25_EDT	PD1_41_EDT	ipiPD1_4_EDT	ipiPD1_9_EDT	ipiPD1_1_EDT	ipiPD1_13_EDT	ipiPD1_19_EDT	ipiPD1_27_EDT	ipiPD1_33_EDT	ipiPD1_35_EDT	ipiPD1_36_EDT
COMPLEMENT_CASCADE	0.0741391	0.150111	0.0890881	0.163289	0.185462	0.105587	0.232208	0.1757	0.198873	0.111302	0.142736	0.138742	0.24476	0.172382	0.141124	0.21866	0.126967	0.211359
IMMUNOREGULATORY_INTERACTIONS_BETWEEN_A_LYMPHOID_AND_A_NON_LYMPHOID_CELL	0.215719	0.349095	0.151119	0.380971	0.579778	0.222909	0.473165	0.435884	0.481574	0.159525	0.231202	0.262101	0.590149	0.43884	0.467064	0.521643	0.31345	0.528052
INITIAL_TRIGGERING_OF_COMPLEMENT	0.238772	0.3182	0.203357	0.313329	0.367532	0.264684	0.398395	0.369337	0.356432	0.29012	0.32476	0.322382	0.440152	0.340795	0.306486	0.406453	0.292923	0.369672
PHASE_I_FUNCTIONALIZATION_OF_COMPOUNDS	-0.0547562	-0.000979867	-0.116412	-0.0302564	-0.0386577	-0.0632412	-0.0195137	0.0225278	-0.00279876	-0.0248813	-0.0522581	-0.0136485	0.0401178	-0.0479007	-0.0546218	0.00143078	-0.0944479	-0.0630004
PEROXISOMAL_LIPID_METABOLISM	0.176869	0.213588	0.287699	0.194301	0.227757	0.254913	0.167323	0.180371	0.208826	0.228084	0.296669	0.184161	0.276554	0.231314	0.233678	0.220828	0.213554	0.263261
SYNTHESIS_OF_BILE_ACIDS_AND_BILE_SALTS_VIA_7ALPHA_HYDROXYCHOLESTEROL	-0.0826391	-0.0584869	-0.132024	-0.0731606	-0.104853	-0.132074	-0.0511236	-0.0839259	-0.0145298	-0.0929109	-0.0683677	-0.0905725	-0.0144532	-0.115484	-0.111648	-0.0241353	-0.0230789	-0.0507474
GENERATION_OF_SECOND_MESSENGER_MOLECULES	0.214337	0.454942	0.188493	0.442269	0.608656	0.297315	0.446912	0.558021	0.568466	0.219067	0.239822	0.293883	0.621439	0.486259	0.480022	0.607011	0.528363	0.549814
FATTY_ACID_METABOLISM	0.139169	0.209393	0.171791	0.199747	0.21774	0.19936	0.161933	0.184569	0.186197	0.193861	0.2126	0.182265	0.277334	0.176582	0.186348	0.210702	0.146593	0.216897
PEROXISOMAL_PROTEIN_IMPORT	0.115548	0.190399	0.223447	0.157303	0.210003	0.221262	0.130607	0.168962	0.18727	0.172687	0.261645	0.147576	0.262946	0.192116	0.217001	0.211533	0.2092	0.245993
BIOLOGICAL_OXIDATIONS	-0.0979923	-0.0505066	-0.149357	-0.0934507	-0.0711434	-0.103991	-0.0751292	-0.014113	-0.0510136	-0.0914287	-0.100934	-0.0591466	-0.000177295	-0.0832109	-0.100571	-0.0394069	-0.131498	-0.0815485
BILE_ACID_AND_BILE_SALT_METABOLISM	-0.00727398	0.0231958	-0.0549252	-0.00848464	0.00877435	-0.0398604	0.0399451	0.0229293	0.0485164	-0.0642064	-0.0142966	0.00655568	0.0729655	-0.0455314	-0.0379722	0.0547076	0.0164833	0.0262502
ARACHIDONIC_ACID_METABOLISM	-0.00169619	0.0857636	-0.0475373	0.0844459	0.0979319	-0.0344737	0.0809303	0.0946488	0.0478033	0.0142793	-0.040281	0.0725193	0.145325	0.0343724	0.00941688	0.069371	-0.039966	0.0484035
SYNTHESIS_OF_BILE_ACIDS_AND_BILE_SALTS	-0.02318	0.0189199	-0.0597092	-0.0156326	-0.0383062	-0.0507289	0.00955677	-0.0136763	0.0389444	-0.0418	-0.00762008	-0.0203567	0.0351871	-0.0544229	-0.0435314	0.0301007	0.0362968	0.00582481
PD_1_SIGNALING	0.301983	0.563801	0.267106	0.555599	0.703053	0.411888	0.534306	0.679134	0.676694	0.349	0.296376	0.361492	0.714671	0.586221	0.593346	0.735156	0.651739	0.625664
CYTOCHROME_P450_ARRANGED_BY_SUBSTRATE_TYPE	-0.261078	-0.0955626	-0.264844	-0.196271	-0.20205	-0.21375	-0.209433	-0.105714	-0.202893	-0.189687	-0.227251	-0.168965	-0.162205	-0.191515	-0.223833	-0.202249	-0.258374	-0.235156
FDR-corrected Welch t-test of ssGSEA pathway scores between responder and non-responder (P<0.05)
	Welch_ttest(Gide et al.)	FDR(Gide et al.)
COMPLEMENT CASCADE	0.118926	0.445973
IMMUNOREGULATORY INTERACTIONS BETWEEN A LYMPHOID AND A NON LYMPHOID CELL	0.00751152	0.0375576
INITIAL TRIGGERING OF COMPLEMENT	0.227083	0.567708
PHASE I FUNCTIONALIZATION OF COMPOUNDS	0.900655	0.900655
PEROXISOMAL LIPID METABOLISM	0.525519	0.682798
SYNTHESIS OF BILE ACIDS AND BILE SALTS VIA 7ALPHA HYDROXYCHOLESTEROL	0.40935	0.614549
GENERATION OF SECOND MESSENGER MOLECULES	0.00177292	0.0133685
FATTY ACID METABOLISM	0.409699	0.614549
PEROXISOMAL PROTEIN IMPORT	0.191714	0.567708
BIOLOGICAL OXIDATIONS	0.598934	0.691078
BILE ACID AND BILE SALT METABOLISM	0.36411	0.614549
ARACHIDONIC ACID METABOLISM	0.387698	0.614549
SYNTHESIS OF BILE ACIDS AND BILE SALTS	0.546238	0.682798
PD 1 SIGNALING	0.00178247	0.0133685
CYTOCHROME P450 ARRANGED BY SUBSTRATE TYPE	0.713993	0.764992

## Sheet: 5b
Supplementary Data 5b. PASS-ON signature scores of on-treatment samples in Gide et al. dataset.
Patient.no.	Best.RECIST.response	RNA.Sequencing	Resp_NoResp	Progression.Free.Survival..Days.	Overall.Survival..Days.	Progressed	Last.Followup.Status	Sample	PREEDT	Treatment	SS	Samples_Resp
8	PD	PREandEDT	No_Response	58	58	Yes	Dead, melanoma	PD1_8_EDT	EDT	PD1	0.529322	NR
10	PD	PREandEDT	No_Response	76	551	Yes	Alive	PD1_10_EDT	EDT	PD1	0.777655	NR
29	SD	PREandEDT	Response	335	825	Yes	Dead, melanoma	PD1_29_EDT	EDT	PD1	0.591253	R
47	PR	PREandEDT	Response	1174	1174	No	Alive	PD1_47_EDT	EDT	PD1	0.757974	R
48	PR	PREandEDT	Response	1189	1189	No	Alive	PD1_48_EDT	EDT	PD1	0.854544	R
13	PD	PREandEDT	No_Response	82	96	Yes	Dead, melanoma	PD1_13_EDT	EDT	PD1	0.691017	NR
17	PD	PREandEDT	No_Response	96	258	Yes	Dead, melanoma	PD1_17_EDT	EDT	PD1	0.713888	NR
25	PR	PREandEDT	Response	271	897	Yes	Dead, melanoma	PD1_25_EDT	EDT	PD1	0.804807	R
41	PR	PREandEDT	Response	870	886	Yes	Alive	PD1_41_EDT	EDT	PD1	0.81648	R
4	PD	EDT	No_Response	39	129	Yes	Alive	ipiPD1_4_EDT	EDT	ipiPD1	0.624582	NR
9	PD	EDT	No_Response	81	156	Yes	Dead, melanoma	ipiPD1_9_EDT	EDT	ipiPD1	0.666805	NR
1	PD	PREandEDT	No_Response	15	689	Yes	Alive	ipiPD1_1_EDT	EDT	ipiPD1	0.631372	NR
13	PR	PREandEDT	Response	108	357	Yes	Dead, melanoma	ipiPD1_13_EDT	EDT	ipiPD1	0.896023	R
19	SD	PREandEDT	Response	301	635	Yes	Alive	ipiPD1_19_EDT	EDT	ipiPD1	0.773708	R
27	CR	PREandEDT	Response	546	546	No	Alive	ipiPD1_27_EDT	EDT	ipiPD1	0.781058	R
33	PR	PREandEDT	Response	609	609	No	Alive	ipiPD1_33_EDT	EDT	ipiPD1	0.853411	R
35	CR	PREandEDT	Response	627	627	No	Alive	ipiPD1_35_EDT	EDT	ipiPD1	0.772902	R
36	CR	PREandEDT	Response	637	637	No	Alive	ipiPD1_36_EDT	EDT	ipiPD1	0.836023	R

## Sheet: 5c
Supplementary Data 5c. ssGSEA pathway scores based on responder vs non-responder analysis in on-treatment samples in Lee et al. dataset.(FDR-corrected two-sided Welch t-test between R and NR)
Pathway	Pt_9_PROG	Pt_10_PROG	Pt_21_PROG	Pt_22_RES	Pt_23_RES	Pt_24_PROG	Pt_24_RES	Pt_25_PROG	Pt_26_PROG	Pt_29_RES	Pt_30_PROG	Pt_31_PROG1	Pt_31_PROG2	Pt_31_PROG3	Pt_31_PROG4	Pt_44_PROG1	Pt_44_PROG2	Pt_45_RES	Pt_46_PROG1	Pt_46_PROG2	Pt_47_PROG	Pt_48_PROG1	Pt_48_PROG2	Pt_49_PROG	Pt_50_PROG	Pt_51_PROG	Pt_52_PROG1	Pt_52_PROG2	Pt_53_RES	Pt_53_PROG1	Pt_53_PROG2	Pt_54_PROG1	Pt_54_PROG2	Pt_54_PROG3	Pt_55_PROG
COMPLEMENT_CASCADE	0.0355016	0.0309632	0.0854893	0.0493835	0.0891078	-0.0157562	0.095881	0.083378	0.0361861	0.0598301	0.0120152	-0.11917	-0.0181171	0.000737098	-0.139363	0.068956	0.0511554	0.144293	0.101884	-0.0541876	0.10236	0.111047	-0.0629885	0.0957365	0.0545013	0.0967619	0.0280882	0.0657967	0.0663225	0.0414166	0.0103008	0.032185	0.0408119	0.0232163	0.078713
IMMUNOREGULATORY_INTERACTIONS_BETWEEN_A_LYMPHOID_AND_A_NON_LYMPHOID_CELL	0.254589	0.132443	0.0831865	0.186955	0.350273	-0.00708735	0.336163	0.0901121	0.0705497	0.231116	0.0235622	-0.064865	0.0798052	0.137912	-0.0744296	0.158615	0.125505	0.356659	0.292595	0.00250449	0.184789	0.247128	-0.0155197	0.355633	0.247061	0.28692	0.200524	0.119327	0.247126	0.180594	0.111022	0.154439	0.0920884	0.167793	0.189057
INITIAL_TRIGGERING_OF_COMPLEMENT	0.207847	0.140999	0.266425	0.248205	0.258061	0.111445	0.275582	0.268073	0.170803	0.238948	0.170808	-0.0435931	0.112572	0.132783	-0.116664	0.254139	0.223429	0.306165	0.257588	0.0601206	0.272046	0.29165	0.0306901	0.265879	0.214458	0.285254	0.21614	0.263703	0.21826	0.193979	0.147985	0.21797	0.198629	0.203409	0.252196
PHASE_I_FUNCTIONALIZATION_OF_COMPOUNDS	-0.132828	-0.165847	-0.107819	-0.0921609	-0.0842067	-0.15544	-0.0890857	-0.0866546	-0.115617	-0.086376	-0.0924348	-0.149328	-0.10802	-0.105177	-0.154285	-0.104807	-0.149865	-0.0277984	0.0969696	-0.137645	-0.084043	-0.0191209	-0.16554	-0.057697	-0.105056	-0.0974724	-0.0963297	-0.123255	-0.0706566	-0.123561	-0.109239	-0.0855021	-0.0857705	-0.0862604	-0.146824
PEROXISOMAL_LIPID_METABOLISM	0.233084	0.159564	0.231901	0.158786	0.231267	0.254696	0.225695	0.239414	0.17614	0.233655	0.176403	0.253828	0.255446	0.253401	0.257296	0.248972	0.235582	0.218765	0.23181	0.1808	0.271316	0.194329	0.158105	0.176494	0.211198	0.212096	0.196284	0.237123	0.235062	0.234526	0.224034	0.206995	0.256507	0.225393	0.228958
SYNTHESIS_OF_BILE_ACIDS_AND_BILE_SALTS_VIA_7ALPHA_HYDROXYCHOLESTEROL	-0.0303397	-0.0249304	0.0850275	0.0209365	-0.0143004	0.0817988	0.0177222	-0.0161774	-0.0624684	0.0891115	0.0495463	-0.0103977	-0.0289501	0.00488533	0.00537898	0.0482992	-0.00334349	0.00850436	0.161329	-0.0312525	0.12676	0.0991189	-0.0287377	0.0181216	-0.0389746	0.0144495	0.132178	0.215421	0.0311192	0.0170898	0.0275369	0.00952359	0.0678358	0.00457101	-0.0506645
GENERATION_OF_SECOND_MESSENGER_MOLECULES	0.517423	0.361531	0.351451	0.478596	0.619689	0.241597	0.6006	0.290609	0.328531	0.474586	0.289699	0.094192	0.295307	0.359707	0.0884405	0.414714	0.379613	0.506619	0.47403	0.137273	0.455214	0.530862	0.20555	0.576577	0.482646	0.550825	0.508323	0.380413	0.491778	0.469275	0.362455	0.397523	0.369254	0.430777	0.451609
FATTY_ACID_METABOLISM	0.158005	0.129373	0.180458	0.146588	0.223468	0.159641	0.191226	0.175958	0.136477	0.205268	0.146763	0.148032	0.18763	0.189135	0.178685	0.200781	0.162862	0.235355	0.293032	0.17532	0.211597	0.216312	0.129262	0.192516	0.199645	0.190593	0.166571	0.176247	0.188822	0.190859	0.174462	0.175028	0.203997	0.172394	0.161
PEROXISOMAL_PROTEIN_IMPORT	0.236564	0.184475	0.262534	0.20652	0.251257	0.222298	0.21849	0.255543	0.206935	0.235466	0.225672	0.24752	0.238877	0.240831	0.230291	0.240011	0.225971	0.266366	0.26564	0.241639	0.300971	0.211827	0.168096	0.200353	0.227745	0.264474	0.206739	0.240325	0.22172	0.210658	0.202693	0.222108	0.284181	0.229054	0.208569
BIOLOGICAL_OXIDATIONS	-0.114646	-0.130053	-0.08891	-0.10809	-0.0543171	-0.113142	-0.0736177	-0.0934932	-0.126198	-0.0649951	-0.0829818	-0.13188	-0.104452	-0.0919242	-0.106974	-0.0938061	-0.119841	-0.0145717	0.0768953	-0.111858	-0.0573254	-0.0355674	-0.144593	-0.0496979	-0.097803	-0.0768534	-0.0917353	-0.10807	-0.0551677	-0.0918928	-0.0844578	-0.0749978	-0.0877681	-0.0870232	-0.100026
BILE_ACID_AND_BILE_SALT_METABOLISM	-0.0331838	-0.00298079	0.053294	0.0351129	0.007224	0.0602352	0.0149666	-0.00216706	-0.051431	0.0908741	0.0441309	-0.00971745	-0.0205735	0.0151864	0.0119053	0.0374635	-0.0230764	0.0203295	0.150469	-0.00399976	0.0969488	0.0635816	-0.0395758	0.0340106	-0.0426262	0.0196759	0.0832359	0.152315	0.0215801	0.015285	0.0329793	0.00631351	0.0673053	-0.00543706	-0.0441917
ARACHIDONIC_ACID_METABOLISM	-0.0173215	-0.0387048	0.0364764	0.0512467	0.0969427	-0.0151817	0.0730189	0.0132418	0.00168738	0.0586526	0.00289674	-0.0870433	0.0133866	0.00838576	-0.0292337	0.0487298	-0.0101516	0.105814	0.248026	-0.0301486	0.0502072	0.115456	-0.0571919	0.0769207	0.0702253	0.065238	0.00575531	0.0348252	0.0249933	0.0312068	0.00739026	-0.00333132	0.0228246	-0.0257767	-0.0347882
SYNTHESIS_OF_BILE_ACIDS_AND_BILE_SALTS	-0.0080219	0.00767042	0.101547	0.0689214	0.0169892	0.100548	0.0443004	0.0153074	-0.0216169	0.123682	0.086368	0.0201474	0.011338	0.0426506	0.0485585	0.0789967	0.0144445	0.0229274	0.162296	-0.00518679	0.122827	0.107784	-0.0089105	0.0440696	-0.00955895	0.0378172	0.136823	0.211406	0.0544834	0.04161	0.0607911	0.0335226	0.0975595	0.0212741	-0.0236881
PD_1_SIGNALING	0.602587	0.450141	0.461618	0.514405	0.674728	0.318533	0.670608	0.379626	0.392374	0.549433	0.311904	0.0779544	0.375955	0.447498	0.0972124	0.490376	0.470469	0.586663	0.529257	0.205956	0.489698	0.618923	0.235672	0.621292	0.573135	0.617553	0.607729	0.462742	0.586426	0.546409	0.454608	0.471705	0.418772	0.50981	0.540553
CYTOCHROME_P450_ARRANGED_BY_SUBSTRATE_TYPE	-0.318568	-0.31292	-0.288944	-0.251366	-0.254076	-0.29265	-0.268098	-0.281303	-0.284615	-0.25876	-0.232536	-0.311137	-0.257591	-0.258425	-0.274549	-0.271051	-0.323783	-0.184851	-0.107373	-0.292369	-0.319073	-0.238093	-0.314296	-0.220313	-0.273268	-0.28737	-0.268218	-0.261078	-0.295459	-0.325272	-0.294485	-0.263419	-0.281874	-0.275855	-0.282565
FDR-corrected Welch t-test of ssGSEA pathway scores between responder and non-responder (P<0.05)
	Welch_ttest(Lee et al.)	FDR(Lee et al.)
COMPLEMENT CASCADE	0.011067	0.0276674
IMMUNOREGULATORY INTERACTIONS BETWEEN A LYMPHOID AND A NON LYMPHOID CELL	0.00147512	0.00737561
INITIAL TRIGGERING OF COMPLEMENT	0.00203508	0.00763157
PHASE I FUNCTIONALIZATION OF COMPOUNDS	0.0425398	0.0911568
PEROXISOMAL LIPID METABOLISM	0.759456	0.898287
SYNTHESIS OF BILE ACIDS AND BILE SALTS VIA 7ALPHA HYDROXYCHOLESTEROL	0.854533	0.898287
GENERATION OF SECOND MESSENGER MOLECULES	0.000528983	0.00478437
FATTY ACID METABOLISM	0.200496	0.300744
PEROXISOMAL PROTEIN IMPORT	0.841031	0.898287
BIOLOGICAL OXIDATIONS	0.0796429	0.14933
BILE ACID AND BILE SALT METABOLISM	0.591198	0.806179
ARACHIDONIC ACID METABOLISM	0.00804321	0.0241296
SYNTHESIS OF BILE ACIDS AND BILE SALTS	0.898287	0.898287
PD 1 SIGNALING	0.000637916	0.00478437
CYTOCHROME P450 ARRANGED BY SUBSTRATE TYPE	0.189362	0.300744

## Sheet: 5d
Supplementary Data 5d. PASS-ON signature scores of on-treatment samples in Lee et al. dataset.
Patient.ID	irRC	Hetergeneous.response	Baseline.biopsy	Baseline.biopsy.site	Treatment	Start.of.treatment	On.treatment.Biopsy	On.treatment.biopsy.site	Overall.survival..months.	Vital.status	Resp_NoResp_irRC	Resp_NoResp_ResPROG	Pt_ID	Need	Need2	SS	Samples_Resp
Patient 09	CR	NA	NA	NA	Pembrolizumab	42009	Acquired PROG	Breast	46.8	Alive	Response	No_Response	Pt_9_PROG	N	N	0.31091	NR
Patient 10	CR	NA	NA	NA	Pembrolizumab	41200	Acquired PROG	LN	66.4	Alive	Response	No_Response	Pt_10_PROG	N	N	0.178136	NR
Patient 21	PR	NA	Yes	LN	Pembrolizumab	41676	Acquired PROG	Lung	50.8	Alive	Response	No_Response	Pt_21_PROG	N	N	0.234325	NR
Patient 22	PR	NA	Yes	SC	Pembrolizumab	41564	Responding	Bowel	35.1	Dead	Response	Response	Pt_22_RES	Y	Y	0.23931	R
Patient 23	PR	NA	Yes	SC	Pembrolizumab	41960	Responding	SC	41.4	Alive	Response	Response	Pt_23_RES	Y	Y	0.440996	R
Patient 24	PR	Yes	Yes	LN	Pembrolizumab	41037	Acquired PROG	LN, spine	71.8	Alive	Response	No_Response	Pt_24_PROG	N	N	0.166738	NR
Patient 24	PR	Yes	Yes	LN	Pembrolizumab	41037	Responding	LN, spine	71.8	Alive	Response	Response	Pt_24_RES	Y	Y	0.394714	R
Patient 25	PR	NA	NA	NA	Pembrolizumab	41940	Acquired PROG	Brain	22.2	Dead	Response	No_Response	Pt_25_PROG	N	N	0.197566	NR
Patient 26	PR	NA	NA	NA	Pembrolizumab	41593	Acquired PROG	LN	53.5	Alive	Response	No_Response	Pt_26_PROG	N	N	0.168185	NR
Patient 29	SD	NA	Yes	SC	Nivolumab	41886	Responding	SC	29.5	Dead	No_Response	Response	Pt_29_RES	Y	Y	0.324016	R
Patient 30	SD	Yes	NA	NA	Nivolumab	42160	Innate PROG	Brain	11.2	Dead	No_Response	No_Response	Pt_30_PROG	Y	Y	0.15169	NR
Patient 31	SD	Yes	Yes	SC	Pembrolizumab	41214	Innate PROG	SC	27.1	Dead	No_Response	No_Response	Pt_31_PROG1	Y	Y	0.0978001	NR
Patient 31	SD	Yes	Yes	SC	Pembrolizumab	41214	Innate PROG	SC	27.1	Dead	No_Response	No_Response	Pt_31_PROG2	N	N	0.211254	NR
Patient 31	SD	Yes	Yes	SC	Pembrolizumab	41214	Innate PROG	SC	27.1	Dead	No_Response	No_Response	Pt_31_PROG3	N	N	0.248251	NR
Patient 31	SD	Yes	Yes	SC	Pembrolizumab	41214	Innate PROG	SC	27.1	Dead	No_Response	No_Response	Pt_31_PROG4	N	N	0.111782	NR
Patient 44	PD	NA	Yes	SC	Nivolumab	41995	Innate PROG	Brain	40.3	Alive	No_Response	No_Response	Pt_44_PROG1	Y	Y	0.286921	NR
Patient 44	PD	NA	Yes	SC	Nivolumab	41995	Acquired PROG	SC	40.3	Alive	No_Response	No_Response	Pt_44_PROG2	N	N	0.233525	NR
Patient 45	PD	Yes	Yes	LN	Pembrolizumab	42198	Responding	LN	9.2	Dead	No_Response	Response	Pt_45_RES	Y	Y	0.37091	R
Patient 46	PD	Yes	Yes	SC	Pembrolizumab	42430	Acquired PROG	SC	26	Alive	No_Response	No_Response	Pt_46_PROG1	N	N	0.404808	NR
Patient 46	PD	Yes	Yes	SC	Pembrolizumab	42430	Acquired PROG	SC	26	Alive	No_Response	No_Response	Pt_46_PROG2	N	N	0.118499	NR
Patient 47	PD	NA	Yes	SC	Pembrolizumab	41193	Innate PROG	SC	5.5	Dead	No_Response	No_Response	Pt_47_PROG	Y	Y	0.321722	NR
Patient 48	PD	NA	Yes	LN	Pembrolizumab	42507	Innate PROG	SC	23.4	Alive	No_Response	No_Response	Pt_48_PROG1	Y	Y	0.36107	NR
Patient 48	PD	NA	Yes	LN	Pembrolizumab	42507	Innate PROG	LN	23.4	Alive	No_Response	No_Response	Pt_48_PROG2	Y	N	0.111044	NR
Patient 49	PD	Yes	Yes	LN	Pembrolizumab	41865	Innate PROG	SC	44.5	Alive	No_Response	No_Response	Pt_49_PROG	Y	Y	0.351023	NR
Patient 50	PD	Yes	NA	NA	Nivolumab	42089	Acquired PROG	Brain	18.4	Dead	No_Response	No_Response	Pt_50_PROG	N	N	0.319182	NR
Patient 51	PD	NA	NA	NA	Pembrolizumab	41683	Innate PROG	SC	50.5	Alive	No_Response	No_Response	Pt_51_PROG	Y	Y	0.351575	NR
Patient 52	PD	Yes	NA	NA	Pembrolizumab	42247	Innate PROG	SC	32	Alive	No_Response	No_Response	Pt_52_PROG1	Y	Y	0.302053	NR
Patient 52	PD	Yes	NA	NA	Pembrolizumab	42247	Innate PROG	Spleen	32	Alive	No_Response	No_Response	Pt_52_PROG2	Y	N	0.243151	NR
Patient 53	PD	NA	NA	NA	Nivolumab	42361	Responding	SC	28.2	Alive	No_Response	Response	Pt_53_RES	Y	Y	0.325678	R
Patient 53	PD	NA	NA	NA	Nivolumab	42361	Innate PROG	brain	28.2	Alive	No_Response	No_Response	Pt_53_PROG1	Y	N	0.307994	NR
Patient 53	PD	NA	NA	NA	Nivolumab	42361	innate PROG	brain	28.2	Alive	No_Response	No_Response	Pt_53_PROG2	N	N	0.229529	NR
Patient 54	PD	Yes	NA	NA	Nivolumab	42179	Innate PROG	Bowel	34.2	Alive	No_Response	No_Response	Pt_54_PROG1	Y	Y	0.240099	NR
Patient 54	PD	Yes	NA	NA	Nivolumab	42179	Innate PROG	brain	34.2	Alive	No_Response	No_Response	Pt_54_PROG2	Y	N	0.258643	NR
Patient 54	PD	Yes	NA	NA	Nivolumab	42179	Acquired PROG	SC	34.2	Alive	No_Response	No_Response	Pt_54_PROG3	N	N	0.264641	NR
Patient 55	PD	Yes	NA	NA	Pembrolizumab	41450	Innate PROG	SC	13.4	Dead	No_Response	No_Response	Pt_55_PROG	Y	Y	0.271125	NR

## Sheet: 5e
Supplementary Data 5e. ssGSEA pathway scores based on responder vs non-responder analysis in on-treatment samples in MGH dataset.(FDR-corrected two-sided Welch t-test between R and NR)
Pathway	MGH200_FFPE_072716	MGH530_FFPE_091916	MGH530_FFPE_032417	MGH42_112414_1_bam	MGH42_122914_1_bam	MGH42_122914_2_1_bam	MGHIPIPD1001_092414_bam	MGHIPIPD1001_070215_1_bam	MGHIPIPD1001_070215_2_bam	MGHIPIPD1001_070715_1_bam	MGHIPIPD1001_070715_2_bam	MGHIPIPD1001_070715_3_bam	MGH27_070213_bam	MGH39_082514_1_bam	MGH39_082514_2_bam	MGH39_082514_3_bam	MGH39_082514_4_bam	MGH39_082514_5_bam	MGH39_103114_bam	MGH99_041914_bam	MGH148_123114_1_bam	MGH148_123114_2_bam	MGH208_051315_bam	MGH253_070616_bam	MGH62_5_27_14_S7	MGH62_7_8_14_S8	MGH51_081413	MGH51_041814	MGH422_110515	MGHPDL002_080112	MGH98_051514
COMPLEMENT_CASCADE	0.0888899	0.209907	0.180363	0.0522035	0.0551783	0.0553329	-0.00561674	0.00620544	0.0980087	0.110758	-0.0107238	0.00332116	0.0482391	0.0330102	0.133803	0.0905368	0.0198008	0.0973394	0.0557755	-0.0591082	0.0394153	0.00103257	-0.0140562	-0.118387	-0.28736	-0.342573	-0.0121425	0.0556482	0.0744855	0.0700532	0.0636308
IMMUNOREGULATORY_INTERACTIONS_BETWEEN_A_LYMPHOID_AND_A_NON_LYMPHOID_CELL	0.107157	0.342692	0.406163	0.315554	0.308256	0.340968	0.0553642	0.122531	0.21564	0.13727	-0.0208052	0.0169609	0.319825	0.193194	0.45411	0.375513	0.250967	0.446059	0.346868	0.15791	0.21265	0.140313	0.197267	-0.0446812	-0.00626039	-0.0777451	0.130789	0.361608	0.424941	0.298876	0.354334
INITIAL_TRIGGERING_OF_COMPLEMENT	0.34735	0.544457	0.3986	0.263647	0.273406	0.272291	0.111229	0.132514	0.247208	0.294637	0.161848	0.176108	0.230624	0.22216	0.309157	0.269675	0.185462	0.276301	0.242986	0.0983764	0.256844	0.216073	0.175197	0.0195464	-0.144395	-0.185875	0.189987	0.266804	0.267386	0.283258	0.275757
PHASE_I_FUNCTIONALIZATION_OF_COMPOUNDS	0.0730973	0.112597	0.0977059	-0.0582509	-0.0753286	-0.0582513	-0.054532	-0.0934833	0.0366943	0.136155	0.0662625	0.0594018	-0.0499874	0.000391096	0.0709075	0.0205617	-0.0876943	0.0158684	-0.0557565	-0.138385	-0.0599364	-0.0722744	-0.0747978	-0.064457	-0.277736	-0.213268	0.103437	-0.0503715	-0.0220754	0.00684283	0.105432
PEROXISOMAL_LIPID_METABOLISM	0.203546	0.20077	0.224432	0.129212	0.135772	0.121859	0.257145	0.259053	0.28806	0.331852	0.269475	0.281639	0.162067	0.144958	0.178181	0.181443	0.177407	0.177813	0.19384	0.144691	0.194927	0.185737	0.139784	0.0400268	0.405796	0.264067	0.134814	0.16482	0.0661701	0.131701	0.176701
SYNTHESIS_OF_BILE_ACIDS_AND_BILE_SALTS_VIA_7ALPHA_HYDROXYCHOLESTEROL	-0.100136	-0.008371	-0.0258942	-0.0458393	-0.0339816	-0.0926013	-0.0273858	-0.0774861	0.0333041	0.16602	0.059581	0.0528636	-0.0957358	-0.0325546	0.0627195	0.0366695	-0.0415593	-0.0132076	-0.0429121	-0.101767	-0.0794171	-0.087192	-0.0598357	-0.133603	-0.122763	-0.276672	0.0611596	-0.025859	-0.141452	-0.0618166	0.00601418
GENERATION_OF_SECOND_MESSENGER_MOLECULES	0.2937	0.56274	0.632901	0.474137	0.475563	0.477632	0.206408	0.14513	0.226938	0.270508	0.236568	0.198064	0.433123	0.325051	0.482503	0.450908	0.351714	0.507274	0.448641	0.341878	0.390738	0.291968	0.39227	-0.000306476	0.106595	0.0353208	0.34589	0.509204	0.593989	0.446976	0.525622
FATTY_ACID_METABOLISM	0.273616	0.279252	0.278935	0.136052	0.136877	0.144396	0.175765	0.177425	0.246728	0.302748	0.258323	0.273317	0.156283	0.176266	0.228925	0.22149	0.179781	0.230307	0.198872	0.147417	0.17563	0.156938	0.121974	0.0698441	0.350489	0.232976	0.211433	0.169488	0.154304	0.15734	0.246611
PEROXISOMAL_PROTEIN_IMPORT	0.279014	0.17511	0.177455	0.181514	0.177189	0.172491	0.245087	0.253006	0.278401	0.325626	0.263716	0.283929	0.191814	0.171232	0.229777	0.223974	0.224351	0.22349	0.22361	0.168219	0.189166	0.191218	0.167499	0.0796285	0.401442	0.218536	0.161024	0.190225	0.100092	0.142288	0.189623
BIOLOGICAL_OXIDATIONS	0.0183024	-0.0138995	-0.0770075	-0.110459	-0.127462	-0.084423	-0.101632	-0.119865	-0.0390606	0.0293314	0.00680311	0.0171389	-0.0771888	-0.0546039	-0.00328973	-0.0442133	-0.117674	-0.0319427	-0.0840004	-0.144644	-0.075207	-0.0888405	-0.0936844	-0.13903	-0.282379	-0.288634	0.0269256	-0.078766	-0.0514054	-0.0570337	0.0367626
BILE_ACID_AND_BILE_SALT_METABOLISM	0.0160026	0.0891941	0.0550179	0.0135262	-0.0113252	-0.0455922	-0.0122543	-0.0435901	0.030021	0.125577	0.0749596	0.0376431	-0.0592647	-0.00704668	0.0782735	0.0269778	-0.0213077	0.00883847	-0.0157194	-0.0502056	-0.0332934	-0.0521526	0.00167966	-0.0627032	-0.128621	-0.206057	0.0855032	-0.00190185	-0.0459553	-0.0313527	0.0499142
ARACHIDONIC_ACID_METABOLISM	0.0978022	0.174749	0.165196	0.00218915	-0.0121159	0.0276538	-0.0771846	-0.0533951	0.00119193	0.0621628	0.103674	0.113768	0.00327994	0.0638376	0.132464	0.0701276	-0.0128315	0.12362	0.0600136	-0.0491541	0.0243716	-0.0291082	-0.0241992	-0.0745185	-0.11957	-0.139123	0.178513	0.0422422	0.099128	0.0471628	0.204109
SYNTHESIS_OF_BILE_ACIDS_AND_BILE_SALTS	-0.00596672	0.0639126	0.0560686	0.00084449	0.0102689	-0.0398428	0.00919086	-0.0402073	0.0524793	0.16457	0.07402	0.0572805	-0.0562489	-0.0140772	0.0795456	0.0552964	-0.0139782	0.00881606	-0.0073931	-0.0626054	-0.0430455	-0.0543731	-0.00190443	-0.0654457	-0.0864388	-0.231585	0.0713271	0.00718576	-0.0846984	-0.018083	0.0310003
PD_1_SIGNALING	0.479348	0.801427	0.827728	0.6913	0.693943	0.691719	0.290968	0.215241	0.336186	0.423226	0.36956	0.362175	0.612935	0.502696	0.679305	0.643168	0.541631	0.690077	0.649103	0.487035	0.579423	0.452833	0.528798	0.0948288	0.359939	0.227712	0.506262	0.691344	0.706636	0.640498	0.692731
CYTOCHROME_P450_ARRANGED_BY_SUBSTRATE_TYPE	-0.147357	-0.172272	-0.117419	-0.270191	-0.249872	-0.286521	-0.296737	-0.306057	-0.275781	-0.207687	-0.122857	-0.173542	-0.242748	-0.22679	-0.194535	-0.258796	-0.27528	-0.246447	-0.283367	-0.254131	-0.224948	-0.309923	-0.26489	-0.257467	-0.594204	-0.430708	-0.0581901	-0.293364	-0.20161	-0.277225	-0.0661072
FDR-corrected Welch t-test of ssGSEA pathway scores between responder and non-responder (P<0.05)
	Welch_ttest(MGH et al.)	FDR(MGH et al.)
COMPLEMENT CASCADE	0.0116684	0.0437566
IMMUNOREGULATORY INTERACTIONS BETWEEN A LYMPHOID AND A NON LYMPHOID CELL	0.0969261	0.145389
INITIAL TRIGGERING OF COMPLEMENT	0.0181813	0.054544
PHASE I FUNCTIONALIZATION OF COMPOUNDS	0.00570655	0.0285328
PEROXISOMAL LIPID METABOLISM	0.52103	0.601188
SYNTHESIS OF BILE ACIDS AND BILE SALTS VIA 7ALPHA HYDROXYCHOLESTEROL	0.637095	0.637095
GENERATION OF SECOND MESSENGER MOLECULES	0.0272076	0.058302
FATTY ACID METABOLISM	0.0933561	0.145389
PEROXISOMAL PROTEIN IMPORT	0.369579	0.461974
BIOLOGICAL OXIDATIONS	0.0329301	0.0617439
BILE ACID AND BILE SALT METABOLISM	0.136946	0.186745
ARACHIDONIC ACID METABOLISM	0.000811072	0.0121661
SYNTHESIS OF BILE ACIDS AND BILE SALTS	0.584842	0.626616
PD 1 SIGNALING	0.0242398	0.058302
CYTOCHROME P450 ARRANGED BY SUBSTRATE TYPE	0.00194693	0.014602

## Sheet: 5f
Supplementary Data 5f. PASS-ON signature scores of on-treatment samples in MGH dataset.
Sample	batch	patient	treatment	state	day	response	pfs	os	censure_pfs	censure_os	Resp_NoResp	SS	Samples_Resp
MGH200_FFPE_072716	SN0131794	200	PDL1	ON	138	PR	1282	1300	0	0	Response	0.269142	R
MGH530_FFPE_091916	SN0131794	530	PD1	ON	21	PR	176	977	1	0	Response	0.477583	R
MGH530_FFPE_032417	SN0131794	530	PD1	ON	207	PR	176	977	1	0	Response	0.529367	R
MGH42_112414_1_bam	SN0123099	42	PD1	ON	38	PD	48	163	1	1	No_Response	0.243496	NR
MGH42_122914_1_bam	SN0123099	42	PD1	ON	73	PD	48	163	1	1	No_Response	0.247435	NR
MGH42_122914_2_1_bam	SN0123099	42	PD1	ON	73	PD	48	163	1	1	No_Response	0.24902	NR
MGHIPIPD1001_092414_bam	SN0123099	IPIPD1001	IPIPD1	ON	153	PD	424	470	1	1	No_Response	0.153439	NR
MGHIPIPD1001_070215_1_bam	SN0123099	IPIPD1001	IPIPD1	ON	434	PD	424	470	1	1	No_Response	0.129801	NR
MGHIPIPD1001_070215_2_bam	SN0123099	IPIPD1001	IPIPD1	ON	434	PD	424	470	1	1	No_Response	0.221881	NR
MGHIPIPD1001_070715_1_bam	SN0123099	IPIPD1001	IPIPD1	ON	439	PD	424	470	1	1	No_Response	0.320853	NR
MGHIPIPD1001_070715_2_bam	SN0123099	IPIPD1001	IPIPD1	ON	439	PD	424	470	1	1	No_Response	0.234761	NR
MGHIPIPD1001_070715_3_bam	SN0123099	IPIPD1001	IPIPD1	ON	439	PD	424	470	1	1	No_Response	0.235444	NR
MGH27_070213_bam	SN0119610	27	PD1	ON	28	PD	55	90	1	1	No_Response	0.239351	NR
MGH39_082514_1_bam	SN0119610	39	PD1	ON	21	PD	84	208	1	1	No_Response	0.192031	NR
MGH39_082514_2_bam	SN0119610	39	PD1	ON	21	PD	84	208	1	1	No_Response	0.344627	NR
MGH39_082514_3_bam	SN0119610	39	PD1	ON	21	PD	84	208	1	1	No_Response	0.31618	NR
MGH39_082514_4_bam	SN0119610	39	PD1	ON	21	PD	84	208	1	1	No_Response	0.219859	NR
MGH39_082514_5_bam	SN0119610	39	PD1	ON	21	PD	84	208	1	1	No_Response	0.359565	NR
MGH39_103114_bam	SN0119610	39	PD1	ON	88	PD	84	208	1	1	No_Response	0.300757	NR
MGH99_041914_bam	SN0119610	99	PD1	ON	3	PD	279	492	1	1	No_Response	0.175518	NR
MGH148_123114_1_bam	SN0119610	148	PD1	ON	209	PD	106	420	1	1	No_Response	0.243483	NR
MGH148_123114_2_bam	SN0119610	148	PD1	ON	209	PD	106	420	1	1	No_Response	0.172621	NR
MGH208_051315_bam	SN0119610	208	PD1	ON	63	PD	155	521	1	1	No_Response	0.179454	NR
MGH253_070616_bam	SN0119610	253	PDL1	ON	602	PD	132	635	1	1	No_Response	0.0398144	NR
MGH62_5_27_14_S7	17samples	62	PD1	ON	3	PD	178	660	1	1	No_Response	0.310175	NR
MGH62_7_8_14_S8	17samples	62	PD1	ON	45	PD	178	660	1	1	No_Response	0.135614	NR
MGH51_081413	14_samples	51	PDL1	ON	342	SD	415	2321	1	0	No_Response	0.221027	NR
MGH51_041814	14_samples	51	PDL1	ON	589	SD	415	2321	1	0	No_Response	0.297898	NR
MGH422_110515	14_samples	422	IPIPD1	ON	35	PR	1335	1441	0	0	Response	0.284818	R
MGHPDL002_080112	14_samples	PDL002	PDL1	ON	44	PD	136	296	1	1	No_Response	0.240779	NR
MGH98_051514	14_samples	98	Nivolumab	ON	14	PR	847	1898	1	1	Response	0.384458	R
