# Supplementary material for: Pathway signatures derived from on-treatment tumor specimens predict response to anti-PD1 blockade in metastatic melanoma
Source: Nat Commun. 2021 Oct 15;12:6023. doi: 10.1038/s41467-021-26299-4 (PMC8519947; doi:10.1038/s41467-021-26299-4)
Supplement: Supplementary file 8 — Supplementary Data 6 [file 41467_2021_26299_MOESM8_ESM.xlsx]

## Sheet: 6a
Supplementary Data 6a. Differential gene expression between pre- and on-treatment biopsy samples of responders in Riaz et al. dataset.The two-sided Wald-test statistics are computed to exam the differential expression across the two sample groups. And the p-values are corrected by multiple testing using FDR/Benjamini-Hochberg (BH) method.
symbol	baseMean	log2FoldChange	lfcSE	stat	pvalue	padj
PDCD1	342.822	1.78568	0.336667	5.30399	1.13296e-07	0.00169333
TMEM86B	179.898	0.772442	0.163476	4.72509	2.30011e-06	0.0090765
PSMB10	2092.3	0.814636	0.176632	4.61206	3.98695e-06	0.0090765
IL32	6165.03	1.20051	0.260491	4.60865	4.05287e-06	0.0090765
PRF1	1209.89	1.60692	0.348817	4.60676	4.08984e-06	0.0090765
GZMH	493.211	1.71878	0.376605	4.56387	5.02184e-06	0.0090765
CA11	264.405	0.709298	0.155566	4.55947	5.12824e-06	0.0090765
SPATA13	3353.42	0.50471	0.111801	4.51435	6.35118e-06	0.0090765
MT1E	1686.02	1.35555	0.30547	4.4376	9.09692e-06	0.00950845
CP	14499.9	1.84243	0.418445	4.40303	1.06748e-05	0.00950845
AGAP2	352.633	0.704844	0.160206	4.39962	1.08442e-05	0.00950845
DBH	186.955	1.76464	0.403254	4.376	1.20876e-05	0.00950845
ABCB1	670.599	1.06421	0.245454	4.3357	1.45297e-05	0.0108446
DENND1C	804.514	0.801274	0.186121	4.30513	1.66884e-05	0.0108446
UBE2QL1	103.087	1.25957	0.294315	4.27965	1.87187e-05	0.010872
SMCO4	662.732	0.8826	0.206342	4.27735	1.89129e-05	0.010872
PIGR	2609.86	2.36272	0.559977	4.21932	2.45045e-05	0.0135646
BID	1170.8	0.399117	0.0952749	4.18911	2.80056e-05	0.0139524
HLA-L	637.718	0.815611	0.196147	4.15816	3.20824e-05	0.0154459
SLC2A6	359.716	0.775446	0.186799	4.15122	3.30702e-05	0.0154459
GCHFR	792.693	0.947562	0.230428	4.11218	3.91949e-05	0.0169953
PLEKHF1	322.827	0.837685	0.203751	4.11131	3.93426e-05	0.0169953
ODF3B	277.522	0.927299	0.226021	4.10271	4.08343e-05	0.0169953
LAG3	758.338	1.47408	0.362416	4.06737	4.75459e-05	0.0178871
FBP1	2912.99	1.53956	0.378546	4.06703	4.7617e-05	0.0178871
NKG7	1423.2	1.44071	0.354349	4.06578	4.78713e-05	0.0178871
HS3ST3B1	137.266	1.42818	0.352919	4.04676	5.19322e-05	0.0185717
IL17RA	1938.96	0.324683	0.0802557	4.0456	5.21885e-05	0.0185717
HLA-F	5567.74	1.01477	0.251838	4.02947	5.59036e-05	0.0194311
ELL	675.903	0.347876	0.0864895	4.02217	5.76638e-05	0.0195873
NLRC5	2692.71	0.80663	0.201667	3.99981	6.33937e-05	0.0208041
LINC00623	423.455	0.422998	0.105853	3.9961	6.43944e-05	0.0208041
P4HTM	487.412	1.04224	0.26106	3.99235	6.54218e-05	0.0208041
CXCR6	912.853	1.50604	0.378586	3.97808	6.94736e-05	0.0216324
CD8A	2715.4	1.40544	0.354165	3.9683	7.2386e-05	0.0220792
PCGF5	3318.08	0.402142	0.101867	3.94773	7.88958e-05	0.0224753
TAPBPL	1333.05	0.706912	0.179082	3.94742	7.89977e-05	0.0224753
IRF1	3360.3	0.949414	0.24233	3.91786	8.93386e-05	0.0232054
GPR132	313.451	0.958594	0.244793	3.91594	9.00518e-05	0.0232054
CD8B	777.85	1.44778	0.370612	3.90646	9.36585e-05	0.0237258
ZNF319	426.56	0.260884	0.0673606	3.87295	0.000107527	0.0267614
GSDMD	1853.75	0.617878	0.159765	3.86742	0.000109994	0.0267614
SOD2	13215.8	0.707015	0.18292	3.86517	0.000111014	0.0267614
GZMA	1377	1.3794	0.359158	3.84065	0.00012271	0.0290207
PIK3AP1	4813.74	0.769739	0.200581	3.83755	0.000124269	0.0290207
SLC14A1	95.711	1.02178	0.268727	3.80231	0.000143351	0.0313356
GADD45B	1163.17	0.635389	0.16728	3.79836	0.000145655	0.0313356
SIRPG	510.639	1.30397	0.343525	3.79585	0.000147136	0.0313356
SIGLEC11	174.307	1.00705	0.265505	3.79297	0.000148858	0.0313356
SQOR	2816.41	0.844173	0.223252	3.78125	0.000156045	0.0319485
ITGAL	2899.43	1.0473	0.277607	3.77259	0.000161561	0.032631
IGFLR1	740.858	0.835668	0.222306	3.75908	0.000170537	0.0339845
NFKBIA	3337.03	0.549326	0.146278	3.75537	0.000173089	0.0340393
HGD	1604.6	2.40726	0.64237	3.74746	0.000178633	0.0345269
GBP5	5011.35	1.3732	0.366839	3.74334	0.000181591	0.0345269
TOX	643.077	0.861007	0.230381	3.73731	0.000185999	0.0345269
IL12RB1	543.242	0.927214	0.248196	3.73581	0.000187108	0.0345269
ARHGAP9	1068.38	0.785948	0.210523	3.73332	0.000188974	0.0345269
ITGB7	982.589	0.688963	0.184574	3.73271	0.000189429	0.0345269
SLA2	406.616	1.20411	0.323001	3.72789	0.000193086	0.0347695
GJD3	267.559	0.813642	0.218664	3.72097	0.000198458	0.0353113
CCL5	4769.72	1.3221	0.355857	3.71526	0.000202994	0.0356936
CCR5	1726.62	1.04514	0.281604	3.71137	0.000206142	0.0358256
CD7	472.058	1.35656	0.366069	3.70574	0.000210774	0.0361439
APOL2	2461.93	0.499663	0.134924	3.7033	0.00021281	0.0361439
IKZF3	2800.44	1.02937	0.278293	3.69888	0.000216552	0.0363661
CGNL1	1233.59	1.06999	0.29029	3.68595	0.000227855	0.037001
MIAT	871.705	1.06025	0.287704	3.68522	0.000228506	0.037001
TRADD	526.757	0.439134	0.119223	3.6833	0.000230235	0.037001
CD247	660.114	1.14724	0.312163	3.67513	0.000237732	0.0377994
FASLG	261.227	1.30706	0.356968	3.66156	0.000250688	0.0389856
DES	521.787	1.76665	0.483663	3.65263	0.000259564	0.0389856
RORC	672.448	1.82913	0.500937	3.65142	0.000260793	0.0389856
HS3ST3A1	143.46	1.3313	0.365066	3.64675	0.000265581	0.0389856
ZC3H12D	357.678	0.89227	0.244758	3.64552	0.000266854	0.0389856
SULT1A1	844.274	0.950025	0.261268	3.63621	0.000276674	0.0389856
FCRL6	181.823	1.44786	0.398196	3.63606	0.000276838	0.0389856
LY75	603.528	0.933035	0.256745	3.63409	0.000278964	0.0389856
SCARF1	444.873	0.722763	0.198935	3.63317	0.000279965	0.0389856
TNFAIP8L1	946.987	0.411471	0.113268	3.63273	0.000280434	0.0389856
IFITM10	273.119	1.0105	0.278435	3.62921	0.000284285	0.0389856
CD27	399.159	1.0403	0.286843	3.62674	0.000287022	0.0389856
TOX2	199.305	1.1681	0.322281	3.62449	0.000289536	0.0389856
SLC17A9	540.182	0.751902	0.208092	3.61331	0.000302309	0.0391423
PLAAT4	2243.86	1.18901	0.329173	3.61211	0.000303714	0.0391423
GBP2	6458.53	0.912598	0.2528	3.60996	0.000306244	0.0391423
LOC100507412	398.729	0.609214	0.168766	3.60982	0.000306413	0.0391423
PSME1	7651.37	0.472156	0.131158	3.59991	0.000318324	0.0396551
TYMP	2853.07	0.798394	0.222215	3.5929	0.000327023	0.0396551
CCL4	1003.51	1.12935	0.314465	3.59133	0.000328989	0.0396551
SUN2	5433.96	0.505662	0.140948	3.58758	0.000333761	0.0399072
TBC1D10C	751.615	1.11939	0.31286	3.57794	0.000346309	0.0403612
KDM8	288.506	0.797786	0.22307	3.5764	0.000348361	0.0403612
FLT3LG	208.718	0.873127	0.244366	3.57303	0.000352878	0.0405701
PSMB9	2620.86	0.917592	0.257395	3.56492	0.000363971	0.0409016
CYFIP2	2781.08	0.683131	0.192121	3.55574	0.000376922	0.0420409
SERPINA1	127071	1.41448	0.398157	3.55256	0.000381504	0.0422367
PSD4	2023.69	0.900952	0.25423	3.54385	0.000394333	0.0433361
SLC9A3R1	1802.43	0.537525	0.152519	3.52431	0.000424592	0.0453779
HLA-C	34017.6	0.818649	0.232306	3.52402	0.000425057	0.0453779
NAPSB	1285.74	0.956268	0.271689	3.51971	0.000432019	0.0454715
HCG26	178.85	1.00603	0.286561	3.51071	0.000446906	0.0463852
TGM2	6134.24	0.777261	0.221621	3.50717	0.000452896	0.0466256
ICAM3	1204.25	0.489758	0.139705	3.50567	0.000455462	0.0466256
TMPRSS3	82.2408	1.45383	0.415582	3.49831	0.000468222	0.0469722
KLHL2	1213.01	0.280559	0.0804204	3.48866	0.000485455	0.0483707
GZMB	872.36	1.35765	0.389601	3.48471	0.000492667	0.0486708
CD2	2079.95	1.097	0.315478	3.47725	0.000506587	0.0486708
TAPBP	7216.48	0.592685	0.170499	3.47617	0.000508627	0.0486708
APOL3	2547.94	0.953807	0.274601	3.47342	0.000513867	0.0486708
CD6	952.892	0.881873	0.254175	3.46955	0.000521321	0.0486708
RAB37	494.901	0.999188	0.288086	3.46837	0.000523619	0.0486708
HLA-B	104528	0.919649	0.265196	3.46781	0.000524718	0.0486708
ARHGAP45	1953.71	0.725867	0.209327	3.46763	0.000525076	0.0486708
RASSF7	310.748	0.897015	0.258777	3.46637	0.000527544	0.0486708
GCH1	1260.85	0.893974	0.258178	3.46262	0.000534938	0.0487206
SLC27A2	1219.22	1.44338	0.417185	3.45981	0.000540566	0.0487206
ATF5	2679.04	0.952731	0.275463	3.45866	0.000542874	0.0487206
APOBEC3F	487.505	0.421483	0.122099	3.45197	0.000556506	0.0487206
RILPL2	709.922	0.631489	0.183062	3.44959	0.000561438	0.0487206
NMI	1403.35	0.486473	0.141026	3.44952	0.000561577	0.0487206
MAP3K14	997.91	0.392488	0.113818	3.44839	0.000563941	0.0487206
SP140L	744.513	0.479487	0.13942	3.43915	0.00058355	0.0492754
MAN2B2	2763.91	0.401453	0.117061	3.42943	0.000604857	0.0499231
KLHDC7B	134.643	1.06532	0.310734	3.42841	0.000607132	0.0499231
DHRS3	2140.4	0.97573	0.285163	3.42166	0.000622395	0.0502139
DBP	398.923	0.443031	0.129603	3.41838	0.000629948	0.0502139
LAT	608.811	0.792394	0.23204	3.4149	0.000638055	0.0502139
PSTPIP2	790.789	0.715504	0.209664	3.41262	0.000643408	0.0502139
GBP1	9829.54	1.00341	0.294088	3.41192	0.00064506	0.0502139
EVL	3274.1	0.640822	0.188503	3.39953	0.000675005	0.0522727
UBE2L6	4678.92	0.771884	0.227266	3.39639	0.000682821	0.0524204
ANGPTL6	69.1542	1.16646	0.343485	3.39594	0.000683927	0.0524204
HLA-H	2322.98	0.967512	0.285487	3.38899	0.000701505	0.052953
MAP4K1	878.131	0.6393	0.188836	3.38547	0.000710561	0.053367
ETV7	325.159	1.03453	0.306093	3.3798	0.000725395	0.0538023
APBB1IP	1680.24	0.781809	0.2315	3.37715	0.000732416	0.0538023
CALHM6	950.802	0.898044	0.265976	3.37641	0.000734394	0.0538023
TPRG1	137.156	1.02977	0.305235	3.37371	0.000741634	0.0538023
APOBEC3D	496.115	0.43827	0.129931	3.3731	0.000743275	0.0538023
MYO7A	832.549	0.789043	0.234369	3.36668	0.000760793	0.0538023
TGFB1	2202.87	0.52078	0.154708	3.36622	0.000762068	0.0538023
ZAP70	688.503	1.23872	0.368776	3.35901	0.000782225	0.0540327
WWP2	1923.17	0.321607	0.0957619	3.3584	0.00078394	0.0540327
ASGR1	1275.84	1.21809	0.362878	3.35676	0.000788625	0.0540678
ARRDC1	599.16	0.506805	0.151106	3.35396	0.00079663	0.0541202
STXBP2	1626.33	0.643059	0.191844	3.35199	0.000802329	0.0542607
RPS6KA1	2358.78	0.523415	0.156575	3.3429	0.00082908	0.0558172
LINC00649	134.76	0.867257	0.260218	3.33281	0.000859729	0.0569051
USP30-AS1	69.7575	1.58113	0.474446	3.33257	0.000860468	0.0569051
CLSTN3	1526.61	0.487789	0.146546	3.32857	0.000872923	0.0572224
GFI1	243.124	0.755734	0.227776	3.31789	0.000907014	0.058362
SEPTIN1	857.197	0.965359	0.291667	3.3098	0.00093364	0.0595675
S1PR4	199.97	1.18496	0.358112	3.30891	0.000936596	0.0595675
TBC1D17	808.885	0.406739	0.123434	3.2952	0.0009835	0.0614333
CARD9	141.383	0.816649	0.247893	3.29435	0.000986484	0.0614333
AKR1A1	4663.96	0.364509	0.110688	3.29312	0.000990821	0.0614473
BATF	335.055	0.730176	0.22223	3.28567	0.00101739	0.0628346
UBASH3A	255.764	1.10627	0.336824	3.28443	0.0010219	0.0628531
SIT1	455.754	1.21644	0.371671	3.2729	0.00106449	0.0646066
CTSW	458.075	1.0399	0.318002	3.27011	0.00107508	0.0646066
PRR13	2324.09	0.277956	0.0850491	3.26818	0.00108243	0.0646066
CD3E	1943.48	1.06078	0.324599	3.26798	0.00108319	0.0646066
ACSL5	2467.27	0.821062	0.25142	3.2657	0.00109194	0.0646066
RAB8A	2945.15	0.294314	0.090195	3.26308	0.00110207	0.0646066
LYRM9	265.808	0.425915	0.130643	3.26014	0.00111356	0.0646066
GZMK	1490.28	1.25015	0.383519	3.25968	0.00111536	0.0646066
TMEM176B	7868.8	0.91578	0.280973	3.25931	0.00111683	0.0646066
TIGIT	1078.87	1.09844	0.337506	3.25458	0.0011356	0.0646066
CNDP2	7781.87	0.266137	0.0817733	3.25457	0.00113565	0.0646066
TNFRSF9	560.686	1.15978	0.356378	3.25435	0.00113652	0.0646066
NAAA	1307.13	0.581105	0.178682	3.25218	0.00114523	0.0646066
CD3D	1003.82	1.15191	0.354485	3.24953	0.00115597	0.0646066
ALDH16A1	682.006	0.479745	0.147756	3.24687	0.00116681	0.0646066
728875	660.483	0.301145	0.0927619	3.24643	0.00116862	0.0646066
CIITA	1773.98	0.861557	0.265562	3.24428	0.00117749	0.0646066
DNM2	4690.37	0.231304	0.0713097	3.24365	0.00118009	0.0646066
CD74	155353	0.879246	0.271274	3.24117	0.00119039	0.064933
KLRD1	333.23	1.04786	0.323401	3.24012	0.00119479	0.0649359
CD72	870.371	0.96636	0.298557	3.23677	0.00120891	0.065323
LOC100130872	118.793	1.29276	0.399754	3.2339	0.00122112	0.0656505
PSME3IP1	2269.37	0.219865	0.0680939	3.22885	0.00124289	0.0658925
CHI3L1	3427.15	1.31939	0.408988	3.22597	0.00125545	0.0658925
MLKL	657.245	0.445332	0.138239	3.22145	0.00127542	0.066652
SLC12A7	2173.81	0.369232	0.114675	3.21981	0.00128275	0.0668015
IFNG	154.071	1.55016	0.481753	3.21774	0.00129204	0.0670514
SHKBP1	1623.35	0.451267	0.140331	3.21574	0.00130109	0.0672875
CSF1	2118.24	0.553982	0.172467	3.2121	0.00131767	0.0679052
KBTBD8	421.018	0.550799	0.171528	3.21113	0.00132212	0.0679052
SOWAHD	117.655	0.938836	0.292852	3.20584	0.00134671	0.0685716
APOL1	4732.31	0.927265	0.289284	3.20538	0.00134886	0.0685716
RASAL3	784.527	0.890533	0.278178	3.20131	0.00136806	0.069078
C8G	432.055	1.34859	0.421926	3.19627	0.00139218	0.06985
FCN3	686.493	1.00258	0.313771	3.19526	0.00139705	0.06985
LCK	1453.52	1.07398	0.336234	3.19415	0.00140244	0.06985
TMCO4	776.208	0.363595	0.113888	3.19255	0.00141023	0.06985
MYCL	419.381	0.46525	0.145741	3.19231	0.00141141	0.06985
PATL2	199.94	0.786738	0.246691	3.18917	0.00142684	0.06985
RAC2	3410.15	0.9151	0.28722	3.18606	0.00144226	0.06985
MYO1F	2168.03	0.755289	0.237069	3.18595	0.0014428	0.06985
PSMB8	4876.18	0.631309	0.198163	3.18581	0.0014435	0.06985
BCKDHA	1297.58	0.475759	0.149372	3.18505	0.00144727	0.06985
CST7	835.806	1.1801	0.370546	3.18477	0.00144869	0.06985
ACAP1	985.794	0.929915	0.292158	3.18292	0.001458	0.0699494
SLC9A3R2	1290.59	0.721128	0.226695	3.18105	0.00146741	0.0700277
OXER1	120.218	1.18699	0.373265	3.18002	0.00147263	0.0700277
NFKBIB	573.192	0.408279	0.128415	3.17938	0.0014759	0.0700277
IL2RB	1830.61	0.948081	0.298315	3.17813	0.0014823	0.0701093
DNASE2	4018.78	0.480405	0.151215	3.17696	0.00148825	0.0701686
GSAP	1280.05	0.426231	0.134255	3.17479	0.00149947	0.0703017
PLIN2	5224.64	0.616427	0.194259	3.17322	0.00150757	0.0703017
OASL	679.722	1.07001	0.337207	3.17315	0.00150792	0.0703017
TMEM102	233.941	0.445729	0.140641	3.16926	0.0015283	0.0708507
CARMIL2	361.617	0.8417	0.265816	3.16648	0.00154295	0.0709739
RGN	932.72	1.51532	0.478561	3.16641	0.00154332	0.0709739
CXCL9	18430.4	1.26354	0.399324	3.16419	0.00155515	0.071087
GPR68	375.09	0.82923	0.262069	3.16416	0.0015553	0.071087
ERAP1	4469.59	0.466314	0.147483	3.16183	0.00156783	0.071097
CD300A	1154.21	0.694619	0.219715	3.16146	0.00156979	0.071097
ITGB2	11517.5	0.853548	0.270189	3.15908	0.00158268	0.0712237
SKAP1	597.64	1.1935	0.377886	3.15836	0.00158662	0.0712237
DTHD1	115.95	1.30007	0.411634	3.15831	0.00158688	0.0712237
FAM107B	5074.2	0.647751	0.205552	3.15127	0.00162563	0.0724597
BORCS6	299.919	0.481597	0.152902	3.14972	0.00163428	0.0724597
OCEL1	474.115	0.334249	0.106156	3.14866	0.0016402	0.0724597
FCN1	559.499	0.682765	0.216884	3.14807	0.00164351	0.0724597
GNLY	394.618	1.16358	0.370197	3.14315	0.00167139	0.0728299
MYD88	3567.95	0.466654	0.148678	3.13869	0.00169707	0.073466
CD274	829.354	0.914632	0.291543	3.13721	0.00170565	0.073466
RASGRP2	666.935	0.658925	0.210417	3.13153	0.00173901	0.0738387
CORO1A	4474.42	0.857584	0.274086	3.12889	0.00175467	0.0741356
SSH3	592.406	0.341126	0.109038	3.12852	0.00175692	0.0741356
PLCH2	92.5594	1.27599	0.407991	3.1275	0.001763	0.0741356
C1RL	2329.17	0.635066	0.203287	3.12399	0.00178417	0.0741356
CXCR3	299.922	1.15931	0.371171	3.12337	0.00178793	0.0741356
BLOC1S3	540.57	0.262237	0.0839611	3.12332	0.00178823	0.0741356
PRR14	880.296	0.264533	0.0847484	3.12139	0.0018	0.0741356
ITGB2-AS1	323.607	0.906755	0.290506	3.1213	0.00180056	0.0741356
ID2	2816.99	0.557418	0.178714	3.11905	0.00181435	0.0742978
TMEM175	530.104	0.540746	0.17337	3.11903	0.00181444	0.0742978
GBP1P1	380.699	1.02842	0.33033	3.11331	0.00185004	0.074583
HAMP	2201	1.56453	0.502565	3.1131	0.00185135	0.074583
CD3G	442.631	1.14525	0.36816	3.11073	0.00186625	0.0746585
AKTIP	845.063	0.388528	0.124909	3.11049	0.00186779	0.0746585
OTOF	73.9629	1.26838	0.407853	3.1099	0.00187152	0.0746585
CXCL2	570.258	1.03854	0.334051	3.10894	0.00187759	0.0746585
SARDH	554.589	0.866252	0.278641	3.10885	0.0018782	0.0746585
SLC15A3	2927.73	0.900519	0.290108	3.10408	0.00190871	0.0750724
JAKMIP1	122.652	1.30664	0.421073	3.10312	0.0019149	0.0751185
NLRC3	819.591	0.824407	0.266264	3.0962	0.00196017	0.0764927
TADA3	2730.87	0.303581	0.0982196	3.09084	0.00199589	0.0776633
TRIM8	2431.7	0.350245	0.113342	3.09015	0.00200056	0.0776633
REC8	414.695	0.778625	0.252221	3.08708	0.00202135	0.0777297
TXNRD2	873.395	0.287234	0.0930754	3.08603	0.00202846	0.0777297
LPIN2	4304.62	0.47478	0.154042	3.08215	0.00205511	0.0777297
DHX58	818.034	0.593236	0.192594	3.08024	0.00206835	0.0777297
LINC00863	142.136	0.322087	0.104609	3.07897	0.00207721	0.0777297
PSTPIP1	392.521	0.825985	0.268378	3.07769	0.00208611	0.0777297
IRF1-AS1	143.69	0.685732	0.222812	3.07763	0.00208651	0.0777297
GBP4	8365.88	0.901778	0.293036	3.07736	0.00208841	0.0777297
ZC3H12A	373.068	0.530203	0.172307	3.07709	0.00209034	0.0777297
SPOCK2	2226.03	0.841537	0.273493	3.077	0.00209095	0.0777297
HLA-DQB1	17898.7	0.876806	0.285314	3.07313	0.00211829	0.0783661
DIAPH1	6228.93	0.274546	0.0894243	3.07015	0.00213951	0.0789559
VPS9D1	317.865	0.376588	0.12271	3.06892	0.00214831	0.0790853
ZNF710	916.254	0.435003	0.14181	3.06751	0.00215853	0.0792664
NAA60	1463.53	0.351231	0.114608	3.06463	0.00217936	0.0796399
GATA3	225.343	0.821027	0.268141	3.06192	0.0021992	0.0799737
DEF6	964.487	0.572981	0.187276	3.05955	0.00221669	0.080084
INPP5D	2251.88	0.581526	0.190083	3.05933	0.0022183	0.080084
SERPING1	26676.1	0.948876	0.310284	3.05809	0.00222753	0.0802176
SLC8B1	1331.91	0.480686	0.157221	3.05739	0.00223274	0.0802176
C19orf38	150.207	0.800616	0.262175	3.05375	0.00226003	0.0808153
AGFG2	629.222	0.468833	0.153644	3.05143	0.00227757	0.081049
VNN1	1493.24	1.09068	0.357617	3.04985	0.00228959	0.0812831
CD300C	197.144	0.759891	0.249353	3.04745	0.00230789	0.0817389
IL18BP	1431.41	0.819773	0.269108	3.04626	0.00231709	0.0818704
TNIP1	4168.41	0.378542	0.124356	3.04403	0.00233432	0.0820194
PTPN7	1074.54	0.828819	0.272316	3.04359	0.00233777	0.0820194
DBH-AS1	144.81	1.00994	0.332174	3.04038	0.00236279	0.08232
ZNF831	331.323	0.941031	0.309618	3.03932	0.00237109	0.08232
SYTL3	421.835	0.639996	0.210758	3.03664	0.00239228	0.08232
AKNA	2985.72	0.741237	0.24419	3.0355	0.00240139	0.08232
ICOS	426.399	1.11434	0.367105	3.03547	0.00240163	0.08232
ANPEP	3342.7	0.924207	0.304525	3.03491	0.00240605	0.08232
TUBA4A	976.172	0.819743	0.270225	3.03356	0.0024169	0.08232
RASSF5	2230.12	0.684425	0.225634	3.03334	0.00241863	0.08232
TMEM176A	4027.48	0.873444	0.288061	3.03215	0.00242816	0.08232
IKBKG	926.792	0.249489	0.0822836	3.03205	0.00242895	0.08232
ATP2B2	330.236	1.53904	0.508109	3.02895	0.00245407	0.0827956
LOC606724	386.85	0.857077	0.28333	3.02502	0.00248618	0.0829481
KLRC1	73.6847	1.08342	0.358156	3.02499	0.00248638	0.0829481
PTPRCAP	1004.91	1.12091	0.370594	3.02463	0.00248941	0.0829481
ZBTB16	94.3467	1.46643	0.484878	3.02433	0.00249188	0.0829481
HK3	634.392	0.758542	0.251165	3.02009	0.00252697	0.0835577
PSME2	6339.41	0.504436	0.167214	3.0167	0.00255541	0.0841258
CD5	692.724	1.01224	0.336026	3.01239	0.00259202	0.0847711
PAOX	173.111	0.504217	0.167573	3.00894	0.00262162	0.0855519
SERPINF2	4685.29	1.15914	0.385597	3.00608	0.00264639	0.0858244
CEBPD	782.43	0.663554	0.220776	3.00555	0.00265103	0.0858244
HLA-E	58509	0.676958	0.225338	3.00419	0.00266286	0.0858244
SGF29	385.182	0.295102	0.0982358	3.00401	0.00266443	0.0858244
CYBA	3114.51	0.718152	0.239134	3.00313	0.00267215	0.0858879
C4B_2	41134.8	1.05269	0.350723	3.0015	0.00268655	0.0860635
EPHA1	199.231	1.11787	0.372521	3.00083	0.00269246	0.0860635
CFLAR	4892.34	0.416549	0.138847	3.00005	0.00269937	0.0860635
LOC100499489	84.8649	0.725978	0.242141	2.99816	0.00271611	0.0860635
HLA-DPA1	43897.8	0.770646	0.257099	2.99747	0.0027223	0.0860635
SLC25A28	1085.41	0.294362	0.0982085	2.99732	0.00272367	0.0860635
BCL6	1933.62	0.405658	0.135405	2.99589	0.00273643	0.0862843
APOC4-APOC2	556.312	1.50476	0.502699	2.99336	0.00275921	0.0868193
C16orf86	100.446	0.594698	0.198795	2.99152	0.00277595	0.0871624
HERPUD1	6306.65	0.407684	0.136438	2.98806	0.00280754	0.0876292
SPN	1388.4	0.909402	0.304507	2.98648	0.00282213	0.0876292
TMBIM6	39469.3	0.258443	0.0865543	2.9859	0.00282742	0.0876292
LY9	517.186	1.1386	0.38149	2.98462	0.00283935	0.0876292
BTN3A1	4140.38	0.51048	0.171095	2.98361	0.00284866	0.0876292
IL2RG	3567.88	0.91448	0.30664	2.98226	0.00286126	0.0878119
FCGR1A	1980.49	0.924823	0.310174	2.98163	0.0028672	0.087814
IGFBP3	8513.04	0.701467	0.235437	2.97943	0.00288788	0.0880862
PTK2B	2216.43	0.616303	0.207042	2.9767	0.00291365	0.0881463
ACAA1	3002.17	0.510809	0.171607	2.97662	0.00291445	0.0881463
SLC9A7	1319.22	0.740963	0.248948	2.97638	0.00291672	0.0881463
HSD11B1	1549.12	0.982635	0.330344	2.97458	0.00293386	0.0882663
HLA-DPB1	20752.8	0.770669	0.259181	2.97348	0.00294443	0.0882663
PDCD1LG2	634.591	0.765545	0.257781	2.96975	0.0029804	0.0887163
RASGRP1	849.554	0.798101	0.268828	2.96882	0.0029895	0.0887163
TNFSF14	408.051	0.863318	0.291031	2.96641	0.003013	0.0888882
SLC37A1	753.38	0.285323	0.0962379	2.96477	0.0030291	0.0890626
HCP5	2054.94	0.832359	0.280873	2.96347	0.00304193	0.0891463
TRIM21	1507.57	0.479779	0.161944	2.96262	0.00305036	0.0892187
PTPN6	3067.46	0.789515	0.26679	2.95931	0.00308328	0.0899011
ACOT4	200.552	0.470408	0.159043	2.95773	0.00309913	0.0899409
CYLD	3375.07	0.491432	0.166402	2.95329	0.0031441	0.0908026
ADAP1	359.847	0.750804	0.254241	2.95312	0.00314583	0.0908026
EOMES	685.968	0.863512	0.292783	2.94932	0.00318474	0.0910574
GSTT1	833.111	0.547299	0.185657	2.9479	0.00319938	0.0910574
HCLS1	4775.29	0.653004	0.221553	2.9474	0.00320462	0.0910574
EDEM2	1586.83	0.210064	0.0713171	2.94549	0.00322444	0.0914468
INSIG1	3671.91	0.325949	0.110785	2.94219	0.00325903	0.0922529
CCDC88B	771.001	0.781833	0.265871	2.94065	0.00327522	0.0922803
BIN1	1155.9	0.466526	0.158712	2.93945	0.00328791	0.0922803
GOLGA2P5	165.486	0.769634	0.261836	2.93937	0.00328876	0.0922803
TARP	514.824	0.890145	0.302994	2.93783	0.00330515	0.0922803
CD4	7795.06	0.645934	0.219877	2.93771	0.00330645	0.0922803
PGPEP1	1933.24	0.319564	0.10879	2.93743	0.0033094	0.0922803
SOCS1	170.568	0.904122	0.308242	2.93316	0.00335535	0.0932137
SIGIRR	856.018	0.457744	0.156111	2.93217	0.00336607	0.0933381
EXOC3L4	194.819	1.28427	0.438216	2.93068	0.00338218	0.0933771
TLE5	7843.96	0.306217	0.104527	2.92953	0.00339471	0.0933771
C1S	37854.7	0.980923	0.334881	2.92917	0.00339866	0.0933771
TRAF3IP3	1272.94	0.740851	0.253037	2.92783	0.00341335	0.0933771
MKNK2	3534.55	0.372417	0.127265	2.9263	0.00343021	0.0933771
ARHGEF1	3640.79	0.475804	0.162601	2.92622	0.00343113	0.0933771
OSCAR	446.999	0.771799	0.263859	2.92504	0.0034441	0.0933771
MRPL54	868.415	0.332444	0.113745	2.92271	0.00347001	0.0933771
PIM1	1661	0.546465	0.186992	2.9224	0.00347349	0.0933771
ABCG2	298.211	0.726283	0.24856	2.92197	0.00347831	0.0933771
SDC4	2794.52	0.593967	0.203372	2.92059	0.0034937	0.0935786
LILRB1	1391.5	0.799843	0.274161	2.91742	0.00352943	0.0939703
RGS9	70.3023	0.73011	0.25036	2.91624	0.00354272	0.0939703
PARD6A	69.9939	0.530479	0.181929	2.91585	0.0035472	0.0939703
VAMP5	1550.67	0.672657	0.230861	2.91368	0.00357191	0.094321
APOL6	8614.76	0.742798	0.255185	2.91082	0.00360487	0.0946895
IL24	168.495	1.23176	0.42358	2.90799	0.00363764	0.095249
CACNA1H	358.587	0.662393	0.227884	2.90671	0.00365254	0.0953371
TBC1D8	1090.38	0.434511	0.149544	2.90558	0.00366573	0.0954495
RABGGTA	936.539	0.209865	0.0724203	2.89788	0.00375697	0.0973061
CYP4V2	2386.95	0.553112	0.190901	2.89737	0.00376308	0.0973061
IDH2	3949.48	0.438544	0.151424	2.89613	0.00377798	0.0975227
CRTAM	290.424	0.981287	0.339259	2.89244	0.0038226	0.0981682
CCL4L1	1134.78	0.952838	0.329424	2.89243	0.00382269	0.0981682
RARRES2	2795.22	0.846565	0.292762	2.89165	0.0038323	0.0982462
OCIAD2	725.082	1.01247	0.350369	2.88971	0.00385593	0.0986829
NUPR1	4740.51	0.799112	0.27659	2.88915	0.00386281	0.09869
ISG20	1060.46	0.786611	0.27238	2.88792	0.00387796	0.0988973
DOK2	858.276	0.784269	0.2717	2.88653	0.00389521	0.0988973
RBCK1	2248.45	0.255713	0.0886383	2.88491	0.0039153	0.0988973
FERMT3	2277.51	0.768643	0.266443	2.88483	0.00391627	0.0988973
CASP8	1571.09	0.373435	0.129464	2.88448	0.00392061	0.0988973
SHANK2	164.066	1.38816	0.48147	2.88316	0.00393705	0.0988973
UBA7	1931.33	0.67413	0.233837	2.88291	0.00394026	0.0988973
PLPP6	580.481	0.361213	0.125333	2.88203	0.00395125	0.0988973
LCP2	2866.43	0.635498	0.220524	2.88177	0.00395454	0.0988973
FENDRR	119.57	1.18805	0.412354	2.88114	0.00396242	0.0988973
VAMP8	3694.7	0.492437	0.171063	2.87869	0.00399325	0.0988973
NUDT16L2P	186.676	1.0244	0.355862	2.87864	0.00399389	0.0988973
RNF166	792.122	0.542812	0.188605	2.87804	0.00400161	0.0988973
ABI3	753.182	0.740082	0.257236	2.87705	0.00401406	0.0988973
HLA-DRB1	31440.4	0.766686	0.266506	2.87681	0.00401719	0.0988973
NR1H3	2095.56	0.657007	0.228386	2.87674	0.0040181	0.0988973
EPSTI1	1939.98	0.835136	0.290357	2.87624	0.00402447	0.0988973
RNF167	2981.3	0.193519	0.067308	2.87513	0.00403864	0.0988973
THEMIS	440.013	0.95734	0.332991	2.87497	0.00404063	0.0988973
BTN3A2	5219.11	0.493323	0.1716	2.87484	0.00404233	0.0988973
NAPA	3312.14	0.360938	0.125553	2.87479	0.00404297	0.0988973
PARP14	8056.57	0.580008	0.201865	2.87325	0.00406276	0.0991634
BCL3	850.985	0.55041	0.191586	2.87291	0.00406712	0.0991634
ARHGAP30	3380.38	0.70258	0.244779	2.87026	0.00410129	0.0994194
FAAH2	111.69	1.20399	0.419504	2.87004	0.00410422	0.0994194
ABCA2	1510.94	0.377812	0.131695	2.86884	0.00411984	0.0996361
BTN3A3	2912.1	0.563311	0.196459	2.86731	0.00413973	0.0999476
FPGS	1158.39	0.373989	0.130454	2.86683	0.00414609	0.0999476
JAKMIP2	127.167	0.805216	0.281035	2.86518	0.00416767	0.100196
FCGR1B	1405.07	0.873289	0.304811	2.86502	0.00416981	0.100196
CFB	25519.2	1.22049	0.426184	2.86377	0.00418629	0.100431
IL15RA	461.796	0.729417	0.254941	2.86113	0.0042214	0.100753
SUSD3	256.678	0.722527	0.252566	2.86074	0.00422649	0.100753
NUGGC	328.751	1.21849	0.425939	2.86073	0.00422669	0.100753
AKAP5	412.245	0.839564	0.293746	2.85813	0.00426142	0.101097
APOBEC3G	1579.51	0.682043	0.238685	2.85751	0.00426981	0.101136
TXNDC11	2583.67	0.326431	0.114326	2.85527	0.00429999	0.101529
ARMH1	87.6894	0.713795	0.250388	2.85075	0.00436159	0.102497
TCIRG1	2103.87	0.663307	0.232833	2.84885	0.00438776	0.102782
CXCL16	3520.27	0.750632	0.263596	2.84766	0.0044042	0.102782
GPR108	1958.85	0.23932	0.0840493	2.84738	0.0044081	0.102782
MPND	624.507	0.45476	0.159752	2.84667	0.00441792	0.102851
TSPAN32	130.153	1.01215	0.355674	2.84574	0.00443085	0.102992
SLC35C2	1928.12	0.172776	0.0607455	2.84426	0.00445145	0.103149
DAPK2	223.173	0.668949	0.235299	2.84298	0.00446943	0.103166
HCST	748.1	0.84148	0.296081	2.84206	0.0044823	0.103166
CXCR2P1	924.601	1.03923	0.366214	2.83777	0.00454299	0.103692
ANKRD35	97.2494	0.986154	0.347692	2.83628	0.0045642	0.103692
PHKG2	799.471	0.188388	0.066422	2.83622	0.00456507	0.103692
CTSH	8294.15	0.5637	0.198839	2.83496	0.0045832	0.103946
TNFSF13	293.999	0.64002	0.225821	2.83419	0.00459421	0.104038
SLC47A1	1192.69	0.790755	0.279126	2.83296	0.00461184	0.104279
ADGRE1	188.215	0.91055	0.321645	2.83091	0.00464151	0.104792
IFITM1	9413.22	0.779662	0.275536	2.82963	0.00466025	0.104915
AMFR	3772.36	0.324075	0.114531	2.82957	0.00466103	0.104915
VMO1	90.268	0.905036	0.319967	2.82853	0.00467624	0.105073
CARHSP1	1587.38	0.261793	0.0926947	2.82426	0.00473905	0.105709
DTX3L	5219.08	0.500268	0.177141	2.82412	0.0047411	0.105709
SP100	5292.56	0.291658	0.103334	2.82248	0.00476531	0.105709
SLC29A3	1047.39	0.587008	0.207981	2.82241	0.00476641	0.105709
SLC16A13	124.426	0.842063	0.298366	2.82225	0.00476883	0.105709
RIPK3	447.702	0.80839	0.286919	2.81749	0.00484009	0.106539
CCM2	1854.51	0.28588	0.101584	2.81422	0.00488959	0.106858
RHOD	159.161	0.827746	0.294141	2.81411	0.0048912	0.106858
GLRX	1612.69	0.651719	0.231608	2.81389	0.00489459	0.106858
B2M	274784	0.674895	0.239909	2.81312	0.00490628	0.106858
PVRIG	311.646	0.545512	0.193942	2.81276	0.00491179	0.106858
CD96	982.609	0.830287	0.295247	2.81218	0.00492076	0.106898
MFSD2A	608.441	0.704297	0.250665	2.80971	0.00495856	0.107251
CLEC4M	460.937	1.47937	0.526856	2.80791	0.00498638	0.107542
ZFAND2B	800.068	0.296828	0.105732	2.80735	0.00499515	0.107543
RNASET2	3297.25	0.505609	0.180126	2.80698	0.00500082	0.107543
C2	2383.41	0.820132	0.292329	2.80551	0.0050237	0.107689
APOBR	665.108	0.659314	0.235037	2.80516	0.00502922	0.107689
SPI1	1424.3	0.727142	0.259308	2.80416	0.00504483	0.107846
OGFR	1945.45	0.464427	0.165644	2.80376	0.00505098	0.107846
SLC31A2	1673.93	0.608311	0.217025	2.80295	0.00506373	0.107919
MYO1G	956.225	0.770754	0.275012	2.80263	0.00506884	0.107919
ATP6V0D1	3856.44	0.35885	0.128086	2.80164	0.00508432	0.10801
LLGL2	578.549	0.872914	0.311646	2.80098	0.0050948	0.10801
IRF3	1273.37	0.350431	0.125256	2.79772	0.00514645	0.108796
ATP2A3	2405.17	0.806439	0.288462	2.79565	0.0051796	0.109188
FCSK	464.913	0.320272	0.114839	2.78889	0.00528894	0.110712
PLGLA	655.396	1.08478	0.389728	2.78343	0.00537871	0.111873
ZFPM1	108.482	0.644048	0.23144	2.78279	0.00538931	0.111873
ANXA2R	165.635	0.721107	0.259216	2.78188	0.00540452	0.112033
PNPO	1556.06	0.311344	0.112129	2.77665	0.00549215	0.112854
FGR	1432.33	0.782608	0.281887	2.77632	0.00549774	0.112854
HLA-DMA	8660.9	0.757547	0.272882	2.7761	0.00550153	0.112854
HLA-DRB5	13805.6	0.740663	0.26695	2.77453	0.00552808	0.113182
LGALS9	4263.34	0.745047	0.268702	2.77277	0.00555819	0.113642
TTC39B	317.446	0.649672	0.234524	2.77017	0.00560266	0.114084
HSD3B7	1235.85	0.653104	0.235835	2.76933	0.00561721	0.114224
GGTLC2	83.8111	0.874735	0.316276	2.76573	0.00567949	0.115305
SH2D1A	673.409	0.962166	0.347934	2.76537	0.00568579	0.115305
ADGRG5	243.574	0.831832	0.301002	2.76354	0.00571779	0.115484
LIMS3-LOC440895	352.853	0.355438	0.128737	2.76096	0.00576315	0.115658
ARID5A	1010.37	0.544935	0.19745	2.75986	0.00578256	0.115658
AGTR1	518.921	1.34345	0.48682	2.75965	0.00578632	0.115658
TESPA1	386.082	0.878902	0.318576	2.75884	0.00580061	0.115658
KEAP1	1978.27	0.198639	0.0720199	2.75811	0.00581365	0.1157
MFNG	691.468	0.648583	0.235351	2.75581	0.00585462	0.115916
EBI3	198.043	0.820671	0.297801	2.75577	0.00585542	0.115916
DPYD	2407.33	0.650169	0.235931	2.75576	0.00585553	0.115916
AMBP	16789.1	2.13317	0.774644	2.75375	0.00589173	0.116325
INHBB	257.267	1.00875	0.366779	2.7503	0.00595403	0.1174
FMNL1	1906.73	0.594598	0.216316	2.74875	0.00598229	0.117426
ABCC6	675.241	1.17597	0.427868	2.74844	0.005988	0.117426
NAT1	353.855	0.452613	0.164706	2.74801	0.00599589	0.117426
CD14	6642.41	0.738299	0.268699	2.74769	0.00600174	0.117426
RASGEF1B	912.469	0.668174	0.243181	2.74764	0.00600251	0.117426
HLA-DRA	110353	0.74727	0.272018	2.74713	0.00601189	0.117456
STX4	1530.23	0.378062	0.137843	2.7427	0.00609364	0.118578
NADSYN1	1812.08	0.254861	0.0929354	2.74235	0.00610013	0.118578
FCGR1CP	1248.57	0.874451	0.318896	2.74212	0.00610444	0.118578
C1R	20487.4	0.902976	0.329328	2.74187	0.00610902	0.118578
METTL7A	5953.12	0.912155	0.332944	2.73967	0.0061501	0.119067
SLC25A34	95.0939	0.710004	0.259305	2.7381	0.00617958	0.119328
NCF1	1732.74	0.783963	0.286399	2.73731	0.0061943	0.119458
IL10	158.855	0.819294	0.299686	2.73385	0.00625994	0.120137
CARD11	857.162	0.826616	0.302539	2.73226	0.00629005	0.120137
DENND1B	1024.81	0.471921	0.172726	2.73219	0.00629142	0.120137
HLA-DOA	4920.48	0.760797	0.278469	2.73207	0.00629379	0.120137
NUDT7	206.401	0.802967	0.293961	2.73154	0.00630388	0.120176
GCLC	2615.54	0.337958	0.123768	2.73057	0.00632253	0.12022
HLA-DQA2	5188.48	0.792519	0.290575	2.72741	0.00638329	0.120876
TNFRSF4	90.9808	0.889558	0.32619	2.72711	0.00638916	0.120876
SYT17	118.642	0.87984	0.322873	2.72503	0.00642954	0.121124
VOPP1	4721.96	0.433504	0.159098	2.72477	0.00643466	0.121124
TBX21	183.089	0.797623	0.292839	2.72376	0.00645429	0.121273
GGT1	586.119	0.795631	0.292499	2.72011	0.00652599	0.122079
TMEM259	2870.75	0.307106	0.11293	2.71944	0.00653921	0.122169
FGD3	797.72	0.608819	0.223914	2.71898	0.00654831	0.122186
LCP1	18575.3	0.644249	0.237152	2.71661	0.00659541	0.1226
DEGS2	82.8025	1.45434	0.535459	2.71606	0.00660638	0.1226
CD80	185.296	0.783062	0.288339	2.71577	0.0066121	0.1226
ELAPOR1	1574.63	0.999492	0.368295	2.71383	0.00665093	0.122951
PARP12	1958.46	0.63751	0.235152	2.71105	0.00670703	0.123005
MVP	5328.75	0.609785	0.224994	2.71022	0.00672378	0.123005
GADD45G	122.7	1.0335	0.381371	2.70996	0.00672919	0.123005
CD52	2057.37	0.906955	0.334752	2.70933	0.00674182	0.123005
BICDL1	426.248	0.768392	0.283614	2.70929	0.00674276	0.123005
HLA-DRB6	3422.06	0.719768	0.265695	2.709	0.00674858	0.123005
GMIP	1135	0.462642	0.170981	2.70581	0.00681386	0.124044
XKR8	348.203	0.541322	0.200093	2.70535	0.0068233	0.124065
BCL11B	611.499	0.868372	0.321107	2.70431	0.0068446	0.124301
CST3	14216.2	0.620084	0.229523	2.70162	0.00690033	0.124858
NSMCE4A	1092.86	0.240005	0.0889413	2.69847	0.00696594	0.125227
TNFRSF1B	4095.13	0.678869	0.251633	2.69785	0.00697892	0.125227
ARRB2	2996.76	0.484046	0.179455	2.69731	0.0069903	0.125227
FUOM	416.602	0.566081	0.209952	2.69624	0.00701274	0.125227
VWA2	196.964	1.33144	0.493951	2.69548	0.00702874	0.125227
CXCL6	78.0928	1.20847	0.448338	2.69544	0.00702956	0.125227
TNF	216.97	0.676812	0.251095	2.69544	0.00702967	0.125227
ABHD8	260.496	0.481942	0.178848	2.69471	0.00704496	0.12535
C1QA	18292.1	0.762243	0.282938	2.69403	0.00705944	0.125458
PARP10	2166.02	0.511365	0.189933	2.69234	0.00709521	0.125922
PSMB8-AS1	441.22	0.619553	0.230146	2.692	0.0071024	0.125922
ZMYND15	189.271	0.752757	0.280133	2.68714	0.00720659	0.12689
KMO	655.206	0.87664	0.326308	2.68654	0.00721965	0.12689
ZBED6CL	410.615	0.649368	0.241769	2.6859	0.00723339	0.12689
N4BP2L1	1060.06	0.556537	0.207274	2.68503	0.00725232	0.127073
SLAMF6	1030.22	0.860893	0.321137	2.68077	0.00734537	0.128103
GBP3	1746.53	0.682197	0.255468	2.67038	0.00757648	0.131672
TMC8	1649.76	0.677122	0.253722	2.66875	0.00761331	0.131852
PGAP3	782.793	0.445713	0.167153	2.6665	0.00766449	0.132126
CNR2	94.2959	1.46045	0.548095	2.66459	0.00770813	0.132573
CEACAM21	214.927	0.822889	0.309226	2.66113	0.00778792	0.133484
SIGLEC8	678.673	0.870569	0.327855	2.65535	0.0079226	0.135173
CD300LF	604.821	0.813337	0.306602	2.65275	0.00798401	0.135672
ZBTB7A	1219.29	0.31602	0.119139	2.65253	0.00798901	0.135672
TTC39C	1240.61	0.506714	0.191055	2.65218	0.00799727	0.135672
PTGER4	1187.3	0.692854	0.261555	2.64898	0.00807359	0.13638
FCRL3	559.538	1.03337	0.390408	2.6469	0.00812342	0.136735
LYN	3854.91	0.480056	0.181368	2.64686	0.00812442	0.136735
SECTM1	933.158	0.845206	0.319511	2.64531	0.00816168	0.136808
NUDT16	2227.04	0.333501	0.126089	2.64497	0.00816992	0.136808
VNN2	772.773	0.845629	0.319735	2.64478	0.00817432	0.136808
IL18RAP	118.572	0.796508	0.301201	2.64444	0.00818271	0.136808
ACP2	2920.07	0.420214	0.158942	2.64381	0.00819777	0.136898
ANKRD22	1004.83	1.24236	0.470114	2.64268	0.00822516	0.137202
ZDHHC12	601.834	0.538219	0.203981	2.63857	0.00832565	0.137498
RASA4B	1564.99	0.41959	0.159022	2.63857	0.00832569	0.137498
HAAO	707.666	1.01701	0.385622	2.63734	0.00835597	0.137638
ZNF385B	167.457	1.32742	0.503362	2.6371	0.00836182	0.137638
CHST7	146.905	0.634627	0.240829	2.63517	0.00840947	0.138261
CEBPA	2344.68	0.83074	0.315365	2.63421	0.00843321	0.138261
SLC6A12	424.101	0.745908	0.283169	2.63414	0.00843505	0.138261
WDR37	1505.83	0.282948	0.107418	2.63408	0.00843664	0.138261
SLC6A1	574.563	1.22876	0.466809	2.63226	0.00848189	0.138281
TFPI	2756.55	0.502655	0.19096	2.63225	0.00848213	0.138281
RGS14	690.014	0.417552	0.158689	2.63127	0.00850672	0.138348
CLN3	1187.17	0.273816	0.104285	2.62566	0.00864809	0.1399
FAM98C	298.644	0.330269	0.12584	2.62452	0.00867703	0.1399
STAC3	276.234	0.570912	0.21772	2.62223	0.0087357	0.140597
MUC20	167.513	0.816435	0.311389	2.62191	0.00874379	0.140597
SFXN5	622.836	0.465403	0.177868	2.61657	0.00888189	0.141273
ULK1	886.093	0.312715	0.119517	2.61649	0.00888401	0.141273
LSR	1171.87	0.94956	0.36293	2.61637	0.00888689	0.141273
HLA-DQA1	22917.2	0.7828	0.299325	2.61522	0.00891713	0.141273
CD244	314.487	0.878485	0.335977	2.61472	0.00893017	0.141273
CMIP	1780.32	0.375797	0.143772	2.61384	0.00895302	0.141273
NFATC2	2160.51	0.59833	0.228916	2.61375	0.00895552	0.141273
SLC25A42	578.619	0.61055	0.233702	2.61251	0.0089879	0.141273
CXCL13	3258.15	1.22264	0.468244	2.61112	0.0090245	0.141273
SIAH2	1313.76	0.281458	0.108005	2.60597	0.00916138	0.142017
ELF4	1384.33	0.435532	0.1672	2.60486	0.00919116	0.142059
WAS	1042.79	0.63716	0.244716	2.60367	0.00922327	0.142261
NUDT22	682.669	0.302847	0.116339	2.60314	0.00923743	0.142333
SH3TC1	1068.76	0.439772	0.168982	2.60248	0.00925512	0.142458
H6PD	5804.46	0.420235	0.161536	2.60149	0.00928209	0.142696
ROGDI	387.04	0.436626	0.167884	2.60076	0.00930179	0.142696
HLA-A	89189.7	0.658753	0.253366	2.6	0.0093223	0.142696
PYHIN1	458.174	0.859367	0.330731	2.59838	0.00936636	0.142696
KCNMA1	2209.19	0.719604	0.276948	2.59833	0.00936781	0.142696
IRF8	3780.79	0.710424	0.273486	2.59767	0.00938598	0.142709
PCED1B	494.663	0.667373	0.257016	2.59662	0.00941469	0.142819
H2AC19	527.585	0.596605	0.229817	2.59601	0.00943147	0.142819
CA2	5883.43	1.01459	0.391061	2.59446	0.00947385	0.143068
TAB2	4037.65	0.198734	0.0766214	2.59371	0.00949466	0.143068
STAT4	499.755	0.565777	0.218177	2.5932	0.00950874	0.143068
APBA3	344.093	0.355757	0.137189	2.59319	0.00950894	0.143068
DCAF11	4046.53	0.313541	0.120933	2.59269	0.00952273	0.143068
PHF11	1213.42	0.422389	0.162921	2.5926	0.00952529	0.143068
KLHDC4	452.826	0.264672	0.102113	2.59194	0.00954357	0.143068
GALNS	869.219	0.41268	0.159238	2.5916	0.00955317	0.143068
GPR171	311.01	0.891	0.343867	2.59112	0.00956653	0.143109
NUCB1	8384.17	0.303721	0.117245	2.59049	0.0095839	0.143109
ACOT2	400.407	0.345894	0.133578	2.58945	0.00961306	0.143109
NCF1B	1543.83	0.747242	0.288586	2.58932	0.00961646	0.143109
AKR1C4	868.016	2.20146	0.850263	2.58915	0.00962129	0.143109
SCIMP	828.112	0.7023	0.271465	2.58708	0.00967932	0.143714
TRG-AS1	269.452	0.675997	0.261435	2.58572	0.00971765	0.144087
PNPLA7	313.292	0.6766	0.261815	2.58427	0.00975848	0.144527
PTPN22	920.032	0.734649	0.284309	2.58398	0.00976664	0.144527
GALM	1775.34	0.655947	0.254004	2.58243	0.00981077	0.144834
TNS4	107.009	1.20353	0.466142	2.58189	0.00982617	0.144834
SLC15A2	163.937	0.619264	0.240229	2.57781	0.00994296	0.145921
KIAA0040	1914.14	0.428183	0.166151	2.57707	0.00996427	0.145921
SNX20	467.143	0.74135	0.287704	2.57678	0.00997244	0.145921
CSK	3454.35	0.326842	0.126874	2.57612	0.00999173	0.145921
CPPED1	2552.99	0.376012	0.145972	2.57591	0.00999753	0.145921
DENND3	1229.63	0.369272	0.143414	2.57487	0.0100277	0.146059
NCF1C	1483.67	0.762485	0.296159	2.57458	0.0100363	0.146059
SDSL	495.277	0.453164	0.176192	2.57199	0.0101116	0.146588
ALPK1	1211.66	0.276476	0.107531	2.57113	0.0101369	0.146687
ARHGAP15	995.049	0.58312	0.226853	2.57047	0.0101561	0.146687
TRAPPC6A	485.903	0.529267	0.205905	2.57044	0.010157	0.146687
ITGAD	283.53	0.999349	0.38879	2.5704	0.010158	0.146687
TMEM184A	106.16	1.65952	0.64571	2.57007	0.0101678	0.146687
HNF1A	161.312	0.664175	0.258774	2.56663	0.0102693	0.147582
MMRN1	1111.03	0.930002	0.362481	2.56566	0.0102981	0.147716
FST	343.85	0.840176	0.327755	2.56342	0.0103646	0.148201
ORM2	12864.9	1.89295	0.738516	2.56318	0.0103719	0.148201
SLC41A2	1083.49	0.794943	0.310319	2.56169	0.0104163	0.148556
SEMA4D	1876.76	0.556017	0.217132	2.56073	0.0104452	0.148556
INSIG2	1400.17	0.287798	0.112394	2.56062	0.0104485	0.148556
CORO7	225.733	0.512522	0.200176	2.56036	0.0104563	0.148556
TLR2	1697.65	0.484857	0.189707	2.55582	0.0105937	0.149284
PNPLA6	2015.16	0.366973	0.143675	2.55419	0.0106435	0.149578
SUSD6	3109.93	0.371511	0.145454	2.55414	0.0106449	0.149578
FCGRT	7175.41	0.582428	0.228064	2.55379	0.0106556	0.149578
CTSS	24418.5	0.718374	0.28152	2.55177	0.0107178	0.150157
FAM20C	2072.73	0.664691	0.260584	2.55077	0.0107484	0.150157
ARHGAP4	1517.68	0.384599	0.15078	2.55073	0.0107499	0.150157
ANK3	496.022	0.594247	0.233112	2.54919	0.0107974	0.150399
COPE	1592.03	0.312573	0.122661	2.54826	0.0108262	0.150444
TEF	1196.69	0.339804	0.133396	2.54733	0.010855	0.150444
RGL4	107.063	0.629742	0.247235	2.54714	0.0108609	0.150444
RAB11B-AS1	110.705	0.481543	0.189157	2.54573	0.0109049	0.150444
TNFAIP3	3046.8	0.515233	0.202468	2.54476	0.0109354	0.150444
TECPR1	1220.39	0.214797	0.0844218	2.54433	0.0109489	0.150444
THEMIS2	2017.68	0.501531	0.197145	2.54397	0.0109599	0.150444
GIMAP4	3343.53	0.647259	0.254435	2.5439	0.0109621	0.150444
MIA2	2067.45	0.36095	0.141892	2.54383	0.0109644	0.150444
RHOH	687.418	0.850551	0.33453	2.54252	0.0110055	0.150444
CD5L	754.731	1.28118	0.503953	2.54227	0.0110136	0.150444
SASH3	2479.05	0.713407	0.280795	2.54067	0.0110641	0.150444
SPSB3	872.916	0.419399	0.165086	2.5405	0.0110695	0.150444
LILRB4	4028.17	0.785749	0.30943	2.53934	0.0111061	0.150444
H1-10	1395.74	0.437656	0.172375	2.53897	0.0111178	0.150444
RASSF4	3585.04	0.532614	0.209779	2.53892	0.0111194	0.150444
BCL2L11	1501.5	0.321852	0.126772	2.53882	0.0111228	0.150444
LRG1	2786.16	1.09755	0.432692	2.53657	0.0111944	0.151087
CRB3	75.8659	1.71692	0.677397	2.53458	0.0112583	0.151455
IKZF1	2758.68	0.683124	0.269589	2.53395	0.0112785	0.151577
PPP1R12C	1719.04	0.341909	0.134999	2.53269	0.0113192	0.151865
SLAMF8	1932.04	0.796801	0.314729	2.5317	0.011351	0.152154
RMC1	857.579	0.170628	0.0674734	2.52882	0.0114447	0.153136
SH3RF2	404.604	1.16623	0.462141	2.52355	0.0116177	0.154477
KCNMB1	163.725	0.677868	0.268981	2.52014	0.011731	0.155298
ELMO1	1253.94	0.579888	0.230174	2.51935	0.0117573	0.155456
FBXO6	755.532	0.570733	0.226667	2.51793	0.0118047	0.155599
TTC7A	1316.77	0.549587	0.218272	2.5179	0.0118058	0.155599
PTPRN2-AS1	249.698	0.698874	0.277805	2.5157	0.0118796	0.15577
PLEK	5246.09	0.636203	0.25315	2.51314	0.0119661	0.156044
GLYATL1	985.67	1.62471	0.646792	2.51194	0.0120068	0.156195
SPATA6L	86.7112	0.778294	0.309964	2.51092	0.0120418	0.156217
SLC43A2	869.836	0.514507	0.20491	2.51089	0.0120426	0.156217
PLEKHO1	2811.69	0.470908	0.187567	2.51061	0.0120523	0.156217
PLEKHM1	1204.02	0.337329	0.134398	2.50992	0.012076	0.156217
DNAJC5B	251.087	0.940832	0.374879	2.50969	0.0120837	0.156217
SLAMF7	3838.59	0.979576	0.390397	2.50918	0.0121012	0.156217
KCNK13	93.376	0.608861	0.24266	2.50911	0.0121035	0.156217
APOC1	25439.7	0.943986	0.37638	2.50806	0.0121394	0.156409
ADH1C	4615.07	1.45244	0.579271	2.50737	0.0121635	0.156409
CDHR2	374.458	1.14068	0.455016	2.5069	0.0121794	0.156409
SLC8A1	1065.59	0.478687	0.190951	2.50685	0.0121812	0.156409
ERMARD	689.702	0.236778	0.0946138	2.50257	0.0123294	0.157527
FBXW4	1290.44	0.261913	0.104717	2.50115	0.0123789	0.157917
RIN3	1587.58	0.457486	0.182919	2.50103	0.0123834	0.157917
BIRC3	4046.29	0.680933	0.272378	2.49996	0.0124208	0.157934
TRAFD1	2124.24	0.285937	0.11448	2.4977	0.0125003	0.15796
TAP1	7936.07	0.683401	0.27362	2.49763	0.0125028	0.15796
UNC13D	946.048	0.677172	0.271178	2.49715	0.0125196	0.158032
HHEX	863.631	0.473748	0.189824	2.49572	0.01257	0.158032
SMAP2	3964.36	0.418539	0.167735	2.49524	0.0125872	0.158032
TRAF1	1415.44	0.427383	0.17135	2.4942	0.012624	0.158032
FXYD1	413.788	1.04622	0.419546	2.49371	0.0126417	0.158032
LRRC61	275.152	0.772389	0.309802	2.49317	0.0126609	0.158032
ELF3	814.024	1.19539	0.479477	2.4931	0.0126633	0.158032
LRRC25	782.415	0.660928	0.265104	2.49309	0.0126636	0.158032
LAP3	9468.52	0.438078	0.175743	2.49272	0.0126768	0.158032
SHFL	1235.56	0.378902	0.152005	2.4927	0.0126776	0.158032
ACOX2	861.583	0.864016	0.346661	2.49239	0.0126886	0.158037
MVD	474.29	0.479608	0.192494	2.49155	0.0127187	0.158279
NAIF1	338.103	0.186693	0.0749745	2.49008	0.0127714	0.158781
SLC46A3	1749.6	0.717457	0.288263	2.4889	0.012814	0.158781
CD300E	216.355	0.514538	0.206742	2.4888	0.0128176	0.158781
FBXL15	206.227	0.449886	0.180826	2.48796	0.0128479	0.158961
RAB11B	1503.21	0.339802	0.136651	2.48664	0.0128957	0.159271
PARVG	1682.04	0.686937	0.276362	2.48564	0.0129318	0.159456
TNFAIP2	4653.41	0.6194	0.249256	2.485	0.0129552	0.159456
IRF5	884.016	0.548967	0.220931	2.48479	0.0129626	0.159456
KDM4C	1202.32	0.289527	0.116556	2.48401	0.0129911	0.159544
IDO1	2582.5	1.0008	0.403014	2.48328	0.0130179	0.159741
CCBE1	160.89	0.926104	0.373055	2.48249	0.0130469	0.159966
NPEPL1	1041.99	0.360883	0.145433	2.48144	0.0130852	0.160304
DDX19B	1157.96	0.174532	0.0703555	2.48072	0.0131117	0.160498
HAPLN3	1065.95	0.56333	0.227159	2.4799	0.0131419	0.160556
CCDC12	870.015	0.323054	0.130279	2.47971	0.0131487	0.160556
IL10RB	2152.91	0.350403	0.141337	2.47921	0.0131674	0.160565
CASP7	1525.61	0.365672	0.147524	2.47872	0.0131853	0.160606
ABHD2	11919.1	0.600063	0.242113	2.47844	0.0131958	0.160606
KLHL26	185.586	0.252114	0.101771	2.47726	0.0132394	0.160654
C16orf54	470.717	0.771176	0.311383	2.47661	0.0132636	0.160654
APOL4	952.209	0.741056	0.299453	2.4747	0.0133349	0.160805
MEI1	261.51	0.647877	0.26185	2.47423	0.0133522	0.160805
UBC	175804	0.235007	0.0949857	2.47413	0.0133563	0.160805
RNPEPL1	2469.97	0.483679	0.195531	2.47367	0.0133735	0.160805
GMPPA	1245.16	0.198319	0.080191	2.47308	0.0133953	0.160938
WTAP	3734.44	0.193171	0.0781276	2.47251	0.0134169	0.161067
VASP	3061.15	0.359306	0.145351	2.47198	0.0134367	0.161176
CALCOCO2	4129.67	0.259562	0.105102	2.46961	0.013526	0.161987
IRAK2	271.365	0.506409	0.205191	2.46798	0.0135877	0.162138
ZNF688	295.434	0.470946	0.19106	2.46491	0.0137048	0.162565
APOF	1970.55	3.89535	1.58177	2.46266	0.0137912	0.162951
C1QB	22262.8	0.739253	0.300295	2.46175	0.0138259	0.162951
OS9	13012.2	0.177101	0.0719446	2.46163	0.0138308	0.162951
TNIP3	72.0707	0.922553	0.37494	2.46054	0.0138729	0.162951
PAXX	484.993	0.352839	0.143415	2.46026	0.0138836	0.162951
MSRB1	950.9	0.454533	0.184773	2.45995	0.0138955	0.162951
EEFSEC	495.58	0.237932	0.0967269	2.45983	0.0139001	0.162951
C3	86477.5	1.00683	0.409374	2.45943	0.0139156	0.162951
ALKBH6	240.347	0.252532	0.102683	2.45934	0.0139192	0.162951
SLC51A	209.526	0.732149	0.297783	2.45866	0.0139456	0.162951
BATF2	774.332	0.755541	0.307304	2.45861	0.0139476	0.162951
POLD4	1992.87	0.451127	0.183513	2.45828	0.0139603	0.162951
SLC49A3	230.231	0.696662	0.283518	2.45721	0.0140023	0.162951
PRKCQ	371.768	0.654418	0.266386	2.45666	0.0140237	0.162951
CYTH4	2098.74	0.597663	0.243359	2.45589	0.0140535	0.162951
RBP5	660.163	0.734054	0.298905	2.45581	0.0140568	0.162951
OAZ1	16102.7	0.310938	0.12665	2.45509	0.0140849	0.162951
TWF2	879.332	0.526655	0.214552	2.45467	0.0141015	0.162951
FAM20A	1422.96	0.673276	0.274307	2.45447	0.0141094	0.162951
LAPTM5	26588	0.616495	0.251287	2.45335	0.0141534	0.162951
PILRA	1168.88	0.629219	0.256534	2.45277	0.0141759	0.162951
PROZ	217.436	1.32431	0.540092	2.45201	0.0142062	0.162951
PRDM16	213.294	1.0846	0.442335	2.452	0.0142065	0.162951
PARP9	4635.72	0.541974	0.221123	2.451	0.0142459	0.162951
ACSF3	637.508	0.300272	0.12253	2.4506	0.0142617	0.162951
DOK3	970.562	0.56663	0.231402	2.44868	0.0143381	0.162951
APOBEC3H	70.3356	0.771838	0.315223	2.44855	0.0143433	0.162951
PGLYRP2	450.226	3.11245	1.27149	2.44787	0.0143705	0.162951
TLR8	1138.06	0.765658	0.312816	2.44763	0.0143801	0.162951
CHMP1A	2017.55	0.311339	0.127201	2.44761	0.0143806	0.162951
BIN2	1350.74	0.607663	0.248546	2.44487	0.0144904	0.163452
PCTP	1126.01	0.328827	0.134592	2.44314	0.01456	0.163965
ZCCHC2	1330.85	0.358736	0.147026	2.43996	0.014689	0.164945
GMFG	1570.77	0.658816	0.270122	2.43896	0.0147298	0.165076
CTDSP1	3776.42	0.342591	0.140528	2.43789	0.0147731	0.165218
ABCD2	227.892	0.982966	0.40328	2.43743	0.014792	0.165233
PROX1	1298.18	0.496024	0.203543	2.43696	0.0148115	0.165327
AQP3	1329.28	0.817077	0.33539	2.4362	0.0148426	0.165351
CIB1	2404.31	0.33329	0.136813	2.43609	0.0148469	0.165351
TNFAIP8L2	410.967	0.641563	0.263547	2.43434	0.0149191	0.165591
ECH1	1562.22	0.342025	0.14053	2.43382	0.0149405	0.165632
SAMD3	214.693	0.747697	0.307258	2.43345	0.0149557	0.165632
IL20RA	113.945	1.50515	0.618683	2.43283	0.0149812	0.165632
PYM1	789.089	0.229462	0.094347	2.43211	0.0150113	0.165701
CCL3	953.197	0.762587	0.313585	2.43184	0.0150225	0.165702
ARPC4	3363.99	0.28031	0.115342	2.43024	0.0150886	0.166071
LAIR1	3246.76	0.633996	0.260879	2.43023	0.0150892	0.166071
AR	1018.19	1.05849	0.43561	2.42991	0.0151027	0.166096
EMC9	262.517	0.252942	0.104138	2.42892	0.0151438	0.166304
HPD	3457.89	1.037	0.427103	2.428	0.0151824	0.166553
HLA-DQB2	1203.79	0.759984	0.313028	2.42785	0.0151888	0.166553
GRK2	3920.08	0.384527	0.158548	2.42531	0.0152955	0.1676
ACOT8	417.084	0.233423	0.0963288	2.42319	0.0153848	0.168204
LPAR5	397.652	0.599125	0.247352	2.42215	0.0154288	0.16832
ACY3	91.0654	1.20546	0.497802	2.42157	0.0154536	0.168345
ECRG4	104.168	1.31731	0.544212	2.42058	0.0154958	0.168559
HPS6	712.656	0.191423	0.0790922	2.42026	0.0155095	0.168585
TNFRSF10D	578.593	0.557632	0.230493	2.41931	0.0155502	0.168656
LSP1	4619.97	0.671905	0.277952	2.41734	0.0156344	0.168661
FBXO31	1107.21	0.276313	0.114328	2.41685	0.0156554	0.168661
PAGR1	1013.37	0.205941	0.0852194	2.4166	0.0156662	0.168661
DAZAP2	12606.3	0.264914	0.109633	2.41637	0.0156761	0.168661
LYSMD2	678.836	0.285127	0.118009	2.41615	0.0156857	0.168661
JAML	1722.15	0.647551	0.268246	2.41402	0.0157775	0.169404
ABCC3	1264.35	0.812441	0.336691	2.41301	0.0158212	0.16963
GRIN3A	162.601	0.632786	0.26241	2.41144	0.0158897	0.170026
THSD4	448.372	0.654017	0.271616	2.40788	0.0160456	0.171054
PLA2G2D	2462.75	1.27793	0.530797	2.40756	0.0160595	0.17108
AFTPH	2729.87	0.196121	0.0814825	2.40691	0.0160882	0.171264
P2RY6	270.372	0.623614	0.259272	2.40525	0.0161613	0.171451
IDNK	278.254	0.499742	0.207791	2.40502	0.0161714	0.171451
SERPINB1	4812.47	0.361993	0.150632	2.40316	0.0162539	0.171451
ZFYVE28	326.479	0.423404	0.176205	2.40291	0.0162654	0.171451
SLC22A3	507.274	0.88814	0.369643	2.4027	0.0162747	0.171451
TMEM219	2986.34	0.29967	0.124724	2.40267	0.0162759	0.171451
LINC00861	339.679	0.75976	0.316221	2.40263	0.0162779	0.171451
STAP2	408.84	0.646961	0.269374	2.40172	0.0163183	0.171514
STAT1	27498.3	0.641074	0.267018	2.40087	0.0163562	0.171517
ZBP1	236.115	0.930471	0.3877	2.39997	0.0163962	0.171517
NAPRT	986.511	0.458116	0.190885	2.39995	0.0163971	0.171517
FTL	322990	0.577251	0.24053	2.39991	0.0163989	0.171517
LILRA3	217.525	1.02306	0.426386	2.39938	0.0164231	0.17165
ZNRF2	1211.86	0.289238	0.120567	2.39898	0.0164409	0.171716
HPS1	3119.35	0.235627	0.0982522	2.39819	0.0164764	0.171919
ARHGAP27	1096.42	0.520132	0.21695	2.39747	0.0165086	0.172062
GRIP2	86.9955	0.858989	0.358524	2.39591	0.0165793	0.172439
CD48	2838.33	0.6982	0.291561	2.39469	0.0166343	0.17277
CCDC88C	1033.61	0.428402	0.178927	2.39429	0.0166527	0.172841
TYK2	2431.66	0.232749	0.0972957	2.39218	0.0167486	0.173264
RILP	366.961	0.362912	0.151711	2.39212	0.0167514	0.173264
MMP7	281.309	1.2109	0.506605	2.39023	0.0168379	0.173798
PRKAB1	1051.53	0.159301	0.0666745	2.38923	0.0168838	0.174151
CLMN	1647.72	0.230068	0.0963551	2.38771	0.0169539	0.174486
GPR18	272.666	0.886287	0.371189	2.3877	0.0169543	0.174486
GGT5	847.69	0.733384	0.307297	2.38657	0.0170065	0.174694
CTSO	3175.06	0.562789	0.23592	2.3855	0.0170558	0.174839
IRF2	2176.18	0.440022	0.184587	2.38381	0.0171344	0.175023
ICOSLG	589.576	0.533698	0.223904	2.3836	0.017144	0.175023
MARCHF2	1264.54	0.45525	0.19106	2.38276	0.0171835	0.175068
CLDN7	136.981	0.64251	0.269832	2.38115	0.0172587	0.175257
ALDH3B1	1201.75	0.45595	0.191518	2.38072	0.017279	0.175324
TBC1D2	838.915	0.620379	0.260781	2.37893	0.0173632	0.175727
FGD2	1136.26	0.654114	0.274993	2.37866	0.0173759	0.175727
GNGT2	143.096	0.67218	0.2826	2.37856	0.0173804	0.175727
TICAM1	513.943	0.371667	0.156297	2.37796	0.0174087	0.175727
HLA-DMB	9617.18	0.681423	0.286563	2.37791	0.0174109	0.175727
JUND	1636.71	0.332405	0.139799	2.37773	0.0174193	0.175727
ARHGEF18	2060.74	0.29914	0.125856	2.37685	0.017461	0.175976
KANSL1-AS1	95.8611	0.403739	0.16992	2.37605	0.0174991	0.176066
SULT1A2	164.602	0.715772	0.301261	2.37592	0.0175053	0.176066
CCDC28A	1071.85	0.241854	0.101812	2.3755	0.0175251	0.176147
JAK3	1587.41	0.578722	0.243666	2.37506	0.0175462	0.176175
LOC154761	575.018	0.548626	0.231006	2.37495	0.0175515	0.176175
ATP9B	820.189	0.205676	0.0866302	2.37418	0.0175878	0.176421
CD37	2342.85	0.56984	0.240199	2.37237	0.0176744	0.176815
RHOG	2009.99	0.328602	0.138539	2.37191	0.0176966	0.176919
MYL12A	13668.6	0.25419	0.107247	2.37014	0.0177812	0.177396
CXCL10	6075.73	0.99294	0.419021	2.36967	0.0178041	0.177396
MAN2B1	7414.58	0.342485	0.144537	2.36954	0.0178104	0.177396
MPC1	2175.6	0.342317	0.144622	2.36697	0.0179344	0.178341
FLOT2	3591.18	0.240181	0.101496	2.36642	0.0179612	0.178371
CCR7	774.88	0.711637	0.30085	2.36542	0.0180094	0.178376
SPHK2	378.903	0.354649	0.14995	2.36511	0.0180248	0.178407
CD38	662.443	0.770942	0.326066	2.36437	0.0180606	0.178407
AIP	1725.31	0.277284	0.117281	2.36428	0.0180651	0.178407
IFIH1	2667.41	0.550627	0.233036	2.36284	0.0181353	0.17879
PNRC1	4373.66	0.328271	0.138945	2.36261	0.0181469	0.17879
CLDN23	254.707	0.650642	0.275475	2.36189	0.018182	0.178852
PTPN18	3120.8	0.343387	0.145399	2.36169	0.0181921	0.178852
CRACR2B	106.625	0.859744	0.364314	2.3599	0.01828	0.179411
ACTB	115991	0.258232	0.109476	2.35881	0.0183338	0.179411
SLC28A1	176.213	1.29891	0.550688	2.35871	0.0183386	0.179411
MBD2	3338.44	0.291777	0.123724	2.35829	0.0183596	0.179465
CYP4X1	122.874	0.901323	0.382281	2.35775	0.018386	0.179606
CD40	1206.49	0.456018	0.193607	2.35538	0.0185036	0.179992
CPEB3	381.407	0.40414	0.171681	2.35401	0.0185721	0.179992
USF1	1985.88	0.142843	0.0606988	2.35331	0.0186069	0.179992
NCKAP1L	3983.65	0.582304	0.247527	2.35248	0.0186485	0.179992
SNTB1	2872.41	0.555585	0.236248	2.3517	0.0186879	0.179992
RCSD1	2048.65	0.598116	0.254361	2.35145	0.0187005	0.179992
SH3BP2	2877.42	0.353846	0.150485	2.35137	0.0187046	0.179992
ZGPAT	710.247	0.313563	0.133354	2.35136	0.0187052	0.179992
FYB1	4653.67	0.610107	0.259485	2.35122	0.018712	0.179992
ZNF385A	1816.1	0.468196	0.199155	2.35092	0.0187271	0.179997
TMEM123	13641.4	0.330861	0.140802	2.34983	0.018782	0.180408
CPN2	871.287	2.26693	0.965061	2.349	0.0188238	0.180472
ABHD16A	1927.32	0.211101	0.0898857	2.34855	0.0188468	0.180472
HAGH	1385.27	0.385173	0.16415	2.34647	0.0189522	0.180954
SP2	884.906	0.184453	0.0786196	2.34615	0.0189686	0.180954
ITIH2	10878.8	1.15057	0.490691	2.34479	0.0190377	0.181404
PPM1M	1495.94	0.473711	0.202037	2.34468	0.0190434	0.181404
PML	2225.01	0.272487	0.116237	2.34423	0.0190665	0.181436
PTGDS	4123.55	0.855775	0.365368	2.34223	0.0191691	0.182021
MAFB	4039.79	0.607464	0.259393	2.34187	0.0191874	0.182079
TNFRSF10A	202.911	0.439458	0.187713	2.34111	0.0192264	0.182319
GIMAP1	594.712	0.675004	0.288352	2.3409	0.0192371	0.182319
SORBS3	2518.95	0.41492	0.177317	2.33999	0.0192843	0.182535
PTPRC	12293.5	0.647747	0.276951	2.33885	0.0193433	0.182535
PBX3	1093.86	0.386707	0.165357	2.33861	0.0193556	0.182535
CRYBG1	2518.42	0.630123	0.269444	2.33861	0.0193558	0.182535
MOB3A	2358.78	0.384059	0.16426	2.33812	0.0193811	0.182535
FDX1	1233.55	0.370779	0.158587	2.33802	0.0193863	0.182535
SCPEP1	6379.32	0.450972	0.192919	2.33762	0.0194069	0.182535
ITK	1023.18	0.707277	0.302692	2.33662	0.019459	0.182799
TRIM69	583.969	0.376909	0.161342	2.33609	0.0194867	0.182945
ERP44	3739.01	0.21552	0.0922926	2.33518	0.0195338	0.183042
YJU2	543.594	0.194178	0.0831661	2.33482	0.0195528	0.183045
C1QC	15621.7	0.652697	0.279563	2.33471	0.0195586	0.183045
ZNF69	162.491	0.619839	0.26554	2.33426	0.0195823	0.183152
CD33	562.373	0.607156	0.260231	2.33314	0.0196409	0.18347
CAPN12	136.687	0.597044	0.255969	2.33249	0.0196749	0.18354
MAP1LC3A	479.654	0.332593	0.142603	2.3323	0.0196852	0.18354
TMEM37	1057	0.701183	0.300766	2.33133	0.0197361	0.183598
ARHGEF10L	1412.22	0.435701	0.186934	2.33078	0.0197651	0.183598
SARAF	15529.9	0.271199	0.11644	2.32909	0.0198545	0.184171
NFKBID	178.645	0.396386	0.170256	2.32818	0.0199026	0.184188
ACADS	1072.24	0.531115	0.228301	2.32638	0.0199985	0.184618
TERF2IP	2622.84	0.186639	0.0802808	2.32483	0.0200812	0.185026
DYSF	1417.22	0.554257	0.238467	2.32425	0.0201121	0.185026
IL21R	442.011	0.691365	0.297469	2.32416	0.0201169	0.185026
NTN4	1089.4	0.805612	0.346674	2.32383	0.0201346	0.185075
ARSA	1214.35	0.385465	0.16594	2.32291	0.0201839	0.185202
SCAND1	446.608	0.477259	0.205463	2.32285	0.0201874	0.185202
PTPRN2	673.404	0.740407	0.318777	2.32265	0.020198	0.185202
CYBC1	3518.22	0.298914	0.128712	2.32235	0.0202139	0.185234
ARHGDIB	10528.6	0.439655	0.189447	2.32073	0.0203014	0.185566
TRPV4	361.151	0.399231	0.172028	2.32073	0.0203015	0.185566
TOR4A	536.879	0.61148	0.263578	2.31992	0.020345	0.185566
CYTH1	3399.04	0.305035	0.131486	2.3199	0.0203462	0.185566
TMEM30B	692.615	0.862202	0.371701	2.31961	0.0203618	0.185566
PLCL2	945.553	0.524674	0.226461	2.31684	0.0205125	0.186609
GLUL	33192.5	0.536664	0.232007	2.31313	0.0207153	0.187897
STX11	652.376	0.612698	0.264884	2.31308	0.0207182	0.187897
SYNGR2	4414.2	0.45657	0.197439	2.31247	0.020752	0.188027
KIF13B	2223.32	0.346209	0.149721	2.31236	0.0207577	0.188027
CAPS	302.084	0.585875	0.253436	2.31173	0.0207928	0.188137
DUSP10	920.082	0.531689	0.230002	2.31167	0.0207959	0.188137
MPPE1	781.475	0.202261	0.0875608	2.30995	0.020891	0.18852
LGALS2	196.78	0.798922	0.345887	2.30978	0.0209004	0.18852
LAT2	1013.49	0.521278	0.225798	2.3086	0.0209655	0.188754
RORA	1275.26	0.498072	0.215748	2.30858	0.0209668	0.188754
PRR5L	562.006	0.532571	0.230736	2.30814	0.0209913	0.188754
NLGN4Y	130.72	0.90288	0.391196	2.308	0.0209991	0.188754
EDEM1	5104.35	0.263526	0.114182	2.30795	0.0210021	0.188754
CCDC159	404.16	0.261087	0.113156	2.30731	0.0210373	0.1889
SLC1A1	995.71	0.540024	0.234174	2.30608	0.0211063	0.189008
ABCC9	1248.25	0.761605	0.330302	2.30579	0.0211226	0.189041
ACBD5	2527.16	0.231069	0.100246	2.30501	0.0211658	0.189314
DENND1A	1248.56	0.200358	0.0869693	2.30377	0.0212354	0.189427
CD1D	270.223	0.589122	0.25579	2.30315	0.0212704	0.189427
NSUN3	256.573	0.2346	0.10188	2.30271	0.0212954	0.189427
MATK	206.593	0.855683	0.371663	2.30231	0.0213178	0.189427
LOC642361	193.828	0.201525	0.0875438	2.30199	0.0213358	0.189467
CBLN3	113.04	0.616621	0.267889	2.30178	0.0213477	0.189467
ASL	1592.51	0.394668	0.171486	2.30147	0.0213654	0.189486
SORL1	4029.04	0.546357	0.237413	2.30129	0.0213751	0.189486
PPP1R1A	443.782	1.09112	0.474263	2.30067	0.02141	0.189682
TYROBP	5597.79	0.637722	0.277278	2.29994	0.0214518	0.189827
JUN	2086.87	0.422625	0.183816	2.29917	0.0214952	0.189986
GPR65	939.87	0.576727	0.250868	2.29892	0.0215093	0.189999
PPP6R1	3914.63	0.304977	0.13268	2.29859	0.021528	0.190052
GFRA3	151.392	0.845526	0.368017	2.29752	0.0215892	0.190255
PADI2	627.259	0.651464	0.283684	2.29645	0.0216504	0.190457
LMAN2	4618.75	0.262655	0.114413	2.29568	0.0216944	0.190658
FAM135B	99.7492	1.28242	0.558784	2.29503	0.0217316	0.190685
PPP1R7	2115.6	0.17371	0.0757017	2.29466	0.0217527	0.190685
FCHO1	311.576	0.476329	0.207648	2.29393	0.0217945	0.190938
CD53	6633.5	0.614302	0.267853	2.29343	0.0218231	0.191077
MAST3	769.753	0.239103	0.104317	2.29208	0.0219009	0.191533
RNF213	12902.1	0.346203	0.151076	2.29159	0.0219296	0.191672
VAV1	1353.49	0.641686	0.280108	2.29085	0.021972	0.191903
SCP2	8707.44	0.358026	0.15637	2.28961	0.022044	0.191903
CD82	2349.92	0.498437	0.217729	2.28926	0.0220644	0.191903
IPCEF1	397.71	0.601729	0.262886	2.28894	0.022083	0.191903
FUCA2	3635.72	0.236781	0.103456	2.2887	0.0220966	0.191903
DGKZ	2144.49	0.277386	0.121203	2.2886	0.0221024	0.191903
MIGA2	687.57	0.23157	0.101185	2.28858	0.0221035	0.191903
DUS2	406.97	0.280481	0.122562	2.28847	0.0221101	0.191903
VASN	401.258	0.645173	0.282161	2.28654	0.0222227	0.192657
RBM47	2281.29	0.693494	0.303411	2.28566	0.0222741	0.192881
C10orf143	84.1828	0.537199	0.235032	2.28564	0.0222755	0.192881
SLC7A7	2415.24	0.551953	0.24155	2.28505	0.0223099	0.192881
ARAF	1960.82	0.248815	0.10892	2.28437	0.0223496	0.192985
MIR155HG	272.689	0.665989	0.291703	2.28311	0.0224241	0.192985
MED16	819.176	0.335938	0.147152	2.28294	0.022434	0.192985
LYRM1	856.012	0.312413	0.136894	2.28215	0.0224806	0.192985
SYMPK	2474.71	0.203974	0.0893892	2.28187	0.0224971	0.192985
GAA	3939.31	0.456074	0.19987	2.28186	0.0224977	0.192985
SH2D1B	85.3666	1.05911	0.464174	2.28172	0.0225059	0.192985
ADA2	9396.12	0.672055	0.294657	2.2808	0.0225602	0.19334
BLNK	817.951	0.640989	0.281104	2.28025	0.0225926	0.193507
YPEL1	390.875	0.361624	0.158641	2.27951	0.0226366	0.193551
PITPNM1	1143.41	0.430214	0.188868	2.27785	0.0227356	0.194286
GIMAP6	2694.93	0.622709	0.273473	2.27704	0.0227839	0.194365
INMT	356.848	0.771023	0.338806	2.2757	0.0228637	0.194824
GTF2IRD2B	1586.64	0.253042	0.111233	2.27489	0.0229126	0.195129
GFER	527.053	0.228176	0.10035	2.2738	0.0229777	0.195461
TEC	202.765	0.296714	0.130549	2.27283	0.0230366	0.195739
MAP2K3	1567.85	0.267283	0.117639	2.27207	0.0230825	0.195806
ADAM19	2100.01	0.452863	0.19932	2.27204	0.0230838	0.195806
IL4R	2585.41	0.452184	0.199096	2.27119	0.0231356	0.195912
TRIM14	2978.56	0.412263	0.181629	2.26981	0.0232192	0.196064
COTL1	9340.08	0.507867	0.223857	2.26871	0.0232859	0.196348
HAVCR2	2537.8	0.60556	0.267018	2.26786	0.0233375	0.196348
MAP3K7CL	348.387	0.655644	0.289116	2.26775	0.0233442	0.196348
MAN1A1	6182.46	0.67025	0.295557	2.26775	0.0233443	0.196348
PFN1	18626.2	0.219134	0.0966491	2.26731	0.0233711	0.196348
MBD4	1721.11	0.235154	0.103746	2.26663	0.0234129	0.196589
SIGLEC5	224.87	0.66389	0.293351	2.26312	0.0236281	0.197397
MED29	2103.84	0.178694	0.078963	2.26301	0.0236349	0.197397
VSIR	2123.97	0.631005	0.278846	2.26291	0.0236411	0.197397
PCED1B-AS1	345.265	0.643087	0.2843	2.262	0.0236972	0.197754
ABAT	4346.97	0.835383	0.369544	2.26058	0.0237854	0.198379
IRF7	839.511	0.58908	0.26105	2.25658	0.0240341	0.199253
ADAM8	913.79	0.606297	0.268767	2.25585	0.0240801	0.199253
HTRA4	431.45	1.08866	0.482684	2.25543	0.0241065	0.199253
LTB	953.751	0.731453	0.324327	2.2553	0.0241147	0.199253
MTMR14	2047.4	0.275741	0.122285	2.25489	0.0241399	0.199253
UCP2	3728.96	0.578591	0.256599	2.25485	0.0241429	0.199253
IL34	181.116	0.695309	0.30838	2.25471	0.0241514	0.199253
JOSD2	293.018	0.458324	0.203385	2.25348	0.0242288	0.19963
ADH1B	20582.6	1.14066	0.506525	2.25193	0.0243264	0.200103
SELPLG	2138.39	0.599709	0.266334	2.25172	0.0243401	0.200103
KAT8	933.58	0.146076	0.0648829	2.25138	0.0243613	0.200167
TMBIM4	699.64	0.331832	0.147554	2.24889	0.0245196	0.2011
CAPN8	236.309	1.59604	0.709748	2.24875	0.0245287	0.2011
CAMK1	524.868	0.364568	0.162329	2.24586	0.0247132	0.201948
NIPSNAP3A	1391.27	0.268106	0.119451	2.24449	0.0248006	0.202441
SORBS2	1483.14	0.713775	0.318492	2.24111	0.0250192	0.203403
AOAH	1802.01	0.596281	0.26608	2.24098	0.0250272	0.203403
UTS2	134.245	1.18368	0.528885	2.23806	0.0252173	0.204281
TCEA2	430.237	0.206688	0.0924131	2.23657	0.0253148	0.204645
STEAP3	2106.4	0.545204	0.244056	2.23393	0.0254878	0.20547
IL17RC	878.429	0.308985	0.138409	2.2324	0.0255884	0.206169
ANXA11	5952.73	0.350095	0.156924	2.23098	0.0256822	0.206591
KLC4	1084.11	0.316897	0.142078	2.23044	0.025718	0.206656
SIGLEC7	477.241	0.6135	0.275136	2.22981	0.0257603	0.206715
DTX2	587.607	0.277485	0.124449	2.22971	0.0257667	0.206715
CFHR1	8248.18	0.873014	0.392063	2.22672	0.0259662	0.20751
SYVN1	2327.17	0.228092	0.102463	2.2261	0.0260078	0.207534
GSTK1	5699.19	0.205725	0.0924493	2.22527	0.0260632	0.207803
CCL8	485.224	0.906721	0.407578	2.22466	0.0261044	0.207918
CHMP4C	181.336	1.1022	0.495517	2.22435	0.026125	0.207918
LGALS9C	255.001	0.886915	0.398731	2.22434	0.0261254	0.207918
SH3BGRL3	7484.46	0.380173	0.17096	2.22375	0.026165	0.208043
DRAM1	3089.37	0.489257	0.220066	2.22323	0.0262005	0.208043
SIPA1L1	1448.61	0.298553	0.134297	2.22308	0.0262107	0.208043
XAF1	3537.2	0.633914	0.285305	2.22189	0.0262911	0.208349
LIPC	478.995	1.04631	0.471021	2.22137	0.0263261	0.208516
CES2	3463.68	0.370858	0.167014	2.22051	0.0263841	0.208754
TOR3A	2123.98	0.211735	0.0953811	2.21989	0.0264266	0.208869
RGS19	852.674	0.416891	0.187846	2.21932	0.0264647	0.20906
GSDMB	483.026	0.711184	0.320509	2.21892	0.026492	0.209165
ARHGAP25	1936.64	0.575798	0.259677	2.21736	0.0265986	0.209674
IFIT2	2521.61	0.606638	0.273618	2.2171	0.0266165	0.209705
CITED2	1568.69	0.32021	0.144488	2.21617	0.0266797	0.20974
SEMA4A	901.008	0.432867	0.195331	2.21607	0.026687	0.20974
RNF34	1314.56	0.141348	0.0638005	2.21547	0.0267277	0.20974
HLA-J	147.044	0.507466	0.229065	2.21538	0.0267339	0.20974
NHS	281.511	0.565056	0.255116	2.21489	0.0267673	0.20974
TNFSF10	4405.81	0.735208	0.331974	2.21466	0.0267836	0.20974
MT1F	868.938	0.638347	0.288248	2.21457	0.0267893	0.20974
RRAS	928.739	0.41788	0.188736	2.2141	0.0268218	0.209884
CCDC152	100.223	0.668769	0.302209	2.21293	0.0269022	0.209901
NME3	385.282	0.579754	0.262022	2.21261	0.0269243	0.209901
MARCO	2845.07	0.74189	0.335346	2.21231	0.026945	0.209901
GRN	19917.6	0.433932	0.196165	2.21208	0.0269612	0.209901
ABTB1	861.362	0.456242	0.206256	2.21201	0.0269657	0.209901
LYZ	52481.6	0.81427	0.368143	2.21183	0.0269785	0.209901
SLC2A10	1423.33	0.464917	0.21022	2.21158	0.0269959	0.209928
IQSEC1	4349.22	0.334535	0.151385	2.20982	0.0271173	0.210653
ZNFX1	3822.97	0.269823	0.122145	2.20904	0.0271717	0.210788
TRANK1	1783.14	0.483472	0.218873	2.20892	0.0271805	0.210788
CCRL2	456.704	0.672678	0.304578	2.20856	0.0272053	0.210788
PBXIP1	4049.99	0.283396	0.128414	2.2069	0.0273214	0.211578
SCG5	126.333	0.490471	0.222268	2.20666	0.0273376	0.211582
DNASE1L3	1201.29	0.889688	0.403378	2.20559	0.0274126	0.211781
KLRB1	260.995	0.656751	0.297789	2.20543	0.0274241	0.211781
CRELD1	1083.07	0.283615	0.128607	2.20528	0.0274343	0.211781
TMEM62	874.101	0.194636	0.0882612	2.20523	0.0274378	0.211781
ART4	128.436	0.835215	0.37886	2.20455	0.027486	0.211865
TC2N	1425.39	0.654938	0.297179	2.20385	0.0275348	0.212132
PLCG2	1576.78	0.336483	0.152701	2.20354	0.0275568	0.212192
TMPRSS2	1278.96	1.5575	0.706948	2.20314	0.0275851	0.212269
IL15	234.663	0.599837	0.272297	2.20287	0.0276036	0.212269
MICU1	2206	0.242687	0.110281	2.20062	0.0277628	0.213119
SIPA1	1787.76	0.409949	0.186365	2.19971	0.0278276	0.213397
CCDC69	2307.99	0.669177	0.304343	2.19876	0.0278951	0.213476
ANAPC2	844.332	0.264054	0.120163	2.19747	0.027987	0.214071
ACAD8	1064.27	0.226783	0.103247	2.19651	0.0280557	0.214376
CPED1	1273.26	0.683786	0.311358	2.19614	0.0280818	0.214383
CES1	5088.35	0.95966	0.437044	2.1958	0.0281065	0.214383
KCNK1	424.329	1.02745	0.467939	2.19569	0.0281139	0.214383
HMOX1	5083.77	0.498259	0.226995	2.19502	0.0281623	0.214643
APOC1P1	392.389	0.985313	0.448935	2.19478	0.0281793	0.214662
MUC6	1177.32	2.33932	1.06623	2.19401	0.0282344	0.214694
GVINP1	1137.76	0.583895	0.26614	2.19394	0.0282396	0.214694
MAF	4896.67	0.353615	0.161273	2.19265	0.0283323	0.215061
C6orf226	90.2638	0.529056	0.241333	2.19223	0.0283632	0.21507
C11orf21	132.94	0.743165	0.339011	2.19216	0.0283681	0.21507
GPM6A	152.387	0.89767	0.409754	2.19075	0.0284698	0.215574
ABHD17A	1038.79	0.440555	0.2011	2.19072	0.0284721	0.215574
GIMAP8	1537.28	0.556751	0.254231	2.18994	0.0285287	0.215636
POU2F2	854.936	0.544048	0.248459	2.18969	0.028547	0.215636
SIRT2	2093.25	0.205938	0.0940601	2.18943	0.0285654	0.215636
IFIT3	5389.77	0.647128	0.295616	2.18908	0.028591	0.215709
C16orf70	1051.85	0.269834	0.123314	2.18818	0.0286568	0.215941
MT1M	466.235	0.942832	0.430948	2.18781	0.0286835	0.215972
CDHR5	416.118	1.57731	0.721097	2.18737	0.0287157	0.216105
KCTD18	810.811	0.161773	0.073978	2.18677	0.0287596	0.216327
CD84	4590.05	0.600768	0.274755	2.18656	0.0287748	0.216332
GLDC	814.183	0.921795	0.421887	2.18494	0.0288936	0.216627
CHMP4B	3884.2	0.27779	0.127161	2.18455	0.0289219	0.216675
SLA	2614.84	0.60885	0.278921	2.18287	0.0290451	0.217086
NFATC3	2517.07	0.236197	0.108207	2.18282	0.0290494	0.217086
DNASE1L1	626.755	0.328418	0.150483	2.18242	0.0290786	0.217195
DOCK2	3276.02	0.52159	0.239118	2.18131	0.0291604	0.21748
RIOK3	3460.47	0.151029	0.0692572	2.1807	0.0292054	0.217621
MT1H	503.612	1.82268	0.836286	2.17949	0.029295	0.217893
ALDH2	9990.04	0.759641	0.348574	2.17928	0.0293105	0.217893
SLFN12L	158.026	0.697703	0.320194	2.179	0.0293318	0.217893
ORMDL3	3094.78	0.399773	0.183467	2.17899	0.0293323	0.217893
ABHD15	1000.93	0.310154	0.142393	2.17815	0.0293945	0.218247
DKFZP586I1420	406.116	0.266913	0.122665	2.17595	0.0295593	0.219219
GRK6	1882.61	0.302657	0.139111	2.17565	0.0295815	0.219219
USP20	1179.73	0.23212	0.106701	2.17542	0.0295988	0.219219
HELZ2	1308.56	0.352452	0.162016	2.17542	0.0295989	0.219219
PCBD1	1841.63	0.351614	0.161665	2.17495	0.0296341	0.219263
MIEF2	286.551	0.216992	0.0998525	2.17313	0.0297708	0.219879
PPP1CA	4320.53	0.190277	0.0875857	2.17247	0.0298201	0.220094
NUBP1	425.286	0.252513	0.116273	2.17172	0.0298767	0.220161
SAMSN1	1568.17	0.595858	0.27443	2.17126	0.0299117	0.220161
STAT3	9103.05	0.217352	0.100141	2.17047	0.0299716	0.220161
LASP1	10344.2	0.272834	0.125714	2.17027	0.0299864	0.220161
ACE	1384.54	0.639208	0.294646	2.16941	0.0300517	0.220497
ADGRE5	3959.06	0.278861	0.128574	2.16888	0.0300919	0.22068
TSPOAP1	283.849	0.458061	0.211215	2.16869	0.0301061	0.22068
TNFRSF8	94.5993	0.727435	0.335514	2.16812	0.0301495	0.220707
CYP4F11	379.077	1.29508	0.597374	2.16795	0.0301622	0.220707
ACTR1B	2070.28	0.290945	0.134299	2.16639	0.0302814	0.221205
MAP1S	583.815	0.358736	0.165633	2.16584	0.0303231	0.221316
SDF4	4722.52	0.251147	0.11596	2.1658	0.0303262	0.221316
LIN37	178.153	0.290024	0.134018	2.16406	0.0304597	0.222074
RAB20	1196.45	0.502377	0.232538	2.16041	0.0307407	0.223104
AIF1	3259.85	0.539221	0.249596	2.16038	0.0307435	0.223104
SLCO2B1	7636.73	0.560869	0.259637	2.1602	0.0307571	0.223104
FLT3	139.622	0.587946	0.272185	2.1601	0.0307653	0.223104
NECTIN2	1879.59	0.319354	0.147902	2.15922	0.0308329	0.223264
FKBP8	4561.32	0.330713	0.153192	2.15881	0.0308649	0.223285
PBLD	1751.03	0.749765	0.347398	2.15823	0.0309101	0.223395
RNASE4	2566.03	0.65953	0.305685	2.15754	0.0309633	0.223501
SIGLEC14	436.025	0.600366	0.278305	2.15723	0.0309881	0.223501
GAK	2329.2	0.294193	0.136385	2.15708	0.0309993	0.223501
GCNT3	84.7184	1.46124	0.677414	2.15708	0.0309995	0.223501
IFITM2	5859.89	0.325812	0.151122	2.15595	0.0310872	0.223915
LACTB	1575.49	0.367458	0.170453	2.15577	0.0311019	0.223915
FLT1	1830.82	0.324258	0.15043	2.15554	0.0311194	0.223934
JDP2	659.238	0.451058	0.209309	2.15499	0.0311629	0.224031
CTBP1	2681.77	0.365115	0.169468	2.15448	0.0312029	0.224079
CX3CL1	606.257	0.500009	0.232114	2.15415	0.0312283	0.224079
CCL19	1625.09	0.881163	0.409139	2.1537	0.0312636	0.224079
MAN2C1	2010.31	0.335391	0.155739	2.15354	0.0312762	0.224079
CBX7	1718.4	0.35106	0.163022	2.15346	0.0312828	0.224079
AIM2	709.14	0.720794	0.334796	2.15293	0.031324	0.224219
CTC1	1178.61	0.28301	0.13154	2.15152	0.0314355	0.224242
TAP2	5785.95	0.347844	0.161701	2.15116	0.0314638	0.224242
NUDT18	290.189	0.380111	0.176701	2.15115	0.0314643	0.224242
CLEC12A	286.188	0.55757	0.259208	2.15105	0.0314723	0.224242
RASA4	1505.18	0.346253	0.160974	2.15098	0.0314776	0.224242
BTLA	307.532	0.699847	0.325456	2.15036	0.0315265	0.224242
PLEKHS1	73.6984	1.50213	0.698559	2.15033	0.0315288	0.224242
TNFSF12	728.87	0.470041	0.218614	2.1501	0.0315476	0.224242
BLOC1S2	2471.81	0.300388	0.139731	2.14976	0.0315742	0.224291
LST1	851.674	0.566939	0.263884	2.14844	0.0316786	0.224712
GZMM	139.994	0.821914	0.382647	2.14797	0.0317163	0.224773
MON1B	1158.46	0.176552	0.0822859	2.14559	0.0319056	0.225787
PCK2	2870.58	0.497291	0.23187	2.1447	0.0319771	0.226185
AMPD3	1042.76	0.4571	0.213268	2.14331	0.0320882	0.226644
PRKD2	1199.2	0.280035	0.130666	2.14313	0.0321025	0.226644
ANAPC16	3771.66	0.168528	0.0786978	2.14146	0.0322367	0.227161
MYOF	4636.2	0.600366	0.280437	2.14083	0.0322881	0.227309
GTF2IRD2	1426.22	0.243119	0.113588	2.14037	0.0323251	0.22734
FBXL14	380.964	0.262729	0.122784	2.13977	0.0323731	0.227479
HLA-G	1033.92	0.522833	0.244377	2.13945	0.0323989	0.227553
CCDC61	250.883	0.298102	0.139423	2.1381	0.0325084	0.228108
CEBPB	1783.7	0.454063	0.212437	2.1374	0.0325655	0.228221
TCN2	3415.12	0.487572	0.228176	2.13682	0.0326126	0.228221
ADAM28	1547.54	0.755781	0.353699	2.13679	0.032615	0.228221
TRIM22	5289.91	0.593904	0.27803	2.13612	0.0326699	0.228305
CTLA4	447.028	0.940645	0.440425	2.13577	0.0326984	0.228305
IFITM3	15925.5	0.476134	0.222979	2.13533	0.0327341	0.228305
SLAMF1	552.627	0.721184	0.337741	2.13532	0.0327351	0.228305
MARCHF9	524.066	0.317172	0.148585	2.13461	0.032793	0.228559
HCK	2269.14	0.522884	0.244968	2.1345	0.0328021	0.228559
NADK	3932.27	0.311113	0.145775	2.13419	0.0328272	0.228572
IFNLR1	366.23	0.764364	0.358167	2.1341	0.0328345	0.228572
CDK2AP2	1086.03	0.343264	0.160909	2.13328	0.0329019	0.228601
CASZ1	309.371	0.550508	0.258063	2.13323	0.0329059	0.228601
MCRIP2	407.055	0.464399	0.217709	2.13312	0.0329151	0.228601
SYT12	121.275	0.984273	0.461583	2.13239	0.0329752	0.228805
DHRS1	975.145	0.367759	0.172589	2.13084	0.0331024	0.229262
CD226	322.591	0.496856	0.233218	2.13043	0.0331359	0.229389
PIP5K1C	1520.38	0.254253	0.119459	2.12836	0.033307	0.230158
CBFA2T3	225.746	0.697228	0.327678	2.12778	0.0333552	0.23016
ISOC2	900.343	0.341544	0.160571	2.12705	0.0334156	0.230321
TMEM127	4346.81	0.221337	0.104084	2.12653	0.0334595	0.230321
PGGHG	1190.32	0.487179	0.229134	2.12618	0.0334884	0.230321
ZSCAN5A	126.293	0.315766	0.148525	2.12602	0.0335018	0.230321
PUS10	486.302	0.191579	0.0901548	2.125	0.0335864	0.230585
PRSS53	90.1174	0.51718	0.243456	2.12433	0.0336429	0.230828
SYNJ2	900.657	0.324853	0.152929	2.12421	0.0336528	0.230828
PARP3	859.314	0.187682	0.0883712	2.12379	0.0336876	0.230961
PI4K2B	1625.81	0.303512	0.142958	2.12308	0.0337469	0.231261
SLC9A8	1178.33	0.21659	0.102086	2.12165	0.0338672	0.231692
TRERF1	760.617	0.40817	0.192397	2.1215	0.0338794	0.231692
CAPN1	4107.25	0.2555	0.120442	2.12135	0.0338926	0.231692
HNF1B	72.6859	1.76578	0.832433	2.12123	0.0339028	0.231692
STAP1	286.88	0.725804	0.342531	2.11894	0.0340952	0.232623
CASP10	848.247	0.480846	0.226942	2.11881	0.0341066	0.232623
UBXN6	2543.78	0.279151	0.131839	2.11737	0.0342287	0.233067
CDC42SE2	4242.79	0.35776	0.169011	2.11678	0.0342782	0.233147
SIL1	1479.19	0.332386	0.157028	2.11673	0.0342825	0.233147
SNX11	1158.6	0.173305	0.0819552	2.11463	0.0344614	0.233989
GCNT1	1386.54	0.645785	0.30541	2.11449	0.0344737	0.233989
MLYCD	618.682	0.30965	0.146479	2.11395	0.0345196	0.234088
C7	6614.62	0.728039	0.344552	2.113	0.0346006	0.234424
ANO9	276.439	0.699563	0.331185	2.1123	0.0346606	0.234552
PPL	561.682	0.755645	0.357847	2.11164	0.0347172	0.234677
CHRD	379.741	0.700698	0.331853	2.11147	0.034732	0.234677
RABEP2	419.869	0.428014	0.202745	2.1111	0.0347639	0.234786
EVI2B	3721.52	0.571936	0.271146	2.10932	0.0349165	0.2355
PLBD1	2209.93	0.373775	0.177274	2.10846	0.0349911	0.235681
CIAO3	569.475	0.233458	0.110817	2.10671	0.0351429	0.236424
STX5	1491.93	0.240697	0.114264	2.10649	0.0351617	0.236424
FMO3	2477.34	0.861802	0.409124	2.10646	0.0351647	0.236424
CFH	20475.6	0.743204	0.352964	2.10561	0.0352383	0.236718
THAP11	1091.11	0.178062	0.0845665	2.10559	0.03524	0.236718
IL2RA	596.071	0.723588	0.343762	2.10491	0.0352994	0.236904
DPYS	1272.03	0.925689	0.439927	2.10419	0.0353622	0.237071
GPR174	262.427	0.72907	0.346503	2.10408	0.0353718	0.237071
GCA	1236.85	0.349103	0.165973	2.10337	0.0354334	0.237271
TMEM205	1670.45	0.28013	0.13322	2.10276	0.0354867	0.237521
NFAM1	1308.87	0.553541	0.263307	2.10227	0.0355299	0.237618
SEPHS2	6476.49	0.225157	0.107116	2.10199	0.035554	0.237618
FBXW5	2299.91	0.392818	0.186879	2.10199	0.035554	0.237618
AKR1C3	1538.01	0.970747	0.461929	2.10151	0.0355963	0.237693
PKHD1L1	76.5502	0.999595	0.475946	2.10023	0.0357089	0.238049
MLLT6	5433.77	0.196443	0.0935812	2.09917	0.0358018	0.238562
SLC24A4	1396.09	0.739004	0.352196	2.09827	0.0358811	0.238586
B4GALT1	5348.75	0.382256	0.182209	2.0979	0.0359142	0.238586
PCSK7	2389	0.337891	0.161087	2.09757	0.0359435	0.238586
KLF9	2235.07	0.377059	0.179763	2.09754	0.0359462	0.238586
SLC6A3	90.0024	1.45698	0.694629	2.09749	0.0359501	0.238586
IL18R1	297.587	0.590011	0.281344	2.09712	0.0359833	0.238586
SSTR2	101.675	0.527836	0.25177	2.0965	0.036038	0.238586
DGLUCY	1426.5	0.396641	0.189199	2.09642	0.036045	0.238586
PEX11G	72.6958	0.571408	0.272668	2.09562	0.036116	0.238739
TANK	2222.77	0.249256	0.118953	2.09542	0.0361335	0.23875
TIFA	931.218	0.295637	0.141285	2.09248	0.0363959	0.240164
CD47	6228.18	0.288259	0.137886	2.09056	0.0365675	0.240795
SPG7	1909.98	0.227814	0.108979	2.09044	0.0365784	0.240795
LPAR2	303.824	0.457217	0.21873	2.09033	0.0365881	0.240795
SMIM14	2051.34	0.502838	0.240575	2.09015	0.0366043	0.240796
CYSTM1	5322.83	0.435092	0.20819	2.08988	0.0366289	0.240852
TMEM170A	1055.31	0.189494	0.0906883	2.0895	0.0366624	0.240881
LAMP3	485.147	0.499702	0.239173	2.08929	0.0366817	0.240881
GPR141	86.9643	0.693161	0.33188	2.08859	0.0367446	0.241188
FGFR2	457.145	0.816271	0.390982	2.08774	0.036821	0.241408
PRKAG2	1224.73	0.208015	0.0996392	2.08768	0.0368266	0.241408
PIPOX	1285.95	0.827572	0.397091	2.08409	0.0371523	0.242798
YPEL3	1113.3	0.346281	0.166233	2.0831	0.0372418	0.242806
TOX3	229.534	1.69883	0.815552	2.08305	0.0372471	0.242806
TSTD1	268.428	0.707666	0.339734	2.083	0.037251	0.242806
GHDC	1162.07	0.288975	0.138757	2.0826	0.0372879	0.24294
STIMATE	1101.7	0.1558	0.0748304	2.08204	0.0373384	0.243058
PRR15L	325.686	1.42507	0.684734	2.08121	0.037415	0.243257
HSD17B4	5716.86	0.273022	0.131218	2.08067	0.0374638	0.24345
XCL2	126.772	0.819246	0.393878	2.07995	0.0375305	0.243671
ZDHHC24	271.629	0.313236	0.150647	2.07927	0.0375922	0.24386
TMEM150B	124.18	0.74258	0.357299	2.07831	0.0376806	0.24404
FGL2	7682.05	0.543652	0.261625	2.07798	0.0377109	0.2441
KCNQ1	732.252	0.653235	0.314411	2.07764	0.0377422	0.244197
ARMC5	343.679	0.330299	0.159002	2.07732	0.0377718	0.244202
AP1G1	4293.99	0.138436	0.0666431	2.07727	0.0377766	0.244202
ERP29	6272.26	0.195402	0.0941155	2.07619	0.0378761	0.24452
RFX1	339.14	0.268839	0.129529	2.07551	0.0379393	0.24452
EDF1	4350.43	0.235732	0.113601	2.07509	0.0379785	0.24456
RPN1	10171.4	0.207158	0.0998319	2.07507	0.0379805	0.24456
GIMAP7	1564.4	0.604701	0.291507	2.07439	0.0380428	0.24456
UNC93B1	1531.83	0.435958	0.210272	2.07331	0.0381439	0.24456
CPT2	1532.28	0.262694	0.126789	2.07189	0.0382756	0.244997
MBD3	1599.26	0.420031	0.202785	2.07131	0.03833	0.24524
NAALADL1	174.323	0.417985	0.201902	2.07024	0.03843	0.245564
GUK1	3651.94	0.306634	0.148241	2.06848	0.0385948	0.246211
MYLK	3622.71	0.468255	0.226465	2.06767	0.038671	0.246367
VAC14	1880.19	0.316326	0.153121	2.06586	0.0388421	0.247204
ABRACL	1490.46	0.204656	0.099094	2.06527	0.0388978	0.247204
TNFSF13B	2146.54	0.599589	0.290449	2.06435	0.0389843	0.247204
E2F4	1860.99	0.160289	0.0776617	2.06394	0.0390232	0.24732
LINC00324	174.399	0.382335	0.185257	2.06381	0.0390357	0.24732
EZR	7703.65	0.271551	0.131591	2.0636	0.0390554	0.24734
TSPAN33	946.57	0.34864	0.168984	2.06315	0.0390984	0.247508
FUCA1	14722.7	0.494022	0.239668	2.06127	0.039277	0.248112
CTBP1-DT	523.188	0.237945	0.115467	2.06071	0.039331	0.248244
PCDHB4	85.9612	0.698701	0.339132	2.06026	0.0393735	0.248357
MGLL	3684.62	0.654833	0.318022	2.05908	0.0394864	0.248722
ZDHHC18	1508.12	0.21979	0.106743	2.05904	0.03949	0.248722
MT2A	1221.77	0.638315	0.310196	2.05778	0.0396112	0.249073
FAM110C	211.784	0.949581	0.461515	2.05753	0.0396351	0.249073
ANGPTL3	3671.58	1.7997	0.875676	2.05521	0.0398588	0.250053
PIK3IP1	2313.86	0.483313	0.235168	2.05518	0.0398619	0.250053
PSKH1	1152.25	0.234644	0.114263	2.05354	0.0400206	0.250796
C1orf162	1239.13	0.512645	0.249767	2.05249	0.0401218	0.251325
EGFR	806.546	0.828394	0.403892	2.05103	0.0402641	0.251899
RASSF1	1440.29	0.26009	0.126915	2.04932	0.0404304	0.252342
APOM	717.347	0.716825	0.349796	2.04926	0.0404362	0.252342
TRABD2B	177.179	0.718445	0.350623	2.04906	0.0404566	0.252364
TMBIM1	8923.8	0.288603	0.140911	2.04813	0.0405477	0.252748
DPP4	1489.87	0.669812	0.327103	2.04771	0.0405887	0.252784
OLFML3	2243.2	0.522676	0.255257	2.04765	0.0405945	0.252784
ARNTL	671.42	0.507234	0.247821	2.04677	0.0406803	0.252863
ITM2A	2027.39	0.631323	0.308461	2.04669	0.0406888	0.252863
SP140	757.1	0.563959	0.275838	2.04452	0.0409017	0.253975
RANBP3	1855.45	0.145674	0.0712728	2.04389	0.0409639	0.254255
CD101	156.402	0.434953	0.212867	2.04331	0.0410221	0.254405
CALHM2	1035.54	0.466998	0.228627	2.04262	0.0410899	0.254509
SMIM19	1249.31	0.1812	0.0887944	2.04067	0.0412841	0.255164
SIGLEC10	766.383	0.701499	0.344069	2.03883	0.041467	0.255679
TMEM156	225.987	0.662295	0.324914	2.03837	0.041513	0.255752
SLC2A8	495.853	0.370205	0.18165	2.03801	0.0415485	0.255833
LOC389641	72.1863	0.636035	0.312348	2.0363	0.0417199	0.256603
MYO1A	130.517	1.0262	0.504676	2.03339	0.0420133	0.257875
JADE2	2832.36	0.264855	0.130314	2.03244	0.0421091	0.257913
ST14	1177.59	0.709869	0.349292	2.03231	0.0421227	0.257913
NAGLU	1959.69	0.348185	0.171355	2.03195	0.0421583	0.258025
P2RY8	1754.32	0.650152	0.320186	2.03055	0.0423011	0.258509
INF2	2261.62	0.381886	0.188178	2.02939	0.0424185	0.258607
TRPM2	819.547	0.466855	0.230322	2.02696	0.042666	0.259538
UBE2F	866.539	0.243756	0.120263	2.02685	0.0426777	0.259538
CRISPLD2	1866.93	0.609987	0.301033	2.02632	0.0427324	0.259731
LIPA	26118.4	0.470084	0.232287	2.02372	0.0429992	0.260716
TALDO1	5555.92	0.197004	0.097401	2.02261	0.0431137	0.261199
BANP	596.124	0.258072	0.127636	2.02193	0.0431837	0.261517
ZNF784	140.728	0.298386	0.147617	2.02135	0.0432436	0.261571
LCAT	484.093	0.624724	0.309191	2.02051	0.0433306	0.26177
KNDC1	161.582	0.990068	0.490313	2.01926	0.0434605	0.262398
LTA4H	6188.22	0.217141	0.107625	2.01757	0.0436357	0.262886
MMP25	235.469	0.460044	0.22802	2.01756	0.0436372	0.262886
MMAA	636.59	0.271003	0.134323	2.01755	0.0436385	0.262886
CCR2	662.848	0.577821	0.28648	2.01697	0.0436991	0.263039
OXNAD1	820.873	0.159832	0.0792838	2.01595	0.0438049	0.263464
LYL1	241.818	0.549203	0.272639	2.0144	0.0439679	0.264001
FLII	5160.21	0.15493	0.0769291	2.01393	0.0440167	0.264001
F2	4659.17	2.02671	1.00644	2.01375	0.0440356	0.264001
NUTM2A	196.234	0.271716	0.134954	2.01339	0.0440733	0.264122
ARHGEF6	2499.74	0.370076	0.184047	2.01077	0.0443502	0.26539
ARL6IP4	2881.9	0.184245	0.0916342	2.01065	0.044362	0.26539
LILRA1	153.688	0.656086	0.326323	2.01054	0.0443737	0.26539
ALOX5	1645.44	0.4961	0.246783	2.01027	0.0444028	0.265457
SUSD2	288.73	0.614365	0.305667	2.00992	0.0444401	0.265496
PAF1	1774.29	0.122929	0.0611864	2.00909	0.0445277	0.265496
FBRS	1583.27	0.256349	0.127614	2.00879	0.0445596	0.265496
NUDT16L1	538.621	0.257252	0.128155	2.00735	0.0447125	0.266032
CD86	2092.08	0.538905	0.2685	2.0071	0.044739	0.266084
SRA1	1073.82	0.178136	0.0887953	2.00614	0.0448409	0.266311
LIPG	446.424	0.64989	0.323961	2.00607	0.0448485	0.266311
KRCC1	1523.38	0.241845	0.120597	2.0054	0.0449201	0.266464
C2orf81	103.301	0.399906	0.199421	2.00533	0.0449277	0.266464
IL10RA	4070.83	0.562865	0.28072	2.00507	0.0449553	0.266485
ABCF3	1946.93	0.125101	0.0623961	2.00496	0.0449678	0.266485
DDO	104.004	0.83804	0.418017	2.0048	0.0449847	0.266485
DBI	6352.55	0.287895	0.143642	2.00425	0.0450433	0.266589
HYAL1	753.2	0.682573	0.340583	2.00413	0.0450557	0.266589
GIPC2	204.918	0.822971	0.410744	2.00361	0.0451118	0.266691
SLC25A29	549.953	0.249879	0.124745	2.00313	0.0451635	0.266716
TMEM53	278.063	0.289118	0.14436	2.00276	0.045203	0.266716
PLAC8	769.235	0.651769	0.325461	2.0026	0.04522	0.266716
PPP3CC	1060.86	0.261782	0.130751	2.00214	0.0452693	0.266796
TAT	8406.73	1.55589	0.777362	2.00149	0.0453391	0.266892
TTC38	1729.71	0.322712	0.161289	2.00084	0.0454101	0.267099
CYP7A1	350.91	1.13535	0.568045	1.9987	0.0456406	0.267691
KMT5C	151.245	0.263955	0.132069	1.99861	0.0456508	0.267691
NCF4	1122.83	0.529226	0.264812	1.99849	0.045663	0.267691
HPN	1435.06	0.767608	0.384109	1.99841	0.0456718	0.267691
SMAD7	746.35	0.304754	0.152535	1.99792	0.0457251	0.267898
PSMF1	3953.77	0.155217	0.0777195	1.99714	0.0458102	0.268186
R3HDM4	1539.57	0.16598	0.0831423	1.99633	0.0458977	0.268488
TP53TG1	385.216	0.273539	0.1371	1.99518	0.0460237	0.268911
ACAD9	1252.19	0.123974	0.0621578	1.9945	0.0460969	0.269055
SMOC1	530.216	0.801393	0.402023	1.9934	0.0462174	0.269094
DPP9	2123.19	0.218353	0.109645	1.99146	0.0464306	0.26981
NOD2	394.281	0.47081	0.23644	1.99124	0.0464543	0.26983
COL18A1	7802.45	0.542884	0.272678	1.99094	0.046488	0.26983
ADCY7	3066.01	0.405011	0.203452	1.9907	0.0465143	0.26983
PLA2G4C	1012.25	0.398611	0.200262	1.99045	0.0465418	0.26983
SIGLEC9	450.153	0.506695	0.254585	1.99028	0.0465603	0.26983
CIR1	1617.75	0.256125	0.128767	1.98906	0.0466946	0.270189
SIRT7	671.859	0.217857	0.10962	1.98739	0.0468793	0.270935
NET1	2470.11	0.358714	0.18055	1.98679	0.0469457	0.270935
SLC43A3	3828.39	0.295098	0.148633	1.98542	0.0470975	0.271574
SPAG16	391.295	0.476995	0.240298	1.98501	0.0471429	0.271731
SPON2	2006.43	0.775861	0.391068	1.98396	0.0472608	0.271903
YIPF2	896.474	0.288063	0.145235	1.98343	0.0473199	0.271903
F11R	3529.82	0.345099	0.174022	1.98308	0.0473586	0.271903
P2RY14	285.905	0.607476	0.306373	1.98279	0.0473904	0.271903
ADAMDEC1	2796.91	0.824094	0.41574	1.98223	0.0474532	0.272155
PSAP	153231	0.406743	0.205308	1.98114	0.0475758	0.272649
AXL	2459.48	0.551305	0.278421	1.98012	0.0476904	0.272848
COQ4	927.953	0.177056	0.0894237	1.97997	0.0477074	0.272848
SERTAD1	477.635	0.337199	0.170308	1.97994	0.0477105	0.272848
ZNF444	375.229	0.295498	0.149339	1.97871	0.0478491	0.273001
ABHD16B	73.2607	0.452213	0.228647	1.97778	0.0479541	0.273225
PDLIM2	766.497	0.400463	0.202559	1.97702	0.0480395	0.273419
DCANP1	290.433	0.72144	0.365031	1.97638	0.0481118	0.27362
EHD1	2288.46	0.260016	0.131655	1.97498	0.0482705	0.27416
CREG1	10680.6	0.337835	0.171086	1.97465	0.0483078	0.27416
ZNF702P	203.461	0.451535	0.228691	1.97443	0.0483323	0.27416
MAPK13	1083.91	0.507091	0.256863	1.97417	0.0483622	0.274211
ACSL6	117.964	0.494884	0.250832	1.97297	0.0484993	0.274468
SGPL1	3189.36	0.235445	0.119336	1.97296	0.0485001	0.274468
FAM225A	533.915	0.309831	0.157042	1.97291	0.0485055	0.274468
SREBF1	2942.94	0.309504	0.156885	1.97281	0.0485177	0.274468
PLXNB2	6527.19	0.23321	0.118252	1.97213	0.0485943	0.274746
IL18	1086.76	0.56463	0.286596	1.97013	0.0488237	0.274847
ATF7IP2	375.145	0.540138	0.274233	1.96963	0.0488809	0.274867
IL4I1	646.857	0.686473	0.348792	1.96815	0.0490513	0.275289
SDF2L1	537.134	0.366078	0.186015	1.968	0.0490679	0.275289
ZBED1	5219.32	0.280414	0.14252	1.96754	0.0491204	0.275321
ZNF335	850.498	0.205584	0.10453	1.96675	0.0492121	0.27558
ATPAF2	505.327	0.166383	0.0846534	1.96547	0.0493604	0.276204
TOB1	2199.26	0.253033	0.128774	1.96494	0.0494212	0.276239
SERPINB8	927.052	0.374514	0.190757	1.9633	0.0496113	0.276366
DHRS4	861.256	0.218163	0.111146	1.96284	0.0496646	0.27656
JAK2	1732.06	0.380328	0.193831	1.96217	0.0497429	0.276729
IFI35	1909.33	0.425623	0.216921	1.96211	0.04975	0.276729
HDC	151.678	0.954698	0.486664	1.96172	0.0497951	0.276729
GPD1	1236.55	0.965774	0.492405	1.96134	0.0498394	0.276729
PRAM1	169.635	0.603888	0.307932	1.96111	0.0498665	0.276729
NDUFS7	835.782	0.348635	0.1778	1.96083	0.0498986	0.276729
ST6GAL1	9905.13	0.314655	0.160525	1.96016	0.0499766	0.276934
GNB1L	97.7242	0.439393	0.224205	1.95978	0.0500215	0.276934
WIPF1	8343.12	0.434559	0.221755	1.95964	0.0500383	0.276934
LHPP	489.852	0.326614	0.166762	1.95856	0.050164	0.277028
DEDD2	801.576	0.364704	0.186232	1.95833	0.0501917	0.277028
KCNK5	340.147	0.574473	0.293383	1.9581	0.0502183	0.277063
SH2D3C	639.32	0.525799	0.268665	1.95708	0.0503378	0.277293
ACSM2B	1875.71	2.25175	1.15062	1.95699	0.0503491	0.277293
ACBD4	434.618	0.454879	0.232507	1.95641	0.0504167	0.277293
ME3	312.949	0.642808	0.328617	1.9561	0.0504533	0.277293
CUX2	273.812	0.795103	0.406486	1.95604	0.0504605	0.277293
NDUFA3	1021.85	0.252032	0.128955	1.95442	0.0506521	0.278114
PCSK1	324.573	0.602631	0.308674	1.95232	0.0509002	0.278891
HGF	447.805	0.539863	0.276618	1.95166	0.0509791	0.278994
OPTN	5032.53	0.3503	0.17954	1.9511	0.0510449	0.279157
ZNF628	84.4342	0.490049	0.251367	1.94953	0.0512316	0.279357
ZNF438	653.705	0.352729	0.180945	1.94937	0.0512512	0.279357
GRAMD1C	374.575	0.551476	0.28291	1.9493	0.0512598	0.279357
WDFY4	1742.79	0.523675	0.26877	1.94841	0.0513659	0.279649
S100A4	6756.52	0.531564	0.272993	1.94717	0.0515148	0.279978
TNK2	1269.59	0.343865	0.176643	1.94666	0.0515754	0.280206
ALAS1	2713.87	0.231362	0.11894	1.9452	0.0517514	0.280699
MYRIP	349.3	0.88819	0.456759	1.94455	0.0518297	0.280869
PLEC	6549.74	0.354937	0.182587	1.94393	0.0519043	0.280869
ITIH1	8799.32	1.08067	0.556103	1.94329	0.051981	0.281049
C11orf68	1096.38	0.187347	0.0964098	1.94324	0.0519872	0.281049
MCRS1	1846.04	0.116042	0.0597505	1.94211	0.0521234	0.281342
TCAF2	536.65	0.411432	0.212144	1.9394	0.0524525	0.282801
LPXN	3093.98	0.459491	0.23697	1.93902	0.0524986	0.282857
ARHGEF3	1704.33	0.321799	0.166124	1.9371	0.0527337	0.283714
MAPRE2	3385.16	0.169626	0.0876017	1.93633	0.052827	0.283896
RETREG3	2671.1	0.124354	0.0642261	1.9362	0.0528435	0.283896
TGFB1I1	699.08	0.387621	0.200253	1.93566	0.0529094	0.284148
MGRN1	1842.03	0.206683	0.10679	1.93541	0.0529403	0.284212
KIF21B	858.674	0.39222	0.202712	1.93486	0.0530072	0.284279
PZP	1066	0.508451	0.26288	1.93415	0.0530942	0.284328
CITED4	147.35	0.493363	0.25522	1.93309	0.053225	0.284328
ABHD3	1202.52	0.290475	0.150312	1.93249	0.0532994	0.284328
TRAT1	258.111	0.717598	0.37146	1.93183	0.0533805	0.284328
LOC441081	324.288	0.524157	0.271364	1.93156	0.0534136	0.284403
CDC42EP1	1359.26	0.389546	0.201798	1.93037	0.0535604	0.28489
TGFBI	17851.9	0.376085	0.194826	1.93036	0.0535621	0.28489
SLC66A2	1471.34	0.458641	0.237661	1.92981	0.0536304	0.285057
GRAMD1B	282.473	0.614986	0.318704	1.92965	0.0536508	0.285057
ITIH4	16933.3	0.836359	0.433611	1.92883	0.0537525	0.285394
ZC3H4	1250.11	0.197859	0.102642	1.92767	0.0538963	0.285502
BLVRB	2120.45	0.460387	0.238831	1.92767	0.0538964	0.285502
MFSD8	781.576	0.156142	0.081012	1.92739	0.0539306	0.285529
COL9A2	189.736	0.580724	0.30139	1.92682	0.0540024	0.285706
WNT5B	139.767	0.703241	0.36539	1.92463	0.0542753	0.286845
PSMB6	2806.02	0.154107	0.0801042	1.92383	0.0543753	0.287117
CLEC4E	299.14	0.712644	0.370444	1.92375	0.0543854	0.287117
LDHD	405.635	0.759266	0.394717	1.92357	0.0544085	0.287117
ME1	1424.41	0.429584	0.223356	1.92331	0.0544411	0.287117
PPP1R13L	173.98	0.383792	0.199549	1.9233	0.054442	0.287117
CLEC1B	102.409	1.1142	0.579909	1.92133	0.0546901	0.288059
ACOT1	999.74	0.245683	0.127901	1.92088	0.0547462	0.288059
DNPEP	1937.66	0.171404	0.0892496	1.9205	0.054795	0.288059
MAN1C1	956.647	0.363828	0.189487	1.92007	0.0548492	0.288059
SHISA5	5391.33	0.328557	0.171121	1.92003	0.0548542	0.288059
NBEAL2	1896.65	0.412784	0.21502	1.91975	0.0548895	0.288059
DTX1	463.37	0.570389	0.29712	1.91973	0.0548926	0.288059
B3GALT4	297.06	0.555039	0.289189	1.9193	0.054947	0.288059
TMEM222	1234.26	0.154088	0.0802891	1.91917	0.054963	0.288059
CSF1R	5945.15	0.469785	0.245087	1.91681	0.0552624	0.288794
STARD4	400.621	0.403359	0.210499	1.91621	0.0553384	0.288955
PARP15	404.527	0.601331	0.313829	1.91611	0.0553512	0.288955
FES	1095.46	0.458289	0.239513	1.91342	0.0556941	0.290336
FAM83B	123.993	1.62974	0.851859	1.91316	0.0557273	0.290336
YIPF1	1342.25	0.162987	0.0852009	1.91298	0.0557511	0.290336
STAU1	5051.28	0.114365	0.0597886	1.91282	0.0557711	0.290336
GLS2	825.528	0.699033	0.365871	1.9106	0.056056	0.291406
DUSP2	488.786	0.430351	0.2253	1.91012	0.0561174	0.291465
FLT4	386.039	0.429052	0.224627	1.91006	0.0561255	0.291465
RXRA	3307.05	0.349402	0.182964	1.90968	0.056175	0.291465
CXCR4	3836.21	0.47093	0.246797	1.90816	0.0563702	0.291506
PPCS	2095.37	0.168227	0.0881685	1.90802	0.0563888	0.291506
ORAI3	1099.98	0.314439	0.16481	1.90789	0.0564054	0.291506
F10	802.753	0.736241	0.386081	1.90696	0.0565256	0.291667
PLD3	13278.6	0.454339	0.238293	1.90664	0.0565669	0.291667
STK11	1194.73	0.208243	0.109221	1.90662	0.05657	0.291667
TMEM140	2191.3	0.319838	0.167777	1.90633	0.0566069	0.291667
PRDX2	3015.59	0.451386	0.236813	1.90609	0.0566383	0.291667
MYDGF	2788.76	0.203922	0.106993	1.90595	0.0566566	0.291667
MYH9	24996.8	0.316027	0.165834	1.90568	0.0566914	0.291667
FURIN	4808.87	0.354773	0.18618	1.90554	0.0567097	0.291667
MFSD13A	259.001	0.280899	0.147435	1.90524	0.0567495	0.291771
ISCA2	623.182	0.194877	0.102295	1.90505	0.056773	0.291791
A1BG	1958.23	0.612226	0.321425	1.90473	0.0568156	0.29191
TACSTD2	316.695	0.969739	0.509326	1.90396	0.0569148	0.292119
SLC25A45	362.525	0.357409	0.187749	1.90365	0.0569557	0.292228
TMSB4X	80637.2	0.529623	0.27831	1.903	0.0570409	0.292364
LILRB2	1385.47	0.589777	0.310302	1.90066	0.0573469	0.293228
SLC2A9	301.309	0.5446	0.286797	1.8989	0.057577	0.293602
EMC10	3507.27	0.287175	0.151244	1.89875	0.0575972	0.293605
DGKA	1286.02	0.363605	0.191624	1.89749	0.0577629	0.294248
KLHDC7A	95.2443	1.88912	0.995782	1.89712	0.0578123	0.2944
GUSB	4326.09	0.236355	0.124598	1.89694	0.0578356	0.294403
ZBTB42	381.373	0.29648	0.156307	1.89677	0.057858	0.294403
ADCY3	1287.14	0.221162	0.116606	1.89667	0.0578722	0.294403
UBXN11	735.507	0.355939	0.187739	1.89593	0.0579698	0.2947
TMUB2	1373.89	0.161445	0.0851669	1.89563	0.0580093	0.2948
NFKB1	2771.46	0.156224	0.0824417	1.89496	0.058098	0.295094
NOXA1	100.178	0.582146	0.307293	1.89443	0.0581674	0.295094
LINC00987	300.164	0.199514	0.105322	1.89433	0.0581814	0.295094
VHL	2721.4	0.136903	0.0722718	1.89428	0.0581879	0.295094
CDK9	1490.57	0.177339	0.0936321	1.894	0.0582251	0.295094
MAMDC4	109.296	0.508276	0.268406	1.89368	0.0582671	0.295207
CAPN15	783.065	0.36586	0.193293	1.89277	0.0583883	0.29572
CASP4	3321.4	0.390473	0.206366	1.89214	0.0584729	0.295813
NNMT	5642.99	0.585953	0.309694	1.89204	0.0584857	0.295813
RUNX2	584.194	0.465499	0.246098	1.89152	0.0585549	0.296063
KIAA0513	1061.23	0.48777	0.257961	1.89087	0.0586418	0.296302
MOV10	2103.15	0.236821	0.125411	1.88836	0.0589775	0.296868
SLC38A5	361.543	0.45116	0.238931	1.88824	0.0589934	0.296868
VIPR1	277.211	0.836217	0.442858	1.88823	0.0589951	0.296868
TMEM208	1115.18	0.215777	0.114282	1.88812	0.0590104	0.296868
CHDH	419.976	0.849576	0.449962	1.8881	0.0590121	0.296868
SH2B2	94.2041	0.329875	0.174825	1.88689	0.059175	0.297387
TIFAB	156.907	0.707944	0.375343	1.88612	0.0592782	0.297569
CTSD	72415.7	0.491553	0.260664	1.88577	0.0593255	0.297569
SCML1	730.531	0.262949	0.139452	1.88559	0.0593505	0.297569
SFMBT2	1199.32	0.27152	0.144024	1.88524	0.0593973	0.297704
SFXN2	459.853	0.294767	0.15643	1.88433	0.0595197	0.298016
EPS8L2	963.235	0.547215	0.290665	1.88263	0.05975	0.29867
SNAI3	90.6396	0.576921	0.306593	1.88172	0.0598746	0.298908
GNMT	500.917	0.773664	0.411266	1.88118	0.0599477	0.298908
TPK1	362.223	0.325713	0.173224	1.8803	0.0600666	0.298908
TBC1D10B	1322.64	0.173396	0.0922663	1.8793	0.060204	0.298908
LMO2	945.793	0.379646	0.202029	1.87917	0.0602214	0.298908
GNAI2	12989.6	0.334262	0.177889	1.87905	0.0602375	0.298908
ETFB	1978.03	0.416984	0.22193	1.8789	0.0602585	0.298908
ZBTB7B	1559.69	0.32218	0.171484	1.87878	0.0602749	0.298908
PLCB2	1818.72	0.386651	0.205869	1.87814	0.0603626	0.298908
RAMP3	627.6	0.470191	0.250359	1.87807	0.0603722	0.298908
MT1X	1531.03	0.51322	0.273284	1.87798	0.0603846	0.298908
PRKCH	2216.03	0.370495	0.197305	1.87778	0.0604119	0.298908
SLC46A1	465.362	0.375653	0.200056	1.87773	0.0604175	0.298908
SNCG	125.176	0.653005	0.348023	1.87633	0.0606106	0.299301
RBKS	158.753	0.452487	0.2412	1.87598	0.0606575	0.299301
DNAH5	118.893	0.924336	0.492811	1.87564	0.0607048	0.299301
LILRA6	595.236	0.63196	0.336949	1.87554	0.060719	0.299301
SH2D2A	356.072	0.426552	0.22745	1.87537	0.0607418	0.299301
SLC28A3	93.6547	0.847138	0.451722	1.87535	0.0607444	0.299301
CIC	1983.76	0.254951	0.135955	1.87526	0.0607574	0.299301
POLR2E	2951.28	0.194471	0.103713	1.87509	0.0607804	0.299316
TENT5C	2405.8	0.621809	0.331693	1.87465	0.0608409	0.299327
GPX1	9626.48	0.46498	0.248037	1.87464	0.0608427	0.299327
NCF2	2758.71	0.493023	0.26305	1.87426	0.060895	0.299486
C15orf48	323.751	0.702198	0.374709	1.87398	0.060933	0.299574
PKIG	1327.09	0.201473	0.107536	1.87353	0.0609951	0.299781
NCEH1	1741.54	0.411246	0.219527	1.87332	0.0610236	0.299822
LINC02591	601.17	0.345736	0.184813	1.87073	0.0613822	0.300874
RPH3AL	169.087	0.593389	0.317241	1.87047	0.0614189	0.300874
SIDT1	371.607	0.592083	0.316582	1.87024	0.0614506	0.300891
C11orf71	380.406	0.230664	0.12334	1.87015	0.0614626	0.300891
MXD4	2004.47	0.44629	0.238885	1.86822	0.0617315	0.301434
PPP1R16B	2006.33	0.401611	0.214979	1.86814	0.0617422	0.301434
CSF2RB	2332.07	0.506709	0.271254	1.86803	0.0617584	0.301434
SUCLG2	5386.99	0.224051	0.11996	1.86771	0.061802	0.301434
PPP1R3C	1104.3	0.717494	0.384233	1.86734	0.0618539	0.301447
SEPSECS	1009.29	0.283797	0.151982	1.86731	0.0618586	0.301447
TUBGCP2	2032.43	0.148943	0.0797947	1.86658	0.0619608	0.301451
NAXD	1787.61	0.155715	0.0834353	1.8663	0.0620001	0.301451
IRAK3	1165.93	0.336275	0.1802	1.86612	0.0620244	0.301451
ITLN1	198.045	1.16551	0.624576	1.86609	0.0620289	0.301451
PAX5	313.106	1.146	0.614177	1.86592	0.0620532	0.301451
LGALS4	605.834	0.976732	0.523739	1.86492	0.0621922	0.301794
ACHE	84.6134	0.596753	0.320083	1.86437	0.0622697	0.302
SCN7A	131.823	0.714893	0.383618	1.86355	0.0623842	0.302039
SP110	1770.16	0.319768	0.171633	1.8631	0.0624485	0.302067
P2RY10	364.43	0.685762	0.368079	1.86308	0.0624506	0.302067
SIGLEC1	2702.4	0.576825	0.309671	1.8627	0.062504	0.302227
AGPAT3	4441.64	0.236057	0.126779	1.86196	0.0626089	0.302246
ZNF257	79.8242	0.588957	0.316485	1.86093	0.0627539	0.302653
LPP-AS2	128.233	0.294613	0.158315	1.86093	0.062754	0.302653
HSD17B6	3046.51	0.665036	0.357487	1.86031	0.0628419	0.302881
SLC16A3	2219.39	0.448441	0.24113	1.85975	0.0629208	0.303086
SH3BGRL2	1638.03	0.554819	0.298379	1.85944	0.0629644	0.303086
IDUA	248.366	0.346318	0.186296	1.85897	0.0630313	0.303208
TLN1	13182.2	0.195501	0.105177	1.85878	0.0630584	0.30324
FAM111A	2046.71	0.290967	0.156677	1.85711	0.0632951	0.304085
FOXF1	142.779	0.649877	0.350043	1.85656	0.0633733	0.304172
MYL12B	12930	0.157758	0.0849849	1.85631	0.0634091	0.304242
DNAJC15	1968.31	0.189177	0.101951	1.85558	0.0635141	0.304296
CDIPT	2367.03	0.186564	0.100543	1.85557	0.0635151	0.304296
PHYKPL	1035.35	0.320283	0.172608	1.85555	0.0635178	0.304296
NR1H2	1873.93	0.279798	0.150804	1.85538	0.0635426	0.304296
WDR81	2232.39	0.284068	0.153207	1.85415	0.0637183	0.304942
NR5A2	398.889	0.470646	0.253859	1.85397	0.0637436	0.304965
WDR25	318.981	0.155239	0.083773	1.85309	0.0638696	0.305373
BAD	579.655	0.339592	0.183313	1.85252	0.0639508	0.305565
HMOX2	1854.83	0.198374	0.107106	1.85213	0.0640066	0.305734
CX3CR1	275.172	0.53663	0.289771	1.85191	0.0640387	0.30579
SAMHD1	5592.12	0.463097	0.250203	1.85089	0.064186	0.305944
TK2	1819.39	0.255761	0.138231	1.85024	0.0642796	0.306134
CD163	11871.2	0.54274	0.293533	1.84899	0.0644596	0.306624
FAM89B	1235.48	0.268314	0.145144	1.8486	0.064515	0.306697
ROCK1P1	887.538	0.21252	0.114976	1.84838	0.0645478	0.306751
LINC01137	134.55	0.316118	0.171054	1.84805	0.0645947	0.306779
ATP1A3	193.801	0.709466	0.383946	1.84783	0.0646274	0.306837
CASP4LP	137.256	0.582207	0.315138	1.84747	0.0646792	0.306942
LIMD2	2408.06	0.449616	0.243397	1.84725	0.0647103	0.306942
TATDN2	1890.9	0.149041	0.0806888	1.84711	0.0647318	0.306942
ARMH3	1407.07	0.136214	0.0737522	1.84691	0.0647601	0.306979
ACSM3	409.937	0.697813	0.377923	1.84644	0.0648284	0.307205
FGGY	775.75	0.362188	0.19618	1.8462	0.0648627	0.307232
ITGAE	746.869	0.285943	0.154918	1.84577	0.0649251	0.307232
SAMD9L	2918.38	0.515438	0.279258	1.84574	0.0649299	0.307232
GRIPAP1	1718.67	0.18078	0.097971	1.84524	0.0650026	0.307348
ZFP36	1818.87	0.394965	0.214121	1.84458	0.065098	0.307566
GRAMD2B	928.198	0.266258	0.144355	1.84447	0.0651152	0.307566
CPAMD8	88.859	0.453682	0.246041	1.84393	0.0651939	0.307766
DGKQ	675.373	0.309931	0.168183	1.84282	0.0653546	0.308428
TSPYL1	2823.37	0.224131	0.121642	1.84255	0.0653943	0.308461
JUNB	1480.89	0.34737	0.188628	1.84156	0.0655398	0.308765
HDAC10	610.185	0.295463	0.160448	1.84149	0.06555	0.308765
PARP16	475.099	0.192906	0.104789	1.84091	0.0656351	0.30889
SERP2	80.9209	0.41521	0.225775	1.83904	0.0659091	0.30987
ZNF799	292.571	0.244099	0.132803	1.83806	0.0660542	0.310098
ARL2-SNX15	633.05	0.164589	0.0895712	1.83753	0.0661323	0.310098
F5	2287.07	0.708981	0.385867	1.83737	0.0661552	0.310098
ANKRD29	367.555	0.591366	0.32186	1.83734	0.0661597	0.310098
ZNF154	165.038	0.414125	0.225417	1.83715	0.066187	0.310098
UBE2E2	915.988	0.319867	0.17421	1.8361	0.0663427	0.310444
DBNL	3515.31	0.197166	0.107415	1.83556	0.0664222	0.310547
GDPD3	91.1377	0.574168	0.312815	1.83548	0.0664339	0.310547
GTF2IRD2P1	675.331	0.231728	0.126256	1.83539	0.0664476	0.310547
P2RX4	1694.48	0.344873	0.187954	1.83487	0.0665244	0.310808
MACC1	235.909	0.557481	0.303947	1.83414	0.0666333	0.311178
CORO2A	511.801	0.45625	0.248848	1.83345	0.0667359	0.311178
ARNTL2	667.407	0.483819	0.26389	1.83341	0.0667418	0.311178
MCHR1	245.352	0.963729	0.525703	1.83322	0.0667703	0.311178
CYTIP	1396.97	0.532044	0.290277	1.83288	0.0668199	0.311312
SARM1	164.523	0.305644	0.166993	1.83029	0.0672071	0.312143
IRAK4	1497.67	0.200272	0.109467	1.82951	0.0673226	0.312508
ITM2B	30921.5	0.387913	0.212122	1.82872	0.0674413	0.312901
PPP1R36	69.3296	0.565356	0.309276	1.828	0.0675497	0.313119
AK4	2232.73	0.342313	0.187271	1.8279	0.0675638	0.313119
RMDN3	2423.7	0.209365	0.114564	1.8275	0.0676251	0.313156
DNAJC1	1644.15	0.108922	0.059604	1.82743	0.0676347	0.313156
TFEC	1563.68	0.501788	0.27465	1.82701	0.0676986	0.313355
PARP8	1995.72	0.293633	0.160843	1.82559	0.0679125	0.313611
MFSD1	7569.03	0.34799	0.190645	1.82533	0.0679511	0.313611
DOCK8	3950.26	0.423018	0.231804	1.8249	0.0680161	0.313611
CCDC97	1307.18	0.162687	0.0891518	1.82483	0.0680268	0.313611
IL1RN	717.627	0.551726	0.302849	1.82178	0.068488	0.314961
ACSL1	11929.6	0.461492	0.253494	1.82052	0.0686797	0.315551
PEX14	618.174	0.240538	0.132156	1.82011	0.0687427	0.315648
MAP3K8	1118.7	0.40072	0.220183	1.81994	0.0687683	0.315648
LINC00526	99.5093	0.35289	0.193908	1.81988	0.0687776	0.315648
DOK1	731.695	0.353974	0.194527	1.81966	0.0688104	0.315666
MPZL3	75.8406	0.58126	0.319687	1.81821	0.0690316	0.31639
FAM107A	205.105	0.450545	0.247846	1.81784	0.0690881	0.316454
ADAP2	1490.96	0.419258	0.230695	1.81737	0.06916	0.316493
TP53I3	492.622	0.290605	0.159931	1.81707	0.0692068	0.316533
PDK2	974.676	0.24802	0.136508	1.81689	0.0692336	0.316539
INO80C	452.957	0.175058	0.0964786	1.81448	0.0696043	0.318039
SCAMP2	3798.14	0.267423	0.147475	1.81335	0.0697776	0.318328
RASA4CP	282.685	0.27141	0.14968	1.81327	0.0697903	0.318328
ARPC3	11268.8	0.222069	0.122471	1.81324	0.0697953	0.318328
APOE	38927.1	0.578528	0.319097	1.81301	0.0698298	0.318388
DBR1	872.128	0.11135	0.0614273	1.81271	0.0698764	0.318503
CORO1B	2711.46	0.273254	0.150789	1.81217	0.0699606	0.318503
LRP10	5665.99	0.323331	0.178423	1.81216	0.0699616	0.318503
SLC25A20	1055.79	0.363251	0.200483	1.81188	0.0700046	0.318602
HAO2	638.133	1.25461	0.692751	1.81105	0.0701334	0.318769
NR2F1	474.155	0.552894	0.305293	1.81103	0.0701368	0.318769
CES1P2	332.737	0.921031	0.508627	1.81082	0.0701692	0.318769
USP3	1289.08	0.130757	0.0722286	1.81033	0.0702452	0.319017
RASL11A	150.216	0.467335	0.258324	1.80911	0.0704342	0.319332
N4BP1	2376.19	0.178175	0.0985634	1.80772	0.0706497	0.319774
CTNNBL1	1991.03	0.163004	0.0901769	1.8076	0.0706687	0.319774
ANG	811.868	0.616256	0.341056	1.80691	0.0707765	0.320068
CYP2E1	16016	0.812234	0.44961	1.80653	0.0708352	0.320096
CCDC106	373.96	0.236441	0.130896	1.80632	0.0708682	0.320096
ARSD	2249.09	0.282961	0.156742	1.80527	0.0710324	0.320451
TMEM187	214.092	0.19684	0.109048	1.80507	0.0710642	0.320451
NFIC	2886.59	0.287442	0.159248	1.80499	0.0710755	0.320451
ATG7	1325.15	0.252713	0.140137	1.80333	0.0713365	0.32124
PLIN3	2333.2	0.152516	0.0845893	1.80302	0.0713851	0.321346
CHRNB1	324.15	0.26506	0.147065	1.80234	0.0714918	0.321455
GLYCTK	896.892	0.508892	0.282387	1.80211	0.0715281	0.321522
MPC2	2246.99	0.257311	0.142829	1.80154	0.071618	0.321772
HTATIP2	1777.77	0.168312	0.0934956	1.80021	0.0718268	0.321998
AP5B1	1629.97	0.197412	0.109711	1.79938	0.0719579	0.322122
ADCK2	1101.07	0.16677	0.0926905	1.79922	0.0719843	0.322122
FZR1	989.834	0.17712	0.0984481	1.79912	0.0719995	0.322122
GK	1892.44	0.36611	0.20354	1.79871	0.0720648	0.322122
283070	567.679	0.627413	0.348889	1.79832	0.0721266	0.322122
MPDU1	2302.49	0.135649	0.0754319	1.79829	0.0721306	0.322122
MASP1	1519.69	0.802916	0.446498	1.79825	0.0721371	0.322122
CCL21	6841.36	0.785336	0.436778	1.79802	0.0721733	0.322122
SEC61B	2746.48	0.165341	0.0919621	1.79793	0.0721888	0.322122
STAT2	9489.51	0.215025	0.119608	1.79775	0.0722165	0.322122
FN1	107224	0.39685	0.220801	1.79731	0.0722857	0.322122
LITAF	12000	0.336764	0.187371	1.79731	0.0722868	0.322122
ANKRD65	173.978	0.606544	0.33756	1.79685	0.0723596	0.322256
DAPP1	859.461	0.510348	0.284047	1.79671	0.0723823	0.322256
ZDHHC14	585.809	0.232326	0.129316	1.79658	0.0724031	0.322256
KLB	393.693	1.03508	0.576243	1.79625	0.0724544	0.322389
CASP1	3629.3	0.474937	0.264648	1.7946	0.0727176	0.323003
EPN1	2384.78	0.273502	0.152405	1.79457	0.0727216	0.323003
MFSD6	1859.97	0.297898	0.166017	1.79439	0.0727514	0.323003
NPDC1	614.477	0.471012	0.262497	1.79436	0.0727563	0.323003
LMOD1	547.097	0.592008	0.329972	1.79411	0.0727951	0.323003
SEC16A	4141.45	0.16206	0.0903326	1.79403	0.072808	0.323003
RAB12	2080.15	0.104399	0.0581927	1.79403	0.0728086	0.323003
DNTTIP1	983.478	0.197319	0.110094	1.79227	0.0730893	0.323531
CIAO2A	2904.41	0.172857	0.0964554	1.79209	0.0731187	0.323531
BTBD6	1572.52	0.192276	0.107301	1.79193	0.073144	0.323531
LRRC15	1353.71	0.722546	0.403293	1.79162	0.0731946	0.323535
SLC25A25-AS1	194.696	0.438568	0.244821	1.79138	0.0732316	0.323535
NPNT	337.823	0.504766	0.28183	1.79103	0.0732885	0.323691
CENATAC	248.331	0.28302	0.158108	1.79005	0.0734463	0.323909
TP63	415.417	0.53148	0.296976	1.78964	0.0735116	0.324006
TCF25	3153.79	0.199098	0.111277	1.78922	0.0735793	0.324113
TMEM39B	451.647	0.117568	0.0657539	1.788	0.0737764	0.324599
ATP1A2	143.722	0.875603	0.489842	1.78752	0.0738534	0.324747
HAR1A	171.804	0.597057	0.334102	1.78705	0.0739292	0.324888
HEXIM2	256.725	0.263712	0.147609	1.78655	0.0740098	0.325051
RNF130	8042.21	0.311451	0.174434	1.78549	0.0741813	0.325518
GNA15	439.332	0.461572	0.258677	1.78436	0.0743655	0.325561
RND1	232.161	0.627573	0.351807	1.78386	0.0744471	0.325576
VPS13C	4899.44	0.289664	0.162405	1.78359	0.074491	0.325634
CTDP1	667.255	0.232743	0.130528	1.78309	0.0745712	0.325744
CYP27A1	8584.07	0.442317	0.24807	1.78303	0.0745815	0.325744
KYNU	1018.17	0.512276	0.28753	1.78164	0.0748081	0.326447
NLGN4X	138.743	0.553325	0.310661	1.78112	0.0748928	0.326721
CNPY3	3139.89	0.245117	0.137652	1.7807	0.074961	0.326923
GOLGA8S	145.071	0.329579	0.185174	1.77983	0.0751031	0.327133
HECA	2542.18	0.238449	0.134009	1.77935	0.0751822	0.327133
NDRG1	10571.2	0.333211	0.187281	1.7792	0.0752073	0.327133
TOLLIP	2430.84	0.257808	0.144909	1.7791	0.0752229	0.327133
CD69	528.906	0.583875	0.328208	1.77898	0.075243	0.327133
SPATA20	2028.89	0.180367	0.10139	1.77894	0.0752498	0.327133
CIDEB	2406.54	0.275674	0.155094	1.77746	0.0754926	0.327256
ITGAX	2503.02	0.505357	0.284325	1.77739	0.0755038	0.327256
TNFAIP8	1827.31	0.431603	0.242833	1.77736	0.0755084	0.327256
NSFL1C	2334.5	0.112627	0.0633723	1.77723	0.0755303	0.327256
ALDH1A1	13895.2	0.653044	0.367495	1.77701	0.0755659	0.327256
PDIA3P1	4722.45	0.16228	0.091336	1.77674	0.0756113	0.327256
DDX60	3767.27	0.525371	0.295733	1.77651	0.0756492	0.327256
UBAP1	1998.31	0.148487	0.0835894	1.77639	0.075669	0.327256
STAT5B	4056.59	0.198371	0.11169	1.77609	0.0757185	0.327256
ATG4A	757.206	0.218911	0.123264	1.77595	0.0757404	0.327256
SFT2D3	623.856	0.110352	0.0621376	1.77594	0.0757433	0.327256
SH3BP1	1079.43	0.317687	0.179006	1.77473	0.0759426	0.327817
ACYP2	331.626	0.247732	0.139595	1.77465	0.0759555	0.327817
CYB561D2	626.052	0.23026	0.129801	1.77394	0.0760731	0.328173
ORM1	56022.6	1.28579	0.72501	1.77348	0.076149	0.328173
FOXP3	158.222	0.526713	0.297114	1.77276	0.0762681	0.328368
STARD3	1669.17	0.194381	0.109656	1.77264	0.0762877	0.328368
ANTKMT	139.93	0.407428	0.229844	1.77263	0.0762903	0.328368
DNALI1	251.32	0.322133	0.181773	1.77217	0.0763665	0.328489
ATP13A4	89.6759	0.931058	0.52543	1.77199	0.0763957	0.328489
BCAS4	2929.19	0.467006	0.263615	1.77154	0.0764701	0.328615
HVCN1	933.489	0.450082	0.254163	1.77084	0.0765873	0.328812
XRN1	3348.12	0.241529	0.136497	1.76948	0.0768141	0.32943
BHMT2	1407.4	0.803688	0.454238	1.76931	0.0768418	0.329454
ZNF524	237.049	0.463238	0.261849	1.76911	0.0768759	0.329506
PSENEN	1466.63	0.132599	0.0749585	1.76897	0.0768987	0.329509
DDHD1	1318.49	0.243335	0.137578	1.7687	0.076944	0.32951
CNN2	3821.05	0.422389	0.238844	1.76847	0.0769819	0.32951
EHF	902.45	0.84688	0.478992	1.76805	0.0770533	0.32951
ARHGAP17	2347.57	0.19488	0.11036	1.76586	0.0774198	0.330666
ECHDC3	730.792	0.397099	0.224901	1.76566	0.0774528	0.330666
RELT	692.899	0.287754	0.162978	1.7656	0.0774637	0.330666
BCO2	207.428	0.60408	0.342156	1.76551	0.0774783	0.330666
ERMAP	766.701	0.218204	0.12366	1.76454	0.0776403	0.330997
RBL2	4853.35	0.235605	0.133535	1.76437	0.077669	0.330997
MAPKAPK3	2141.57	0.179841	0.101995	1.76324	0.0778607	0.331446
CLEC2B	1550.67	0.411823	0.233642	1.76262	0.0779642	0.331697
SLC16A5	407.128	0.397601	0.225752	1.76123	0.0781997	0.332193
MAX	2852.35	0.179652	0.102008	1.76116	0.0782121	0.332193
ZNF600	411.901	0.394747	0.224161	1.761	0.0782385	0.332202
ZNF668	226.448	0.279915	0.159	1.76047	0.0783287	0.332397
THAP7	559.24	0.235336	0.133767	1.75929	0.0785274	0.332516
CAPN10	453.792	0.333772	0.189738	1.75912	0.0785571	0.332516
RELB	717.557	0.362943	0.206405	1.7584	0.0786797	0.332592
MPG	966.711	0.337647	0.192071	1.75793	0.0787596	0.332808
OIT3	606.273	0.844274	0.480466	1.7572	0.0788841	0.333146
GREM2	184.156	0.980039	0.557913	1.75662	0.0789834	0.333376
OLFM4	340.046	2.84598	1.6219	1.75473	0.0793063	0.33455
FLVCR2	764.104	0.397059	0.22643	1.75356	0.0795054	0.334601
COLEC10	339.635	1.34223	0.765612	1.75315	0.0795759	0.334601
TMEM273	271.999	0.455845	0.260127	1.7524	0.0797058	0.334807
SYTL1	424.578	0.527192	0.300843	1.75238	0.0797084	0.334807
A4GALT	326.916	0.629412	0.35936	1.75148	0.0798636	0.335154
GIN1	339.364	0.189223	0.108057	1.75114	0.0799224	0.335154
ST6GALNAC4	445.761	0.263032	0.150238	1.75077	0.0799861	0.335242
CLN8	1569.86	0.222344	0.127024	1.75041	0.0800481	0.335271
HINFP	557.217	0.131546	0.0751585	1.75025	0.0800759	0.335271
GSTM5	129.134	0.420487	0.240268	1.75008	0.0801053	0.335271
SF3B5	2114.43	0.154831	0.0885455	1.7486	0.0803601	0.335956
UPF1	3236.92	0.145172	0.0831289	1.74635	0.0807508	0.337123
CHMP6	640.687	0.235954	0.135246	1.74463	0.0810498	0.337931
GLG1	6788.14	0.165898	0.0950932	1.74458	0.0810572	0.337931
NDST2	1323.79	0.188855	0.108328	1.74336	0.0812705	0.338421
MAP10	179.894	0.277792	0.159401	1.74272	0.0813827	0.338493
THEM5	78.9836	0.420106	0.241107	1.7424	0.0814382	0.338493
PPP2R2D	905.193	0.121067	0.0694864	1.74232	0.0814533	0.338493
KLF2	770.787	0.410916	0.235855	1.74224	0.0814658	0.338493
TBC1D2B	4499.51	0.299716	0.172117	1.74135	0.0816228	0.33887
TOM1	2284.95	0.224945	0.129236	1.74058	0.0817577	0.339336
RSPO3	249.521	0.493079	0.283327	1.74032	0.0818028	0.339429
KLF13	6299.03	0.237445	0.13651	1.7394	0.0819647	0.33963
ZNF101	480.134	0.257413	0.148072	1.73843	0.0821352	0.339889
PHACTR2	1570.19	0.423379	0.243546	1.7384	0.0821409	0.339889
CCDC115	1682.43	0.187076	0.107656	1.73772	0.0822599	0.340287
SNRNP35	645.615	0.162415	0.0935044	1.73698	0.0823912	0.340453
KLKB1	937.038	0.774471	0.445927	1.73677	0.0824286	0.340514
MARCHF1	2314.87	0.39496	0.227563	1.73561	0.0826335	0.341062
VPS51	1988.97	0.210117	0.121091	1.7352	0.0827052	0.341062
DDX60L	2327.68	0.34547	0.199105	1.73511	0.0827212	0.341062
SERP1	7369.09	0.165326	0.0953005	1.73478	0.082779	0.341113
LILRA2	404.186	0.55041	0.317351	1.73439	0.082849	0.341271
ANXA7	4534.31	0.213618	0.123204	1.73386	0.0829438	0.341388
CASS4	143.562	0.442418	0.255177	1.73376	0.0829599	0.341388
IST1	5299.57	0.132131	0.0762207	1.73354	0.0830001	0.341459
D2HGDH	450.319	0.316968	0.182882	1.73318	0.0830639	0.341627
PRTFDC1	274.623	0.474726	0.273937	1.73297	0.0831002	0.341683
FCMR	1723.22	0.579753	0.334664	1.73234	0.0832123	0.341928
CDYL2	118.545	0.50936	0.294034	1.73231	0.0832178	0.341928
ST6GALNAC6	1986.61	0.326932	0.188744	1.73215	0.0832477	0.341928
ZG16B	68.5831	0.872662	0.503848	1.732	0.0832743	0.341928
PFKL	4229.16	0.303023	0.175028	1.73128	0.0834011	0.342261
FRMD4A	2822.76	0.244868	0.141468	1.73091	0.083468	0.342375
LMF2	1903.21	0.243077	0.140493	1.73017	0.0836	0.342701
DHRS12	407.362	0.321045	0.185691	1.72892	0.0838234	0.34324
MACO1	1582.88	0.147845	0.0855445	1.72828	0.0839377	0.343361
A2M	75791.1	0.441493	0.25547	1.72816	0.0839596	0.343361
TLR10	612.233	0.582101	0.33704	1.7271	0.0841501	0.343542
SIVA1	912.928	0.276235	0.160134	1.72502	0.0845238	0.344261
AP2A1	2375.68	0.177872	0.103213	1.72334	0.0848267	0.345176
DAP	4952.07	0.26264	0.152419	1.72315	0.0848612	0.345176
C3AR1	2731.91	0.484898	0.28142	1.72304	0.0848816	0.345176
TNFRSF1A	3880.42	0.226058	0.131208	1.7229	0.0849067	0.345176
IGFBP4	12131.7	0.491162	0.285117	1.72266	0.0849491	0.345176
SLC1A2	898.89	0.729678	0.423616	1.7225	0.0849794	0.345176
MICB	588.128	0.294494	0.170974	1.72244	0.0849891	0.345176
MR1	2398.74	0.336227	0.195253	1.722	0.085069	0.345313
CISD3	745.823	0.205995	0.119673	1.72132	0.0851932	0.345494
SHLD2P3	975.725	0.158293	0.0919643	1.72125	0.0852062	0.345494
PIGQ	749.598	0.259064	0.150538	1.72092	0.0852662	0.34564
RALGAPA2	2069.75	0.333133	0.19363	1.72046	0.0853485	0.345677
ALPK2	291.054	0.650341	0.378026	1.72036	0.085367	0.345677
ZNF414	145.113	0.308623	0.179476	1.71958	0.0855091	0.346065
HYAL2	1812.47	0.19598	0.114006	1.71903	0.0856081	0.3462
RBM38	1059.6	0.320358	0.186361	1.71901	0.0856118	0.3462
OTOA	142.994	0.535437	0.311537	1.71869	0.0856706	0.346344
LOC153684	85.7678	0.375985	0.218856	1.71796	0.0858048	0.346617
TMEM129	1353.06	0.260726	0.15177	1.71791	0.0858136	0.346617
MED24	2080.04	0.142329	0.0828548	1.71781	0.085831	0.346617
GRK5	1233.82	0.319788	0.186232	1.71714	0.0859531	0.346923
DPP7	3595	0.301834	0.175945	1.7155	0.0862539	0.34748
GIMAP2	1137.13	0.467009	0.272371	1.71461	0.0864171	0.347763
CARD6	857.074	0.398465	0.232416	1.71444	0.0864473	0.34779
RTN1	310.941	0.366532	0.213854	1.71393	0.0865408	0.347871
ARHGAP26	1262.09	0.2586	0.150885	1.71389	0.0865482	0.347871
UBALD1	344.84	0.312775	0.182599	1.71291	0.0867288	0.348379
ITPR2	4491.89	0.307446	0.179523	1.71257	0.0867908	0.348379
LGALS8	2580.86	0.137725	0.0804212	1.71254	0.0867966	0.348379
GRAP2	257.49	0.486888	0.284334	1.71238	0.0868267	0.348379
TP53I13	637.553	0.27931	0.163129	1.7122	0.0868598	0.348418
TNFSF15	309.836	0.351574	0.205472	1.71106	0.0870706	0.348916
SRGN	10354.9	0.434348	0.253895	1.71074	0.0871297	0.349033
CYP2S1	481.163	0.550978	0.322153	1.7103	0.0872108	0.349264
ZC3H18	1209.42	0.1834	0.107251	1.71	0.0872651	0.349388
A1BG-AS1	79.0949	0.316738	0.185267	1.70963	0.0873351	0.349421
OSBPL3	1591.73	0.24354	0.142461	1.70952	0.0873545	0.349421
NDUFA4L2	387.43	0.441632	0.258379	1.70924	0.0874059	0.349421
TLK1	2668.73	0.149597	0.0875413	1.70887	0.0874741	0.349421
BCL2L1	3211.86	0.294942	0.172603	1.70879	0.0874905	0.349421
SEZ6L	68.99	0.732796	0.428974	1.70825	0.0875891	0.349561
EIF4E3	1286.45	0.374198	0.219158	1.70743	0.0877417	0.349777
CLIC2	1258.65	0.439628	0.257538	1.70704	0.087814	0.349777
ANK1	109.95	0.604989	0.35441	1.70703	0.0878164	0.349777
VRK3	1206.95	0.154502	0.0905103	1.70702	0.087819	0.349777
SLC22A18	485.66	0.368801	0.216053	1.70699	0.0878234	0.349777
TJP3	178.951	0.870305	0.50986	1.70695	0.0878316	0.349777
NFKBIZ	1666.56	0.296311	0.173613	1.70674	0.0878712	0.349777
RTP4	771.012	0.267506	0.156763	1.70644	0.0879264	0.349777
VSIG2	1456.34	0.863695	0.506182	1.70629	0.0879532	0.349777
NDUFAF1	758.319	0.137113	0.0803686	1.70606	0.0879971	0.349777
KDM2B	1547.28	0.150088	0.0879775	1.70598	0.0880114	0.349777
KCTD11	512.788	0.310286	0.181904	1.70577	0.0880514	0.349818
SNAI3-AS1	90.9926	0.314	0.184159	1.70505	0.0881851	0.350052
NDRG2	2640.97	0.425902	0.249806	1.70493	0.0882071	0.350052
NUCB2	3030.75	0.258621	0.151749	1.70427	0.0883306	0.350052
CYB5A	3225.3	0.486339	0.285366	1.70426	0.0883318	0.350052
RGL3	138.709	0.434196	0.25479	1.70413	0.0883567	0.350052
MGST2	1521.46	0.279107	0.163819	1.70375	0.0884286	0.350052
C12orf75	751.377	0.468394	0.274953	1.70354	0.0884666	0.350059
C19orf25	501.698	0.254154	0.149225	1.70316	0.0885373	0.350059
ME2	3038.97	0.181219	0.106402	1.70315	0.0885399	0.350059
CXCL12	10541.7	0.562764	0.330455	1.703	0.0885684	0.350059
HAL	1454.02	0.838981	0.492668	1.70293	0.0885805	0.350059
RNASEH2B	1239.53	0.200848	0.117965	1.7026	0.0886428	0.350213
HPCAL1	1849.54	0.307342	0.180535	1.70239	0.0886816	0.350244
DDRGK1	1478.64	0.216342	0.127097	1.70218	0.088721	0.350244
ZBTB14	1039.41	0.146456	0.0861072	1.70085	0.0889711	0.351046
CDKN1B	3120.9	0.174783	0.102822	1.69986	0.0891565	0.351592
TNIP2	1007.99	0.197279	0.116067	1.6997	0.0891875	0.351605
RNF152	119.38	0.545659	0.321075	1.69947	0.0892304	0.351605
TFF1	6128.01	5.34884	3.14945	1.69834	0.0894428	0.351931
VAMP2	2441.43	0.16931	0.0997143	1.69795	0.0895163	0.351931
C11orf54	1916.14	0.285275	0.168039	1.69768	0.0895687	0.351931
HM13	4569.87	0.193232	0.113822	1.69766	0.0895721	0.351931
DSE	2071.75	0.34229	0.201644	1.6975	0.0896031	0.35196
RNF149	2515.32	0.192813	0.113606	1.69721	0.0896564	0.352077
LMNTD2	81.7312	0.421114	0.248336	1.69574	0.0899345	0.352685
SPOP	2350.17	0.177947	0.104938	1.69574	0.0899351	0.352685
CYB5R4	1316.42	0.284181	0.167599	1.6956	0.089962	0.352685
MBD6	1858.63	0.174892	0.103157	1.6954	0.0900002	0.352685
SERPINB9P1	103.816	0.311027	0.183481	1.69515	0.0900476	0.352711
CHST15	1650.05	0.423835	0.250145	1.69436	0.0901978	0.352997
PLCXD3	218.771	0.723939	0.427366	1.69396	0.0902736	0.353201
HMGCL	2027.88	0.312413	0.184457	1.69369	0.0903244	0.353218
IQSEC3	113.276	0.459322	0.271197	1.69369	0.0903251	0.353218
HOTAIRM1	140.27	0.290837	0.171784	1.69303	0.0904489	0.353517
RHOB	4506.25	0.252447	0.149148	1.6926	0.0905325	0.353579
UBXN4	6647.18	0.139942	0.0826848	1.69248	0.0905551	0.353579
F8A1	2241.18	0.108539	0.0641391	1.69224	0.0906005	0.353579
PGLS	1164.93	0.190919	0.112837	1.69198	0.0906493	0.353579
SLC25A18	188.164	0.458396	0.271002	1.69149	0.090744	0.353579
PDE6G	159.279	0.524857	0.310297	1.69146	0.0907485	0.353579
PAPSS2	2574.26	0.374602	0.22147	1.69144	0.0907531	0.353579
THAP4	1171.78	0.146131	0.0863982	1.69137	0.0907659	0.353579
ATP4A	8564.51	0.852224	0.503874	1.69134	0.0907714	0.353579
ZBED5-AS1	352.78	0.231772	0.137045	1.69121	0.0907959	0.353579
RGS3	1559.16	0.249843	0.147745	1.69104	0.0908288	0.353591
ATG3	2689.63	0.167463	0.0990347	1.69095	0.0908465	0.353591
TMPRSS6	498.883	0.853832	0.505057	1.69057	0.0909194	0.353694
GPR137	664.481	0.179476	0.106171	1.69044	0.0909439	0.353694
RABAC1	1269.15	0.365225	0.216094	1.69013	0.091004	0.353721
USF2	4680.35	0.238926	0.141432	1.68933	0.091157	0.353721
CHCHD5	335.016	0.22133	0.13109	1.68839	0.0913371	0.353721
HACD4	804.921	0.337823	0.200109	1.6882	0.0913737	0.353721
MCTP2	492.961	0.396983	0.235172	1.68806	0.0914005	0.353721
LGMN	18928.9	0.453892	0.268954	1.68762	0.0914839	0.353953
EPYC	91.8479	1.10108	0.653015	1.68614	0.0917685	0.354495
ABCA7	591.26	0.28855	0.171154	1.68591	0.0918138	0.354495
CYP20A1	1146.9	0.128873	0.0764626	1.68544	0.0919033	0.354621
MAP7D1	3112.88	0.18262	0.108356	1.68537	0.0919177	0.354621
USHBP1	78.603	0.580168	0.344442	1.68437	0.0921097	0.355087
DLL1	254.107	0.459222	0.272691	1.68404	0.0921745	0.355168
RNH1	4087.7	0.274737	0.163144	1.68402	0.0921782	0.355168
SPNS2	411.644	0.447622	0.265878	1.68356	0.0922666	0.355417
PAXIP1-AS2	135.787	0.291481	0.1732	1.68291	0.0923918	0.355468
OSBPL7	485.796	0.322827	0.191852	1.68269	0.0924358	0.355468
B3GNT8	113.216	0.658475	0.391394	1.68238	0.0924946	0.355468
ZNF578	87.9786	0.398831	0.237068	1.68235	0.0925008	0.355468
LEPR	2864.54	0.477792	0.284032	1.68218	0.0925347	0.355468
TGOLN2	14445.4	0.198115	0.117777	1.68213	0.0925442	0.355468
VPS29	2964.97	0.162029	0.0963282	1.68205	0.0925584	0.355468
GNB5	864.753	0.140278	0.0833997	1.68199	0.0925704	0.355468
NAGS	162.804	0.492062	0.292571	1.68186	0.0925967	0.355468
MYBPC1	90.8718	1.34952	0.80247	1.68171	0.0926254	0.355468
MAP3K5	1661.17	0.347212	0.206471	1.68165	0.0926368	0.355468
CLPP	877.111	0.22038	0.131067	1.68143	0.0926801	0.355543
MMP19	921.588	0.297859	0.177266	1.68029	0.0929	0.356003
NDOR1	736.078	0.240261	0.143006	1.68007	0.0929428	0.356003
MYO7B	145.074	0.521897	0.310835	1.67901	0.0931494	0.356247
SDC1	3444.04	0.622074	0.370577	1.67867	0.0932171	0.356323
IL16	4124.55	0.376346	0.224328	1.67766	0.0934136	0.35652
MYPOP	173.641	0.232252	0.138473	1.67724	0.0934961	0.356532
EMILIN1	2579.4	0.349868	0.20861	1.67713	0.0935163	0.356532
[truncated: 12,948 more rows]

## Sheet: 6b
Supplementary Data 6b. Gene set enrichment analysis between pre- and on-treatment biopsy samples of responders in Riaz et al. dataset.Normalized Enrichment Score (NES) and the size of leading-edge gene set are calculated. The permutation based P-value shows the statistical significance of the enrichment score. The number of permutation is 10,000. False discovery rate (FDR) is the estimated probab…
pathway	pval	padj	ES	NES	nMoreExtreme	size	leadingEdge
INITIAL_TRIGGERING_OF_COMPLEMENT	0.000186289	0.00152671	0.788928	2.55286	0	21	FCN3|FCN1|C4B_2|C1S|CFB|C2|C1R|C1QA|C1QB|C3|C1QC|GZMM|MASP1|COLEC10|MASP2|FCN2|CFP|MBL2
DISEASES_OF_IMMUNE_SYSTEM	0.000186254	0.00152671	0.698464	2.31551	0	23	NFKBIA|MYD88|IKBKG|CD14|TLR2|TICAM1|UNC93B1|NFKB1|TLR10|TLR1|RELA|TLR4|TLR6|BTK|NFKB2|IKBKB
CASPASE_ACTIVATION_VIA_DEATH_RECEPTORS_IN_THE_PRESENCE_OF_LIGAND	0.000188253	0.00152671	0.780983	2.298	0	15	TRADD|FASLG|CFLAR|CASP8|CD14|TICAM1|TNFRSF10A|TNFSF10|TRAF2|TLR4
SYNTHESIS_OF_BILE_ACIDS_AND_BILE_SALTS_VIA_7ALPHA_HYDROXYCHOLESTEROL	0.000187056	0.00152671	0.66846	2.23555	0	24	SLC27A2|HSD3B7|AKR1C4|ACOX2|ACOT8|SCP2|AKR1C3|HSD17B4|CYP7A1|RXRA|CYP27A1|CYP8B1|AKR1D1|AKR1C2|AKR1C1|NCOA1
RIPK1_MEDIATED_REGULATED_NECROSIS	0.000185943	0.00152671	0.686613	2.1967	0	20	TRADD|FASLG|MLKL|CFLAR|CASP8|RIPK3|BIRC3|UBC|TNFRSF10A|TNFSF10
CASPASE_ACTIVATION_VIA_EXTRINSIC_APOPTOTIC_SIGNALLING_PATHWAY	0.000186254	0.00152671	0.661957	2.19448	0	23	TRADD|FASLG|CFLAR|CASP8|DAPK2|CD14|TICAM1|TNFRSF10A|TNFSF10|TRAF2|TLR4|DAPK3|DAPK1|FAS|UNC5B|CASP3
PEROXISOMAL_LIPID_METABOLISM	0.000373692	0.00218523	0.625878	2.1535	1	27	SLC27A2|ACAA1|ACOT4|NUDT7|ACOX2|ACOT8|ACBD5|SCP2|MLYCD|HSD17B4|ACBD4|HAO2|DECR2|ALDH3A2|HACL1|ECI2|CRAT|PHYH|PECR|ACOX1|ACOX3|EHHADH
OTHER_INTERLEUKIN_SIGNALING	0.000186289	0.00152671	0.664221	2.14933	0	21	IL32|STXBP2|CSF1|CD4|STX4|IL10RB|TYK2|IL34|IFNLR1|CSF1R|VAMP2|SDC1|IL16
GPVI_MEDIATED_ACTIVATION_CASCADE	0.000184196	0.00152671	0.58778	2.13169	0	33	LAT|LCK|RAC2|PTPN6|LCP2|LYN|RHOG|VAV1|PLCG2|CLEC1B|RHOB|PIK3R5|FCER1G|PIK3CG|PIK3R6|PDPK1|RHOA|PRKCZ|FYN|SYK
PEROXISOMAL_PROTEIN_IMPORT	0.000182715	0.00152671	0.499028	2.08308	0	62	SLC27A2|PAOX|ACAA1|ACOT4|NUDT7|ACOT2|ACOX2|UBC|ECH1|ACOT8|SCP2|GSTK1|MLYCD|PIPOX|HSD17B4|DDO|DHRS4|PEX14|HAO2|HMGCL|IDH1|DECR2|HACL1|ECI2|UBB|CRAT|UBE2D1|PHYH|PECR|UBE2D2|ACOX1
NICOTINATE_METABOLISM	0.000560538	0.00309347	0.593758	2.06161	2	28	PARP14|NADSYN1|PARP10|PARP9|NAPRT|CD38|NADK|NNMT|NAXD|PARP16|PARP8|CYP8B1|NMRK1|PARP4
TNF_RECEPTOR_SUPERFAMILY_TNFSF_MEMBERS_MEDIATING_NON_CANONICAL_NF_KB_PATHWAY	0.000938438	0.00481768	0.668295	2.04041	4	17	MAP3K14|TNFSF14|BIRC3|CD40|LTB|TNFSF12|TNFSF13B|TRAF2|TNFRSF11A|LTA|TRAF3|CD40LG|BIRC2
ARACHIDONIC_ACID_METABOLISM	0.000367444	0.00216302	0.512304	2.02974	1	49	FAAH2|GGT1|GGT5|PTGDS|CYP4F11|AKR1C3|LTA4H|ALOX5|GPX1|GPX2|CYP8B1|FAAH|TBXAS1|CYP4A11|PON3|CYP1A2|ALOX15B|ALOX5AP|DPEP2|MAPKAPK2|GPX4|ABCC1|PTGS1
ZBP1_DAI_MEDIATED_INDUCTION_OF_TYPE_I_IFNS	0.00148754	0.00716256	0.629393	2.01364	7	20	NFKBIA|NFKBIB|MYD88|IKBKG|RIPK3|IRF3|ZBP1|TICAM1|NFKB1|RELA|NFKB2|IKBKB
ANTIGEN_ACTIVATES_B_CELL_RECEPTOR_BCR_LEADING_TO_GENERATION_OF_SECOND_MESSENGERS	0.000560433	0.00309347	0.563774	1.99055	2	30	PIK3AP1|PTPN6|LYN|VAV1|BLNK|PLCG2|DAPP1|ITPR2|GRB2|BTK|ORAI1|ITPR1|PIK3CD|CD79A|STIM1|FYN|SYK|SH3KBP1|CD79B|NCK1
SYNTHESIS_OF_BILE_ACIDS_AND_BILE_SALTS_VIA_27_HYDROXYCHOLESTEROL	0.00112952	0.00560317	0.673431	1.98153	5	15	HSD3B7|AKR1C4|AKR1C3|CYP7A1|RXRA|CYP27A1|CYP8B1|AKR1D1|AKR1C2|AKR1C1|NCOA1
TNFR2_NON_CANONICAL_NF_KB_PATHWAY	0.000177274	0.00152671	0.437538	1.97959	0	95	PSMB10|FASLG|CD27|PSME1|PSMB9|MAP3K14|TNFRSF9|PSMB8|PSME2|TNFSF14|TNFSF13|TNFRSF4|TNFRSF1B|TNF|BIRC3|UBC|CD40|LTB|TNFRSF8|TNFSF12|TNFSF13B|PSMF1|PSMB6|RELB|TNFRSF1A|TNFSF15|TRAF2|PSMB3|TNFRSF11A|TNFRSF13B|NFKB2|PSMD7
FATTY_ACID_METABOLISM	0.00017343	0.00152671	0.402082	1.97385	0	156	SLC27A2|ACSL5|ACAA1|ACOT4|FAAH2|NUDT7|GGT1|ACOT2|ACOX2|ACSF3|PCTP|ACOT8|GGT5|PTGDS|ACADS|ACBD5|SCP2|CYP4F11|MLYCD|AKR1C3|PRKAG2|HSD17B4|CPT2|LTA4H|MMAA|ALOX5|DBI|ACSL6|ACBD4|ACOT1|RXRA|GPX1|ACSM3|ACSL1|SLC25A20|HAO2|THEM5|HACD4|GPX2|ACSF2|CYP8B1|FAAH|DECR2|MID1IP1|ECI1|DECR1|ALDH3A2|TBXAS1|CYP4A11|PON3|CYP1A2|ALOX15B|HACL1|ACOT13|ELOVL1|ALOX5AP|FADS2|DPEP2|ECI2|MAPKAPK2|GPX4|ABCC1|ACADVL|PTGS1|CR…
TNFS_BIND_THEIR_PHYSIOLOGICAL_RECEPTORS	0.0016791	0.00797123	0.578364	1.95921	8	25	FASLG|CD27|TNFRSF9|TNFSF14|TNFSF13|TNFRSF4|TNFRSF1B|TNFRSF8|TNFSF13B|TNFRSF1A|TNFSF15|TNFRSF13B
SIGNAL_REGULATORY_PROTEIN_FAMILY_INTERACTIONS	0.00169428	0.00800025	0.661808	1.94733	8	15	SIRPG|PTK2B|PTPN6|FYB1|TYROBP|CD47|GRB2|SRC
DAP12_SIGNALING	0.00112108	0.00559271	0.563964	1.94047	5	27	LAT|KLRD1|LCK|HLA-E|LCP2|B2M|TYROBP|PLCG2|GRAP2|GRB2|BTK
PURINERGIC_SIGNALING_IN_LEISHMANIASIS_INFECTION	0.00261878	0.0117979	0.576251	1.92717	13	24	PSTPIP1|C3|IL18|NFKB1|P2RX4|CASP1|C3AR1|RELA|MEFV|PYCARD|NFKB2|TXNIP
FC_EPSILON_RECEPTOR_FCERI_SIGNALING	0.000174429	0.00152671	0.403131	1.9209	0	128	PSMB10|NFKBIA|PSME1|PSMB9|LAT|PSMB8|RASGRP2|IKBKG|PSME2|RASGRP1|LCP2|CARD11|LYN|NFATC2|TAB2|UBC|PRKCQ|ITK|LAT2|JUN|VAV1|TEC|PLCG2|NFATC3|PSMF1|PSMB6|NFKB1|ITPR2|GRAP2|GRB2|RELA|TXK|FCER1G|PSMB3|BTK|PAK2|PSMD7|IKBKB|PSMC4|PDPK1|ITPR1|PAK1|PSMA3|NFATC1|MS4A2|UBB|PSMB1|RASGRP4|FYN|UBE2D1|SYK|PSMD9|MAPK3|PSMB2
INTERLEUKIN_12_FAMILY_SIGNALING	0.000735429	0.00393856	0.487178	1.91408	3	47	SOD2|IL12RB1|IFNG|PSME2|EBI3|IL10|LCP1|STAT4|STAT1|TYK2|AIP|STAT3|TALDO1|JAK2|CNN2|PAK2|IL27RA|P4HB|JAK1
PLASMA_LIPOPROTEIN_ASSEMBLY_REMODELING_AND_CLEARANCE	0.000546349	0.00307278	0.451551	1.89756	2	64	NR1H3|APOBR|LSR|APOC1|APOF|LIPC|ANGPTL3|LIPA|LCAT|LIPG|FURIN|NCEH1|NR1H2|APOE|LMF2|A2M|AP2A1|SAR1B|APOA5|ANGPTL4|MBTPS1|P4HB|ABCA1|GPIHBP1|CREB3L3|CETP|NPC2|SOAT1|PRKACA|LDLRAP1|ABCG1|AP2A2|ZDHHC8|PCSK6|APOA2|HDLBP|LMF1|LPA|PLTP|AP2M1|APOA1|AP2S1
SIGNALING_BY_THE_B_CELL_RECEPTOR_BCR	0.000177305	0.00152671	0.409977	1.89663	0	108	PSMB10|PIK3AP1|NFKBIA|PSME1|PSMB9|PSMB8|NFKBIB|IKBKG|PSME2|RASGRP1|PTPN6|CARD11|LYN|NFATC2|UBC|VAV1|BLNK|PLCG2|NFATC3|PSMF1|PSMB6|NFKB1|DAPP1|ITPR2|GRB2|RELA|PRKCB|PSMB3|BTK|PSMD7|IKBKB|ORAI1|PSMC4|ITPR1|PIK3CD|CD79A|STIM1|PSMA3|NFATC1|UBB|PSMB1|FYN|SYK|NFKBIE|PSMD9|SH3KBP1|PSMB2
RIP_MEDIATED_NFKB_ACTIVATION_VIA_ZBP1	0.00337838	0.0142732	0.619589	1.89171	17	17	NFKBIA|NFKBIB|MYD88|IKBKG|RIPK3|ZBP1|TICAM1|NFKB1|RELA|NFKB2|IKBKB
SIGNALING_BY_GPCR	0.000159058	0.00152671	0.335675	1.87841	0	477	CXCR6|GPR132|CCL5|CCR5|CCL4|DHRS3|MYO7A|RPS6KA1|S1PR4|OXER1|CXCL9|GPR68|RASGRP2|CXCR3|CXCL2|RASGRP1|ARHGEF1|SDC4|RGS9|CYP4V2|CXCL16|ADGRE1|AGTR1|FGD3|ARRB2|CXCL6|CNR2|PTGER4|RGS14|CXCL13|AKR1C4|C3|PRKCQ|CCL3|GRK2|LPAR5|P2RY6|GPR18|FGD2|GNGT2|ARHGEF18|CXCL10|CCR7|ARHGEF10L|GPR65|VAV1|DGKZ|UTS2|RGS19|CCRL2|GRK6|PPP1CA|ADGRE5|CX3CL1|CCL19|AKR1C3|SSTR2|LPAR2|XCL2|MGLL|EGFR|APOM|CCR2|F2|ARHGEF6|PPP3CC…
NICOTINAMIDE_SALVAGING	0.00412913	0.0168797	0.613647	1.87356	21	17	PARP14|PARP10|PARP9|NAPRT|NNMT|NAXD|PARP16|PARP8|CYP8B1|PARP4
SYNTHESIS_OF_BILE_ACIDS_AND_BILE_SALTS	0.00110518	0.00554472	0.516169	1.87198	5	33	SLC27A2|HSD3B7|AKR1C4|ACOX2|ACOT8|SCP2|AKR1C3|HSD17B4|CYP7A1|RXRA|CYP27A1|OSBPL3|OSBPL7|CYP8B1|AKR1D1|AKR1C2|AKR1C1|NCOA1|CH25H
INFLAMMASOMES	0.00371885	0.0154894	0.584294	1.86935	19	20	PSTPIP1|AIM2|NFKB1|CASP1|BCL2L1|RELA|MEFV|PYCARD|NLRC4|NFKB2|TXNIP|NLRP1
BILE_ACID_AND_BILE_SALT_METABOLISM	0.0016596	0.00792122	0.49179	1.86531	8	40	SLC27A2|HSD3B7|AKR1C4|ACOX2|ACOT8|ABCC3|SCP2|AKR1C3|HSD17B4|CYP7A1|RXRA|CYP27A1|OSBPL3|OSBPL7|CYP8B1|AKR1D1|AKR1C2|AKR1C1|NCOA1|CH25H
CLEC7A_DECTIN_1_SIGNALING	0.000352671	0.00208999	0.405182	1.83941	1	96	PSMB10|NFKBIA|PSME1|PSMB9|MAP3K14|CARD9|PSMB8|IKBKG|PSME2|CASP8|CARD11|NFATC2|TAB2|UBC|PLCG2|NFATC3|PSMF1|PSMB6|NFKB1|RELB|ITPR2|RELA|SRC|CCL22|PYCARD|PSMB3|NFKB2|PSMD7|IKBKB|PSMC4|PDPK1|ITPR1|PRKCD|PSMA3|NFATC1|UBB|PSMB1|UBE2D1|SYK|CLEC7A|PSMD9|PSMB2
SMOOTH_MUSCLE_CONTRACTION	0.00147357	0.00714923	0.505594	1.83362	7	33	MYL12A|SORBS3|DYSF|MYLK|TLN1|MYL12B|LMOD1|MYL6|PAK2|MYH11|ACTA2|PAK1|ANXA6|MYL5|GUCY1A1|TPM1|MYL9|ITGA1
ACTIVATION_OF_IRF3_IRF7_MEDIATED_BY_TBK1_IKK_EPSILON	0.00601052	0.0230752	0.611671	1.83183	31	16	IRF3|CD14|UBC|TICAM1|IRF7|TANK|SARM1|IKBKE|TLR4|UBB|TRAF3
NEGATIVE_REGULATORS_OF_DDX58_IFIH1_SIGNALING	0.00183217	0.00851478	0.492942	1.8074	9	34	NLRC5|UBE2L6|CYLD|UBA7|IRF3|TNFAIP3|UBC|IFIH1|IKBKE|OTUD5|RNF135|ATG5|ISG15|UBB|RNF125|DDX58|TRAF3|UBE2D1|NLRX1|UBE2D2|ATG12|ITCH
BIOLOGICAL_OXIDATIONS	0.000172147	0.00152671	0.35358	1.76247	0	172	SULT1A1|AKR1A1|CNDP2|PAOX|GSTT1|CYP4V2|NAT1|GCLC|GGT1|GLYATL1|ADH1C|ACY3|GGT5|SULT1A2|AIP|FDX1|ADH1B|GSTK1|CES2|CES1|ALDH2|CYP4F11|FMO3|CYP7A1|ACSM2B|RXRA|NNMT|CYP2E1|CYP27A1|ALDH1A1|GSTM5|CYP2S1|MGST2|PAPSS2|MAOB|CYP2D6|SULT1B1|ADH1A|CYP8B1|MAT2B|TPST2|AKR7L|OPLAH|ACSM5|TBXAS1|CYP4A11|GSTA1|CYP1A2|NAT2|GSTZ1|AKR7A3|GSTO2|CYP2A6|COMT
CELLULAR_HEXOSE_TRANSPORT	0.00731982	0.0272717	0.573934	1.75231	38	17	SLC2A6|SLC2A10|SLC2A8|SLC2A9|SLC45A3|SLC2A14
REGULATION_OF_TNFR1_SIGNALING	0.00497329	0.0197812	0.480556	1.74282	26	33	TRADD|IKBKG|CYLD|RBCK1|CASP8|TNF|TNFAIP3|BIRC3|TRAF1|UBC|TNFRSF1A|TRAF2|SPPL2A|IKBKB|SPPL2B|SHARPIN|USP4|UBB
NOD1_2_SIGNALING_PATHWAY	0.00622255	0.0235816	0.470895	1.73637	33	35	CARD9|IKBKG|CYLD|CASP8|TAB2|TNFAIP3|BIRC3|UBC|IRAK2|NOD2|MAPK13|CASP4|CASP1
TNFR1_INDUCED_NFKAPPAB_SIGNALING_PATHWAY	0.00485709	0.0194064	0.490839	1.73303	25	30	TRADD|IKBKG|CYLD|RBCK1|TNF|TAB2|TNFAIP3|BIRC3|TRAF1|UBC|TNFRSF1A|TRAF2|IKBKB|SHARPIN|USP4|UBB
REGULATION_OF_INSULIN_LIKE_GROWTH_FACTOR_IGF_TRANSPORT_AND_UPTAKE_BY_INSULIN_LIKE_GROWTH_FACTOR_BINDING_PROTEINS_IGFBPS	0.000888731	0.00463761	0.375519	1.73112	4	106	GZMH|CP|SERPINA1|CSF1|APOL1|IGFBP3|CST3|NUCB1|FAM20C|C3|FAM20A|ITIH2|FUCA2|F2|SHISA5|F5|APOE|FN1|IGFBP4|TGOLN2|PROC|DNAJC3|APOA5|VWA1|SERPINC1|SERPIND1|MBTPS1|P4HB|BMP4|PLG
FCERI_MEDIATED_NF_KB_ACTIVATION	0.00125741	0.00620275	0.394985	1.7255	6	78	PSMB10|NFKBIA|PSME1|PSMB9|PSMB8|RASGRP2|IKBKG|PSME2|RASGRP1|CARD11|LYN|TAB2|UBC|PRKCQ|PSMF1|PSMB6|NFKB1|RELA|FCER1G|PSMB3|PSMD7|IKBKB|PSMC4|PDPK1|PSMA3|MS4A2|UBB|PSMB1|RASGRP4|UBE2D1|PSMD9|PSMB2|PSMA5|BCL10|UBE2D2
INTERLEUKIN_12_SIGNALING	0.00441176	0.0177881	0.450958	1.71781	23	41	SOD2|IL12RB1|IFNG|PSME2|IL10|LCP1|STAT4|TYK2|AIP|TALDO1|JAK2|CNN2|PAK2|P4HB|JAK1
PHASE_I_FUNCTIONALIZATION_OF_COMPOUNDS	0.000892857	0.00463761	0.386618	1.71604	4	85	PAOX|CYP4V2|ADH1C|AIP|FDX1|ADH1B|CES2|CES1|ALDH2|CYP4F11|FMO3|CYP7A1|RXRA|CYP2E1|CYP27A1|ALDH1A1|CYP2S1|MAOB|CYP2D6|ADH1A|CYP8B1|TBXAS1|CYP4A11|CYP1A2|CYP2A6|EPHX1|NCOA1|PTGS1|AHR|CYB5R3|MAOA|ADH6|CYP2C8|FMO1|CYP2C18|CYP4F12|FMO2|NR1H4|CYP3A5
TNF_SIGNALING	0.00515179	0.0203456	0.443223	1.70463	27	43	TRADD|IKBKG|CYLD|RBCK1|CASP8|TNF|TAB2|TNFAIP3|BIRC3|TRAF1|UBC|TNFRSF1A|TRAF2|SPPL2A|SMPD3|IKBKB|SPPL2B|SHARPIN|USP4
AMYLOID_FIBER_FORMATION	0.00330215	0.014086	0.424972	1.69878	17	51	UBE2L6|B2M|CST3|SIAH2|H2AC19|UBC|SORL1|LYZ|TSPAN33|TGFBI|FURIN|ITM2B|PSENEN
INTERLEUKIN_37_SIGNALING	0.0123388	0.0419043	0.534936	1.68729	65	19	IL18BP|PTPN7|PTPN6|SIGIRR|PTPN18|STAT3|IL18R1|CASP1
PLASMA_LIPOPROTEIN_REMODELING	0.00878176	0.0321755	0.484912	1.68368	46	28	APOF|LIPC|ANGPTL3|LCAT|LIPG|FURIN|APOE|LMF2|APOA5|ANGPTL4|MBTPS1|GPIHBP1|CREB3L3|CETP|ABCG1|PCSK6|APOA2|LMF1|LPA|PLTP|APOA1|APOC3
CARGO_CONCENTRATION_IN_THE_ER	0.0100878	0.0359175	0.47268	1.66892	53	30	SERPINA1|MIA2|LMAN2|STX5|F5|SAR1B|CTSC|PREB|CTSZ|SEC24D|LMAN2L|SEC22B|TGFA|GOSR2|SEC24A|LMAN1
TP53_REGULATES_TRANSCRIPTION_OF_CELL_DEATH_GENES	0.00790441	0.029326	0.433869	1.66007	42	42	BID|BCL6|IGFBP3|RABGGTA|TNFRSF10D|TMEM219|TNFRSF10A|STEAP3|CASP10|TP53I3|CASP1|TP63|NDRG1|PIDD1|NLRC4|BCL2L14|TP53INP1|CASP6|FAS|BBC3|AIFM2|PPP1R13B|BAX
SUMOYLATION_OF_INTRACELLULAR_RECEPTORS	0.0136398	0.0457943	0.471406	1.63679	72	28	NR1H3|AR|RORA|RXRA|NR1H2|NR5A2|SUMO1|ESR1|NR3C2|THRB|PPARG|VDR
FORMATION_OF_FIBRIN_CLOT_CLOTTING_CASCADE	0.0143203	0.0475368	0.452343	1.62553	76	32	SERPING1|TFPI|F2|F10|F5|KLKB1|A2M|PROC|SERPINC1|SERPIND1|F3|F11
BINDING_AND_UPTAKE_OF_LIGANDS_BY_SCAVENGER_RECEPTORS	0.0112132	0.0388286	0.42595	1.62255	60	41	SCARF1|APOL1|AMBP|FTL|MARCO|CD163|APOE|MASP1|LRP1|STAB1|STAB2|CALR|FTH1|MSR1|HBB|HBA2|HBA1|SCARA5|COL4A2|APOA1|SSC5D|HPR|COL3A1|COL1A1|JCHAIN|HPX|ALB
TOLL_LIKE_RECEPTOR_TLR1_TLR2_CASCADE	0.0032	0.0139192	0.358422	1.61627	17	93	NFKBIA|RPS6KA1|NFKBIB|MYD88|IKBKG|SOCS1|SIGIRR|CD14|TAB2|TLR2|UBC|IRAK2|JUN|MAP2K3|NOD2|NFKB1|IRAK3|MAP3K8|MAPKAPK3|VRK3|TNIP2|TLR1|RELA|TLR4|TLR6|BTK|NFKB2|IKBKB|IRAK1|RPS6KA2|MAPKAPK2|PELI1|AGER|UBB
ION_HOMEOSTASIS	0.0145167	0.0478293	0.42191	1.59355	78	39	ATP2B2|ATP2A3|SLC8A1|FXYD1|ABCC9|ATP1A3|ATP1A2|ITPR2|CLIC2|FKBP1B|ORAI1|PLN|ITPR1|ATP1B1|CAMK2G|STIM1|CAMK2D|PRKACA
INTERLEUKIN_1_SIGNALING	0.00563976	0.0219379	0.346424	1.57505	31	97	PSMB10|NFKBIA|PSME1|PSMB9|PSMB8|NFKBIB|MYD88|IKBKG|PSME2|TAB2|UBC|IRAK2|PSMF1|NOD2|PSMB6|NFKB1|IRAK3|IL1RN|MAP3K8|TOLLIP|TNIP2|RELA|PSMB3|NFKB2|PSMD7|IKBKB|PSMC4|IRAK1|IL1R1|SQSTM1|PELI1|PSMA3|AGER|UBB|PSMB1|PSMD9|PSMB2
MUSCLE_CONTRACTION	0.00210526	0.00963185	0.329407	1.57194	11	130	DES|ATP2B2|ATP2A3|KCNK13|SLC8A1|FXYD1|MYL12A|SORBS3|DYSF|ABCC9|KCNK1|KCNQ1|MYLK|KCNK5|SCN7A|TLN1|MYL12B|ATP1A3|LMOD1|ATP1A2|ITPR2|CLIC2|MYBPC1|KCNK6|MYL6|PAK2|FKBP1B|CACNA2D2|ORAI1|PLN|KCND1|MYH11|ACTA2|ITPR1|ATP1B1|PAK1|KCNJ2|CAMK2G|ANXA6|STIM1|MYL5|KCNE3|CAMK2D|GUCY1A1|KCND3|TPM1|PRKACA|MYL9|NPR1|SCN1B
PHASE_II_CONJUGATION_OF_COMPOUNDS	0.00857296	0.0315413	0.35005	1.54806	47	83	SULT1A1|AKR1A1|CNDP2|GSTT1|NAT1|GCLC|GGT1|GLYATL1|GGT5|SULT1A2|GSTK1|ACSM2B|NNMT|GSTM5|MGST2|PAPSS2|SULT1B1|MAT2B|TPST2|OPLAH|ACSM5|GSTA1|CYP1A2|NAT2|GSTZ1|GSTO2|COMT
DOWNSTREAM_SIGNALING_EVENTS_OF_B_CELL_RECEPTOR_BCR	0.0100756	0.0359175	0.351331	1.53741	55	79	PSMB10|NFKBIA|PSME1|PSMB9|PSMB8|NFKBIB|IKBKG|PSME2|RASGRP1|CARD11|NFATC2|UBC|NFATC3|PSMF1|PSMB6|NFKB1|RELA|PRKCB|PSMB3|PSMD7|IKBKB|PSMC4|PSMA3|NFATC1|UBB|PSMB1|NFKBIE|PSMD9|PSMB2
FCGAMMA_RECEPTOR_FCGR_DEPENDENT_PHAGOCYTOSIS	0.0105357	0.0372189	0.343833	1.52613	58	85	CD247|CYFIP2|CD3G|FCGR1A|FGR|LYN|WAS|ELMO1|ARPC4|ACTB|NCKAP1L|VAV1|PLCG2|HCK|WIPF1|PLD3|MYH9|ARPC3|ITPR2|GRB2|FCGR3A|SRC|PLPP4|PLPP5|PLD4|BTK|ARPC1B|ACTR3|ARPC2|PLD2|ITPR1|PAK1|PRKCD|ARPC5
PROGRAMMED_CELL_DEATH	0.00380228	0.0157625	0.29977	1.49127	21	170	PSMB10|BID|TRADD|FASLG|PSME1|PSMB9|GZMB|MLKL|PSMB8|PSME2|CFLAR|CASP8|DAPK2|RIPK3|CD14|BCL2L11|BIRC3|CASP7|UBC|PRKCQ|TICAM1|TNFRSF10A|TNFSF10|STAT3|PPP3CC|PSMF1|PLEC|PSMB6|BAD|DBNL|TP63|BCL2L1|TRAF2|TLR4|PSMB3|PAK2|PSMD7|AKT1|CARD8|DAPK3|PSMC4|BMF|DAPK1|PRKCD|ARHGAP10|PSMA3|UBB|PSMB1|CASP6|ROCK1|BMX|ADD1|PSMD9|MAPK3|PSMB2|FAS|UNC5B|BBC3|CASP3|BAK1|PPP1R13B|PSMA5|BAX
SLC_MEDIATED_TRANSMEMBRANE_TRANSPORT	0.00823893	0.0304392	0.286376	1.43593	47	180	CP|SLC2A6|SLC14A1|SLC12A7|SLC15A3|SLC8B1|SLC9A7|SLC47A1|SLC29A3|SLC6A12|SLC6A1|SLC15A2|SLC41A2|SLC43A2|SLC8A1|SLC22A3|SLC28A1|SLC1A1|SLC7A7|SLC2A10|SLCO2B1|SLC9A8|SLC24A4|SLC6A3|SLC2A8|SLC25A29|SLC2A9|SLC38A5|SLC28A3|SLC16A3|SLC1A2|SLC22A18|SLC25A18|SLCO3A1|SLC4A8|SLC45A3|SLC1A3|SLC26A11|SLC30A1|SLC40A1|SLC2A14|SLC6A6|HEPH|SLC9A5|SLC35A3|SLC22A15|SLC35C1|SLC26A9|SLC26A1|SLC1A4|SLC38A4|SLC16A2|SLC…
