# Supplementary material for: Pathway signatures derived from on-treatment tumor specimens predict response to anti-PD1 blockade in metastatic melanoma
Source: Nat Commun. 2021 Oct 15;12:6023. doi: 10.1038/s41467-021-26299-4 (PMC8519947; doi:10.1038/s41467-021-26299-4)
Supplement: Supplementary file 9 — Supplementary Data 7 [file 41467_2021_26299_MOESM9_ESM.xlsx]

## Sheet: 7a
Supplementary Data 7a. ssGSEA pathway scores based on pre- vs on-treatment analysis in pre-treatment samples in Riaz et al. dataset.(FDR-corrected two-sided Welch t-test between R and NR)
Pathway	Pt103_Pre	Pt106_Pre	Pt11_Pre	Pt17_Pre	Pt1_Pre	Pt24_Pre	Pt27_Pre	Pt28_Pre	Pt29_Pre	Pt31_Pre	Pt39_Pre	Pt46_Pre	Pt47_Pre	Pt52_Pre	Pt5_Pre	Pt62_Pre	Pt66_Pre	Pt78_Pre	Pt84_Pre	Pt85_Pre	Pt8_Pre	Pt90_Pre	Pt9_Pre	Pt101_Pre	Pt18_Pre	Pt30_Pre	Pt34_Pre	Pt3_Pre	Pt44_Pre	Pt48_Pre	Pt49_Pre	Pt72_Pre	Pt94_Pre	Pt10_Pre	Pt2_Pre	Pt26_Pre	Pt36_Pre	Pt37_Pre	Pt38_Pre	Pt4_Pre	Pt59_Pre	Pt65_Pre	Pt67_Pre	Pt77_Pre	Pt79_Pre	Pt82_Pre	Pt89_Pre	Pt92_Pre	Pt98_Pre
INITIAL_TRIGGERING_OF_COMPLEMENT	0.491271	0.3405	0.355605	0.0968416	0.321208	0.403853	0.227773	0.250155	0.364716	0.375957	0.0100266	0.496782	0.4568	0.705428	0.320237	0.0210165	0.192674	-0.0567603	0.198308	0.0591614	0.363163	0.336766	0.245211	0.456109	0.383702	0.0427626	0.463804	0.151733	0.329433	0.806921	0.475095	0.124518	0.333633	0.132784	0.42419	0.192058	0.498989	0.253578	0.0834211	0.222997	0.373547	0.351546	0.227765	0.441148	0.205867	0.529877	0.283316	0.444319	0.182464
DISEASES_OF_IMMUNE_SYSTEM	0.537961	0.489832	0.482641	0.334207	0.522375	0.675295	0.400376	0.43788	0.436003	0.459973	0.244046	0.623276	0.555824	0.455697	0.540861	0.348388	0.328341	0.26653	0.364524	0.408089	0.49952	0.529431	0.390572	0.700188	0.601083	0.403067	0.616888	0.405823	0.490226	0.477519	0.558593	0.372224	0.455693	0.396374	0.606941	0.426177	0.563488	0.365235	0.349316	0.397329	0.533927	0.527935	0.40184	0.629648	0.422494	0.420924	0.426298	0.493672	0.416548
CASPASE_ACTIVATION_VIA_DEATH_RECEPTORS_IN_THE_PRESENCE_OF_LIGAND	0.489984	0.418535	0.444302	0.305173	0.480838	0.536422	0.297984	0.337466	0.353167	0.389984	0.165578	0.533465	0.413592	0.382334	0.453985	0.258123	0.228241	0.143288	0.297537	0.237398	0.387513	0.418277	0.234624	0.595973	0.45846	0.225167	0.531347	0.239568	0.413704	0.415522	0.523659	0.244711	0.338917	0.285104	0.459725	0.275155	0.436363	0.289295	0.198279	0.331287	0.467778	0.377964	0.387685	0.523518	0.36232	0.363832	0.383443	0.487463	0.287274
SYNTHESIS_OF_BILE_ACIDS_AND_BILE_SALTS_VIA_7ALPHA_HYDROXYCHOLESTEROL	0.125288	-0.0236438	-0.0175456	-0.0186089	-0.0576208	0.191481	-0.00743367	-0.0164672	-0.0376153	-0.027134	-0.101942	0.147374	-0.0631392	0.553485	-0.0728541	-0.126133	-0.0607802	-0.0727336	0.0340801	-0.0240167	-0.0221972	-0.0359503	-0.0954272	-0.107582	-0.079266	-0.0864866	0.0270508	-0.10106	-0.0633634	0.72517	0.22167	-0.0743515	-0.0171453	-0.0519525	-0.0532558	-0.0691341	0.264624	0.0174047	-0.035515	-0.0952157	-0.00741912	-0.0309593	0.244152	-0.0399996	-0.0546462	0.194568	0.00318733	-0.0562219	-0.0960151
RIPK1_MEDIATED_REGULATED_NECROSIS	0.522762	0.39151	0.544411	0.244606	0.501599	0.605924	0.320161	0.342927	0.379594	0.397504	0.0607305	0.560644	0.484996	0.388076	0.538529	0.198081	0.21822	0.0950732	0.132424	0.215727	0.424957	0.413426	0.234303	0.666886	0.54022	0.231416	0.558381	0.248142	0.470097	0.470007	0.572591	0.17238	0.345165	0.221533	0.438158	0.344898	0.471433	0.341388	0.0965333	0.290705	0.493971	0.378852	0.49363	0.593384	0.324615	0.326463	0.446579	0.531663	0.194955
CASPASE_ACTIVATION_VIA_EXTRINSIC_APOPTOTIC_SIGNALLING_PATHWAY	0.387291	0.35654	0.335317	0.24286	0.390724	0.439368	0.218164	0.287391	0.31564	0.316732	0.189045	0.452856	0.351457	0.311824	0.359208	0.239149	0.214178	0.171026	0.245912	0.21717	0.346174	0.329474	0.212715	0.469047	0.371045	0.151898	0.464289	0.214673	0.363695	0.354025	0.419762	0.20505	0.274299	0.289815	0.422656	0.229455	0.363384	0.244647	0.188419	0.295557	0.385673	0.323189	0.325467	0.411581	0.255354	0.299203	0.316974	0.399234	0.2283
PEROXISOMAL_LIPID_METABOLISM	0.240697	0.134629	0.130505	0.203892	0.184033	0.258012	0.146352	0.143767	0.122168	0.203801	0.0936712	0.263457	0.143769	0.495624	0.215359	0.213481	0.197645	0.172217	0.205761	0.271564	0.143156	0.13301	0.100218	0.110996	0.129675	0.124249	0.229837	0.130257	0.0685734	0.676073	0.220407	0.212223	0.171471	0.121773	0.14295	0.124704	0.246428	0.132503	0.204443	0.0990612	0.151875	0.167776	0.328416	0.152952	0.238005	0.250616	0.185835	0.103022	0.174422
OTHER_INTERLEUKIN_SIGNALING	0.593657	0.396437	0.514127	0.336727	0.505392	0.5839	0.467227	0.388697	0.480209	0.457721	0.153892	0.589951	0.533719	0.447725	0.498522	0.27435	0.210867	0.218283	0.260297	0.281037	0.488543	0.467021	0.39075	0.609054	0.474506	0.273796	0.619395	0.274042	0.435411	0.566151	0.548724	0.225717	0.378534	0.193768	0.544281	0.371871	0.532468	0.486509	0.320817	0.374305	0.522336	0.438693	0.454477	0.553579	0.283366	0.432259	0.459837	0.48873	0.283059
GPVI_MEDIATED_ACTIVATION_CASCADE	0.366395	0.209202	0.279986	0.100195	0.358868	0.474574	0.268262	0.213655	0.230683	0.247414	-0.00579387	0.481537	0.26412	0.168032	0.378902	0.132902	0.0730184	0.0886237	0.0622206	0.106506	0.244321	0.287978	0.19074	0.567298	0.435842	0.0741004	0.503154	0.174207	0.261883	0.30489	0.38865	0.104227	0.293844	0.11535	0.364843	0.0984286	0.358526	0.143094	0.175268	0.2349	0.351898	0.258602	0.204185	0.429142	0.116481	0.22001	0.192734	0.322886	0.120983
PEROXISOMAL_PROTEIN_IMPORT	0.37197	0.261314	0.224239	0.278944	0.271162	0.355053	0.240367	0.219255	0.224994	0.275947	0.212012	0.368342	0.245755	0.500725	0.289243	0.29162	0.271206	0.30129	0.292513	0.331306	0.229481	0.236113	0.195597	0.248622	0.250855	0.20712	0.354519	0.222791	0.192496	0.6487	0.304647	0.280251	0.265727	0.216308	0.23861	0.195462	0.327775	0.227278	0.278445	0.201343	0.266473	0.280014	0.356527	0.226214	0.268783	0.324086	0.258331	0.221932	0.24376
NICOTINATE_METABOLISM	0.375063	0.325081	0.309936	0.232548	0.297471	0.358651	0.215178	0.32349	0.265812	0.320374	0.0434763	0.408882	0.37206	0.438696	0.396707	0.209824	0.228737	0.112839	0.21941	0.324946	0.357126	0.31986	0.215534	0.43561	0.328435	0.161114	0.380089	0.239228	0.302035	0.52205	0.418556	0.336651	0.227226	0.187116	0.374885	0.299155	0.366606	0.275402	0.185345	0.269963	0.36787	0.320057	0.332294	0.391475	0.193867	0.36847	0.338049	0.379526	0.23319
TNF_RECEPTOR_SUPERFAMILY_TNFSF_MEMBERS_MEDIATING_NON_CANONICAL_NF_KB_PATHWAY	0.405817	0.151303	0.227188	-0.0774529	0.342477	0.476362	0.0969292	0.156408	0.120014	0.250241	-0.193079	0.400001	0.293644	0.185151	0.326549	0.0539481	0.0794109	-0.086635	-0.0103368	-0.0462736	0.258783	0.225281	0.0508287	0.588845	0.442395	-0.00292972	0.402319	0.0357874	0.215578	0.247613	0.413169	-0.021623	0.243625	0.0120605	0.358268	0.0861703	0.172899	0.129479	-0.0249805	0.111581	0.266013	0.266613	0.178654	0.455384	0.20179	0.202098	0.109392	0.312834	0.0537101
ARACHIDONIC_ACID_METABOLISM	0.25233	-0.00423427	0.0818238	-0.0276209	0.0451533	0.29157	0.0131419	-0.0432561	0.0895363	0.0129828	-0.0453518	0.276601	0.0495717	0.38369	0.0718838	-0.0623585	-0.0739417	-0.0702378	-0.0667587	-0.0965458	0.0281677	0.0663699	-0.0375552	0.173324	0.0910354	-0.0932043	0.249982	-0.00490163	-0.0280208	0.50143	0.126301	-0.0544309	0.0686447	-0.0483567	0.0988272	-0.0782099	0.188537	0.0668221	-0.0425527	0.00924144	0.0496134	0.0143311	0.255929	0.0723056	-0.0897088	0.285936	0.153374	0.00948392	-0.0036567
ZBP1_DAI_MEDIATED_INDUCTION_OF_TYPE_I_IFNS	0.631305	0.537984	0.510973	0.454889	0.539607	0.589894	0.44252	0.480217	0.501114	0.49045	0.330076	0.619937	0.551392	0.450331	0.632968	0.451129	0.440081	0.39735	0.405584	0.478334	0.564378	0.573326	0.416722	0.702761	0.602992	0.447642	0.606525	0.484676	0.502375	0.522746	0.603588	0.411869	0.491432	0.438183	0.596197	0.524851	0.539433	0.527326	0.45103	0.450765	0.57751	0.572074	0.554221	0.611881	0.456634	0.468027	0.576524	0.566215	0.475198
ANTIGEN_ACTIVATES_B_CELL_RECEPTOR_BCR_LEADING_TO_GENERATION_OF_SECOND_MESSENGERS	0.252263	0.0447698	0.104403	0.0170677	0.259022	0.402265	0.12978	0.090051	0.141079	0.199546	-0.0821881	0.347495	0.0819775	0.0260911	0.226243	0.00230518	-0.120662	0.0188903	0.0262043	-0.0587251	0.118369	0.195595	-0.0168225	0.523355	0.37013	-0.0651006	0.391821	0.0515972	0.102824	0.186054	0.277837	0.0125112	0.182489	0.046824	0.203432	0.058749	0.239194	-0.0086636	0.0226945	0.0924318	0.217944	0.169199	0.10473	0.369981	-0.0079922	0.118605	0.00638764	0.145166	0.00211832
FDR-corrected Welch t-test of ssGSEA pathway scores between responder and non-responder (P<0.05)
	Welch_ttest(Riaz et al.)	FDR(Riaz et al.)
INITIAL TRIGGERING OF COMPLEMENT	0.207196	0.489623
DISEASES OF IMMUNE SYSTEM	0.244938	0.489623
CASPASE ACTIVATION VIA DEATH RECEPTORS IN THE PRESENCE OF LIGAND	0.367731	0.501451
SYNTHESIS OF BILE ACIDS AND BILE SALTS VIA 7ALPHA HYDROXYCHOLESTEROL	0.326415	0.489623
RIPK1 MEDIATED REGULATED NECROSIS	0.181197	0.489623
CASPASE ACTIVATION VIA EXTRINSIC APOPTOTIC SIGNALLING PATHWAY	0.519561	0.559679
PEROXISOMAL LIPID METABOLISM	0.559679	0.559679
OTHER INTERLEUKIN SIGNALING	0.517692	0.559679
GPVI MEDIATED ACTIVATION CASCADE	0.318985	0.489623
PEROXISOMAL PROTEIN IMPORT	0.541633	0.559679
NICOTINATE METABOLISM	0.0905623	0.489623
TNF RECEPTOR SUPERFAMILY TNFSF MEMBERS MEDIATING NON CANONICAL NF KB PATHWAY	0.306258	0.489623
ARACHIDONIC ACID METABOLISM	0.14802	0.489623
ZBP1 DAI MEDIATED INDUCTION OF TYPE I IFNS	0.134751	0.489623
ANTIGEN ACTIVATES B CELL RECEPTOR BCR LEADING TO GENERATION OF SECOND MESSENGERS	0.238732	0.489623

## Sheet: 7b
Supplementary Data 7b. ssGSEA pathway scores based on pre- vs on-treatment analysis in pre-treatment samples in Gide et al. dataset.(FDR-corrected two-sided Welch t-test between R and NR)
Pathway	PD1_2_PRE	PD1_4_PRE	PD1_6_PRE	PD1_15_PRE	PD1_16_PRE	PD1_19_PRE	PD1_30_PRE	PD1_35_PRE	PD1_36_PRE	PD1_44_PRE	PD1_45_PRE	PD1_46_PRE	PD1_49_PRE	PD1_50_PRE	PD1_52_PRE	PD1_53_PRE	PD1_3_PRE	PD1_5_PRE	PD1_7_PRE	PD1_9_PRE	PD1_11_PRE	PD1_12_PRE	PD1_14_PRE	PD1_18_PRE	PD1_21_PRE	PD1_23_PRE	PD1_27_PRE	PD1_34_PRE	PD1_38_PRE	PD1_40_PRE	PD1_42_PRE	PD1_54_PRE	PD1_8_PRE	PD1_10_PRE	PD1_29_PRE	PD1_47_PRE	PD1_48_PRE	PD1_13_PRE	PD1_17_PRE	PD1_25_PRE	PD1_41_PRE	ipiPD1_2_PRE	ipiPD1_6_PRE	ipiPD1_7_PRE	ipiPD1_8_PRE	ipiPD1_10_PRE	ipiPD1_12_PRE	ipiPD1_14_PRE	ipiPD1_15_PRE
INITIAL_TRIGGERING_OF_COMPLEMENT	0.539295	0.533379	0.42444	0.424992	0.345582	0.311707	0.349097	0.522944	0.400317	0.513031	0.463259	0.449774	0.424246	0.416709	0.548314	0.455338	0.381602	0.357197	0.456598	0.454366	0.523049	0.415821	0.314702	0.381985	0.424589	0.497514	0.22105	0.424615	0.506519	0.465125	0.407762	0.422494	0.199358	0.37836	0.164292	0.590456	0.466749	0.388856	0.552628	0.467879	0.444159	0.390907	0.449113	0.432902	0.25795	0.248899	0.633451	0.430994	0.409712
DISEASES_OF_IMMUNE_SYSTEM	0.764015	0.712655	0.775663	0.678698	0.603855	0.640281	0.666061	0.742045	0.729089	0.800659	0.761052	0.711367	0.627124	0.670242	0.768544	0.76147	0.635166	0.668148	0.85309	0.770321	0.616199	0.602749	0.562324	0.746736	0.748721	0.722838	0.366086	0.758257	0.808548	0.858443	0.688386	0.667437	0.474864	0.613374	0.538047	0.733124	0.770342	0.596773	0.693387	0.655562	0.641943	0.59197	0.625752	0.67148	0.60418	0.394054	0.764346	0.58081	0.671675
CASPASE_ACTIVATION_VIA_DEATH_RECEPTORS_IN_THE_PRESENCE_OF_LIGAND	0.598727	0.680712	0.572958	0.557696	0.462058	0.450306	0.55991	0.670369	0.537055	0.655313	0.716386	0.577178	0.560965	0.591817	0.583553	0.715054	0.470764	0.550437	0.668407	0.60025	0.556834	0.493136	0.438734	0.531548	0.543488	0.565746	0.297425	0.609902	0.725367	0.660472	0.541883	0.530291	0.321325	0.466925	0.447819	0.63069	0.708993	0.516808	0.574526	0.601933	0.49615	0.511905	0.487486	0.582448	0.398908	0.257771	0.711614	0.4456	0.477351
SYNTHESIS_OF_BILE_ACIDS_AND_BILE_SALTS_VIA_7ALPHA_HYDROXYCHOLESTEROL	0.13325	0.119864	-0.0517566	0.0824808	0.026195	-0.0234841	0.0515454	0.0918598	-0.00552084	0.0102055	0.0818976	0.0495289	0.0218424	-0.0204411	0.0294199	0.0493228	0.0810466	0.0550226	0.0478876	0.0393218	0.197376	-0.0776855	0.0340186	0.0365286	0.0951075	0.103948	0.0385043	-0.0158796	0.0481915	0.046637	0.121992	-0.0494338	0.038988	0.0688738	0.0162595	0.199782	0.010184	-0.005037	0.102664	0.0870258	0.0390645	-0.0352028	0.0102152	0.0180559	-0.0272888	-0.141557	0.0831108	0.16062	0.0119238
RIPK1_MEDIATED_REGULATED_NECROSIS	0.679341	0.753551	0.651372	0.557829	0.38866	0.390096	0.52773	0.779982	0.504049	0.756654	0.758291	0.628424	0.553408	0.612678	0.655334	0.800145	0.470165	0.487093	0.716442	0.665632	0.608067	0.512333	0.416526	0.551248	0.571478	0.583108	0.289855	0.68053	0.775696	0.73648	0.564937	0.528145	0.244364	0.433388	0.431111	0.715093	0.790149	0.537943	0.61872	0.642641	0.504189	0.472605	0.477318	0.56339	0.380604	0.241916	0.770281	0.392724	0.42815
CASPASE_ACTIVATION_VIA_EXTRINSIC_APOPTOTIC_SIGNALLING_PATHWAY	0.541955	0.552714	0.457003	0.460302	0.403057	0.394287	0.470483	0.556478	0.482647	0.548634	0.598158	0.483579	0.482269	0.508277	0.493614	0.625309	0.415309	0.467822	0.573034	0.511276	0.487901	0.432893	0.378413	0.451763	0.459433	0.475845	0.331557	0.522785	0.620888	0.54781	0.47186	0.463852	0.332107	0.39566	0.419249	0.535119	0.603734	0.440599	0.492579	0.51226	0.463918	0.442386	0.418997	0.481654	0.385698	0.307221	0.598775	0.408166	0.409448
PEROXISOMAL_LIPID_METABOLISM	0.30437	0.305135	0.27103	0.233862	0.321338	0.314798	0.285964	0.288391	0.285209	0.260877	0.294279	0.323815	0.317326	0.267456	0.253906	0.24717	0.314198	0.415648	0.317597	0.260472	0.463066	0.262918	0.248595	0.307072	0.352185	0.346451	0.264077	0.25232	0.262741	0.278321	0.29405	0.21323	0.279506	0.317678	0.348034	0.314367	0.310884	0.343093	0.294147	0.322145	0.259801	0.22097	0.326583	0.329686	0.284026	0.184718	0.307642	0.336226	0.302815
OTHER_INTERLEUKIN_SIGNALING	0.530142	0.536071	0.451598	0.429648	0.414006	0.416998	0.510311	0.570782	0.468872	0.550282	0.580452	0.473129	0.43265	0.457097	0.44302	0.583118	0.409916	0.354992	0.593757	0.491702	0.528814	0.350296	0.379308	0.543933	0.481779	0.52391	0.169741	0.483116	0.604914	0.630872	0.427431	0.426665	0.248781	0.366411	0.319322	0.556575	0.512729	0.389068	0.478898	0.486373	0.469949	0.462342	0.449064	0.432099	0.298564	0.28187	0.594467	0.323666	0.409287
GPVI_MEDIATED_ACTIVATION_CASCADE	0.383725	0.374295	0.444958	0.168593	0.164799	0.180255	0.202681	0.379176	0.334856	0.496901	0.429172	0.307017	0.249636	0.272096	0.362282	0.470407	0.15931	0.163642	0.478649	0.382646	0.233936	0.138088	0.144599	0.324173	0.287924	0.299398	0.014678	0.367296	0.434931	0.487117	0.179724	0.312713	0.0156243	0.162041	0.104274	0.40487	0.450611	0.10944	0.294377	0.286326	0.282932	0.272243	0.282485	0.338315	0.182458	0.102979	0.388461	0.18346	0.204032
PEROXISOMAL_PROTEIN_IMPORT	0.388203	0.355879	0.324288	0.252797	0.336496	0.35005	0.386855	0.325355	0.352699	0.337454	0.355246	0.385411	0.373804	0.3339	0.324523	0.300643	0.362973	0.414285	0.384212	0.329186	0.477484	0.285795	0.31319	0.366461	0.384075	0.389645	0.306626	0.340039	0.356007	0.343579	0.333785	0.308567	0.324769	0.367757	0.376116	0.374211	0.380474	0.382675	0.378858	0.385212	0.34205	0.30346	0.400364	0.388898	0.351142	0.234027	0.339962	0.403636	0.378182
NICOTINATE_METABOLISM	0.446473	0.39571	0.428928	0.391877	0.367441	0.331921	0.393977	0.497421	0.409457	0.488521	0.494416	0.374402	0.378147	0.421158	0.424777	0.526803	0.326097	0.410232	0.469171	0.461279	0.347165	0.360812	0.386973	0.385275	0.41044	0.41455	0.234754	0.461167	0.470787	0.508745	0.397298	0.386211	0.233258	0.276725	0.408179	0.42836	0.481198	0.368634	0.407756	0.33852	0.388794	0.484744	0.424791	0.440041	0.350765	0.291559	0.42592	0.388841	0.368337
TNF_RECEPTOR_SUPERFAMILY_TNFSF_MEMBERS_MEDIATING_NON_CANONICAL_NF_KB_PATHWAY	0.40287	0.360571	0.534424	0.186932	0.0694784	0.124198	0.143298	0.418749	0.289033	0.48584	0.386835	0.306852	0.195918	0.274177	0.348197	0.507997	0.10763	0.20082	0.426576	0.359399	0.274876	0.0959011	0.0679675	0.244386	0.225769	0.301173	0.13299	0.351031	0.488852	0.462224	0.244467	0.237019	-0.0569904	0.165163	-0.0270159	0.402157	0.545611	0.124693	0.264695	0.273926	0.233669	0.161249	0.24599	0.36516	0.179206	-0.053843	0.394707	0.142311	0.215648
ARACHIDONIC_ACID_METABOLISM	0.272278	0.25382	0.239398	0.195984	0.133932	0.085744	0.0645611	0.293429	0.154164	0.23537	0.223744	0.19808	0.0885509	0.108063	0.165835	0.256342	0.179739	0.10852	0.204212	0.140067	0.378675	0.0870029	0.0737792	0.15565	0.146645	0.170806	0.00429814	0.15219	0.221994	0.252459	0.234232	0.106138	0.0601676	0.190934	0.028854	0.299781	0.168639	0.0841575	0.164314	0.172898	0.11519	0.12243	0.143688	0.0893361	0.0938905	0.0149458	0.378548	0.0175826	0.125762
ZBP1_DAI_MEDIATED_INDUCTION_OF_TYPE_I_IFNS	0.68959	0.73776	0.696936	0.694231	0.559068	0.670661	0.716023	0.740839	0.704218	0.742972	0.793355	0.695174	0.654776	0.685549	0.742218	0.818564	0.653818	0.670554	0.725175	0.717357	0.678457	0.648303	0.636957	0.684323	0.673029	0.669949	0.506219	0.747905	0.758401	0.767542	0.691651	0.696356	0.555523	0.597225	0.664081	0.69871	0.817382	0.696921	0.709042	0.677687	0.662539	0.73698	0.687185	0.703445	0.584197	0.467882	0.766603	0.60972	0.632552
ANTIGEN_ACTIVATES_B_CELL_RECEPTOR_BCR_LEADING_TO_GENERATION_OF_SECOND_MESSENGERS	0.303164	0.257648	0.490742	0.0616814	-0.0280386	0.110315	0.0473224	0.266704	0.265382	0.447959	0.304389	0.246222	0.19901	0.160234	0.28327	0.375612	0.0899364	0.0694453	0.365558	0.351284	0.181414	0.00545166	0.143806	0.19063	0.172715	0.211067	-0.0116633	0.335234	0.366976	0.423936	0.141699	0.263934	-0.0415925	0.110739	-0.0361118	0.266017	0.391416	0.161546	0.25971	0.189938	0.173682	0.136536	0.208335	0.189539	0.166957	-0.0991567	0.255648	0.100625	0.181739
FDR-corrected Welch t-test of ssGSEA pathway scores between responder and non-responder (P<0.05)
	Welch_ttest(Gide et al.)	FDR(Gide et al.)
INITIAL TRIGGERING OF COMPLEMENT	0.122743	0.167376
DISEASES OF IMMUNE SYSTEM	0.0396575	0.0594863
CASPASE ACTIVATION VIA DEATH RECEPTORS IN THE PRESENCE OF LIGAND	0.00198154	0.00581001
SYNTHESIS OF BILE ACIDS AND BILE SALTS VIA 7ALPHA HYDROXYCHOLESTEROL	0.558567	0.644501
RIPK1 MEDIATED REGULATED NECROSIS	0.00232401	0.00581001
CASPASE ACTIVATION VIA EXTRINSIC APOPTOTIC SIGNALLING PATHWAY	0.000906177	0.00581001
PEROXISOMAL LIPID METABOLISM	0.134102	0.167627
OTHER INTERLEUKIN SIGNALING	0.0209566	0.0349277
GPVI MEDIATED ACTIVATION CASCADE	0.00209837	0.00581001
PEROXISOMAL PROTEIN IMPORT	0.714478	0.765512
NICOTINATE METABOLISM	0.00579342	0.0124145
TNF RECEPTOR SUPERFAMILY TNFSF MEMBERS MEDIATING NON CANONICAL NF KB PATHWAY	0.000916459	0.00581001
ARACHIDONIC ACID METABOLISM	0.792971	0.792971
ZBP1 DAI MEDIATED INDUCTION OF TYPE I IFNS	0.00201009	0.00581001
ANTIGEN ACTIVATES B CELL RECEPTOR BCR LEADING TO GENERATION OF SECOND MESSENGERS	0.0069978	0.0131209
[truncated: 23 more columns]

## Sheet: 7c
Supplementary Data 7c. ssGSEA pathway scores based on pre- vs on-treatment analysis in pre-treatment samples in Lee et al. dataset.(FDR-corrected two-sided Welch t-test between R and NR)
Pathway	Pt_1_PRE	Pt_2_PRE	Pt_3_PRE	Pt_4_PRE	Pt_5_PRE	Pt_6_PRE	Pt_7_PRE	Pt_8_PRE	Pt_11_PRE	Pt_12_PRE	Pt_13_PRE	Pt_14_PRE	Pt_15_PRE	Pt_16_PRE	Pt_17_PRE	Pt_18_PRE	Pt_19_PRE	Pt_20_PRE	Pt_21_PRE	Pt_22_PRE	Pt_23_PRE	Pt_24_PRE	Pt_27_PRE	Pt_28_PRE	Pt_29_PRE	Pt_31_PRE	Pt_32_PRE	Pt_33_PRE	Pt_34_PRE	Pt_35_PRE	Pt_36_PRE	Pt_37_PRE	Pt_38_PRE	Pt_39_PRE	Pt_40_PRE	Pt_41_PRE	Pt_42_PRE	Pt_43_PRE	Pt_44_PRE	Pt_45_PRE	Pt_46_PRE	Pt_47_PRE	Pt_48_PRE	Pt_49_PRE
INITIAL_TRIGGERING_OF_COMPLEMENT	0.118127	0.00913912	0.2627	0.205274	0.390268	0.348031	0.390301	0.0997869	0.0932822	0.130718	0.335776	0.129281	0.369202	0.329735	0.321526	0.416003	0.25591	0.358325	0.396703	0.0247043	0.164701	0.386423	0.357428	0.243825	0.310325	-0.0674515	0.362888	0.0875294	0.199202	0.296782	0.281693	0.932548	0.342445	0.164372	0.0774063	0.260449	0.485523	0.27368	0.423076	0.430607	0.452371	0.399122	0.257215	0.271541
DISEASES_OF_IMMUNE_SYSTEM	0.415604	0.394162	0.381339	0.291258	0.52394	0.493235	0.497953	0.329204	0.292222	0.262388	0.477652	0.360269	0.565762	0.378666	0.378003	0.57906	0.420933	0.372164	0.445723	0.249332	0.33427	0.596757	0.426638	0.441532	0.384607	0.264288	0.374046	0.312169	0.313962	0.557056	0.581296	0.402173	0.439234	0.374444	0.341101	0.405908	0.71199	0.493311	0.520443	0.46407	0.670877	0.472089	0.352649	0.477984
CASPASE_ACTIVATION_VIA_DEATH_RECEPTORS_IN_THE_PRESENCE_OF_LIGAND	0.391256	0.197382	0.314605	0.318871	0.509339	0.321303	0.492772	0.19488	0.246764	0.175897	0.488535	0.23299	0.531346	0.246806	0.343451	0.498571	0.276558	0.374918	0.369971	0.178513	0.308893	0.430133	0.494908	0.393237	0.351659	0.192608	0.249124	0.227882	0.278012	0.380299	0.422989	0.375272	0.429126	0.228798	0.233861	0.326225	0.584326	0.433363	0.535619	0.422187	0.589201	0.358873	0.265822	0.364366
SYNTHESIS_OF_BILE_ACIDS_AND_BILE_SALTS_VIA_7ALPHA_HYDROXYCHOLESTEROL	0.114788	0.134138	0.172308	0.140309	0.110657	0.108291	0.127953	0.159834	0.174349	0.100694	0.124765	0.0628168	0.140363	0.0921168	0.15908	0.130283	0.115195	0.0855095	0.169755	0.161255	0.0879795	0.177932	0.123669	0.192087	0.188486	0.118671	0.0857429	0.107318	0.102675	0.195535	0.207983	0.886278	0.129835	0.152556	0.0870487	0.144408	0.255894	0.0753617	0.136476	0.101542	0.232673	0.183926	0.0924054	0.223578
RIPK1_MEDIATED_REGULATED_NECROSIS	0.454612	0.164082	0.297408	0.323986	0.541423	0.394177	0.569957	0.152293	0.208957	0.186834	0.490879	0.257106	0.593811	0.302448	0.379454	0.503101	0.295171	0.41119	0.406444	0.17473	0.229588	0.47582	0.524113	0.342217	0.363756	0.210255	0.201896	0.193271	0.240877	0.400823	0.38769	0.319905	0.36708	0.220793	0.288145	0.215297	0.629634	0.463299	0.519191	0.461714	0.590865	0.441559	0.257521	0.364637
CASPASE_ACTIVATION_VIA_EXTRINSIC_APOPTOTIC_SIGNALLING_PATHWAY	0.379393	0.220916	0.307585	0.339818	0.455258	0.323317	0.481851	0.275698	0.27237	0.266459	0.477626	0.276382	0.487619	0.285294	0.371235	0.471179	0.302035	0.285647	0.328707	0.315457	0.305128	0.405025	0.422554	0.368218	0.343889	0.211593	0.273454	0.238809	0.288228	0.381104	0.403123	0.332657	0.374844	0.283424	0.259095	0.322129	0.585712	0.44057	0.485972	0.424257	0.547826	0.343387	0.275721	0.323943
PEROXISOMAL_LIPID_METABOLISM	0.337138	0.304178	0.383036	0.336744	0.243365	0.314829	0.346505	0.372066	0.396487	0.322969	0.290911	0.276004	0.347561	0.289289	0.359143	0.351073	0.420792	0.405828	0.408777	0.221614	0.33105	0.294772	0.374987	0.33925	0.346083	0.477529	0.285566	0.284555	0.357057	0.371393	0.366938	0.849343	0.329575	0.35553	0.33008	0.344049	0.299348	0.310391	0.310157	0.288892	0.329898	0.411797	0.310103	0.260067
OTHER_INTERLEUKIN_SIGNALING	0.515506	0.280303	0.518238	0.475565	0.67628	0.560593	0.712547	0.486041	0.340876	0.262231	0.633401	0.286672	0.738783	0.429603	0.595681	0.650813	0.508663	0.466474	0.619391	0.368489	0.41102	0.793867	0.568223	0.596968	0.59241	0.304714	0.376795	0.333399	0.285824	0.645201	0.69806	0.684479	0.52123	0.382743	0.477505	0.566544	0.783782	0.564104	0.617686	0.575896	0.795878	0.509201	0.483711	0.570062
GPVI_MEDIATED_ACTIVATION_CASCADE	0.356329	0.13977	0.300994	0.295182	0.63876	0.507293	0.587271	0.331857	0.264929	0.236473	0.558284	0.299352	0.675177	0.368494	0.441115	0.587676	0.400663	0.395033	0.473706	0.305547	0.331626	0.636313	0.562582	0.357508	0.429386	0.228265	0.329725	0.24176	0.249141	0.392477	0.507683	0.429157	0.369022	0.267601	0.226	0.35115	0.724756	0.51639	0.566428	0.517364	0.760498	0.360313	0.319409	0.439475
PEROXISOMAL_PROTEIN_IMPORT	0.4642	0.384393	0.508289	0.451318	0.397759	0.435975	0.466714	0.508457	0.486991	0.46213	0.445844	0.444299	0.49571	0.434745	0.493686	0.484763	0.523609	0.506835	0.538886	0.346546	0.466935	0.432469	0.459584	0.516283	0.458571	0.520207	0.406395	0.445449	0.457346	0.465652	0.498648	0.858692	0.464109	0.464699	0.444098	0.452186	0.456062	0.462509	0.462847	0.480139	0.524953	0.513917	0.438543	0.405823
NICOTINATE_METABOLISM	0.476721	0.510586	0.426616	0.463978	0.625675	0.590495	0.530748	0.408632	0.454847	0.348612	0.619101	0.379571	0.572605	0.487415	0.472678	0.609263	0.4404	0.462491	0.560162	0.388154	0.428292	0.597001	0.578432	0.462059	0.432303	0.498588	0.449024	0.284463	0.315096	0.555117	0.443523	0.687182	0.565822	0.387966	0.469504	0.426382	0.603986	0.50928	0.676469	0.559278	0.647152	0.645315	0.420026	0.460271
TNF_RECEPTOR_SUPERFAMILY_TNFSF_MEMBERS_MEDIATING_NON_CANONICAL_NF_KB_PATHWAY	0.111992	0.114666	0.0266072	-0.0177377	0.352496	0.289278	0.437264	0.0361788	0.0480843	0.0948126	0.23765	-0.00456159	0.402647	0.0988582	0.149733	0.355832	0.164394	0.259179	0.248128	0.0707683	0.0873777	0.408289	0.283368	0.0531839	0.149505	-0.0358514	0.00673214	0.00960215	-0.0107775	0.200807	0.176239	0.149399	0.188313	0.0547463	0.024947	0.0382995	0.467172	0.291641	0.339065	0.296094	0.437308	0.278794	0.19278	0.173269
ARACHIDONIC_ACID_METABOLISM	0.119432	0.0507466	0.088726	0.0730135	0.1915	0.137308	0.199888	0.0922123	-0.0131389	-0.0549437	0.139412	0.02221	0.250137	0.0548663	0.187244	0.0881668	0.0839822	0.113721	0.226694	0.0739546	0.0750631	0.267039	0.122295	0.144088	0.118931	-0.0401651	0.119968	-0.0268342	0.0705814	0.160013	0.196851	0.684973	0.087335	0.136993	0.0505527	0.17134	0.382253	0.0920231	0.15227	0.200701	0.419656	0.110589	0.0676532	0.159181
ZBP1_DAI_MEDIATED_INDUCTION_OF_TYPE_I_IFNS	0.608107	0.464267	0.509114	0.466345	0.589108	0.58764	0.553519	0.44603	0.427273	0.35032	0.547979	0.402648	0.658885	0.480003	0.515125	0.659102	0.509414	0.510059	0.529644	0.496336	0.434477	0.673037	0.509036	0.525629	0.533973	0.494501	0.471057	0.393266	0.412649	0.570649	0.63046	0.505504	0.464021	0.465043	0.532471	0.413461	0.679984	0.581091	0.503594	0.63055	0.679982	0.527058	0.439547	0.611472
ANTIGEN_ACTIVATES_B_CELL_RECEPTOR_BCR_LEADING_TO_GENERATION_OF_SECOND_MESSENGERS	0.243401	0.103936	0.31014	0.244089	0.619571	0.417797	0.510355	0.277746	0.250567	0.177673	0.398059	0.317067	0.684619	0.301792	0.327294	0.521115	0.368443	0.347457	0.384925	0.108283	0.321618	0.586272	0.401648	0.306574	0.25585	0.103502	0.212547	0.288318	0.191121	0.354457	0.402592	0.361603	0.31909	0.219391	0.23356	0.286324	0.732054	0.421158	0.468147	0.559216	0.748176	0.321748	0.285755	0.297558
FDR-corrected Welch t-test of ssGSEA pathway scores between responder and non-responder (P<0.05)
	Welch_ttest(Lee et al.)	FDR(Lee et al.)
INITIAL TRIGGERING OF COMPLEMENT	0.240532	0.78892
DISEASES OF IMMUNE SYSTEM	0.303456	0.78892
CASPASE ACTIVATION VIA DEATH RECEPTORS IN THE PRESENCE OF LIGAND	0.368163	0.78892
SYNTHESIS OF BILE ACIDS AND BILE SALTS VIA 7ALPHA HYDROXYCHOLESTEROL	0.152436	0.78892
RIPK1 MEDIATED REGULATED NECROSIS	0.831691	0.959643
CASPASE ACTIVATION VIA EXTRINSIC APOPTOTIC SIGNALLING PATHWAY	0.619793	0.959643
PEROXISOMAL LIPID METABOLISM	0.351171	0.78892
OTHER INTERLEUKIN SIGNALING	0.540176	0.959643
GPVI MEDIATED ACTIVATION CASCADE	0.988564	0.988564
PEROXISOMAL PROTEIN IMPORT	0.322646	0.78892
NICOTINATE METABOLISM	0.733059	0.959643
TNF RECEPTOR SUPERFAMILY TNFSF MEMBERS MEDIATING NON CANONICAL NF KB PATHWAY	0.829445	0.959643
ARACHIDONIC ACID METABOLISM	0.189646	0.78892
ZBP1 DAI MEDIATED INDUCTION OF TYPE I IFNS	0.780932	0.959643
ANTIGEN ACTIVATES B CELL RECEPTOR BCR LEADING TO GENERATION OF SECOND MESSENGERS	0.96047	0.988564

## Sheet: 7d
Supplementary Data 7d. ssGSEA pathway scores based on pre- vs on-treatment analysis in pre-treatment samples in MGH dataset.(FDR-corrected two-sided Welch t-test between R and NR)
Pathway	MGH200_FFPE_031116	MGH530_FFPE_082916	MGH42_101714_1_bam	MGHBI1_101415_bam	MGHIPIPD1001_041814_bam	MGH27_032812_bam	MGH35_091015_bam	MGH39_033114_bam	MGH208_031115_1_bam	MGH208_031115_2_bam	MGH253_111214_bam	MGH409_113015_bam	MGH62_10_2_13_S6	MGH148_6_5_14_S9	MGH272_121914	MGH272_020415	MGH422_092815	MGHPDL002_061812	MGH98_030314
INITIAL_TRIGGERING_OF_COMPLEMENT	0.674651	0.632533	0.5302	0.597798	0.341986	0.438135	0.573964	0.294486	0.586688	0.430736	0.00102518	0.535161	-0.0106616	0.38348	0.636798	0.655084	0.566184	0.56791	0.172435
DISEASES_OF_IMMUNE_SYSTEM	1.04207	0.892925	0.853234	0.910563	0.81871	0.779628	0.814348	0.731854	0.738712	0.704298	0.512604	0.729383	0.721344	0.969876	0.824398	0.875826	0.839614	0.913084	0.64412
CASPASE_ACTIVATION_VIA_DEATH_RECEPTORS_IN_THE_PRESENCE_OF_LIGAND	0.966507	0.813752	0.685821	0.85947	0.917935	0.744867	0.939313	0.575231	0.781867	0.655067	0.434094	0.920724	0.818941	0.875488	0.923279	0.935626	0.907053	0.871993	0.582
SYNTHESIS_OF_BILE_ACIDS_AND_BILE_SALTS_VIA_7ALPHA_HYDROXYCHOLESTEROL	0.239699	0.0420657	0.109951	0.114951	0.0721011	0.0216868	-0.0299198	-0.00522009	-0.00125914	-0.0319909	0.0471415	0.276287	0.0427768	-0.028556	-0.0225596	0.0200629	0.0187311	-0.0366377	0.0642267
RIPK1_MEDIATED_REGULATED_NECROSIS	0.903932	0.731556	0.572777	0.758711	0.749974	0.557834	0.891119	0.568808	0.728125	0.571486	0.245387	0.92065	0.772964	0.960003	0.941577	0.963362	0.91878	0.862904	0.517519
CASPASE_ACTIVATION_VIA_EXTRINSIC_APOPTOTIC_SIGNALLING_PATHWAY	0.893135	0.680441	0.7206	0.735312	0.812953	0.656097	0.781805	0.520938	0.72233	0.64377	0.490195	0.774532	0.744963	0.765864	0.755106	0.763242	0.755805	0.743914	0.515022
PEROXISOMAL_LIPID_METABOLISM	0.328131	0.272105	0.27474	0.332049	0.478118	0.291854	0.164388	0.23151	0.137106	0.208862	0.176927	0.251555	0.324479	0.315839	0.179388	0.171242	0.308876	0.159917	0.259292
OTHER_INTERLEUKIN_SIGNALING	0.773963	0.513573	0.542602	0.78895	0.958464	0.390004	0.788026	0.687826	0.721594	0.659526	0.348985	0.600329	0.397259	0.666924	0.778547	0.809077	0.733365	0.751389	0.48843
GPVI_MEDIATED_ACTIVATION_CASCADE	0.56958	0.300917	0.372025	0.448224	0.469546	0.204226	0.562022	0.231216	0.370203	0.291221	0.0651309	0.33719	0.238203	0.389603	0.574798	0.622012	0.433172	0.50547	0.17337
PEROXISOMAL_PROTEIN_IMPORT	0.468922	0.355795	0.586127	0.612799	0.760315	0.50679	0.423197	0.451241	0.347544	0.406576	0.456845	0.459885	0.493355	0.478212	0.447395	0.443137	0.498683	0.378619	0.449679
NICOTINATE_METABOLISM	0.636868	0.547355	0.4452	0.676739	0.590363	0.510817	0.705641	0.529907	0.531236	0.473815	0.281056	0.634969	0.609272	0.6021	0.624522	0.628156	0.611758	0.589076	0.422018
TNF_RECEPTOR_SUPERFAMILY_TNFSF_MEMBERS_MEDIATING_NON_CANONICAL_NF_KB_PATHWAY	0.242154	0.273986	0.410071	0.462002	0.322683	0.201534	0.634927	0.208562	0.420279	0.363942	0.130924	0.391183	0.0109425	0.241178	0.594454	0.670582	0.567947	0.690177	0.0597731
ARACHIDONIC_ACID_METABOLISM	0.464956	0.245258	0.100044	0.270939	0.0798058	0.121755	0.364732	0.0570435	0.280849	0.230023	0.180812	0.311329	-0.0301242	0.175903	0.204038	0.237325	0.148517	0.2256	0.055327
ZBP1_DAI_MEDIATED_INDUCTION_OF_TYPE_I_IFNS	0.943749	0.787056	1.02853	1.0721	0.982961	0.8359	0.968009	0.865317	0.903987	0.825874	0.70172	0.942571	0.573133	0.648995	0.894562	0.926157	0.933593	0.912971	0.778437
ANTIGEN_ACTIVATES_B_CELL_RECEPTOR_BCR_LEADING_TO_GENERATION_OF_SECOND_MESSENGERS	0.371845	0.190903	0.3026	0.250225	0.450696	0.18467	0.402701	0.207166	0.238296	0.183526	0.0379397	0.262048	0.270926	0.282084	0.410969	0.495934	0.327762	0.420078	0.110421
FDR-corrected Welch t-test of ssGSEA pathway scores between responder and non-responder (P<0.05)
	Welch_ttest(MGH et al.)	FDR(MGH et al.)
INITIAL TRIGGERING OF COMPLEMENT	0.288001	0.737332
DISEASES OF IMMUNE SYSTEM	0.649193	0.934244
CASPASE ACTIVATION VIA DEATH RECEPTORS IN THE PRESENCE OF LIGAND	0.294933	0.737332
SYNTHESIS OF BILE ACIDS AND BILE SALTS VIA 7ALPHA HYDROXYCHOLESTEROL	0.191677	0.737332
RIPK1 MEDIATED REGULATED NECROSIS	0.264586	0.737332
CASPASE ACTIVATION VIA EXTRINSIC APOPTOTIC SIGNALLING PATHWAY	0.561456	0.934244
PEROXISOMAL LIPID METABOLISM	0.747395	0.934244
OTHER INTERLEUKIN SIGNALING	0.954656	0.98534
GPVI MEDIATED ACTIVATION CASCADE	0.722964	0.934244
PEROXISOMAL PROTEIN IMPORT	0.212155	0.737332
NICOTINATE METABOLISM	0.35627	0.763437
TNF RECEPTOR SUPERFAMILY TNFSF MEMBERS MEDIATING NON CANONICAL NF KB PATHWAY	0.98534	0.98534
ARACHIDONIC ACID METABOLISM	0.169803	0.737332
ZBP1 DAI MEDIATED INDUCTION OF TYPE I IFNS	0.546687	0.934244
ANTIGEN ACTIVATES B CELL RECEPTOR BCR LEADING TO GENERATION OF SECOND MESSENGERS	0.869996	0.98534
