# Supplementary material for: Pathway signatures derived from on-treatment tumor specimens predict response to anti-PD1 blockade in metastatic melanoma
Source: Nat Commun. 2021 Oct 15;12:6023. doi: 10.1038/s41467-021-26299-4 (PMC8519947; doi:10.1038/s41467-021-26299-4)
Supplement: Supplementary file 10 — Supplementary Data 8 [file 41467_2021_26299_MOESM10_ESM.xlsx]

## Sheet: 8a
Supplementary Data 8a. Time-response interaction signature scores of pre-treatment samples in Riaz et al. dataset.
Sample	PatientID	PreOn	PopCateg	Response	Cohort	Resp_NoResp	SS	Samples_Resp
Pt103_Pre	Pt103	Pre	ProgPre	PD	NIV3-PROG	No_Response	0.48503	NR
Pt106_Pre	Pt106	Pre	ProgPre	PD	NIV3-PROG	No_Response	0.303667	NR
Pt11_Pre	Pt11	Pre	NaivePre	PD	NIV3-NAIVE	No_Response	0.28633	NR
Pt17_Pre	Pt17	Pre	ProgPre	PD	NIV3-PROG	No_Response	0.228833	NR
Pt1_Pre	Pt1	Pre	ProgPre	PD	NIV3-PROG	No_Response	0.226006	NR
Pt24_Pre	Pt24	Pre	NaivePre	PD	NIV3-NAIVE	No_Response	0.479785	NR
Pt27_Pre	Pt27	Pre	NaivePre	PD	NIV3-NAIVE	No_Response	0.198265	NR
Pt28_Pre	Pt28	Pre	NaivePre	PD	NIV3-NAIVE	No_Response	0.326887	NR
Pt29_Pre	Pt29	Pre	NaivePre	PD	NIV3-NAIVE	No_Response	0.266085	NR
Pt31_Pre	Pt31	Pre	NaivePre	PD	NIV3-NAIVE	No_Response	0.269332	NR
Pt39_Pre	Pt39	Pre	ProgPre	PD	NIV3-PROG	No_Response	0.134328	NR
Pt46_Pre	Pt46	Pre	ProgPre	PD	NIV3-PROG	No_Response	0.492052	NR
Pt47_Pre	Pt47	Pre	ProgPre	PD	NIV3-PROG	No_Response	0.290872	NR
Pt52_Pre	Pt52	Pre	ProgPre	PD	NIV3-PROG	No_Response	0.552011	NR
Pt5_Pre	Pt5	Pre	NaivePre	PD	NIV3-NAIVE	No_Response	0.559694	NR
Pt62_Pre	Pt62	Pre	NaivePre	PD	NIV3-NAIVE	No_Response	0.215434	NR
Pt66_Pre	Pt66	Pre	NaivePre	PD	NIV3-NAIVE	No_Response	0.31289	NR
Pt78_Pre	Pt78	Pre	ProgPre	PD	NIV3-PROG	No_Response	0.188027	NR
Pt84_Pre	Pt84	Pre	NaivePre	PD	NIV3-NAIVE	No_Response	0.192731	NR
Pt85_Pre	Pt85	Pre	ProgPre	PD	NIV3-PROG	No_Response	0.338629	NR
Pt8_Pre	Pt8	Pre	NaivePre	PD	NIV3-NAIVE	No_Response	0.355474	NR
Pt90_Pre	Pt90	Pre	ProgPre	PD	NIV3-PROG	No_Response	0.44824	NR
Pt9_Pre	Pt9	Pre	NaivePre	PD	NIV3-NAIVE	No_Response	0.174814	NR
Pt101_Pre	Pt101	Pre	ProgPre	PRCR	NIV3-PROG	Response	0.694019	R
Pt18_Pre	Pt18	Pre	NaivePre	PRCR	NIV3-NAIVE	Response	0.571526	R
Pt30_Pre	Pt30	Pre	NaivePre	PRCR	NIV3-NAIVE	Response	0.301802	R
Pt34_Pre	Pt34	Pre	ProgPre	PRCR	NIV3-PROG	Response	0.353914	R
Pt3_Pre	Pt3	Pre	NaivePre	PRCR	NIV3-NAIVE	Response	0.495623	R
Pt44_Pre	Pt44	Pre	NaivePre	PRCR	NIV3-NAIVE	Response	0.24018	R
Pt48_Pre	Pt48	Pre	ProgPre	PRCR	NIV3-PROG	Response	0.640424	R
Pt49_Pre	Pt49	Pre	ProgPre	PRCR	NIV3-PROG	Response	0.486612	R
Pt72_Pre	Pt72	Pre	NaivePre	PRCR	NIV3-NAIVE	Response	0.455911	R
Pt94_Pre	Pt94	Pre	NaivePre	PRCR	NIV3-NAIVE	Response	0.37355	R
Pt10_Pre	Pt10	Pre	NaivePre	SD	NIV3-NAIVE	No_Response	0.310438	NR
Pt2_Pre	Pt2	Pre	ProgPre	SD	NIV3-PROG	No_Response	0.319589	NR
Pt26_Pre	Pt26	Pre	ProgPre	SD	NIV3-PROG	Response	0.45084	R
Pt36_Pre	Pt36	Pre	ProgPre	SD	NIV3-PROG	Response	0.42536	R
Pt37_Pre	Pt37	Pre	ProgPre	SD	NIV3-PROG	No_Response	0.315872	NR
Pt38_Pre	Pt38	Pre	ProgPre	SD	NIV3-PROG	No_Response	0.214177	NR
Pt4_Pre	Pt4	Pre	NaivePre	SD	NIV3-NAIVE	No_Response	0.265732	NR
Pt59_Pre	Pt59	Pre	NaivePre	SD	NIV3-NAIVE	No_Response	0.342048	NR
Pt65_Pre	Pt65	Pre	ProgPre	SD	NIV3-PROG	Response	0.391069	R
Pt67_Pre	Pt67	Pre	ProgPre	SD	NIV3-PROG	Response	0.556655	R
Pt77_Pre	Pt77	Pre	NaivePre	SD	NIV3-NAIVE	No_Response	0.492927	NR
Pt79_Pre	Pt79	Pre	ProgPre	SD	NIV3-PROG	No_Response	0.207364	NR
Pt82_Pre	Pt82	Pre	ProgPre	SD	NIV3-PROG	Response	0.561878	R
Pt89_Pre	Pt89	Pre	NaivePre	SD	NIV3-NAIVE	Response	0.495391	R
Pt92_Pre	Pt92	Pre	ProgPre	SD	NIV3-PROG	Response	0.343053	R
Pt98_Pre	Pt98	Pre	ProgPre	SD	NIV3-PROG	Response	0.368629	R

## Sheet: 8b
Supplementary Data 8b. Time-response interaction signature scores of pre-treatment samples in Gide et al. dataset.
Patient.no.	Best.RECIST.response	RNA.Sequencing	Resp_NoResp	Progression.Free.Survival..Days.	Overall.Survival..Days.	Progressed	Last.Followup.Status	Sample	PREEDT	Treatment	SS	Samples_Resp
2	PD	PRE	No_Response	13	65	Yes	Dead, melanoma	PD1_2_PRE	PRE	PD1	0.809686	NR
4	PD	PRE	No_Response	23	22	Yes	Dead, melanoma	PD1_4_PRE	PRE	PD1	0.801134	NR
6	PD	PRE	No_Response	42	94	Yes	Dead, melanoma	PD1_6_PRE	PRE	PD1	0.942952	NR
15	PD	PRE	No_Response	84	300	Yes	Dead	PD1_15_PRE	PRE	PD1	0.85978	NR
16	PD	PRE	No_Response	84	169	Yes	Dead, melanoma	PD1_16_PRE	PRE	PD1	0.557973	NR
19	SD	PRE	No_Response	125	385	Yes	Dead, melanoma	PD1_19_PRE	PRE	PD1	0.700144	NR
30	SD	PRE	Response	358	581	Yes	Alive	PD1_30_PRE	PRE	PD1	0.576281	R
35	PR	PRE	Response	586	1091	Yes	Alive	PD1_35_PRE	PRE	PD1	0.883415	R
36	PR	PRE	Response	590	607	Yes	Dead, melanoma	PD1_36_PRE	PRE	PD1	0.793395	R
44	PR	PRE	Response	1075	1075	No	Alive	PD1_44_PRE	PRE	PD1	0.901901	R
45	PR	PRE	Response	1085	1085	No	Alive	PD1_45_PRE	PRE	PD1	0.839813	R
46	PR	PRE	Response	1098	1098	No	Alive	PD1_46_PRE	PRE	PD1	0.786695	R
49	CR	PRE	Response	1328	1328	No	Alive	PD1_49_PRE	PRE	PD1	0.666481	R
50	CR	PRE	Response	1342	1342	No	Alive	PD1_50_PRE	PRE	PD1	0.731882	R
52	PR	PRE	Response	1553	1553	No	Alive	PD1_52_PRE	PRE	PD1	0.904526	R
53	CR	PRE	Response	1589	1589	No	Alive	PD1_53_PRE	PRE	PD1	0.909349	R
3	PD	PRE	No_Response	23	59	Yes	Dead, melanoma	PD1_3_PRE	PRE	PD1	0.751487	NR
5	PD	PRE	No_Response	39	155	Yes	Dead, melanoma	PD1_5_PRE	PRE	PD1	0.756436	NR
7	PD	PRE	No_Response	47	80	Yes	Dead, melanoma	PD1_7_PRE	PRE	PD1	0.732422	NR
9	PD	PRE	No_Response	71	99	Yes	Dead, melanoma	PD1_9_PRE	PRE	PD1	0.865226	NR
11	PD	PRE	No_Response	78	166	Yes	Dead, melanoma	PD1_11_PRE	PRE	PD1	0.72005	NR
12	SD	PRE	No_Response	80	199	Yes	Dead, melanoma	PD1_12_PRE	PRE	PD1	0.769878	NR
14	PD	PRE	No_Response	83	993	Yes	Dead, melanoma	PD1_14_PRE	PRE	PD1	0.825289	NR
18	PD	PRE	No_Response	100	228	Yes	Dead, melanoma	PD1_18_PRE	PRE	PD1	0.665654	NR
21	SD	PRE	No_Response	166	551	Yes	Dead, melanoma	PD1_21_PRE	PRE	PD1	0.737395	NR
23	SD	PRE	Response	191	191	Yes	Dead, melanoma	PD1_23_PRE	PRE	PD1	0.697827	R
27	PR	PRE	Response	314	1067	Yes	Dead, melanoma	PD1_27_PRE	PRE	PD1	0.679258	R
34	PR	PRE	Response	544	878	Yes	Dead, melanoma	PD1_34_PRE	PRE	PD1	0.882323	R
38	PR	PRE	Response	755	1547	Yes	Alive	PD1_38_PRE	PRE	PD1	0.753869	R
40	PR	PRE	Response	845	845	No	Alive	PD1_40_PRE	PRE	PD1	0.874168	R
42	CR	PRE	Response	891	891	No	Alive	PD1_42_PRE	PRE	PD1	0.863072	R
54	PR	PRE	Response	1603	1603	No	Alive	PD1_54_PRE	PRE	PD1	0.828268	R
8	PD	PREandEDT	No_Response	58	58	Yes	Dead, melanoma	PD1_8_PRE	PRE	PD1	0.638809	NR
10	PD	PREandEDT	No_Response	76	551	Yes	Alive	PD1_10_PRE	PRE	PD1	0.708223	NR
29	SD	PREandEDT	Response	335	825	Yes	Dead, melanoma	PD1_29_PRE	PRE	PD1	0.758287	R
47	PR	PREandEDT	Response	1174	1174	No	Alive	PD1_47_PRE	PRE	PD1	0.810225	R
48	PR	PREandEDT	Response	1189	1189	No	Alive	PD1_48_PRE	PRE	PD1	0.884144	R
13	PD	PREandEDT	No_Response	82	96	Yes	Dead, melanoma	PD1_13_PRE	PRE	PD1	0.789976	NR
17	PD	PREandEDT	No_Response	96	258	Yes	Dead, melanoma	PD1_17_PRE	PRE	PD1	0.810376	NR
25	PR	PREandEDT	Response	271	897	Yes	Dead, melanoma	PD1_25_PRE	PRE	PD1	0.628245	R
41	PR	PREandEDT	Response	870	886	Yes	Alive	PD1_41_PRE	PRE	PD1	0.69332	R
2	PD	PRE	No_Response	34	530	Yes	Alive	ipiPD1_2_PRE	PRE	ipiPD1	0.885638	NR
6	PD	PRE	No_Response	41	108	Yes	Dead, melanoma	ipiPD1_6_PRE	PRE	ipiPD1	0.826053	NR
7	PR	PRE	Response	81	169	Yes	Alive	ipiPD1_7_PRE	PRE	ipiPD1	0.789627	R
8	PD	PRE	No_Response	81	637	Yes	Alive	ipiPD1_8_PRE	PRE	ipiPD1	0.797906	NR
10	PD	PRE	No_Response	81	176	Yes	Dead, melanoma	ipiPD1_10_PRE	PRE	ipiPD1	0.543979	NR
12	PD	PRE	No_Response	82	293	Yes	Alive	ipiPD1_12_PRE	PRE	ipiPD1	0.83167	NR
14	SD	PRE	No_Response	123	691	Yes	Alive	ipiPD1_14_PRE	PRE	ipiPD1	0.724392	NR
15	SD	PRE	No_Response	152	660	Yes	Dead, melanoma	ipiPD1_15_PRE	PRE	ipiPD1	0.746358	NR
17	PR	PRE	Response	196	196	No	Alive	ipiPD1_17_PRE	PRE	ipiPD1	0.764022	R
20	SD	PRE	Response	386	538	Yes	Alive	ipiPD1_20_PRE	PRE	ipiPD1	0.944303	R
21	PR	PRE	Response	410	410	No	Alive	ipiPD1_21_PRE	PRE	ipiPD1	0.840377	R
23	PR	PRE	Response	506	506	No	Alive	ipiPD1_23_PRE	PRE	ipiPD1	0.755988	R
24	PR	PRE	Response	509	1203	Yes	Alive	ipiPD1_24_PRE	PRE	ipiPD1	0.698165	R
25	SD	PRE	Response	518	518	No	Dead, melanoma	ipiPD1_25_PRE	PRE	ipiPD1	0.842394	R
26	CR	PRE	Response	544	544	No	Alive	ipiPD1_26_PRE	PRE	ipiPD1	0.79253	R
32	CR	PRE	Response	597	597	No	Alive	ipiPD1_32_PRE	PRE	ipiPD1	0.786157	R
34	CR	PRE	Response	623	623	No	Alive	ipiPD1_34_PRE	PRE	ipiPD1	0.784736	R
37	PR	PRE	Response	637	637	No	Alive	ipiPD1_37_PRE	PRE	ipiPD1	0.850511	R
44	PR	PRE	Response	695	695	No	Alive	ipiPD1_44_PRE	PRE	ipiPD1	0.652038	R
45	CR	PRE	Response	721	721	No	Alive	ipiPD1_45_PRE	PRE	ipiPD1	0.780019	R
46	CR	PRE	Response	721	721	No	Alive	ipiPD1_46_PRE	PRE	ipiPD1	0.89192	R
47	PR	PRE	Response	732	732	No	Alive	ipiPD1_47_PRE	PRE	ipiPD1	0.789865	R
49	CR	PRE	Response	775	775	No	Alive	ipiPD1_49_PRE	PRE	ipiPD1	0.740376	R
50	PR	PRE	Response	904	904	No	Alive	ipiPD1_50_PRE	PRE	ipiPD1	0.762224	R
1	PD	PREandEDT	No_Response	15	689	Yes	Alive	ipiPD1_1_PRE	PRE	ipiPD1	0.782436	NR
13	PR	PREandEDT	Response	108	357	Yes	Dead, melanoma	ipiPD1_13_PRE	PRE	ipiPD1	0.804898	R
19	SD	PREandEDT	Response	301	635	Yes	Alive	ipiPD1_19_PRE	PRE	ipiPD1	0.864948	R
27	CR	PREandEDT	Response	546	546	No	Alive	ipiPD1_27_PRE	PRE	ipiPD1	0.759167	R
33	PR	PREandEDT	Response	609	609	No	Alive	ipiPD1_33_PRE	PRE	ipiPD1	0.797143	R
35	CR	PREandEDT	Response	627	627	No	Alive	ipiPD1_35_PRE	PRE	ipiPD1	0.875098	R
36	CR	PREandEDT	Response	637	637	No	Alive	ipiPD1_36_PRE	PRE	ipiPD1	0.755748	R

## Sheet: 8c
Supplementary Data 8c. Time-response interaction signature scores of pre-treatment samples in Lee et al. dataset.
Patient.ID	irRC	Overall.survival..months.	Vital.status	ID	Pt_ID	Resp_NoResp	SS	Samples_Resp
Patient 01	CR	57.9	Alive	1	Pt_1_PRE	Response	0.603302	R
Patient 02	CR	43	Alive	2	Pt_2_PRE	Response	0.829128	R
Patient 03	CR	35.5	Alive	3	Pt_3_PRE	Response	0.410721	R
Patient 04	CR	57.7	Alive	4	Pt_4_PRE	Response	0.40664	R
Patient 05	CR	37.4	Alive	5	Pt_5_PRE	Response	0.733093	R
Patient 06	CR	44.2	Alive	6	Pt_6_PRE	Response	0.815718	R
Patient 07	CR	35.6	Alive	7	Pt_7_PRE	Response	0.35285	R
Patient 08	CR	34.6	Alive	8	Pt_8_PRE	Response	0.322145	R
Patient 11	PR	42.7	Alive	11	Pt_11_PRE	Response	0.50905	R
Patient 12	PR	44.1	Alive	12	Pt_12_PRE	Response	0.314746	R
Patient 13	PR	40.7	Alive	13	Pt_13_PRE	Response	0.477027	R
Patient 14	PR	28.9	Dead	14	Pt_14_PRE	Response	0.570692	R
Patient 15	PR	44.5	Alive	15	Pt_15_PRE	Response	0.65585	R
Patient 16	PR	65.6	Alive	16	Pt_16_PRE	Response	0.652168	R
Patient 17	PR	35.2	Alive	17	Pt_17_PRE	Response	0.398089	R
Patient 18	PR	59.1	Alive	18	Pt_18_PRE	Response	0.611408	R
Patient 19	PR	51.7	Alive	19	Pt_19_PRE	Response	0.452071	R
Patient 20	PR	34.9	Alive	20	Pt_20_PRE	Response	0.656452	R
Patient 21	PR	50.8	Alive	21	Pt_21_PRE	Response	0.621738	R
Patient 22	PR	35.1	Dead	22	Pt_22_PRE	Response	0.537524	R
Patient 23	PR	41.4	Alive	23	Pt_23_PRE	Response	0.457779	R
Patient 24	PR	71.8	Alive	24	Pt_24_PRE	Response	0.736774	R
Patient 27	SD	16.7	Alive	27	Pt_27_PRE	No_Response	0.532955	NR
Patient 28	SD	32.9	Alive	28	Pt_28_PRE	No_Response	0.331723	NR
Patient 29	SD	29.5	Dead	29	Pt_29_PRE	No_Response	0.349766	NR
Patient 31	SD	27.1	Dead	31	Pt_31_PRE	No_Response	0.686116	NR
Patient 32	PD	4	Dead	32	Pt_32_PRE	No_Response	0.689458	NR
Patient 33	PD	21.5	Dead	33	Pt_33_PRE	No_Response	0.331449	NR
Patient 34	PD	6.5	Dead	34	Pt_34_PRE	No_Response	0.439248	NR
Patient 35	PD	18.1	Dead	35	Pt_35_PRE	No_Response	0.521752	NR
Patient 36	PD	7.5	Dead	36	Pt_36_PRE	No_Response	0.376848	NR
Patient 37	PD	Dead	Dead	37	Pt_37_PRE	No_Response	0.82879	NR
Patient 38	PD	16.7	Dead	38	Pt_38_PRE	No_Response	0.471969	NR
Patient 39	PD	1.9	Dead	39	Pt_39_PRE	No_Response	0.552219	NR
Patient 40	PD	3.2	Dead	40	Pt_40_PRE	No_Response	0.614373	NR
Patient 41	PD	5.6	Dead	41	Pt_41_PRE	No_Response	0.248561	NR
Patient 42	PD	5.1	Dead	42	Pt_42_PRE	No_Response	0.709142	NR
Patient 43	PD	1.2	Dead	43	Pt_43_PRE	No_Response	0.48756	NR
Patient 44	PD	40.3	Alive	44	Pt_44_PRE	No_Response	0.544045	NR
Patient 45	PD	9.2	Dead	45	Pt_45_PRE	No_Response	0.79189	NR
Patient 46	PD	26	Alive	46	Pt_46_PRE	No_Response	0.771294	NR
Patient 47	PD	5.5	Dead	47	Pt_47_PRE	No_Response	0.753931	NR
Patient 48	PD	23.4	Alive	48	Pt_48_PRE	No_Response	0.399935	NR
Patient 49	PD	44.5	Alive	49	Pt_49_PRE	No_Response	0.697348	NR

## Sheet: 8d
Supplementary Data 8d. Time-response interaction signature scores of pre-treatment samples in MGH dataset.
Sample	batch	patient	treatment	state	day	response	pfs	os	censure_pfs	censure_os	Resp_NoResp	SS	Samples_Resp
MGH200_FFPE_031116	SN0131794	200	PDL1	PRE	0	PR	1282	1300	0	0	Response	0.479519	R
MGH530_FFPE_082916	SN0131794	530	PD1	PRE	0	PR	176	977	1	0	Response	0.578421	R
MGH42_101714_1_bam	SN0123099	42	PD1	PRE	0	PD	48	163	1	1	No_Response	0.419506	NR
MGHBI1_101415_bam	SN0123099	BI1	PD1	PRE	0	PD	129	164	1	1	No_Response	0.570545	NR
MGHIPIPD1001_041814_bam	SN0123099	IPIPD1001	IPIPD1	PRE	-6	PD	424	470	1	1	No_Response	0.0303902	NR
MGH27_032812_bam	SN0119610	27	PD1	PRE	-433	PD	55	90	1	1	No_Response	0.546162	NR
MGH35_091015_bam	SN0119610	35	PD1	PRE	0	PR	210	1443	1	0	Response	0.706331	R
MGH39_033114_bam	SN0119610	39	PD1	PRE	-1	PD	84	208	1	1	No_Response	0.360966	NR
MGH208_031115_1_bam	SN0119610	208	PD1	PRE	0	PD	155	521	1	1	No_Response	0.414842	NR
MGH208_031115_2_bam	SN0119610	208	PD1	PRE	0	PD	155	521	1	1	No_Response	0.260982	NR
MGH253_111214_bam	SN0119610	253	PDL1	PRE	0	PD	132	635	1	1	No_Response	0.286795	NR
MGH409_113015_bam	SN0119610	409	IPIPD1	PRE	-8	CR	724	1388	1	0	Response	0.764684	R
MGH62_10_2_13_S6	17samples	62	PD1	PRE	-2	PD	178	660	1	1	No_Response	0.133916	NR
MGH148_6_5_14_S9	17samples	148	PD1	PRE	0	PD	106	420	1	1	No_Response	0.105242	NR
MGH272_121914	14_samples	272	PD1	PRE	0	PD	81	1726	1	0	No_Response	0.391775	NR
MGH272_020415	14_samples	272	PD1	PRE	47	PD	81	1726	1	0	No_Response	0.480833	NR
MGH422_092815	14_samples	422	IPIPD1	PRE	-3	PR	1335	1441	0	0	Response	0.35079	R
MGHPDL002_061812	14_samples	PDL002	PDL1	PRE	0	PD	136	296	1	1	No_Response	0.47889	NR
MGH98_030314	14_samples	98	Nivolumab	PRE	-60	PR	847	1898	1	1	Response	0.339908	R
