# Supplementary material for: Pathway signatures derived from on-treatment tumor specimens predict response to anti-PD1 blockade in metastatic melanoma
Source: Nat Commun. 2021 Oct 15;12:6023. doi: 10.1038/s41467-021-26299-4 (PMC8519947; doi:10.1038/s41467-021-26299-4)
Supplement: Supplementary file 11 — Supplementary Data 9 [file 41467_2021_26299_MOESM11_ESM.xlsx]

## Sheet: 9a
Supplementary Data 9a. ssGSEA pathway scores based on pre- vs on-treatment analysis in on-treatment samples in Riaz et al. dataset.(FDR-corrected two-sided Welch t-test between R and NR)
Pathway	Pt103_On	Pt106_On	Pt109_On	Pt11_On	Pt13_On	Pt17_On	Pt1_On	Pt27_On	Pt28_On	Pt31_On	Pt32_On	Pt46_On	Pt47_On	Pt52_On	Pt5_On	Pt62_On	Pt78_On	Pt80_On	Pt81_On	Pt84_On	Pt85_On	Pt8_On	Pt93_On	Pt9_On	Pt101_On	Pt105_On	Pt18_On	Pt30_On	Pt34_On	Pt35_On	Pt3_On	Pt44_On	Pt48_On	Pt49_On	Pt69_On	Pt94_On	Pt10_On	Pt108_On	Pt2_On	Pt26_On	Pt36_On	Pt37_On	Pt38_On	Pt4_On	Pt58_On	Pt65_On	Pt67_On	Pt77_On	Pt79_On
INITIAL_TRIGGERING_OF_COMPLEMENT	0.265132	0.352954	0.311677	0.362093	0.405841	0.0862593	0.152664	0.277657	0.41025	0.399045	0.318265	0.492921	0.422364	0.603767	0.218392	0.640765	0.464862	0.339082	0.450079	0.222466	0.205058	0.353846	0.130201	0.198507	0.520029	0.408961	0.457374	0.519286	0.514264	0.350869	0.359436	0.511823	0.881251	0.541069	0.498377	0.7543	0.281826	0.406465	0.411537	0.193159	0.424436	0.343332	0.107296	0.476734	0.367145	0.359689	0.206554	0.500438	0.272189
DISEASES_OF_IMMUNE_SYSTEM	0.394961	0.502621	0.50579	0.495794	0.567155	0.343863	0.441066	0.464605	0.543836	0.578297	0.846389	0.634134	0.545799	0.468224	0.531757	0.383373	0.453693	0.517487	0.580671	0.38641	0.462078	0.531622	0.398434	0.397015	0.733391	0.552899	0.72359	0.713399	0.681805	0.565913	0.477736	0.534844	0.519727	0.646891	0.706624	0.482225	0.528264	0.574945	0.600374	0.428125	0.572736	0.461603	0.379356	0.60134	0.578962	0.575097	0.40634	0.697453	0.427956
CASPASE_ACTIVATION_VIA_DEATH_RECEPTORS_IN_THE_PRESENCE_OF_LIGAND	0.320893	0.41338	0.462214	0.462454	0.52618	0.294241	0.34172	0.376837	0.490717	0.508574	0.662733	0.5639	0.421753	0.397064	0.436812	0.313807	0.410595	0.456079	0.557355	0.309984	0.303851	0.396619	0.31993	0.210935	0.615987	0.537286	0.602926	0.662726	0.595359	0.49641	0.421524	0.509148	0.476241	0.609363	0.638882	0.39745	0.387753	0.44099	0.457923	0.300529	0.495691	0.386719	0.212141	0.582753	0.49889	0.43824	0.421501	0.59304	0.402344
SYNTHESIS_OF_BILE_ACIDS_AND_BILE_SALTS_VIA_7ALPHA_HYDROXYCHOLESTEROL	-0.0435138	-0.0318657	-0.0258359	-0.0667565	-0.0376013	-0.0190693	-0.064009	-0.0019065	-0.0240164	-0.0741874	0.0682438	0.161379	-0.0588759	0.29429	-0.0948455	0.376747	0.198266	-0.0360931	-0.0504221	0.0293161	-0.0053137	-0.0402551	-0.0543562	-0.118749	-0.0887366	-0.0454333	0.0306621	0.109776	0.0972912	-0.0400414	0.137463	0.244095	0.787629	0.132031	0.0898074	0.658709	-0.0189818	0.00703869	-0.0585955	-0.0649133	0.0718303	0.0937643	-0.0336614	0.0104644	-0.0330768	-0.0488128	0.227629	0.0241639	-0.0403781
RIPK1_MEDIATED_REGULATED_NECROSIS	0.327419	0.370302	0.424935	0.574137	0.594681	0.225617	0.328932	0.363859	0.520585	0.551027	0.754038	0.631214	0.482861	0.406886	0.525398	0.286076	0.419873	0.484919	0.573204	0.138905	0.309668	0.396273	0.2158	0.188877	0.707306	0.601565	0.715029	0.709301	0.627862	0.503202	0.522739	0.561179	0.484308	0.671914	0.666666	0.36636	0.383337	0.414342	0.438034	0.372496	0.501687	0.447612	0.134859	0.669051	0.553401	0.447017	0.538334	0.701081	0.377393
CASPASE_ACTIVATION_VIA_EXTRINSIC_APOPTOTIC_SIGNALLING_PATHWAY	0.288232	0.349801	0.368123	0.353545	0.421808	0.227347	0.281066	0.298974	0.395251	0.418804	0.559638	0.472421	0.34487	0.321152	0.345402	0.270355	0.335723	0.35078	0.438641	0.255885	0.254239	0.331729	0.272713	0.208637	0.488083	0.425092	0.49007	0.568184	0.515615	0.390667	0.342494	0.433846	0.385933	0.501751	0.558334	0.311731	0.369795	0.381198	0.409379	0.25018	0.381166	0.320813	0.199992	0.484166	0.401316	0.362471	0.337476	0.487858	0.281338
PEROXISOMAL_LIPID_METABOLISM	0.0942375	0.15155	0.168836	0.145458	0.131608	0.227776	0.18828	0.15911	0.162249	0.225544	0.0990195	0.273785	0.171403	0.289643	0.204857	0.364408	0.299338	0.110366	0.16891	0.225984	0.253314	0.213211	0.18398	0.0923014	0.113014	0.163055	0.12756	0.241017	0.264583	0.236707	0.204828	0.231771	0.752334	0.221847	0.274975	0.597624	0.11588	0.318262	0.144757	0.142774	0.225168	0.185955	0.200402	0.134107	0.180481	0.150478	0.384826	0.111307	0.261352
OTHER_INTERLEUKIN_SIGNALING	0.422442	0.396433	0.490286	0.513809	0.497115	0.342212	0.44551	0.574096	0.545752	0.554402	0.533147	0.605534	0.533249	0.436016	0.456925	0.375448	0.431656	0.457626	0.523249	0.29237	0.354513	0.436061	0.459509	0.415264	0.659243	0.545933	0.634038	0.65983	0.688223	0.551431	0.457261	0.579742	0.627035	0.633745	0.719462	0.505032	0.390526	0.524871	0.53747	0.382847	0.672863	0.421141	0.362225	0.598177	0.468013	0.456723	0.477993	0.677116	0.323262
GPVI_MEDIATED_ACTIVATION_CASCADE	0.100269	0.213068	0.272086	0.307422	0.388683	0.121276	0.235007	0.282501	0.391588	0.410617	0.709567	0.486549	0.224278	0.175061	0.336955	0.139835	0.320338	0.299346	0.428378	0.0762969	0.153073	0.246317	0.151225	0.161097	0.594936	0.404288	0.594851	0.59267	0.557436	0.411571	0.278644	0.374175	0.275066	0.518353	0.594438	0.307533	0.271284	0.328961	0.33522	0.0671277	0.392182	0.247279	0.21273	0.467521	0.334204	0.27716	0.21232	0.549766	0.138872
PEROXISOMAL_PROTEIN_IMPORT	0.211223	0.29134	0.291216	0.252408	0.250193	0.30044	0.253429	0.260874	0.259935	0.310707	0.223746	0.385599	0.263451	0.349478	0.280954	0.396325	0.385793	0.227886	0.284658	0.324794	0.314772	0.296748	0.283726	0.197147	0.246187	0.276252	0.245843	0.367425	0.394671	0.321681	0.301353	0.318926	0.72106	0.335806	0.403539	0.588184	0.214554	0.417028	0.247976	0.210209	0.321811	0.293908	0.279496	0.253613	0.248754	0.269013	0.401651	0.225451	0.285624
NICOTINATE_METABOLISM	0.242383	0.339626	0.371911	0.341957	0.402619	0.241494	0.252288	0.323644	0.384813	0.432841	0.493499	0.429673	0.386797	0.419037	0.372312	0.318884	0.332097	0.31932	0.441915	0.237069	0.357572	0.414684	0.248852	0.211753	0.453343	0.393336	0.409916	0.487012	0.428349	0.422974	0.35607	0.375028	0.583604	0.479472	0.484985	0.437914	0.256077	0.340215	0.373568	0.32193	0.355817	0.329583	0.216629	0.443252	0.407406	0.353579	0.352847	0.440834	0.20095
TNF_RECEPTOR_SUPERFAMILY_TNFSF_MEMBERS_MEDIATING_NON_CANONICAL_NF_KB_PATHWAY	0.1219	0.147539	0.240703	0.267289	0.332869	-0.101399	0.17604	0.169985	0.336793	0.380483	0.530709	0.43225	0.28694	0.169823	0.218439	0.0442537	0.176606	0.261641	0.352602	-0.0289068	0.0552884	0.232801	-0.0233095	0.0278704	0.624933	0.333377	0.586144	0.530775	0.398815	0.317375	0.243808	0.280919	0.311526	0.421255	0.468152	0.173963	0.180709	0.255214	0.347152	0.0441332	0.315878	0.200629	-0.00646678	0.40796	0.303013	0.271307	0.180105	0.585182	0.221372
ARACHIDONIC_ACID_METABOLISM	0.00927689	-0.0303857	-0.0430779	0.10123	0.00762377	-0.0154654	-0.0550586	0.035081	0.110322	0.0690616	0.30118	0.284851	0.0506902	0.30546	0.0111231	0.281634	0.101104	0.00110086	0.0620375	-0.112414	-0.0585056	0.0283257	-0.0683031	-0.0769203	0.182954	0.0184161	0.207979	0.282811	0.342349	0.113904	0.215873	0.12597	0.533876	0.249145	0.365887	0.479463	0.0179732	0.170173	0.0629791	-0.0942758	0.209986	0.135243	-0.026313	0.106376	0.0444895	0.00594585	0.293807	0.182769	-0.064775
ZBP1_DAI_MEDIATED_INDUCTION_OF_TYPE_I_IFNS	0.569331	0.569442	0.578151	0.553169	0.570097	0.489389	0.51328	0.545035	0.572164	0.604308	0.833853	0.626741	0.559524	0.495745	0.618507	0.429131	0.487162	0.551551	0.585175	0.415682	0.556422	0.580449	0.511483	0.470086	0.737616	0.655659	0.720915	0.6989	0.687075	0.656149	0.609696	0.593657	0.598224	0.680747	0.732666	0.528085	0.528568	0.549189	0.604451	0.554874	0.656064	0.511987	0.501924	0.629486	0.549575	0.607128	0.557561	0.696641	0.476365
ANTIGEN_ACTIVATES_B_CELL_RECEPTOR_BCR_LEADING_TO_GENERATION_OF_SECOND_MESSENGERS	-0.0546903	0.0585761	0.170228	0.114875	0.235843	-0.00471937	0.15305	0.118498	0.213165	0.318149	0.579988	0.327052	0.035808	-0.0196446	0.138891	0.00627414	0.15335	0.134151	0.212598	0.0502432	-0.0282286	0.106501	0.0440104	-0.0562861	0.53727	0.258059	0.531096	0.468735	0.415657	0.185421	0.159983	0.228633	0.167387	0.368076	0.484102	0.145018	0.145056	0.185657	0.171025	0.0339699	0.275873	0.0746754	0.0378182	0.322458	0.144049	0.129197	0.0807468	0.456026	-0.00569067
FDR-corrected Welch t-test of ssGSEA pathway scores between responder and non-responder (P<0.05)
	Welch_ttest(Riaz et al.)	FDR(Riaz et al.)
INITIAL TRIGGERING OF COMPLEMENT	0.00887041	0.019008
DISEASES OF IMMUNE SYSTEM	0.0482281	0.0502248
CASPASE ACTIVATION VIA DEATH RECEPTORS IN THE PRESENCE OF LIGAND	0.00686136	0.0171534
SYNTHESIS OF BILE ACIDS AND BILE SALTS VIA 7ALPHA HYDROXYCHOLESTEROL	0.0502248	0.0502248
RIPK1 MEDIATED REGULATED NECROSIS	0.0050235	0.0150705
CASPASE ACTIVATION VIA EXTRINSIC APOPTOTIC SIGNALLING PATHWAY	0.0116496	0.0218429
PEROXISOMAL LIPID METABOLISM	0.0357612	0.041263
OTHER INTERLEUKIN SIGNALING	0.00106738	0.00892563
GPVI MEDIATED ACTIVATION CASCADE	0.0304979	0.0381224
PEROXISOMAL PROTEIN IMPORT	0.0138574	0.0230956
NICOTINATE METABOLISM	0.00289868	0.0108701
TNF RECEPTOR SUPERFAMILY TNFSF MEMBERS MEDIATING NON CANONICAL NF KB PATHWAY	0.0225231	0.0307133
ARACHIDONIC ACID METABOLISM	0.00183482	0.00917408
ZBP1 DAI MEDIATED INDUCTION OF TYPE I IFNS	0.00119008	0.00892563
ANTIGEN ACTIVATES B CELL RECEPTOR BCR LEADING TO GENERATION OF SECOND MESSENGERS	0.0165176	0.0247764
[truncated: 5 more columns]

## Sheet: 9b
Supplementary Data 9b. ssGSEA pathway scores based on pre- vs on-treatment analysis in on-treatment samples in Gide et al. dataset.(FDR-corrected two-sided Welch t-test between R and NR)
Pathway	PD1_8_EDT	PD1_10_EDT	PD1_29_EDT	PD1_47_EDT	PD1_48_EDT	PD1_13_EDT	PD1_17_EDT	PD1_25_EDT	PD1_41_EDT	ipiPD1_4_EDT	ipiPD1_9_EDT	ipiPD1_1_EDT	ipiPD1_13_EDT	ipiPD1_19_EDT	ipiPD1_27_EDT	ipiPD1_33_EDT	ipiPD1_35_EDT	ipiPD1_36_EDT
INITIAL_TRIGGERING_OF_COMPLEMENT	0.38483	0.481216	0.323101	0.536357	0.571719	0.425642	0.591476	0.574978	0.562094	0.419276	0.474491	0.500019	0.639349	0.493573	0.526326	0.612031	0.439387	0.564044
DISEASES_OF_IMMUNE_SYSTEM	0.657239	0.658735	0.61526	0.740413	0.895861	0.703995	0.824477	0.776131	0.828603	0.637971	0.729473	0.609825	0.868506	0.807199	0.789373	0.859135	0.697445	0.837171
CASPASE_ACTIVATION_VIA_DEATH_RECEPTORS_IN_THE_PRESENCE_OF_LIGAND	0.469355	0.61329	0.546293	0.666696	0.848201	0.594758	0.743761	0.77321	0.731186	0.528446	0.592828	0.591005	0.789426	0.704916	0.71215	0.757539	0.597739	0.80292
SYNTHESIS_OF_BILE_ACIDS_AND_BILE_SALTS_VIA_7ALPHA_HYDROXYCHOLESTEROL	0.0820485	0.0729632	-0.0109961	0.145076	0.0637789	-0.0587279	0.102401	0.0236054	0.16027	0.134176	0.0397825	-0.0131868	0.154579	0.0193214	-0.00359646	0.134834	0.050911	0.0855487
RIPK1_MEDIATED_REGULATED_NECROSIS	0.452376	0.670131	0.562027	0.747257	0.941272	0.636027	0.828098	0.854509	0.832761	0.507412	0.498325	0.638214	0.868998	0.732078	0.7689	0.833702	0.588272	0.900479
CASPASE_ACTIVATION_VIA_EXTRINSIC_APOPTOTIC_SIGNALLING_PATHWAY	0.444974	0.517665	0.484205	0.560281	0.69735	0.501532	0.638247	0.634146	0.619031	0.50146	0.521641	0.489198	0.665841	0.595334	0.606287	0.653705	0.510874	0.641112
PEROXISOMAL_LIPID_METABOLISM	0.295058	0.330032	0.395807	0.304463	0.331859	0.349324	0.266669	0.287154	0.310367	0.349621	0.409496	0.263932	0.379124	0.320518	0.336382	0.319158	0.309804	0.369848
OTHER_INTERLEUKIN_SIGNALING	0.388005	0.468275	0.367685	0.515721	0.653895	0.443498	0.648475	0.627306	0.613829	0.481359	0.406923	0.508488	0.672361	0.484456	0.526411	0.630557	0.443756	0.595358
GPVI_MEDIATED_ACTIVATION_CASCADE	0.197295	0.328845	0.183449	0.392152	0.586365	0.190186	0.468576	0.416362	0.489538	0.21116	0.242596	0.255788	0.566691	0.413139	0.419663	0.526048	0.324123	0.510201
PEROXISOMAL_PROTEIN_IMPORT	0.328516	0.387437	0.427623	0.358963	0.420693	0.398353	0.337525	0.361365	0.400139	0.398871	0.451639	0.33819	0.476248	0.386279	0.413328	0.422308	0.375166	0.451062
NICOTINATE_METABOLISM	0.35311	0.335622	0.467144	0.472927	0.535457	0.450747	0.563621	0.449938	0.497411	0.367465	0.502969	0.393226	0.508067	0.455032	0.466472	0.522944	0.445218	0.460397
TNF_RECEPTOR_SUPERFAMILY_TNFSF_MEMBERS_MEDIATING_NON_CANONICAL_NF_KB_PATHWAY	0.166363	0.397653	0.0725933	0.270491	0.596948	0.194844	0.406363	0.442802	0.432284	0.22571	0.142531	0.33234	0.451167	0.478367	0.497923	0.481418	0.355495	0.551669
ARACHIDONIC_ACID_METABOLISM	0.107905	0.264869	0.0480205	0.229907	0.298524	0.0644186	0.311858	0.259186	0.223338	0.11978	0.060699	0.194762	0.386851	0.193901	0.170495	0.28347	0.093234	0.234094
ZBP1_DAI_MEDIATED_INDUCTION_OF_TYPE_I_IFNS	0.678202	0.699808	0.720056	0.690012	0.858043	0.771281	0.834796	0.80313	0.797963	0.695988	0.677834	0.703274	0.819636	0.758556	0.787564	0.841454	0.762645	0.803703
ANTIGEN_ACTIVATES_B_CELL_RECEPTOR_BCR_LEADING_TO_GENERATION_OF_SECOND_MESSENGERS	0.0160492	0.203622	-0.00664194	0.258098	0.522318	0.175955	0.264013	0.280148	0.370788	0.127342	0.195444	0.086838	0.529555	0.398304	0.367507	0.450819	0.298755	0.449429
FDR-corrected Welch t-test of ssGSEA pathway scores between responder and non-responder (P<0.05)
	Welch_ttest(Gide et al.)	FDR(Gide et al.)
INITIAL TRIGGERING OF COMPLEMENT	0.107265	0.160897
DISEASES OF IMMUNE SYSTEM	0.013705	0.0342624
CASPASE ACTIVATION VIA DEATH RECEPTORS IN THE PRESENCE OF LIGAND	0.00776406	0.0342624
SYNTHESIS OF BILE ACIDS AND BILE SALTS VIA 7ALPHA HYDROXYCHOLESTEROL	0.478291	0.512455
RIPK1 MEDIATED REGULATED NECROSIS	0.0118206	0.0342624
CASPASE ACTIVATION VIA EXTRINSIC APOPTOTIC SIGNALLING PATHWAY	0.00945725	0.0342624
PEROXISOMAL LIPID METABOLISM	0.673709	0.673709
OTHER INTERLEUKIN SIGNALING	0.0904809	0.150801
GPVI MEDIATED ACTIVATION CASCADE	0.00530259	0.0342624
PEROXISOMAL PROTEIN IMPORT	0.150466	0.188083
NICOTINATE METABOLISM	0.136551	0.186206
TNF RECEPTOR SUPERFAMILY TNFSF MEMBERS MEDIATING NON CANONICAL NF KB PATHWAY	0.0217954	0.0467044
ARACHIDONIC ACID METABOLISM	0.22807	0.263157
ZBP1 DAI MEDIATED INDUCTION OF TYPE I IFNS	0.0382775	0.0717704
ANTIGEN ACTIVATES B CELL RECEPTOR BCR LEADING TO GENERATION OF SECOND MESSENGERS	0.00203307	0.0304961

## Sheet: 9c
Supplementary Data 9c. ssGSEA pathway scores based on pre- vs on-treatment analysis in on-treatment samples in Lee et al. dataset.(FDR-corrected two-sided Welch t-test between R and NR)
Pathway	Pt_9_PROG	Pt_10_PROG	Pt_21_PROG	Pt_22_RES	Pt_23_RES	Pt_24_PROG	Pt_24_RES	Pt_25_PROG	Pt_26_PROG	Pt_29_RES	Pt_30_PROG	Pt_31_PROG1	Pt_31_PROG2	Pt_31_PROG3	Pt_31_PROG4	Pt_44_PROG1	Pt_44_PROG2	Pt_45_RES	Pt_46_PROG1	Pt_46_PROG2	Pt_47_PROG	Pt_48_PROG1	Pt_48_PROG2	Pt_49_PROG	Pt_50_PROG	Pt_51_PROG	Pt_52_PROG1	Pt_52_PROG2	Pt_53_RES	Pt_53_PROG1	Pt_53_PROG2	Pt_54_PROG1	Pt_54_PROG2	Pt_54_PROG3	Pt_55_PROG
INITIAL_TRIGGERING_OF_COMPLEMENT	0.358349	0.255401	0.410207	0.424367	0.465997	0.217202	0.471906	0.409507	0.24711	0.438537	0.245615	-0.071022	0.213715	0.243761	-0.151571	0.404063	0.351704	0.54637	0.487375	0.135072	0.436545	0.474058	0.0845927	0.467862	0.418221	0.513191	0.347121	0.40977	0.392771	0.296615	0.243435	0.35115	0.31457	0.336541	0.408584
DISEASES_OF_IMMUNE_SYSTEM	0.545026	0.439879	0.445775	0.443164	0.668776	0.496	0.779365	0.529802	0.355865	0.555409	0.35795	0.211386	0.385879	0.46844	0.273924	0.451934	0.425724	0.761148	0.604912	0.255498	0.455716	0.628329	0.283761	0.690283	0.577034	0.606064	0.47609	0.387492	0.556624	0.43816	0.372598	0.427033	0.398282	0.466488	0.461583
CASPASE_ACTIVATION_VIA_DEATH_RECEPTORS_IN_THE_PRESENCE_OF_LIGAND	0.566004	0.35661	0.394435	0.361021	0.694992	0.27511	0.643413	0.360613	0.223308	0.551539	0.207541	0.0769954	0.259462	0.367171	0.16822	0.378819	0.437182	0.67374	0.509287	0.232189	0.288277	0.566157	0.175362	0.61876	0.566791	0.574433	0.487537	0.374292	0.53623	0.438522	0.309655	0.363545	0.321906	0.433576	0.456165
SYNTHESIS_OF_BILE_ACIDS_AND_BILE_SALTS_VIA_7ALPHA_HYDROXYCHOLESTEROL	0.137252	0.150739	0.214946	0.124085	0.139971	0.286156	0.227361	0.186834	0.134007	0.320593	0.0573461	0.133523	0.11995	0.174218	0.146932	0.159738	0.136283	0.153956	0.44038	0.0375183	0.214876	0.318007	0.0626064	0.229624	0.125848	0.116705	0.323666	0.42252	0.181706	0.144766	0.113458	0.139843	0.158448	0.15436	0.0932883
RIPK1_MEDIATED_REGULATED_NECROSIS	0.517969	0.36796	0.398009	0.395029	0.703717	0.243669	0.599002	0.345648	0.240149	0.570769	0.166822	0.223188	0.271288	0.376762	0.245011	0.365742	0.384533	0.679409	0.491791	0.195636	0.422366	0.569393	0.131968	0.606477	0.489491	0.612614	0.553256	0.35517	0.495074	0.423541	0.249081	0.401513	0.251346	0.444695	0.428504
CASPASE_ACTIVATION_VIA_EXTRINSIC_APOPTOTIC_SIGNALLING_PATHWAY	0.481862	0.337291	0.382968	0.379772	0.627661	0.245508	0.566135	0.32672	0.26979	0.4881	0.235637	0.124293	0.272313	0.373741	0.269232	0.347867	0.381866	0.625609	0.485173	0.279625	0.221277	0.517747	0.230321	0.588506	0.515468	0.503205	0.402159	0.294535	0.49831	0.402625	0.325363	0.354304	0.303059	0.403964	0.428891
PEROXISOMAL_LIPID_METABOLISM	0.409128	0.284183	0.368903	0.30851	0.387362	0.4114	0.363664	0.407134	0.333484	0.402432	0.314642	0.454442	0.437369	0.424412	0.44	0.398666	0.381889	0.37403	0.412223	0.295677	0.463064	0.332005	0.276162	0.306649	0.338668	0.348031	0.311536	0.377494	0.374104	0.388057	0.356739	0.365813	0.445507	0.382652	0.372459
OTHER_INTERLEUKIN_SIGNALING	0.622437	0.613847	0.540462	0.657154	0.808264	0.602445	0.848429	0.621339	0.429948	0.76094	0.44492	0.354776	0.525573	0.5825	0.373373	0.534259	0.491142	0.72526	0.832315	0.379862	0.549612	0.749641	0.313923	0.783866	0.645818	0.724039	0.588871	0.527484	0.637168	0.567724	0.51854	0.499032	0.534741	0.526045	0.54477
GPVI_MEDIATED_ACTIVATION_CASCADE	0.578875	0.44953	0.323447	0.52159	0.740354	0.369902	0.787438	0.387522	0.354363	0.5816	0.45419	0.210215	0.354877	0.435281	0.202991	0.413699	0.418322	0.669141	0.642863	0.30364	0.492265	0.657065	0.238441	0.742258	0.587756	0.631259	0.54682	0.437023	0.591614	0.555036	0.404867	0.398175	0.335145	0.457273	0.459995
PEROXISOMAL_PROTEIN_IMPORT	0.529267	0.466048	0.51064	0.44329	0.52899	0.524045	0.506292	0.50758	0.462774	0.521397	0.446343	0.516125	0.528444	0.526334	0.521239	0.524519	0.509467	0.57241	0.568312	0.508546	0.592679	0.48504	0.424329	0.477662	0.486588	0.510252	0.458949	0.499882	0.511028	0.507647	0.487073	0.518986	0.537529	0.529762	0.503231
NICOTINATE_METABOLISM	0.660759	0.531894	0.625787	0.574142	0.752315	0.511132	0.707435	0.594172	0.454955	0.596298	0.407347	0.49565	0.485025	0.587807	0.446153	0.513385	0.566313	0.674708	0.552753	0.421876	0.604844	0.619349	0.325656	0.674061	0.655278	0.673783	0.60178	0.496832	0.596286	0.566207	0.419196	0.545475	0.58906	0.598044	0.661941
TNF_RECEPTOR_SUPERFAMILY_TNFSF_MEMBERS_MEDIATING_NON_CANONICAL_NF_KB_PATHWAY	0.309186	0.214746	0.151922	0.295396	0.470061	-0.0303145	0.453633	0.152047	0.112485	0.228059	-0.0268789	-0.071994	0.0459702	0.110717	-0.0629618	0.180659	0.253938	0.448902	0.225786	0.0114534	0.348796	0.494839	0.0987551	0.364662	0.346572	0.355737	0.321654	0.201793	0.263887	0.133867	0.0467102	0.126825	0.103252	0.177044	0.239533
ARACHIDONIC_ACID_METABOLISM	0.133397	0.103913	0.115916	0.199596	0.301434	0.17445	0.326449	0.135151	0.0733462	0.291872	0.0886665	-0.0498799	0.11371	0.127316	0.0308625	0.156046	0.0697935	0.387124	0.511485	0.0297002	0.22986	0.26623	-0.0137611	0.330087	0.210206	0.194787	0.140574	0.180543	0.182144	0.196432	0.162124	0.128561	0.137128	0.111906	0.114924
ZBP1_DAI_MEDIATED_INDUCTION_OF_TYPE_I_IFNS	0.555113	0.423718	0.50683	0.608163	0.749981	0.651915	0.756118	0.567828	0.600262	0.682058	0.485174	0.474663	0.571166	0.630674	0.521922	0.455998	0.460577	0.779273	0.652017	0.37495	0.488746	0.67083	0.422006	0.727269	0.612702	0.682593	0.567997	0.494119	0.616557	0.566679	0.486759	0.611031	0.518218	0.622297	0.592819
ANTIGEN_ACTIVATES_B_CELL_RECEPTOR_BCR_LEADING_TO_GENERATION_OF_SECOND_MESSENGERS	0.514605	0.447095	0.320923	0.31066	0.748065	0.246822	0.722441	0.294742	0.245588	0.432172	0.352961	0.0853319	0.250528	0.320353	0.171042	0.274516	0.339474	0.688965	0.615278	0.255687	0.488546	0.639134	0.174461	0.612884	0.481536	0.626613	0.456525	0.422106	0.554683	0.431737	0.343787	0.33619	0.262627	0.406084	0.354657
FDR-corrected Welch t-test of ssGSEA pathway scores between responder and non-responder (P<0.05)
	Welch_ttest(Lee et al.)	FDR(Lee et al.)
INITIAL TRIGGERING OF COMPLEMENT	0.0202345	0.0337241
DISEASES OF IMMUNE SYSTEM	0.0197855	0.0337241
CASPASE ACTIVATION VIA DEATH RECEPTORS IN THE PRESENCE OF LIGAND	0.0114006	0.0285015
SYNTHESIS OF BILE ACIDS AND BILE SALTS VIA 7ALPHA HYDROXYCHOLESTEROL	0.861148	0.922659
RIPK1 MEDIATED REGULATED NECROSIS	0.0137926	0.0295556
CASPASE ACTIVATION VIA EXTRINSIC APOPTOTIC SIGNALLING PATHWAY	0.00478809	0.0239405
PEROXISOMAL LIPID METABOLISM	0.99345	0.99345
OTHER INTERLEUKIN SIGNALING	0.00167698	0.0237706
GPVI MEDIATED ACTIVATION CASCADE	0.00798365	0.0239509
PEROXISOMAL PROTEIN IMPORT	0.518155	0.597872
NICOTINATE METABOLISM	0.0331551	0.0452114
TNF RECEPTOR SUPERFAMILY TNFSF MEMBERS MEDIATING NON CANONICAL NF KB PATHWAY	0.0251171	0.0376757
ARACHIDONIC ACID METABOLISM	0.00795384	0.0239509
ZBP1 DAI MEDIATED INDUCTION OF TYPE I IFNS	0.00316941	0.0237706
ANTIGEN ACTIVATES B CELL RECEPTOR BCR LEADING TO GENERATION OF SECOND MESSENGERS	0.0597097	0.0746372

## Sheet: 9d
Supplementary Data 9d. ssGSEA pathway scores based on pre- vs on-treatment analysis in on-treatment samples in MGH dataset.(FDR-corrected two-sided Welch t-test between R and NR)
Pathway	MGH200_FFPE_072716	MGH530_FFPE_091916	MGH530_FFPE_032417	MGH42_112414_1_bam	MGH42_122914_1_bam	MGH42_122914_2_1_bam	MGHIPIPD1001_092414_bam	MGHIPIPD1001_070215_1_bam	MGHIPIPD1001_070215_2_bam	MGHIPIPD1001_070715_1_bam	MGHIPIPD1001_070715_2_bam	MGHIPIPD1001_070715_3_bam	MGH27_070213_bam	MGH39_082514_1_bam	MGH39_082514_2_bam	MGH39_082514_3_bam	MGH39_082514_4_bam	MGH39_082514_5_bam	MGH39_103114_bam	MGH99_041914_bam	MGH148_123114_1_bam	MGH148_123114_2_bam	MGH208_051315_bam	MGH253_070616_bam	MGH62_5_27_14_S7	MGH62_7_8_14_S8	MGH51_081413	MGH51_041814	MGH422_110515	MGHPDL002_080112	MGH98_051514
INITIAL_TRIGGERING_OF_COMPLEMENT	0.574626	0.79501	0.596411	0.615269	0.616424	0.615796	0.266264	0.335192	0.564552	0.620149	0.374289	0.413228	0.481735	0.460626	0.630357	0.562297	0.382789	0.587064	0.521355	0.202209	0.508477	0.460307	0.376578	0.0659837	-0.0578055	-0.124712	0.405555	0.505382	0.546505	0.562556	0.55306
DISEASES_OF_IMMUNE_SYSTEM	0.828551	1.03151	0.875225	0.823714	0.838744	0.822301	0.680069	0.680594	0.749816	0.717128	0.586	0.587733	0.825004	0.733275	0.887512	0.829765	0.757638	0.872623	0.809951	0.616217	0.853381	0.765261	0.690298	0.53075	0.855972	0.764858	0.626397	0.77339	0.924922	0.788541	0.734781
CASPASE_ACTIVATION_VIA_DEATH_RECEPTORS_IN_THE_PRESENCE_OF_LIGAND	0.754894	0.93527	0.902924	0.835333	0.861928	0.840858	0.716302	0.705054	0.826795	0.829267	0.712777	0.741756	0.864432	0.748805	0.900729	0.810028	0.737576	0.891374	0.820324	0.605206	0.830149	0.745804	0.667282	0.402641	0.875288	0.865534	0.705287	0.832768	0.915016	0.813105	0.894678
SYNTHESIS_OF_BILE_ACIDS_AND_BILE_SALTS_VIA_7ALPHA_HYDROXYCHOLESTEROL	0.0965436	0.255011	0.207155	-0.00128321	0.0427572	-0.0454436	0.0719322	-0.0271891	0.182449	0.380379	0.20314	0.258551	-0.0143472	-0.0241471	0.169526	0.100037	-0.0214383	0.066662	-0.0178399	-0.083483	-0.00378497	-0.0296554	-0.0568368	-0.0264328	-0.0423867	-0.107534	0.139491	0.0244704	-0.0438287	0.0271643	0.138873
RIPK1_MEDIATED_REGULATED_NECROSIS	0.670617	0.912095	0.722091	0.808683	0.805363	0.801895	0.583589	0.535285	0.660052	0.768803	0.683475	0.687479	0.771677	0.727444	0.873627	0.807773	0.707673	0.883805	0.794858	0.530347	0.771882	0.637269	0.602102	0.237518	0.839888	0.826377	0.727596	0.841887	0.956171	0.796062	0.882894
CASPASE_ACTIVATION_VIA_EXTRINSIC_APOPTOTIC_SIGNALLING_PATHWAY	0.645975	0.8129	0.804706	0.767577	0.796681	0.777426	0.614571	0.626137	0.697376	0.708525	0.610521	0.632784	0.751024	0.653284	0.779078	0.681951	0.633609	0.756209	0.699336	0.551158	0.694855	0.631942	0.63874	0.457099	0.825767	0.796797	0.629782	0.701042	0.766477	0.682783	0.755791
PEROXISOMAL_LIPID_METABOLISM	0.273396	0.278772	0.23156	0.204538	0.187882	0.182348	0.367073	0.388623	0.429816	0.527896	0.43007	0.454619	0.220935	0.204283	0.25831	0.26442	0.26369	0.259454	0.28667	0.212385	0.310511	0.292344	0.20497	0.101188	0.332168	0.198834	0.20882	0.225344	0.110338	0.159363	0.27763
OTHER_INTERLEUKIN_SIGNALING	0.569053	0.70184	0.665154	0.756552	0.726196	0.748071	0.747787	0.737965	0.771402	0.68759	0.812059	0.615262	0.643688	0.792993	0.844409	0.782667	0.758357	0.819912	0.796827	0.599821	0.760274	0.687221	0.62187	0.385675	0.398333	0.334025	0.688075	0.715802	0.805991	0.635001	0.827809
GPVI_MEDIATED_ACTIVATION_CASCADE	0.18682	0.462616	0.60892	0.524891	0.565168	0.56146	0.33358	0.252712	0.341377	0.234847	0.200642	0.112944	0.436297	0.271667	0.58287	0.484077	0.372237	0.592562	0.467851	0.324202	0.408494	0.354795	0.373927	0.0623971	0.274201	0.200172	0.304949	0.491063	0.716424	0.402927	0.532198
PEROXISOMAL_PROTEIN_IMPORT	0.425777	0.361355	0.341625	0.489238	0.467582	0.470633	0.608056	0.623696	0.64352	0.710723	0.596667	0.666696	0.464275	0.392037	0.495956	0.482795	0.472016	0.497399	0.496272	0.39113	0.507499	0.490701	0.373212	0.329394	0.56489	0.403601	0.385883	0.40496	0.340755	0.353102	0.449922
NICOTINATE_METABOLISM	0.413788	0.693024	0.562073	0.497621	0.524064	0.553195	0.487004	0.463223	0.589759	0.592685	0.424746	0.408868	0.597193	0.540561	0.675626	0.627344	0.571147	0.654935	0.60438	0.33089	0.543979	0.421568	0.491098	0.22093	0.777474	0.662058	0.445786	0.562549	0.599064	0.564162	0.534433
TNF_RECEPTOR_SUPERFAMILY_TNFSF_MEMBERS_MEDIATING_NON_CANONICAL_NF_KB_PATHWAY	0.0315078	0.395202	0.164944	0.630588	0.53666	0.518298	0.276118	0.258815	0.322162	0.323479	0.285958	0.275414	0.435854	0.366172	0.531279	0.501602	0.327791	0.549171	0.470342	0.344849	0.46874	0.358194	0.393184	0.0332388	0.132708	0.064902	0.340719	0.541099	0.809035	0.583986	0.575853
ARACHIDONIC_ACID_METABOLISM	0.380182	0.43508	0.428569	0.189585	0.144469	0.24177	-0.0218844	0.0294828	0.121043	0.224433	0.308627	0.313629	0.176047	0.294521	0.394239	0.271984	0.150747	0.382347	0.253945	0.0433339	0.213025	0.11322	0.155547	0.00602537	0.0138937	0.0508834	0.440383	0.201519	0.298705	0.16711	0.454561
ZBP1_DAI_MEDIATED_INDUCTION_OF_TYPE_I_IFNS	0.893909	0.941127	0.650196	0.951281	0.954556	0.943845	0.802815	0.856847	0.862781	0.889592	0.798048	0.778955	0.845944	0.848459	0.907925	0.891646	0.8426	0.916517	0.890335	0.706934	0.870465	0.797331	0.815001	0.730305	0.716205	0.746115	0.815808	0.842093	0.953069	0.833861	0.849131
ANTIGEN_ACTIVATES_B_CELL_RECEPTOR_BCR_LEADING_TO_GENERATION_OF_SECOND_MESSENGERS	0.212287	0.345361	0.452701	0.391621	0.43965	0.412354	0.346455	0.270929	0.315756	0.261303	0.233694	0.182343	0.31982	0.224688	0.458736	0.418911	0.328098	0.499322	0.39148	0.303822	0.288247	0.211422	0.224521	0.0408113	0.317355	0.196273	0.240788	0.350651	0.645747	0.331408	0.399178
FDR-corrected Welch t-test of ssGSEA pathway scores between responder and non-responder (P<0.05)
	Welch_ttest(MGH et al.)	FDR(MGH et al.)
INITIAL TRIGGERING OF COMPLEMENT	0.00934584	0.0467292
DISEASES OF IMMUNE SYSTEM	0.0546199	0.16386
CASPASE ACTIVATION VIA DEATH RECEPTORS IN THE PRESENCE OF LIGAND	0.0268501	0.100688
SYNTHESIS OF BILE ACIDS AND BILE SALTS VIA 7ALPHA HYDROXYCHOLESTEROL	0.1802	0.33605
RIPK1 MEDIATED REGULATED NECROSIS	0.129559	0.277627
CASPASE ACTIVATION VIA EXTRINSIC APOPTOTIC SIGNALLING PATHWAY	0.0721676	0.180419
PEROXISOMAL LIPID METABOLISM	0.30666	0.418173
OTHER INTERLEUKIN SIGNALING	0.637194	0.735224
GPVI MEDIATED ACTIVATION CASCADE	0.211282	0.33605
PEROXISOMAL PROTEIN IMPORT	0.00411578	0.0308683
NICOTINATE METABOLISM	0.595112	0.735224
TNF RECEPTOR SUPERFAMILY TNFSF MEMBERS MEDIATING NON CANONICAL NF KB PATHWAY	0.917584	0.917584
ARACHIDONIC ACID METABOLISM	0.000122269	0.00183403
ZBP1 DAI MEDIATED INDUCTION OF TYPE I IFNS	0.779236	0.834896
ANTIGEN ACTIVATES B CELL RECEPTOR BCR LEADING TO GENERATION OF SECOND MESSENGERS	0.224034	0.33605
