# Supplementary material for: Pathway signatures derived from on-treatment tumor specimens predict response to anti-PD1 blockade in metastatic melanoma
Source: Nat Commun. 2021 Oct 15;12:6023. doi: 10.1038/s41467-021-26299-4 (PMC8519947; doi:10.1038/s41467-021-26299-4)
Supplement: Supplementary file 12 — Supplementary Data 10 [file 41467_2021_26299_MOESM12_ESM.xlsx]

## Sheet: 10a
Supplementary Data 10a. Time-response interaction signature scores of on-treatment samples in Riaz et al. dataset.
Sample	PatientID	PreOn	PopCateg	Response	Cohort	Resp_NoResp	SS	Samples_Resp
Pt103_On	Pt103	On	ProgOn	PD	NIV3-PROG	No_Response	0.367172	NR
Pt106_On	Pt106	On	ProgOn	PD	NIV3-PROG	No_Response	0.360372	NR
Pt109_On	Pt109	On	ProgOn	PD	NIV3-PROG	No_Response	0.369745	NR
Pt11_On	Pt11	On	NaiveOn	PD	NIV3-NAIVE	No_Response	0.385752	NR
Pt13_On	Pt13	On	NaiveOn	PD	NIV3-NAIVE	No_Response	0.375219	NR
Pt17_On	Pt17	On	ProgOn	PD	NIV3-PROG	No_Response	0.351956	NR
Pt1_On	Pt1	On	ProgOn	PD	NIV3-PROG	No_Response	0.360341	NR
Pt27_On	Pt27	On	NaiveOn	PD	NIV3-NAIVE	No_Response	0.385225	NR
Pt28_On	Pt28	On	NaiveOn	PD	NIV3-NAIVE	No_Response	0.391249	NR
Pt31_On	Pt31	On	NaiveOn	PD	NIV3-NAIVE	No_Response	0.389649	NR
Pt32_On	Pt32	On	ProgOn	PD	NIV3-PROG	No_Response	0.423806	NR
Pt46_On	Pt46	On	ProgOn	PD	NIV3-PROG	No_Response	0.419163	NR
Pt47_On	Pt47	On	ProgOn	PD	NIV3-PROG	No_Response	0.383054	NR
Pt52_On	Pt52	On	ProgOn	PD	NIV3-PROG	No_Response	0.395127	NR
Pt5_On	Pt5	On	NaiveOn	PD	NIV3-NAIVE	No_Response	0.373672	NR
Pt62_On	Pt62	On	NaiveOn	PD	NIV3-NAIVE	No_Response	0.382413	NR
Pt78_On	Pt78	On	ProgOn	PD	NIV3-PROG	No_Response	0.373222	NR
Pt80_On	Pt80	On	ProgOn	PD	NIV3-PROG	No_Response	0.369269	NR
Pt81_On	Pt81	On	NaiveOn	PD	NIV3-NAIVE	No_Response	0.384454	NR
Pt84_On	Pt84	On	NaiveOn	PD	NIV3-NAIVE	No_Response	0.333538	NR
Pt85_On	Pt85	On	ProgOn	PD	NIV3-PROG	No_Response	0.352402	NR
Pt8_On	Pt8	On	NaiveOn	PD	NIV3-NAIVE	No_Response	0.371158	NR
Pt93_On	Pt93	On	ProgOn	PD	NIV3-PROG	No_Response	0.360438	NR
Pt9_On	Pt9	On	NaiveOn	PD	NIV3-NAIVE	No_Response	0.352714	NR
Pt101_On	Pt101	On	ProgOn	PRCR	NIV3-PROG	Response	0.420517	R
Pt105_On	Pt105	On	ProgOn	PRCR	NIV3-PROG	Response	0.386191	R
Pt18_On	Pt18	On	NaiveOn	PRCR	NIV3-NAIVE	Response	0.41938	R
Pt30_On	Pt30	On	NaiveOn	PRCR	NIV3-NAIVE	Response	0.429073	R
Pt34_On	Pt34	On	ProgOn	PRCR	NIV3-PROG	Response	0.438043	R
Pt35_On	Pt35	On	NaiveOn	PRCR	NIV3-NAIVE	Response	0.3967	R
Pt3_On	Pt3	On	NaiveOn	PRCR	NIV3-NAIVE	Response	0.394256	R
Pt44_On	Pt44	On	NaiveOn	PRCR	NIV3-NAIVE	Response	0.397816	R
Pt48_On	Pt48	On	ProgOn	PRCR	NIV3-PROG	Response	0.446604	R
Pt49_On	Pt49	On	ProgOn	PRCR	NIV3-PROG	Response	0.421529	R
Pt69_On	Pt69	On	ProgOn	PRCR	NIV3-PROG	Response	0.446669	R
Pt94_On	Pt94	On	NaiveOn	PRCR	NIV3-NAIVE	Response	0.422925	R
Pt10_On	Pt10	On	NaiveOn	SD	NIV3-NAIVE	No_Response	0.362484	NR
Pt108_On	Pt108	On	ProgOn	SD	NIV3-PROG	Response	0.393891	R
Pt2_On	Pt2	On	ProgOn	SD	NIV3-PROG	No_Response	0.387143	NR
Pt26_On	Pt26	On	ProgOn	SD	NIV3-PROG	Response	0.351815	R
Pt36_On	Pt36	On	ProgOn	SD	NIV3-PROG	Response	0.420526	R
Pt37_On	Pt37	On	ProgOn	SD	NIV3-PROG	No_Response	0.376827	NR
Pt38_On	Pt38	On	ProgOn	SD	NIV3-PROG	No_Response	0.353659	NR
Pt4_On	Pt4	On	NaiveOn	SD	NIV3-NAIVE	No_Response	0.399755	NR
Pt58_On	Pt58	On	ProgOn	SD	NIV3-PROG	No_Response	0.374702	NR
Pt65_On	Pt65	On	ProgOn	SD	NIV3-PROG	Response	0.372535	R
Pt67_On	Pt67	On	ProgOn	SD	NIV3-PROG	Response	0.401919	R
Pt77_On	Pt77	On	NaiveOn	SD	NIV3-NAIVE	No_Response	0.420327	NR
Pt79_On	Pt79	On	ProgOn	SD	NIV3-PROG	No_Response	0.344429	NR
Pt82_On	Pt82	On	ProgOn	SD	NIV3-PROG	Response	0.423473	R
Pt87_On	Pt87	On	NaiveOn	SD	NIV3-NAIVE	No_Response	0.436637	NR
Pt89_On	Pt89	On	NaiveOn	SD	NIV3-NAIVE	Response	0.384662	R
Pt92_On	Pt92	On	ProgOn	SD	NIV3-PROG	Response	0.392327	R
Pt98_On	Pt98	On	ProgOn	SD	NIV3-PROG	Response	0.372079	R

## Sheet: 10b
Supplementary Data 10b. Time-response interaction signature scores of on-treatment samples in Gide et al. dataset.
Patient.no.	Best.RECIST.response	RNA.Sequencing	Resp_NoResp	Progression.Free.Survival..Days.	Overall.Survival..Days.	Progressed	Last.Followup.Status	Sample	PREEDT	Treatment	SS	Samples_Resp
8	PD	PREandEDT	No_Response	58	58	Yes	Dead, melanoma	PD1_8_EDT	EDT	PD1	0.601177	NR
10	PD	PREandEDT	No_Response	76	551	Yes	Alive	PD1_10_EDT	EDT	PD1	0.627361	NR
29	SD	PREandEDT	Response	335	825	Yes	Dead, melanoma	PD1_29_EDT	EDT	PD1	0.594871	R
47	PR	PREandEDT	Response	1174	1174	No	Alive	PD1_47_EDT	EDT	PD1	0.628508	R
48	PR	PREandEDT	Response	1189	1189	No	Alive	PD1_48_EDT	EDT	PD1	0.658731	R
13	PD	PREandEDT	No_Response	82	96	Yes	Dead, melanoma	PD1_13_EDT	EDT	PD1	0.607821	NR
17	PD	PREandEDT	No_Response	96	258	Yes	Dead, melanoma	PD1_17_EDT	EDT	PD1	0.658301	NR
25	PR	PREandEDT	Response	271	897	Yes	Dead, melanoma	PD1_25_EDT	EDT	PD1	0.649293	R
41	PR	PREandEDT	Response	870	886	Yes	Alive	PD1_41_EDT	EDT	PD1	0.644034	R
4	PD	EDT	No_Response	39	129	Yes	Alive	ipiPD1_4_EDT	EDT	ipiPD1	0.613785	NR
9	PD	EDT	No_Response	81	156	Yes	Dead, melanoma	ipiPD1_9_EDT	EDT	ipiPD1	0.598371	NR
1	PD	PREandEDT	No_Response	15	689	Yes	Alive	ipiPD1_1_EDT	EDT	ipiPD1	0.624835	NR
13	PR	PREandEDT	Response	108	357	Yes	Dead, melanoma	ipiPD1_13_EDT	EDT	ipiPD1	0.667325	R
19	SD	PREandEDT	Response	301	635	Yes	Alive	ipiPD1_19_EDT	EDT	ipiPD1	0.624978	R
27	CR	PREandEDT	Response	546	546	No	Alive	ipiPD1_27_EDT	EDT	ipiPD1	0.628709	R
33	PR	PREandEDT	Response	609	609	No	Alive	ipiPD1_33_EDT	EDT	ipiPD1	0.653959	R
35	CR	PREandEDT	Response	627	627	No	Alive	ipiPD1_35_EDT	EDT	ipiPD1	0.610371	R
36	CR	PREandEDT	Response	637	637	No	Alive	ipiPD1_36_EDT	EDT	ipiPD1	0.643409	R

## Sheet: 10c
Supplementary Data 10c. Time-response interaction signature scores of on-treatment samples in Lee et al. dataset.
Patient.ID	irRC	Hetergeneous.response	Baseline.biopsy	Baseline.biopsy.site	Treatment	Start.of.treatment	On.treatment.Biopsy	On.treatment.biopsy.site	Overall.survival..months.	Vital.status	Resp_NoResp_irRC	Resp_NoResp_ResPROG	Pt_ID	Need	Need2	SS	Samples_Resp
Patient 09	CR	NA	NA	NA	Pembrolizumab	42009	Acquired PROG	Breast	46.8	Alive	Response	No_Response	Pt_9_PROG	N	N	0.178959	NR
Patient 10	CR	NA	NA	NA	Pembrolizumab	41200	Acquired PROG	LN	66.4	Alive	Response	No_Response	Pt_10_PROG	N	N	0.172307	NR
Patient 21	PR	NA	Yes	LN	Pembrolizumab	41676	Acquired PROG	Lung	50.8	Alive	Response	No_Response	Pt_21_PROG	N	N	0.170774	NR
Patient 22	PR	NA	Yes	SC	Pembrolizumab	41564	Responding	Bowel	35.1	Dead	Response	Response	Pt_22_RES	Y	Y	0.187451	R
Patient 23	PR	NA	Yes	SC	Pembrolizumab	41960	Responding	SC	41.4	Alive	Response	Response	Pt_23_RES	Y	Y	0.210791	R
Patient 24	PR	Yes	Yes	LN	Pembrolizumab	41037	Acquired PROG	LN, spine	71.8	Alive	Response	No_Response	Pt_24_PROG	N	N	0.183393	NR
Patient 24	PR	Yes	Yes	LN	Pembrolizumab	41037	Responding	LN, spine	71.8	Alive	Response	Response	Pt_24_RES	Y	Y	0.216003	R
Patient 25	PR	NA	NA	NA	Pembrolizumab	41940	Acquired PROG	Brain	22.2	Dead	Response	No_Response	Pt_25_PROG	N	N	0.179409	NR
Patient 26	PR	NA	NA	NA	Pembrolizumab	41593	Acquired PROG	LN	53.5	Alive	Response	No_Response	Pt_26_PROG	N	N	0.163865	NR
Patient 29	SD	NA	Yes	SC	Nivolumab	41886	Responding	SC	29.5	Dead	No_Response	Response	Pt_29_RES	Y	Y	0.203986	R
Patient 30	SD	Yes	NA	NA	Nivolumab	42160	Innate PROG	Brain	11.2	Dead	No_Response	No_Response	Pt_30_PROG	Y	Y	0.162249	NR
Patient 31	SD	Yes	Yes	SC	Pembrolizumab	41214	Innate PROG	SC	27.1	Dead	No_Response	No_Response	Pt_31_PROG1	Y	Y	0.148514	NR
Patient 31	SD	Yes	Yes	SC	Pembrolizumab	41214	Innate PROG	SC	27.1	Dead	No_Response	No_Response	Pt_31_PROG2	N	N	0.171671	NR
Patient 31	SD	Yes	Yes	SC	Pembrolizumab	41214	Innate PROG	SC	27.1	Dead	No_Response	No_Response	Pt_31_PROG3	N	N	0.17828	NR
Patient 31	SD	Yes	Yes	SC	Pembrolizumab	41214	Innate PROG	SC	27.1	Dead	No_Response	No_Response	Pt_31_PROG4	N	N	0.155503	NR
Patient 44	PD	NA	Yes	SC	Nivolumab	41995	Innate PROG	Brain	40.3	Alive	No_Response	No_Response	Pt_44_PROG1	Y	Y	0.171232	NR
Patient 44	PD	NA	Yes	SC	Nivolumab	41995	Acquired PROG	SC	40.3	Alive	No_Response	No_Response	Pt_44_PROG2	N	N	0.163345	NR
Patient 45	PD	Yes	Yes	LN	Pembrolizumab	42198	Responding	LN	9.2	Dead	No_Response	Response	Pt_45_RES	Y	Y	0.21158	R
Patient 46	PD	Yes	Yes	SC	Pembrolizumab	42430	Acquired PROG	SC	26	Alive	No_Response	No_Response	Pt_46_PROG1	N	N	0.224529	NR
Patient 46	PD	Yes	Yes	SC	Pembrolizumab	42430	Acquired PROG	SC	26	Alive	No_Response	No_Response	Pt_46_PROG2	N	N	0.151599	NR
Patient 47	PD	NA	Yes	SC	Pembrolizumab	41193	Innate PROG	SC	5.5	Dead	No_Response	No_Response	Pt_47_PROG	Y	Y	0.17793	NR
Patient 48	PD	NA	Yes	LN	Pembrolizumab	42507	Innate PROG	SC	23.4	Alive	No_Response	No_Response	Pt_48_PROG1	Y	Y	0.200932	NR
Patient 48	PD	NA	Yes	LN	Pembrolizumab	42507	Innate PROG	LN	23.4	Alive	No_Response	No_Response	Pt_48_PROG2	Y	N	0.146607	NR
Patient 49	PD	Yes	Yes	LN	Pembrolizumab	41865	Innate PROG	SC	44.5	Alive	No_Response	No_Response	Pt_49_PROG	Y	Y	0.210118	NR
Patient 50	PD	Yes	NA	NA	Nivolumab	42089	Acquired PROG	Brain	18.4	Dead	No_Response	No_Response	Pt_50_PROG	N	N	0.187496	NR
Patient 51	PD	NA	NA	NA	Pembrolizumab	41683	Innate PROG	SC	50.5	Alive	No_Response	No_Response	Pt_51_PROG	Y	Y	0.194524	NR
Patient 52	PD	Yes	NA	NA	Pembrolizumab	42247	Innate PROG	SC	32	Alive	No_Response	No_Response	Pt_52_PROG1	Y	Y	0.177527	NR
Patient 52	PD	Yes	NA	NA	Pembrolizumab	42247	Innate PROG	Spleen	32	Alive	No_Response	No_Response	Pt_52_PROG2	Y	N	0.173501	NR
Patient 53	PD	NA	NA	NA	Nivolumab	42361	Responding	SC	28.2	Alive	No_Response	Response	Pt_53_RES	Y	Y	0.185164	R
Patient 53	PD	NA	NA	NA	Nivolumab	42361	Innate PROG	brain	28.2	Alive	No_Response	No_Response	Pt_53_PROG1	Y	N	0.179584	NR
Patient 53	PD	NA	NA	NA	Nivolumab	42361	innate PROG	brain	28.2	Alive	No_Response	No_Response	Pt_53_PROG2	N	N	0.171528	NR
Patient 54	PD	Yes	NA	NA	Nivolumab	42179	Innate PROG	Bowel	34.2	Alive	No_Response	No_Response	Pt_54_PROG1	Y	Y	0.172074	NR
Patient 54	PD	Yes	NA	NA	Nivolumab	42179	Innate PROG	brain	34.2	Alive	No_Response	No_Response	Pt_54_PROG2	Y	N	0.172058	NR
Patient 54	PD	Yes	NA	NA	Nivolumab	42179	Acquired PROG	SC	34.2	Alive	No_Response	No_Response	Pt_54_PROG3	N	N	0.173208	NR
Patient 55	PD	Yes	NA	NA	Pembrolizumab	41450	Innate PROG	SC	13.4	Dead	No_Response	No_Response	Pt_55_PROG	Y	Y	0.173718	NR

## Sheet: 10d
Supplementary Data 10d. Time-response interaction signature scores of on-treatment samples in MGH dataset.
Sample	batch	patient	treatment	state	day	response	pfs	os	censure_pfs	censure_os	Resp_NoResp	SS	Samples_Resp
MGH200_FFPE_072716	SN0131794	200	PDL1	ON	138	PR	1282	1300	0	0	Response	0.191636	R
MGH530_FFPE_091916	SN0131794	530	PD1	ON	21	PR	176	977	1	0	Response	0.207041	R
MGH530_FFPE_032417	SN0131794	530	PD1	ON	207	PR	176	977	1	0	Response	0.193509	R
MGH42_112414_1_bam	SN0123099	42	PD1	ON	38	PD	48	163	1	1	No_Response	0.194434	NR
MGH42_122914_1_bam	SN0123099	42	PD1	ON	73	PD	48	163	1	1	No_Response	0.189304	NR
MGH42_122914_2_1_bam	SN0123099	42	PD1	ON	73	PD	48	163	1	1	No_Response	0.197113	NR
MGHIPIPD1001_092414_bam	SN0123099	IPIPD1001	IPIPD1	ON	153	PD	424	470	1	1	No_Response	0.175055	NR
MGHIPIPD1001_070215_1_bam	SN0123099	IPIPD1001	IPIPD1	ON	434	PD	424	470	1	1	No_Response	0.179379	NR
MGHIPIPD1001_070215_2_bam	SN0123099	IPIPD1001	IPIPD1	ON	434	PD	424	470	1	1	No_Response	0.187881	NR
MGHIPIPD1001_070715_1_bam	SN0123099	IPIPD1001	IPIPD1	ON	439	PD	424	470	1	1	No_Response	0.18964	NR
MGHIPIPD1001_070715_2_bam	SN0123099	IPIPD1001	IPIPD1	ON	439	PD	424	470	1	1	No_Response	0.201373	NR
MGHIPIPD1001_070715_3_bam	SN0123099	IPIPD1001	IPIPD1	ON	439	PD	424	470	1	1	No_Response	0.186624	NR
MGH27_070213_bam	SN0119610	27	PD1	ON	28	PD	55	90	1	1	No_Response	0.181888	NR
MGH39_082514_1_bam	SN0119610	39	PD1	ON	21	PD	84	208	1	1	No_Response	0.200748	NR
MGH39_082514_2_bam	SN0119610	39	PD1	ON	21	PD	84	208	1	1	No_Response	0.213986	NR
MGH39_082514_3_bam	SN0119610	39	PD1	ON	21	PD	84	208	1	1	No_Response	0.19994	NR
MGH39_082514_4_bam	SN0119610	39	PD1	ON	21	PD	84	208	1	1	No_Response	0.188231	NR
MGH39_082514_5_bam	SN0119610	39	PD1	ON	21	PD	84	208	1	1	No_Response	0.211517	NR
MGH39_103114_bam	SN0119610	39	PD1	ON	88	PD	84	208	1	1	No_Response	0.199704	NR
MGH99_041914_bam	SN0119610	99	PD1	ON	3	PD	279	492	1	1	No_Response	0.166232	NR
MGH148_123114_1_bam	SN0119610	148	PD1	ON	209	PD	106	420	1	1	No_Response	0.193496	NR
MGH148_123114_2_bam	SN0119610	148	PD1	ON	209	PD	106	420	1	1	No_Response	0.179281	NR
MGH208_051315_bam	SN0119610	208	PD1	ON	63	PD	155	521	1	1	No_Response	0.178053	NR
MGH253_070616_bam	SN0119610	253	PDL1	ON	602	PD	132	635	1	1	No_Response	0.151354	NR
MGH62_5_27_14_S7	17samples	62	PD1	ON	3	PD	178	660	1	1	No_Response	0.152156	NR
MGH62_7_8_14_S8	17samples	62	PD1	ON	45	PD	178	660	1	1	No_Response	0.151193	NR
MGH51_081413	14_samples	51	PDL1	ON	342	SD	415	2321	1	0	No_Response	0.201848	NR
MGH51_041814	14_samples	51	PDL1	ON	589	SD	415	2321	1	0	No_Response	0.18853	NR
MGH422_110515	14_samples	422	IPIPD1	ON	35	PR	1335	1441	0	0	Response	0.205785	R
MGHPDL002_080112	14_samples	PDL002	PDL1	ON	44	PD	136	296	1	1	No_Response	0.180312	NR
MGH98_051514	14_samples	98	Nivolumab	ON	14	PR	847	1898	1	1	Response	0.214888	R
